# Supplementary material for: The myocardial regenerative potential of three-dimensional engineered cardiac tissues composed of multiple human iPS cell-derived cardiovascular cell lineages
Source: Sci Rep. 2016 Jul 20;6:29933. doi: 10.1038/srep29933 (PMC4951692; doi:10.1038/srep29933)
Supplement: Supplementary Dataset 1 [file srep29933-s5.xls]

## Sheet: GO Processes
Enrichment analysis report
Enrichment by GO Processes					DEGs_CM+EC+MC vs CM+EC_314genes_pval.01MetaCore
#	Processes	Total	pValue	Min FDR	p-value	FDR	In Data	Network Objects from Active Data
1	system development	5360	1.30504e-20	5.72048e-17	1.30504e-20	5.72048e-17	138	beta-MHC, BMP3B, EG-VEGF, CLMP, Alpha-actinin, K(+) channel, subfamily J, TEM7, IRX2, CHODL, HGF, ILDR2, Ephrin-B receptors, FOXP2, CARP, MYO18B, APJ, RAMP, HAS, Pleiotrophin (OSF1), NTNG2, FOXC1/2, HAND1, BNP, HOX11, Prokineticin 2, MYLPF, Kif2a, NckAP1, DCAMKL1, Adenylate cyclase, PLRP1, APOA2, SCRIB, MAGP1, HXK4, IL-6, Calpain 5, SFRP5, Galpha(q)-specific peptide GPCRs, AP180, COL6A3, FOXC1, D…
2	single-organism developmental process	6901	2.29232e-20	5.72048e-17	2.29232e-20	5.72048e-17	160	beta-MHC, BMP3B, EG-VEGF, CLMP, Alpha-actinin, K(+) channel, subfamily J, TEM7, IRX2, CHODL, Leiomodin, HGF, ILDR2, Ephrin-B receptors, FOXP2, MMP-12, CARP, MYO18B, APJ, RAMP, HAS, Pleiotrophin (OSF1), NTNG2, FOXC1/2, HAND1, MYADM, BNP, HOX11, Prokineticin 2, Alpha 1-antitrypsin, Fibulin-1, MYLPF, Kif2a, NckAP1, DCAMKL1, Adenylate cyclase, PLRP1, APOA2, TMEM46, SCRIB, FBF1, MAGP1, HXK4, IL-6, COL…
3	organ development	3990	4.10303e-20	6.82608e-17	4.10303e-20	6.82608e-17	115	beta-MHC, BMP3B, Alpha-actinin, K(+) channel, subfamily J, TEM7, IRX2, CHODL, HGF, ILDR2, Ephrin-B receptors, FOXP2, CARP, MYO18B, APJ, RAMP, HAS, Pleiotrophin (OSF1), FOXC1/2, HAND1, BNP, HOX11, Prokineticin 2, MYLPF, NckAP1, DCAMKL1, PLRP1, APOA2, SCRIB, MAGP1, HXK4, IL-6, Calpain 5, SFRP5, Galpha(q)-specific peptide GPCRs, COL6A3, FOXC1, DHRS3, Collagen XIV, Creatine kinase, Synaptotagmin, NEF…
4	developmental process	6992	9.72001e-20	1.06845e-16	9.72001e-20	1.06845e-16	160	beta-MHC, BMP3B, EG-VEGF, CLMP, Alpha-actinin, K(+) channel, subfamily J, TEM7, IRX2, CHODL, Leiomodin, HGF, ILDR2, Ephrin-B receptors, FOXP2, MMP-12, CARP, MYO18B, APJ, RAMP, HAS, Pleiotrophin (OSF1), NTNG2, FOXC1/2, HAND1, MYADM, BNP, HOX11, Prokineticin 2, Alpha 1-antitrypsin, Fibulin-1, MYLPF, Kif2a, NckAP1, DCAMKL1, Adenylate cyclase, PLRP1, APOA2, TMEM46, SCRIB, FBF1, MAGP1, HXK4, IL-6, COL…
5	muscle tissue development	454	1.40563e-19	1.06845e-16	1.40563e-19	1.06845e-16	37	beta-MHC, Alpha-actinin, FOXP2, CARP, MYO18B, FOXC1/2, HAND1, BNP, MYLPF, Galpha(q)-specific peptide GPCRs, FOXC1, Collagen XIV, H19, Decorin proteoglycan, IBP, HGF receptor (Met), Calsequestrin, MRLC, Tissue kallikreins, Kallikrein 2, EGR1, Galpha(i)-specific peptide GPCRs, MLC2, Calcipressin 1, Actin muscle, BVES, Galpha(i)-specific EDG GPCRs, Nelin, MyHC, ODD1, Lrrc10, ACTA1, FOXP1/2/4 protein…
6	muscle structure development	701	1.51248e-19	1.06845e-16	1.51248e-19	1.06845e-16	45	beta-MHC, Alpha-actinin, CHODL, Leiomodin, FOXP2, CARP, MYO18B, RAMP, FOXC1/2, HAND1, BNP, Prokineticin 2, MYLPF, Galpha(q)-specific peptide GPCRs, COL6A3, FOXC1, Myopalladin, H19, Decorin proteoglycan, IBP, FGF10, HGF receptor (Met), Calsequestrin, MRLC, Tissue kallikreins, Kallikrein 2, EGR1, Galpha(i)-specific peptide GPCRs, MLC2, LMOD3, Calcipressin 1, Actin muscle, BVES, Galpha(i)-specific E…
7	anatomical structure morphogenesis	2924	1.57725e-19	1.06845e-16	1.57725e-19	1.06845e-16	95	beta-MHC, EG-VEGF, Alpha-actinin, TEM7, IRX2, Leiomodin, HGF, Ephrin-B receptors, MMP-12, CARP, MYO18B, APJ, RAMP, HAS, Pleiotrophin (OSF1), NTNG2, FOXC1/2, HAND1, HOX11, Prokineticin 2, NckAP1, DCAMKL1, Adenylate cyclase, SCRIB, FBF1, MAGP1, IL-6, SFRP5, Galpha(q)-specific peptide GPCRs, AP180, COL6A3, FOXC1, DHRS3, NRK, NEFL, CD248, Ephrin-B receptor 2, Myopalladin, Heme oxygenase 1, NOR1, H19,…
8	multicellular organismal development	6112	1.7126e-19	1.06845e-16	1.7126e-19	1.06845e-16	147	beta-MHC, BMP3B, EG-VEGF, CLMP, Alpha-actinin, K(+) channel, subfamily J, TEM7, IRX2, CHODL, HGF, ILDR2, Ephrin-B receptors, FOXP2, CARP, MYO18B, APJ, RAMP, HAS, Pleiotrophin (OSF1), NTNG2, FOXC1/2, HAND1, BNP, HOX11, Prokineticin 2, Alpha 1-antitrypsin, Fibulin-1, MYLPF, Kif2a, NckAP1, DCAMKL1, Adenylate cyclase, PLRP1, APOA2, TMEM46, SCRIB, MAGP1, HXK4, IL-6, COLEC11, Calpain 5, SFRP5, Galpha(q…
9	striated muscle tissue development	431	2.02841e-19	1.12487e-16	2.02841e-19	1.12487e-16	36	beta-MHC, Alpha-actinin, FOXP2, CARP, MYO18B, FOXC1/2, HAND1, BNP, MYLPF, Galpha(q)-specific peptide GPCRs, FOXC1, Collagen XIV, H19, Decorin proteoglycan, IBP, HGF receptor (Met), Calsequestrin, MRLC, Tissue kallikreins, Kallikrein 2, EGR1, Galpha(i)-specific peptide GPCRs, MLC2, Calcipressin 1, Actin muscle, BVES, Galpha(i)-specific EDG GPCRs, Nelin, MyHC, Lrrc10, ACTA1, FOXP1/2/4 proteins, Cav…
10	circulatory system development	1124	4.309e-19	1.95511e-16	4.309e-19	1.95511e-16	56	beta-MHC, EG-VEGF, Alpha-actinin, K(+) channel, subfamily J, TEM7, Ephrin-B receptors, CARP, MYO18B, APJ, RAMP, HAS, Pleiotrophin (OSF1), FOXC1/2, HAND1, BNP, Prokineticin 2, NckAP1, SFRP5, Galpha(q)-specific peptide GPCRs, FOXC1, DHRS3, Collagen XIV, Ephrin-B receptor 2, Heme oxygenase 1, CFC1B, FGF10, Collagen VIII, CFC1, MRLC, Tissue kallikreins, Kallikrein 2, EGR1, Galpha(i)-specific peptide …
11	cardiovascular system development	1124	4.309e-19	1.95511e-16	4.309e-19	1.95511e-16	56	beta-MHC, EG-VEGF, Alpha-actinin, K(+) channel, subfamily J, TEM7, Ephrin-B receptors, CARP, MYO18B, APJ, RAMP, HAS, Pleiotrophin (OSF1), FOXC1/2, HAND1, BNP, Prokineticin 2, NckAP1, SFRP5, Galpha(q)-specific peptide GPCRs, FOXC1, DHRS3, Collagen XIV, Ephrin-B receptor 2, Heme oxygenase 1, CFC1B, FGF10, Collagen VIII, CFC1, MRLC, Tissue kallikreins, Kallikrein 2, EGR1, Galpha(i)-specific peptide …
12	single-multicellular organism process	8235	6.07755e-19	2.34021e-16	6.07755e-19	2.34021e-16	175	ACE2, beta-MHC, BMP3B, EG-VEGF, CLMP, Alpha-actinin, Substance P, K(+) channel, subfamily J, TEM7, Collagen XXVI, IRX2, CD84, CHODL, Leiomodin, HGF, Amphiphysin I, ILDR2, Ephrin-B receptors, FOXP2, MMP-12, KV1.5, CARP, MYO18B, APJ, RAMP, HAS, Pleiotrophin (OSF1), NTNG2, FOXC1/2, HAND1, BNP, HOX11, Prokineticin 2, Alpha 1-antitrypsin, Fibulin-1, MYLPF, Kif2a, NckAP1, DCAMKL1, Adenylate cyclase, PL…
13	anatomical structure development	6259	6.09552e-19	2.34021e-16	6.09552e-19	2.34021e-16	148	beta-MHC, BMP3B, EG-VEGF, CLMP, Alpha-actinin, K(+) channel, subfamily J, TEM7, IRX2, CHODL, Leiomodin, HGF, ILDR2, Ephrin-B receptors, FOXP2, MMP-12, CARP, MYO18B, APJ, RAMP, HAS, Pleiotrophin (OSF1), NTNG2, FOXC1/2, HAND1, MYADM, BNP, HOX11, Prokineticin 2, Alpha 1-antitrypsin, MYLPF, Kif2a, NckAP1, DCAMKL1, Adenylate cyclase, PLRP1, APOA2, SCRIB, FBF1, MAGP1, HXK4, IL-6, Calpain 5, SFRP5, Galp…
14	multicellular organismal process	8605	1.38926e-18	4.95272e-16	1.38926e-18	4.95272e-16	179	HAS1, ACE2, beta-MHC, BMP3B, EG-VEGF, CLMP, Alpha-actinin, Substance P, K(+) channel, subfamily J, TEM7, Collagen XXVI, IRX2, CD84, CHODL, Leiomodin, HGF, Amphiphysin I, ILDR2, Ephrin-B receptors, FOXP2, MMP-12, KV1.5, CARP, MYO18B, APJ, RAMP, HAS, Pleiotrophin (OSF1), NTNG2, FOXC1/2, HAND1, BNP, HOX11, Prokineticin 2, Alpha 1-antitrypsin, Fibulin-1, MYLPF, Kif2a, NckAP1, DCAMKL1, Adenylate cycla…
15	regulation of multicellular organismal process	3298	1.67198e-16	5.56322e-14	1.67198e-16	5.56322e-14	96	ACE2, beta-MHC, BMP3B, EG-VEGF, Alpha-actinin, Substance P, K(+) channel, subfamily J, CHODL, HGF, Ephrin-B receptors, FOXP2, TIGIT, KV1.5, CARP, RAMP, HAS, Pleiotrophin (OSF1), FOXC1/2, MYADM, BNP, Prokineticin 2, AMPK alpha subunit, Fibulin-1, Adenylate cyclase, DIO3, APOA2, IL-6, SFRP5, LIPE, Galpha(q)-specific peptide GPCRs, IL-33, FOXC1, DHRS3, Collagen XIV, Synaptotagmin, NRK, NEFL, Ephrin-…
16	muscle cell development	218	5.79902e-16	1.80893e-13	5.79902e-16	1.80893e-13	24	Alpha-actinin, Leiomodin, CARP, MYO18B, RAMP, BNP, Galpha(q)-specific peptide GPCRs, Myopalladin, Calsequestrin, MRLC, Galpha(i)-specific peptide GPCRs, MLC2, LMOD3, Calcipressin 1, Actin muscle, BVES, Nelin, MyHC, Lrrc10, ACTA1, FOXP1/2/4 proteins, Actin, Calsequestrin 2 (cardiac muscle), Alpha-actinin 2
17	striated muscle cell development	198	7.34798e-16	2.15728e-13	7.34798e-16	2.15728e-13	23	Alpha-actinin, Leiomodin, CARP, MYO18B, BNP, Galpha(q)-specific peptide GPCRs, Myopalladin, Calsequestrin, MRLC, Galpha(i)-specific peptide GPCRs, MLC2, LMOD3, Calcipressin 1, Actin muscle, BVES, Nelin, MyHC, Lrrc10, ACTA1, FOXP1/2/4 proteins, Actin, Calsequestrin 2 (cardiac muscle), Alpha-actinin 2
18	organ morphogenesis	1243	3.25824e-15	9.03437e-13	3.25824e-15	9.03437e-13	53	beta-MHC, Alpha-actinin, IRX2, Ephrin-B receptors, CARP, HAS, Pleiotrophin (OSF1), FOXC1/2, HAND1, HOX11, NckAP1, SCRIB, MAGP1, IL-6, Galpha(q)-specific peptide GPCRs, FOXC1, DHRS3, Ephrin-B receptor 2, NOR1, Decorin proteoglycan, IBP, CFC1B, FGF10, Collagen VIII, Neuregulin 3, CFC1, MRLC, MAGP (1,2), Tissue kallikreins, GAS1, Kallikrein 2, LRH1, Galpha(i)-specific peptide GPCRs, MLC2, Ephrin-B r…
19	regulation of biological quality	4069	4.71652e-15	1.23896e-12	4.71652e-15	1.23896e-12	106	Calretinin, ACE2, beta-MHC, Alpha-actinin, Substance P, K(+) channel, subfamily J, CD84, Leiomodin, HGF, ILDR2, Ephrin-B receptors, KV1.5, APJ, RAMP, HAS, Pleiotrophin (OSF1), PTPRN, FOXC1/2, MYADM, BNP, Prokineticin 2, AMPK alpha subunit, Alpha 1-antitrypsin, Fibulin-1, Kif2a, NckAP1, Synaptotagmin VIII, Adenylate cyclase, DIO3, APOA2, SCRIB, HXK4, IL-6, LIPE, Galpha(q)-specific peptide GPCRs, A…
20	anatomical structure formation involved in morphogenesis	1303	5.54723e-15	1.38431e-12	5.54723e-15	1.38431e-12	54	EG-VEGF, Alpha-actinin, TEM7, IRX2, Leiomodin, Ephrin-B receptors, CARP, RAMP, FOXC1/2, HAND1, HOX11, Prokineticin 2, NckAP1, SCRIB, FBF1, MAGP1, SFRP5, Galpha(q)-specific peptide GPCRs, FOXC1, Ephrin-B receptor 2, Myopalladin, Heme oxygenase 1, NOR1, FGF10, Collagen VIII, Neuregulin 3, Calsequestrin, MRLC, MAGP (1,2), Tissue kallikreins, Galpha(i)-specific peptide GPCRs, MLC2, Ephrin-B receptor …
21	cardiac muscle tissue development	258	2.61389e-14	6.21234e-12	2.61389e-14	6.21234e-12	24	beta-MHC, Alpha-actinin, CARP, MYO18B, FOXC1/2, HAND1, BNP, Galpha(q)-specific peptide GPCRs, FOXC1, Collagen XIV, MRLC, Tissue kallikreins, Kallikrein 2, Galpha(i)-specific peptide GPCRs, MLC2, Actin muscle, BVES, Galpha(i)-specific EDG GPCRs, Nelin, MyHC, Lrrc10, FOXP1/2/4 proteins, Actin, Alpha-actinin 2
22	response to wounding	1064	4.31683e-14	9.79332e-12	4.31683e-14	9.79332e-12	47	Alpha-actinin, CD84, HGF, MMP-12, Alpha 1-antitrypsin, Fibulin-1, Kif2a, SCRIB, IL-6, Galpha(q)-specific peptide GPCRs, Synaptotagmin, NEFL, Heme oxygenase 1, H19, SOS, Decorin proteoglycan, PLAT (TPA), IBP, Coagulation factor XIII, Albumin, FGF10, Fibrinogen beta, HGF receptor (Met), AHNAK2, MRLC, Tissue kallikreins, EHD3, Non-muscle myosin IIA, Galpha(i)-specific peptide GPCRs, DGKK, PLAUR (uPA…
23	tissue development	2264	5.85816e-14	1.24565e-11	5.85816e-14	1.24565e-11	72	beta-MHC, Alpha-actinin, IRX2, HGF, FOXP2, MMP-12, CARP, MYO18B, HAS, Pleiotrophin (OSF1), FOXC1/2, HAND1, MYADM, BNP, Prokineticin 2, MYLPF, NckAP1, SCRIB, IL-6, Calpain 5, SFRP5, Galpha(q)-specific peptide GPCRs, FOXC1, Collagen XIV, NOR1, H19, Decorin proteoglycan, IBP, LRRC17, CFC1B, FGF10, HGF receptor (Met), Collagen VIII, Lumican, CFC1, Calsequestrin, MRLC, Tissue kallikreins, Connexin 26,…
24	heart development	679	5.98991e-14	1.24565e-11	5.98991e-14	1.24565e-11	37	beta-MHC, Alpha-actinin, K(+) channel, subfamily J, Ephrin-B receptors, CARP, MYO18B, APJ, RAMP, HAS, Pleiotrophin (OSF1), FOXC1/2, HAND1, BNP, Prokineticin 2, NckAP1, Galpha(q)-specific peptide GPCRs, FOXC1, DHRS3, Collagen XIV, CFC1B, CFC1, MRLC, Tissue kallikreins, Kallikrein 2, Galpha(i)-specific peptide GPCRs, MLC2, Actin muscle, BVES, Galpha(i)-specific EDG GPCRs, Nelin, MyHC, ODD1, Lrrc10,…
25	muscle cell differentiation	418	9.94972e-14	1.98636e-11	9.94972e-14	1.98636e-11	29	Alpha-actinin, Leiomodin, CARP, MYO18B, RAMP, BNP, Prokineticin 2, Galpha(q)-specific peptide GPCRs, Myopalladin, IBP, FGF10, HGF receptor (Met), Calsequestrin, MRLC, Galpha(i)-specific peptide GPCRs, MLC2, LMOD3, Calcipressin 1, Actin muscle, BVES, Nelin, MyHC, Lrrc10, ACTA1, FOXP1/2/4 proteins, FBXO40, Actin, Calsequestrin 2 (cardiac muscle), Alpha-actinin 2
26	muscle organ development	428	1.81084e-13	3.47612e-11	1.81084e-13	3.47612e-11	29	beta-MHC, CHODL, FOXP2, CARP, FOXC1/2, HAND1, MYLPF, COL6A3, FOXC1, H19, Decorin proteoglycan, IBP, HGF receptor (Met), Calsequestrin, MRLC, Tissue kallikreins, Kallikrein 2, EGR1, MLC2, Calcipressin 1, Actin muscle, BVES, Galpha(i)-specific EDG GPCRs, MyHC, ACTA1, FOXP1/2/4 proteins, Caveolin-1, Actin, Decorin
27	striated muscle cell differentiation	310	1.94006e-13	3.58624e-11	1.94006e-13	3.58624e-11	25	Alpha-actinin, Leiomodin, CARP, MYO18B, BNP, Galpha(q)-specific peptide GPCRs, Myopalladin, IBP, HGF receptor (Met), Calsequestrin, MRLC, Galpha(i)-specific peptide GPCRs, MLC2, LMOD3, Calcipressin 1, Actin muscle, BVES, Nelin, MyHC, Lrrc10, ACTA1, FOXP1/2/4 proteins, Actin, Calsequestrin 2 (cardiac muscle), Alpha-actinin 2
28	regulation of body fluid levels	903	2.15113e-13	3.8344e-11	2.15113e-13	3.8344e-11	42	Alpha-actinin, CD84, HGF, Ephrin-B receptors, APJ, HAS, BNP, Alpha 1-antitrypsin, Fibulin-1, Kif2a, Adenylate cyclase, IL-6, Galpha(q)-specific peptide GPCRs, Ephrin-B receptor 2, SOS, PLAT (TPA), Coagulation factor XIII, Albumin, FGF10, Fibrinogen beta, HXK2, HGF receptor (Met), MRLC, SK4/IK1, EHD3, Adenylate cyclase type VIII, Non-muscle myosin IIA, Galpha(i)-specific peptide GPCRs, DGKK, PLAUR…
29	myofibril assembly	88	2.96376e-13	5.10073e-11	2.96376e-13	5.10073e-11	15	Alpha-actinin, Leiomodin, CARP, Myopalladin, Calsequestrin, MRLC, MLC2, LMOD3, Actin muscle, MyHC, ACTA1, FOXP1/2/4 proteins, Actin, Calsequestrin 2 (cardiac muscle), Alpha-actinin 2
30	response to organic cyclic compound	1539	3.68206e-13	6.12572e-11	3.68206e-13	6.12572e-11	56	Substance P, K(+) channel, subfamily J, COLEC12, MMP-12, CARP, RAMP, Pleiotrophin (OSF1), PTPRN, PGES, BNP, AMPK alpha subunit, Alpha 1-antitrypsin, Adenylate cyclase, PLRP1, APOA2, IL-6, Galpha(q)-specific peptide GPCRs, NEFL, Heme oxygenase 1, NOR1, H19, PLAT (TPA), IBP, CYP1A2, FGF10, HGF receptor (Met), AMPK alpha 2 subunit, Lumican, CYP2J2, Calsequestrin, Connexin 26, EGR1, Adenylate cyclase…
31	response to stress	4624	5.90906e-13	9.51359e-11	5.90906e-13	9.51359e-11	110	beta-MHC, Alpha-actinin, Substance P, OSR1, K(+) channel, subfamily J, CD84, HGF, MICB, COLEC12, MMP-12, TRIM26, KV1.5, CARP, RAMP, PPAPDC1A, HAS, Pleiotrophin (OSF1), PTPRN, PGES, KCRM, BNP, C20orf111, Prokineticin 2, AMPK alpha subunit, Alpha 1-antitrypsin, Fibulin-1, Kif2a, NckAP1, LSP1, Adenylate cyclase, DIO3, APOA2, SCRIB, HXK4, IL-6, Galpha(q)-specific peptide GPCRs, IL-33, Creatine kinase…
32	response to external stimulus	2834	8.90693e-13	1.3892e-10	8.90693e-13	1.3892e-10	80	ACE2, Substance P, K(+) channel, subfamily J, HGF, Ephrin-B receptors, FOXP2, KV1.5, CARP, Pleiotrophin (OSF1), PGES, XPR1, BNP, Prokineticin 2, AMPK alpha subunit, Alpha 1-antitrypsin, LSP1, DCAMKL1, APOA2, SCRIB, HXK4, IL-6, SKP2, LIPE, Galpha(q)-specific peptide GPCRs, IL-33, COL6A3, DHRS3, Trp53inp2, Caspr2, Ephrin-B receptor 2, Heme oxygenase 1, NOR1, H19, SOS, Decorin proteoglycan, IBP, CYP…
33	cell differentiation	4462	9.21111e-13	1.39311e-10	9.21111e-13	1.39311e-10	107	BMP3B, Alpha-actinin, K(+) channel, subfamily J, CHODL, Leiomodin, HGF, ILDR2, Ephrin-B receptors, CARP, MYO18B, RAMP, HAS, Pleiotrophin (OSF1), NTNG2, FOXC1/2, HAND1, MYADM, BNP, HOX11, Prokineticin 2, Kif2a, DCAMKL1, Adenylate cyclase, SCRIB, MAGP1, IL-6, Calpain 5, SFRP5, Galpha(q)-specific peptide GPCRs, AP180, COL6A3, FOXC1, Synaptotagmin, NRK, NEFL, Trp53inp2, Caspr2, Ephrin-B receptor 2, M…
34	cardiac muscle cell development	81	1.52733e-12	2.24203e-10	1.52733e-12	2.24203e-10	14	Alpha-actinin, MYO18B, BNP, Galpha(q)-specific peptide GPCRs, MRLC, Galpha(i)-specific peptide GPCRs, MLC2, Actin muscle, BVES, Nelin, MyHC, Lrrc10, Actin, Alpha-actinin 2
35	regulation of system process	683	1.78029e-12	2.51857e-10	1.78029e-12	2.51857e-10	35	ACE2, beta-MHC, Alpha-actinin, Substance P, K(+) channel, subfamily J, HGF, KV1.5, BNP, Prokineticin 2, APOA2, IL-6, Galpha(q)-specific peptide GPCRs, Collagen XIV, Heme oxygenase 1, IBP, FGF10, Fibrinogen beta, CYP2J2, Calsequestrin, MRLC, Tissue kallikreins, Galpha(i)-specific peptide GPCRs, MLC2, BVES, Phosphatase regulator (inhibitor), CTGF, MyHC, Kir2.1, VIP, MAG, Caveolin-1, Calsequestrin 2…
36	blood vessel development	646	1.81664e-12	2.51857e-10	1.81664e-12	2.51857e-10	34	EG-VEGF, TEM7, Ephrin-B receptors, MYO18B, RAMP, HAS, FOXC1/2, HAND1, Prokineticin 2, Galpha(q)-specific peptide GPCRs, FOXC1, Ephrin-B receptor 2, Heme oxygenase 1, FGF10, Collagen VIII, EGR1, Galpha(i)-specific peptide GPCRs, Ephrin-B receptor 1, Actin muscle, RAMP1, CTGF, COL8A2, Galpha(i)-specific EDG GPCRs, MyHC, IL-8, MMP-14, Secretogranin II, ODD1, Skp2/TrCP/FBXW, Caveolin-1, Thy-1, Actin,…
37	response to peptide hormone	762	1.93e-12	2.60341e-10	1.93e-12	2.60341e-10	37	PTPRN, FOXC1/2, BNP, AMPK alpha subunit, Alpha 1-antitrypsin, Adenylate cyclase, PLRP1, HXK4, IL-6, Galpha(q)-specific peptide GPCRs, NEFL, NOR1, AMPK gamma subunit, H19, SOS, PLAT (TPA), IBP, FGF10, HGF receptor (Met), AMPK alpha 2 subunit, EGR1, Adenylate cyclase type VIII, Galpha(i)-specific peptide GPCRs, Menin, TIMP1, GluR1, ICRF, CTGF, FGF23, GLUT4, PDK4, Caveolin-1, CRF-BP, TIE2, IGFBP7/8,…
38	vasculature development	688	2.18982e-12	2.87616e-10	2.18982e-12	2.87616e-10	35	EG-VEGF, TEM7, Ephrin-B receptors, MYO18B, RAMP, HAS, FOXC1/2, HAND1, Prokineticin 2, SFRP5, Galpha(q)-specific peptide GPCRs, FOXC1, Ephrin-B receptor 2, Heme oxygenase 1, FGF10, Collagen VIII, EGR1, Galpha(i)-specific peptide GPCRs, Ephrin-B receptor 1, Actin muscle, RAMP1, CTGF, COL8A2, Galpha(i)-specific EDG GPCRs, MyHC, IL-8, MMP-14, Secretogranin II, ODD1, Skp2/TrCP/FBXW, Caveolin-1, Thy-1,…
39	response to oxygen-containing compound	2287	2.82223e-12	3.61173e-10	2.82223e-12	3.61173e-10	69	beta-MHC, Substance P, K(+) channel, subfamily J, MICB, ILDR2, COLEC12, KV1.5, CARP, RAMP, Pleiotrophin (OSF1), PTPRN, FOXC1/2, PGES, BNP, C20orf111, AMPK alpha subunit, Alpha 1-antitrypsin, Adenylate cyclase, PLRP1, APOA2, HXK4, IL-6, Galpha(q)-specific peptide GPCRs, COL6A3, NEFL, Heme oxygenase 1, NOR1, AMPK gamma subunit, H19, SOS, Decorin proteoglycan, PLAT (TPA), IBP, CYP1A2, COL6A2, FGF10,…
40	response to abiotic stimulus	1771	3.08064e-12	3.84387e-10	3.08064e-12	3.84387e-10	59	Alpha-actinin, Substance P, OSR1, K(+) channel, subfamily J, MICB, Ephrin-B receptors, FOXP2, KV1.5, CARP, RAMP, Pleiotrophin (OSF1), KCRM, BNP, AMPK alpha subunit, Alpha 1-antitrypsin, DIO3, APOA2, IL-6, Galpha(q)-specific peptide GPCRs, DHRS3, Creatine kinase, Caspr2, Heme oxygenase 1, Decorin proteoglycan, PLAT (TPA), IBP, HGF receptor (Met), Calsequestrin, EGR1, Gpc6, Galpha(i)-specific pepti…
41	cell development	2299	3.59969e-12	4.38196e-10	3.59969e-12	4.38196e-10	69	BMP3B, Alpha-actinin, K(+) channel, subfamily J, Leiomodin, HGF, Ephrin-B receptors, CARP, MYO18B, RAMP, HAS, NTNG2, FOXC1/2, MYADM, BNP, DCAMKL1, Adenylate cyclase, SCRIB, MAGP1, IL-6, Galpha(q)-specific peptide GPCRs, AP180, COL6A3, FOXC1, NRK, NEFL, Caspr2, Ephrin-B receptor 2, Myopalladin, NOR1, H19, SOS, COL6A2, FGF10, Tetraspanin-2, HGF receptor (Met), TESSP2, Calsequestrin, MRLC, MAGP (1,2…
42	single-organism process	15706	5.80715e-12	6.73398e-10	5.80715e-12	6.73398e-10	242	Calretinin, HAS1, ACE2, beta-MHC, BMP3B, EG-VEGF, CLMP, MOXD1, Alpha-actinin, Substance P, OSR1, K(+) channel, subfamily J, TEM7, Collagen XXVI, IRX2, CD84, CHODL, Leiomodin, HGF, Amphiphysin I, MICB, ILDR2, Ephrin-B receptors, FOXP2, COLEC12, MMP-12, TRIM26, KV1.5, CARP, MYO18B, APJ, RAMP, PPAPDC1A, HAS, Pleiotrophin (OSF1), DDHD1, PTPRN, NTNG2, FOXC1/2, GALNT12, PGES, XPR1, HAND1, PPP1R14C, MYA…
43	response to organic substance	3834	5.99e-12	6.73398e-10	5.99e-12	6.73398e-10	95	HAS1, BMP3B, Substance P, K(+) channel, subfamily J, HGF, MICB, ILDR2, COLEC12, MMP-12, TRIM26, KV1.5, CARP, RAMP, HAS, Pleiotrophin (OSF1), PTPRN, FOXC1/2, PGES, BNP, AMPK alpha subunit, Alpha 1-antitrypsin, Adenylate cyclase, PLRP1, APOA2, HXK4, IL-6, Galpha(q)-specific peptide GPCRs, COL6A3, FOXC1, NEFL, Heme oxygenase 1, NOR1, AMPK gamma subunit, H19, SOS, Decorin proteoglycan, PLAT (TPA), IB…
44	extracellular matrix organization	493	6.06528e-12	6.73398e-10	6.06528e-12	6.73398e-10	29	HAS1, Alpha-actinin, Collagen XXVI, MMP-12, RAMP, HAS, FOXC1/2, Fibulin-1, MAGP1, COL6A3, FOXC1, Collagen XIV, Decorin proteoglycan, COL6A2, Fibrinogen beta, Collagen VIII, Lumican, MAGP (1,2), Tissue kallikreins, Kallikrein 2, EMILIN-1, MAGP2, TIMP1, CTGF, COL8A2, MyHC, MMP-14, IGFBP7/8, Decorin
45	cellular developmental process	4658	6.15284e-12	6.73398e-10	6.15284e-12	6.73398e-10	108	BMP3B, Alpha-actinin, K(+) channel, subfamily J, CHODL, Leiomodin, HGF, ILDR2, Ephrin-B receptors, CARP, MYO18B, RAMP, HAS, Pleiotrophin (OSF1), NTNG2, FOXC1/2, HAND1, MYADM, BNP, HOX11, Prokineticin 2, Kif2a, DCAMKL1, Adenylate cyclase, SCRIB, FBF1, MAGP1, IL-6, Calpain 5, SFRP5, Galpha(q)-specific peptide GPCRs, AP180, COL6A3, FOXC1, Synaptotagmin, NRK, NEFL, Trp53inp2, Caspr2, Ephrin-B recepto…
46	wound healing	916	6.20644e-12	6.73398e-10	6.20644e-12	6.73398e-10	40	Alpha-actinin, CD84, HGF, MMP-12, Alpha 1-antitrypsin, Fibulin-1, Kif2a, SCRIB, IL-6, Galpha(q)-specific peptide GPCRs, Synaptotagmin, Heme oxygenase 1, SOS, Decorin proteoglycan, PLAT (TPA), IBP, Coagulation factor XIII, Albumin, FGF10, Fibrinogen beta, AHNAK2, MRLC, Tissue kallikreins, EHD3, Non-muscle myosin IIA, Galpha(i)-specific peptide GPCRs, DGKK, PLAUR (uPAR), TIMP1, ICRF, MyHC, MAG, NCX…
47	extracellular structure organization	494	6.37256e-12	6.76711e-10	6.37256e-12	6.76711e-10	29	HAS1, Alpha-actinin, Collagen XXVI, MMP-12, RAMP, HAS, FOXC1/2, Fibulin-1, MAGP1, COL6A3, FOXC1, Collagen XIV, Decorin proteoglycan, COL6A2, Fibrinogen beta, Collagen VIII, Lumican, MAGP (1,2), Tissue kallikreins, Kallikrein 2, EMILIN-1, MAGP2, TIMP1, CTGF, COL8A2, MyHC, MMP-14, IGFBP7/8, Decorin
48	cardiac cell development	90	6.84593e-12	7.11834e-10	6.84593e-12	7.11834e-10	14	Alpha-actinin, MYO18B, BNP, Galpha(q)-specific peptide GPCRs, MRLC, Galpha(i)-specific peptide GPCRs, MLC2, Actin muscle, BVES, Nelin, MyHC, Lrrc10, Actin, Alpha-actinin 2
49	response to hormone	1568	9.02286e-12	9.19043e-10	9.02286e-12	9.19043e-10	54	Substance P, K(+) channel, subfamily J, RAMP, Pleiotrophin (OSF1), PTPRN, FOXC1/2, BNP, AMPK alpha subunit, Alpha 1-antitrypsin, Adenylate cyclase, PLRP1, APOA2, HXK4, IL-6, Galpha(q)-specific peptide GPCRs, NEFL, Heme oxygenase 1, NOR1, AMPK gamma subunit, H19, SOS, PLAT (TPA), IBP, CYP1A2, FGF10, Fibrinogen beta, HGF receptor (Met), AMPK alpha 2 subunit, Connexin 26, EGR1, Adenylate cyclase typ…
50	response to stimulus	10062	1.11453e-11	1.11252e-09	1.11453e-11	1.11252e-09	181	HAS1, ACE2, beta-MHC, BMP3B, Alpha-actinin, Substance P, OSR1, K(+) channel, subfamily J, CD84, HGF, MICB, ILDR2, Ephrin-B receptors, FOXP2, COLEC12, MMP-12, TRIM26, KV1.5, CARP, APJ, RAMP, PPAPDC1A, HAS, Pleiotrophin (OSF1), PTPRN, FOXC1/2, PGES, XPR1, PPP1R14C, KCRM, BNP, NPY6R, C20orf111, Prokineticin 2, AMPK alpha subunit, Alpha 1-antitrypsin, Fibulin-1, MYLPF, Kif2a, NckAP1, LSP1, RGS18, DCA…

## Sheet: Info
Info
General
Date	2015-11-07
Server	portal.genego.com
Version	6.24.67895
Name	Fei
Login	louisville-feiye
Workflow Settings
Type	Enrichment analysis
Signals	both
Active Data
Name	Type	Size		Threshold	0.58
DEGs_CEMvsCE_314genes_pval.01MetaCore	General	247		P-value	1
