# Supplementary material for: The myocardial regenerative potential of three-dimensional engineered cardiac tissues composed of multiple human iPS cell-derived cardiovascular cell lineages
Source: Sci Rep. 2016 Jul 20;6:29933. doi: 10.1038/srep29933 (PMC4951692; doi:10.1038/srep29933)
Supplement: Supplementary Dataset 2 [file srep29933-s6.xls]

## Sheet: List Report
List Report
MetaCore Data								Integrity Biomarkers Data				DEGs_CEMvsCE_314genes_pval.01MetaCore
#	Input IDs	Network Object Name	Gene Symbol	Unit (protein or chem)	Object Type	Description	Therapeutic Drugs	Integrity Biomarker	Integrity Biomarker Role	Integrity Biomarker Type	Integrity Gene Symbol	Signal	p-value
1		ACTC	ACTC1	ACTC_HUMAN	Generic binding protein	Actin, alpha cardiac muscle 1		Actin, alpha cardiac muscle 1		Genomic; Proteomic	ACTC1
2		ACTC	ACTC1	ACTC_HUMAN	Generic binding protein	Actin, alpha cardiac muscle 1		588-gene expression liposarcoma panel		Genomic	ABCA8; ABCC6; ABLIM1 variant 1; ACACB; ACAT1; ACOT9 variant 1; ACOX2; ACSL1; ACTC1; ACTN1 variant 1; ACTN4; ACY1; ADAM19 variant 1; ADH1B; ADIPOQ variant 2; ADORA2B; ADRB2; AGPAT2 variant 1; AGTR1; ALDH1A1; AMOTL2; ANGPT1 variant 1; ANK2 variant 1; AOC3; APOD; APP variant 1; AQP7; ARID1A variant 1; ARIH1; ASPM; ASPN variant 1; ASS1 variant 1; ATAD2; ATP1A2; ATP1B1; ATP2A2 variant 2; AURKA variant…
3		ACTC	ACTC1	ACTC_HUMAN	Generic binding protein	Actin, alpha cardiac muscle 1		114-gene expression prostate cancer panel		Genomic	ACTC1; AHNAK2; AP1S2; BCHE; BDNF variant 3; BDNF variant 4; BIN1 variant 8; CADM3 variant 1; CAV1 variant 1; CDC14B variant 2; CDKN1C; CDKN2C variant 1; COL4A2; CRTAC1; CSPG4; DAAM2; DBN1 variant a; DMPK variant 2; DNAJC15; DPYSL3; DYSF; EFEMP1 variant 1; EFEMP1 variant 2; ENAH variant 1; ENAH variant 2; ENO2; EPM2A; FAM131B variant 1; FEZ1; FLNC; FREQ; GABARAPL1; GPM6B variant 1; HDGFRP3; HNRNPD…
4		ACTC	ACTC1	ACTC_HUMAN	Generic binding protein	Actin, alpha cardiac muscle 1		277-gene expression lung cancer panel		Genomic	ACTA2 variant 2; ACTC1; ACTG1; ADAM10; ADAM12 long variant; ADAM17; ADAM19 variant 1; ADAM8; ADCY6 variant 1; ADORA2B; ADPN; ADRBK2; AEN; ALOX15B variant d; AREG; ASAP3 variant 1; ATF2 variant 1; ATP2C2; BCAR3; BMPR2 variant 1; BPGM variant 2; CALML5; CASP1 variant alpha; CASP4 variant alpha; CAT; CCNA1 variant 1; CCNB2; CCND1; CCND2; CD3EAP; CDC42; CDH3; CENPF; CHODL variant 1; CHODL variant 2; …
5		ALK-2	ACVR1	ACVR1_HUMAN	Generic receptor	Activin receptor type-1		Activin receptor type-1B		Proteomic	ACVR1; ACVR1B
6		ALK-2	ACVR1	ACVR1_HUMAN	Generic receptor	Activin receptor type-1		Activin receptor type-1		Genomic; Proteomic	ACVR1
7		ALK-2	ACVR1	ACVR1_HUMAN	Generic receptor	Activin receptor type-1		367-gene expression 1-microRNA breast cancer panel		Genomic	ABCA3; ABCC4 variant 1; ACSL3 variant 1; ACSL3 variant 2; ACTA2 variant 2; ACTG2; ACVR1; ADAM8; ADAMTS12; ADORA2A; ADRBK2; AGPAT2 variant 1; AIFM2 variant 2; AIM2; AKAP2 variant 1; ANKRD22; ANO1; ANXA7 variant 1; AOC3; APOE; AQP1 variant 1; BGN; BIRC3; BOC; BTN3A1 variant 1; BTN3A3 variant 2; BUB3 variant 1; C12orf11; C1RL; C1S variant 1; C1orf116 variant 1; CADM1 variant 1; CALD1; CAPN2; CAPN5; …
8		ALK-2	ACVR1	ACVR1_HUMAN	Generic receptor	Activin receptor type-1		36-gene expression neuroblastoma panel		Genomic	ACVR1; ACVR1B; ADCYAP1R1 variant 1; ADCYAP1R1 variant 3; ADRBK2; ANXA1; BEND5; C14orf132; C6orf168; CACNA1B variant 1; CD36 variant 1; CD36 variant 2; CD36 variant 3; CDK5R2; CPLX1; CPLX2 variant 1; CRMP1 variant 1; ELAVL4 variant 1; ELAVL4 variant 4; EML5; EMP1; FOSL1; FXYD5 variant 2; GABRB3; GPR126 variant alpha 2; GPR126 variant b1; IFITM2; IGFBP7; INA; PKMYT1 variant 1; PTRF; RAB11FIP4; RNGT…
9		ALK-2	ACVR1	ACVR1_HUMAN	Generic receptor	Activin receptor type-1		46-gene methylation prostate cancer panel		Genomic	ABCB1; ACVR1; ACVR1B; ADAMTS12; APC variant 1; CDH17; CFTR; CSF3 variant 1; DES; EFNB3; ELK3; GSTM2; HFE variant 1; HFE variant X3; HOXA5; HTR1B; IL1RN variant 1; IL1RN variant 2; IL1RN variant 3; KRT5; MFAP4; MMP14; NEU1; NGF; NGFR; PEG3; POMC variant 2; RAP1A variant 1; RAP1A variant 2; SCGB3A1; SEPT9; SERPINE1 variant 1; SLC14A1 variant 4; STAT5A; STAT5A variant 1; TJP2 variant 1; TJP2 variant…
10		ALK-4	ACVR1B	ACV1B_HUMAN	Receptor with enzyme activity	Activin receptor type-1B		Activin receptor type-1B		Proteomic	ACVR1; ACVR1B
11		ALK-4	ACVR1B	ACV1B_HUMAN	Receptor with enzyme activity	Activin receptor type-1B		36-gene expression neuroblastoma panel		Genomic	ACVR1; ACVR1B; ADCYAP1R1 variant 1; ADCYAP1R1 variant 3; ADRBK2; ANXA1; BEND5; C14orf132; C6orf168; CACNA1B variant 1; CD36 variant 1; CD36 variant 2; CD36 variant 3; CDK5R2; CPLX1; CPLX2 variant 1; CRMP1 variant 1; ELAVL4 variant 1; ELAVL4 variant 4; EML5; EMP1; FOSL1; FXYD5 variant 2; GABRB3; GPR126 variant alpha 2; GPR126 variant b1; IFITM2; IGFBP7; INA; PKMYT1 variant 1; PTRF; RAB11FIP4; RNGT…
12		ALK-4	ACVR1B	ACV1B_HUMAN	Receptor with enzyme activity	Activin receptor type-1B		46-gene methylation prostate cancer panel		Genomic	ABCB1; ACVR1; ACVR1B; ADAMTS12; APC variant 1; CDH17; CFTR; CSF3 variant 1; DES; EFNB3; ELK3; GSTM2; HFE variant 1; HFE variant X3; HOXA5; HTR1B; IL1RN variant 1; IL1RN variant 2; IL1RN variant 3; KRT5; MFAP4; MMP14; NEU1; NGF; NGFR; PEG3; POMC variant 2; RAP1A variant 1; RAP1A variant 2; SCGB3A1; SEPT9; SERPINE1 variant 1; SLC14A1 variant 4; STAT5A; STAT5A variant 1; TJP2 variant 1; TJP2 variant…
13		ALK-7	ACVR1C	ACV1C_HUMAN	Generic receptor	Activin receptor type-1C		Activin receptor type-1C		Genomic	ACVR1C
14		ActRIIB	ACVR2B	AVR2B_HUMAN	Generic receptor	Activin receptor type-2B		Activin receptor type-2B		Genomic; Proteomic	ACVR2B
15		Activin A	INHBA	INHBA_HUMAN	Receptor ligand			Inhibin		Genomic; Proteomic	INHA; INHBA; INHBB; INHBC
16		Activin A	INHBA	INHBA_HUMAN	Receptor ligand			Inhibin A		Genomic; Proteomic	INHA; INHBA
17		Activin A	INHBA	INHBA_HUMAN	Receptor ligand			Inhibin beta A chain		Genomic; Proteomic	INHBA
18		Activin A	INHBA	INHBA_HUMAN	Receptor ligand			Oncotype DX colon cancer assay		Genomic	ATP5E; BGN; FAP; GADD45B; GPX1 variant 1; INHBA; MKI67 variant 1; MYBL2; MYC; PGK1; UBB; VDAC2
19		Activin A	INHBA	INHBA_HUMAN	Receptor ligand			96-gene expression melanoma panel		Genomic	ABCC2; ACOX2; AKR1C1; AKR1C2 variant 1; AP1S2; APOE; ASAH1 variant 2; BCHE; CPN1; CPN2; CRISPLD1; CTNNAL1; CTSH variant 1; CYR61; DCT; EBF2; EDNRB; ERRFI1; ESRRBL1; GBP1; GLIPR1; GNPTAB; GPNMB variant 2; GPR143; GSTP1; HIF1A variant 1; HS3ST3A1; IGFBP6; INHBA; INPP4B variant 1; JUN; KYNU variant 1; LGALS3 variant 1; MGLL variant 1; MITF variant 4; MLANA; NFE2L3; NRP1; PEX13; PIR variant 1; PLAUR …
20		Activin A	INHBA	INHBA_HUMAN	Receptor ligand			15-gene expression lung cancer panel		Genomic	ALDH3A1; CFLAR; E2F4; GULP1; INHBA; OGT variant1; RCC1 variant a; RTEL1 variant 2; SLC37A4; SORBS2 variant 2; ZHX3
21		Activin A	INHBA	INHBA_HUMAN	Receptor ligand			45-gene expression lung cancer panel		Genomic	ALDH3A1; BMPR1A; CALM1 variant 1; CALM2; CALM3; CAV1 variant 1; CD44 variant 1; CFLAR; CHD1L; DDX3X; E2F4; ELK3; GULP1; HEATR3; IGFBP7; INHBA; ITGA3 variant a; JRKL; KCTD12; LAMA4; MET variant 2; MICAL2; MYO10; NEBL variant 1; OGT variant1; PDLIM7 variant 1; PPFIBP1 variant 1; PPP2R1B variant 1; PRKAB1; PRKD3; PSG3; QSOX1 variant 1; RCC1 variant a; RTEL1 variant 2; SEMA3A; SLC37A4; SORBS2 variant…
22		Activin A	INHBA	INHBA_HUMAN	Receptor ligand			633-gene expression gastric cancer panel		Genomic	ACY1; ADSL variant 1; AKT1 variant 1; ALDH7A1; ALK; AMPD1 variant 1; ANTXR1; APEX1; APRT; ARNTL variant 1; ATIC; ATP1A1; AZIN1 variant 1; BCAT2 variant a; C15orf44 variant 4; C8orf55; CASP1 variant alpha; CCRL2; CCT3 variant 1; CCT7 variant 1; CDK4; CDKAL1; CHST5; CIAPIN1; CKAP5 variant 2; CLN3 variant 1; CLN6; CLNS1A; COPS5; CSE1L; CSNK1A1 variant 1; CSNK1A1 variant 2; CSTF2; CTSC variant 1; CTS…
23		Activin A	INHBA	INHBA_HUMAN	Receptor ligand			588-gene expression liposarcoma panel		Genomic	ABCA8; ABCC6; ABLIM1 variant 1; ACACB; ACAT1; ACOT9 variant 1; ACOX2; ACSL1; ACTC1; ACTN1 variant 1; ACTN4; ACY1; ADAM19 variant 1; ADH1B; ADIPOQ variant 2; ADORA2B; ADRB2; AGPAT2 variant 1; AGTR1; ALDH1A1; AMOTL2; ANGPT1 variant 1; ANK2 variant 1; AOC3; APOD; APP variant 1; AQP7; ARID1A variant 1; ARIH1; ASPM; ASPN variant 1; ASS1 variant 1; ATAD2; ATP1A2; ATP1B1; ATP2A2 variant 2; AURKA variant…
24		Activin A	INHBA	INHBA_HUMAN	Receptor ligand			277-gene expression lung cancer panel		Genomic	ACTA2 variant 2; ACTC1; ACTG1; ADAM10; ADAM12 long variant; ADAM17; ADAM19 variant 1; ADAM8; ADCY6 variant 1; ADORA2B; ADPN; ADRBK2; AEN; ALOX15B variant d; AREG; ASAP3 variant 1; ATF2 variant 1; ATP2C2; BCAR3; BMPR2 variant 1; BPGM variant 2; CALML5; CASP1 variant alpha; CASP4 variant alpha; CAT; CCNA1 variant 1; CCNB2; CCND1; CCND2; CD3EAP; CDC42; CDH3; CENPF; CHODL variant 1; CHODL variant 2; …
25		Activin A	INHBA	INHBA_HUMAN	Receptor ligand			8-gene expression gastric cancer panel		Genomic	CHGA; GPX3; INHBA; KLF4; LIPF; SERPINH1; SST; THY1
26		Activin A	INHBA	INHBA_HUMAN	Receptor ligand			786-gene expression cancer panel		Genomic	ABHD2 variant 1; ACSL5 variant 1; ADAM12 long variant; ADAMTS1; ADAMTS14 variant 1; ADAMTS2 variant 1; ADAMTS6; ADAMTS9; ADAMTSL2; AEBP1; AGTRL1; AHR; AK3L1 variant 1; AKAP12 variant 1; AKR1C1; AKR1C2 variant 1; ALDH1A1; ALDH1L2; AMPH variant 1; ANGPTL2; ANK3 variant 1; ANPEP; ANTXR1; APCDD1; APOD; AQP1 variant 1; ARHGAP25 variant 1; ARHGAP6 variant 1; ARL7; ASNS variant 1; ASS1 variant 1; ATF5 v…
27		Activin A	INHBA	INHBA_HUMAN	Receptor ligand			158-gene expression breast cancer panel		Genomic	ABCD4 variant 1; ADD3 variant 1; ADD3 variant 3; AFP; AFTPH variant 1; ALAS2 variant 1; ANPEP; ARHGAP19 variant 1; ARIH2; ASAP2 variant 1; ATOH8; ATP8B2 variant 1; AXIN2; BIN3; BMP4; BMP4 variant 2; BMP4 variant 3; C11orf57 variant 2; C12orf29; C14orf49; C7orf25 variant 1; CASP6 variant alpha; CD3D variant 1; CD69; CDON; CFL2; CLSTN3; COL8A1 variant 1; COLEC12 variant 1; COMP; CRMP1 variant 1; CT…
28		Activin A	INHBA	INHBA_HUMAN	Receptor ligand			788-gene expression esophageal cancer panel		Genomic	A2ML1; ABCA1; ABCC10; ABHD12 variant 1; ABHD5; ABLIM1 variant 1; ABLIM3; ACAA1; ACOT9 variant 1; ACOX1 variant 1; ACPP variant 1; ACSL1; ACTA2 variant 2; ACTN1 variant 1; ADAMTSL4 variant 1; ADAMTSL4 variant 2; ADH5; ADS1; AIM1L; AK3L1 variant 1; AKAP13 variant 1; AKAP2 variant 1; AKR1B10; AKT3 variant 1; ALDH3B2 variant 1; ALDH9A1; AMIGO2 variant 2; ANKRD22; ANKRD35; ANKRD38; ANTXR2; AQP3; ARAP2…
29		Activin A	INHBA	INHBA_HUMAN	Receptor ligand			74-gene expression breast cancer panel		Genomic	ADIPOQ variant 1; ADIPOQ variant 2; AEBP1; ANKRD38; APC variant 2; APC variant 3; ASPN variant 1; ASPN variant 2; ATP2A2 variant 2; BNC2; C7; CASP8 variant A; CASP8 variant B; CASP8 variant C; CASP8 variant F; CASP8 variant G; CAV1 variant 1; CAV1 variant 2; CCL5; CD74 variant 2; CDH11 variant 1; CILP; CITED4; COL10A1; COL11A1 variant A; COL17A1 long variant; COL1A2; COL3A1; COL5A1; COL5A2; COL6A…
30		Activin A	INHBA	INHBA_HUMAN	Receptor ligand			61-gene expression breast cancer panel		Genomic	ABTB2; ALOX5AP variant 1; ALOX5AP variant 2; AMIGO2 variant 2; ANG; ANGEL2; ARHGEF40; ATL2 variant 1; BET1L variant 2; BMPR1A; BMPR2 variant 1; C18orf25 variant 1; CD1E variant 1; CD28; CDK17 variant 1; CDKN1A variant 2; CDKN2B variant 1; COL1A1; CTGF; DDIT4; DOPEY1 variant 1; EDN1 variant 1; EDN1 variant 2; ETS2; FAM162A; FAT4; FNDC3B; ID4; INHBA; JUN; KDM6B; LARP6 variant 1; LEMD3; LMCD1; LTBP1…
31		Activin A	INHBA	INHBA_HUMAN	Receptor ligand			29-gene expression prostate cancer panel		Genomic; Proteomic	ACTR3B variant 1; APOC1; ATP8A1 variant 1; C10orf116; CDK1 variant 1; CDK1 variant 4; CDON; DEGS1; DPP4; F12; FEV; GATA3; GATA3 variant 1; GSTM3; HIST1H3A; HIST1H3B; HIST1H3C; HIST1H3D; HIST1H3E; HIST1H3F; HIST1H3G; HIST1H3H; HIST1H3I; HIST1H3J; HOXC4; HSPA5BP1; IGSF1 variant 1; IGSF6; INHA; INHBA; INHBB; INHBC; KIF18B variant 1; KRT15; LDHB; MAOA; MT1F; NCAPG2; OIP5; PPP3CB variant 2; QPRT; SYNM…
32		BARX2	BARX2	BARX2_HUMAN	Transcription factor	Homeobox protein BarH-like 2		Homeobox protein BarH-like 2		Genomic; Proteomic	BARX2
33		BMP10	BMP10	BMP10_HUMAN	Receptor ligand	Bone morphogenetic protein 10		Bone morphogenetic protein 10		Genomic; Proteomic	BMP10
34		BMP2	BMP2	BMP2_HUMAN	Receptor ligand	Bone morphogenetic protein 2		Bone morphogenetic protein 2		Genomic; Proteomic	BMP2
35		BMP2	BMP2	BMP2_HUMAN	Receptor ligand	Bone morphogenetic protein 2		3-protein glioblastoma multiforme panel		Proteomic	BMP2; HSPA1A; HSPA1B
36		BMP2	BMP2	BMP2_HUMAN	Receptor ligand	Bone morphogenetic protein 2		22-gene expression acute leukemia panel		Genomic	ABCA1; ATP10A; BANK1 variant 1; BCL2L11; BMP2; CKLF variant 1; GPR56 variant 1; LATS2; PARVG variant 1; PDCD6; POU4F1; RUNX3; SOCS2; TMC8
37		BMP2	BMP2	BMP2_HUMAN	Receptor ligand	Bone morphogenetic protein 2		146-gene expression germ cell cancer panel		Genomic	AGER variant 1; AGR2; APOA1; APOA2; AURKA variant 1; BMP2; C1R; C1S variant 1; C5; CCKBR; CCNB1; CDC20; CDCA1 variant 2; CDH2; CEBPD; CENPA; CGA; CGB; CHGA; CHGB; CHST13; CKS2; CLDN6; CLIC6; COCH; COL14A1; COL4A6 variant A; CST1; CTSL2; CYP26A1 variant 1; DCN; DLG7; DNMT3B variant 1; DNMT3B variant 2; DPPA3; DPPA4; EGR1; EHF; EHHADH variant 1; ELN variant 1; EMP1; EOMES; EPS8; ERBB4 variant JM-a/…
38		BMP4	BMP4	BMP4_HUMAN	Receptor ligand	Bone morphogenetic protein 4		Bone morphogenetic protein 4		Genomic; Proteomic	BMP4; BMP4 variant 2; BMP4 variant 3
39		BMP4	BMP4	BMP4_HUMAN	Receptor ligand	Bone morphogenetic protein 4		158-gene expression breast cancer panel		Genomic	ABCD4 variant 1; ADD3 variant 1; ADD3 variant 3; AFP; AFTPH variant 1; ALAS2 variant 1; ANPEP; ARHGAP19 variant 1; ARIH2; ASAP2 variant 1; ATOH8; ATP8B2 variant 1; AXIN2; BIN3; BMP4; BMP4 variant 2; BMP4 variant 3; C11orf57 variant 2; C12orf29; C14orf49; C7orf25 variant 1; CASP6 variant alpha; CD3D variant 1; CD69; CDON; CFL2; CLSTN3; COL8A1 variant 1; COLEC12 variant 1; COMP; CRMP1 variant 1; CT…
40		BMP6	BMP6	BMP6_HUMAN	Receptor ligand	Bone morphogenetic protein 6		Bone morphogenic protein 6		Genomic	BMP6
41		BMP6	BMP6	BMP6_HUMAN	Receptor ligand	Bone morphogenetic protein 6		32-protein 2-biochemical psychiatric disorder panel		Biochemical; Proteomic	A2M; ABAT variant 1; ACPP variant 1; ACTA2 variant 2; ACTR3; AMH; AMIGO2 variant 2; ANG; ANGPT2 variant 1; ANK2 variant 1; BDNF variant 1; BDNF variant 3; BDNF variant 4; BHLHE41; BMP6; BTC; C1QTNF7; C7orf24; CALR; CAV1 variant 1; CCL26; CCL5; CD40LG; CEACAM5 variant 1; CELF2 variant 2; CFH; CGA; CKS2; COL6A2 variant 2C2; CSF2; CTGF; CXCL1; CXCL2; CYLD variant 1; DCN; DHCR24; DKK3 variant 1; DPYS…
42		BMP7	BMP7	BMP7_HUMAN	Receptor ligand	Bone morphogenetic protein 7		Bone morphogenetic protein 7		Genomic; Proteomic	BMP7
43		BMP7	BMP7	BMP7_HUMAN	Receptor ligand	Bone morphogenetic protein 7		223-gene expression breast cancer panel		Genomic	ABAT variant 1; ACOX1 variant 1; ACTN1 variant 1; ACY1; ADAM10; ADFP; ADM; AEBP1; ALDH5A1; ALOX15; ALPPL2; AMD1 variant 1; AMY2A; ANGPTL4 variant 1; ANP32A; ANXA2 variant 1; APOA1; APOL3 alpha/d variant; AQP3; AVEN; BAG3; BEST1; BHLHB2; BMP7; BUCS1; C19orf6; C1orf116 variant 1; C8orf84; CA9; CALML5; CBFB variant 1; CBX3 variant 2; CDC42EP4; CDK13 variant 1; CLDN1; CLIC4; COL10A1; CRLF1; CSNK1G3 v…
44		BMP7	BMP7	BMP7_HUMAN	Receptor ligand	Bone morphogenetic protein 7		87-gene expression burkitt's lymphoma panel		Genomic	ABCC10; AKAP8; ALDH6A1; ATF2 variant 1; BDH1 variant 1; BMP7; BTBD7 variant 1; C19orf2 variant 1; CDC2L6; CER1; CSF2RA variant 1; DNAJC11; DUSP4 variant 1; EEF1A1; EIF3D; EIF4A1; ELOVL6 variant 1; ETV5; FOXE1; FZD7; GPR177; HMHB1; HNRNPA3; HNRNPC variant 4; HNRNPR variant 1; HSP90AA1 variant 1; HSP90AA1 variant 2; HSPB1; ICAM1; IL13RA1; IMPDH2; KCNQ3; KDM6B; LARS; LGALS3 variant 1; LSM7; LUC7L3 v…
45		BMPR1A	BMPR1A	BMR1A_HUMAN	Receptor with enzyme activity	Bone morphogenetic protein receptor type-1A		Bone morphogenetic protein receptor type-1A		Genomic; Proteomic	BMPR1A
46		BMPR1A	BMPR1A	BMR1A_HUMAN	Receptor with enzyme activity	Bone morphogenetic protein receptor type-1A		45-gene expression lung cancer panel		Genomic	ALDH3A1; BMPR1A; CALM1 variant 1; CALM2; CALM3; CAV1 variant 1; CD44 variant 1; CFLAR; CHD1L; DDX3X; E2F4; ELK3; GULP1; HEATR3; IGFBP7; INHBA; ITGA3 variant a; JRKL; KCTD12; LAMA4; MET variant 2; MICAL2; MYO10; NEBL variant 1; OGT variant1; PDLIM7 variant 1; PPFIBP1 variant 1; PPP2R1B variant 1; PRKAB1; PRKD3; PSG3; QSOX1 variant 1; RCC1 variant a; RTEL1 variant 2; SEMA3A; SLC37A4; SORBS2 variant…
47		BMPR1A	BMPR1A	BMR1A_HUMAN	Receptor with enzyme activity	Bone morphogenetic protein receptor type-1A		61-gene expression breast cancer panel		Genomic	ABTB2; ALOX5AP variant 1; ALOX5AP variant 2; AMIGO2 variant 2; ANG; ANGEL2; ARHGEF40; ATL2 variant 1; BET1L variant 2; BMPR1A; BMPR2 variant 1; C18orf25 variant 1; CD1E variant 1; CD28; CDK17 variant 1; CDKN1A variant 2; CDKN2B variant 1; COL1A1; CTGF; DDIT4; DOPEY1 variant 1; EDN1 variant 1; EDN1 variant 2; ETS2; FAM162A; FAT4; FNDC3B; ID4; INHBA; JUN; KDM6B; LARP6 variant 1; LEMD3; LMCD1; LTBP1…
48		BMPR1A	BMPR1A	BMR1A_HUMAN	Receptor with enzyme activity	Bone morphogenetic protein receptor type-1A		25-gene polymorphism cancer panel		Genomic	APC variant 1; APC variant 2; APC variant 3; ATM; BARD1; BMPR1A; BRCA1 variant 3; BRCA1 variant BRCA1a; BRCA1, variant 2; BRCA2; BRIP1; CDH1; CDK4; CDKN2; CDKN2A variant 4; CDKN2A variant 1; CDKN2A variant 5; CHEK2 variant 1; CHEK2 variant 3; MLH1 variant 1; MLH1 variant 3; MLH1 variant 4; MLH1 variant 5; MSH2; MSH6; MUTYH variant alpha1; MUTYH variant alpha3; MUTYH variant alpha5; NBN; PALB2; PM…
49		BMPR1B	BMPR1B	BMR1B_HUMAN	Receptor with enzyme activity	Bone morphogenetic protein receptor type-1B		Bone morphogenetic protein receptor type IB		Genomic; Proteomic	BMPR1B
50		BMPR1B	BMPR1B	BMR1B_HUMAN	Receptor with enzyme activity	Bone morphogenetic protein receptor type-1B		15-gene expression acute lymphocytic leukemia panel		Genomic	BMPR1B; CA6; CHN2 variant 1; CHN2 variant 2; CRLF2 variant 1; GPR110, variant 1; IFITM1; IGJ; MUC4; NRXN3 variant 1; NRXN3 variant 2; PON2; S100Z; SEMA6A; SLC2A5 variant 1; SPATS2L variant 1; TP53INP1; TP53INP1 variant 2
51		Beta-catenin	CTNNB1	CTNB1_HUMAN	Generic binding protein	Catenin beta-1	Exisulind	Catenin beta-1		Genomic; Proteomic	CTNNB1 variant 1; CTNNB1 variant 2; CTNNB1 variant 3
52		Beta-catenin	CTNNB1	CTNB1_HUMAN	Generic binding protein	Catenin beta-1	Exisulind	277-gene expression lung cancer panel		Genomic	ACTA2 variant 2; ACTC1; ACTG1; ADAM10; ADAM12 long variant; ADAM17; ADAM19 variant 1; ADAM8; ADCY6 variant 1; ADORA2B; ADPN; ADRBK2; AEN; ALOX15B variant d; AREG; ASAP3 variant 1; ATF2 variant 1; ATP2C2; BCAR3; BMPR2 variant 1; BPGM variant 2; CALML5; CASP1 variant alpha; CASP4 variant alpha; CAT; CCNA1 variant 1; CCNB2; CCND1; CCND2; CD3EAP; CDC42; CDH3; CENPF; CHODL variant 1; CHODL variant 2; …
53		Beta-catenin	CTNNB1	CTNB1_HUMAN	Generic binding protein	Catenin beta-1	Exisulind	6-gene expression gastric cancer panel		Genomic	CCL5; CTNNB1 variant 1; EXOSC3 variant 1; TOP2A; TRANK1
54		Beta-catenin	CTNNB1	CTNB1_HUMAN	Generic binding protein	Catenin beta-1	Exisulind	8-protein thyroid cancer panel		Proteomic	CDH1; CTNNB1 variant 1; MIB1; TG; TOP2A; TP53 variant 1; TP53 variant 3; TP53 variant 5; TP53 variant 6; TP53 variant 7; VEGFA; VEGFA variant 1; VEGFA variant 4; VEGFA variant 6; VEGFA variant 7; cvariant alpha
55		Beta-catenin	CTNNB1	CTNB1_HUMAN	Generic binding protein	Catenin beta-1	Exisulind	3-gene expression prostate cancer panel		Genomic	AXIN2; CTNNB1 variant 1; NANOG
56		Beta-catenin	CTNNB1	CTNB1_HUMAN	Generic binding protein	Catenin beta-1	Exisulind	4-protein lung cancer panel		Proteomic	CCND1; CTNNB1 variant 1; STAT3 variant 1; TITF1
57		CAMTA2	CAMTA2	CMTA2_HUMAN	Generic binding protein	Calmodulin-binding transcription activator 2		Calmodulin-binding transcription activator 2		Genomic; Proteomic	CAMTA2 variant 4
58		CHIBBY	CBY1	CBY1_HUMAN	Generic binding protein	Protein chibby homolog 1		Protein chibby homolog 1		Genomic; Proteomic	CBY1 variant 2
59		CMYA1	XIRP1	XIRP1_HUMAN	Generic binding protein	Xin actin-binding repeat-containing protein 1		Xin actin-binding repeat-containing protein 1		Genomic; Proteomic	XIRP1 variant 2
60		CRIPTO	TDGF1	TDGF1_HUMAN	Receptor ligand	Teratocarcinoma-derived growth factor 1		Teratocarcinoma-derived growth factor 1		Genomic; Proteomic	TDGF1
61		CRP3 (MLP)	CSRP3	CSRP3_HUMAN	Generic binding protein	Cysteine and glycine-rich protein 3		Cysteine and glycine-rich protein 3		Genomic; Proteomic	CSRP3 variant 1
62		CRP3 (MLP)	CSRP3	CSRP3_HUMAN	Generic binding protein	Cysteine and glycine-rich protein 3		99-gene expression breast cancer panel		Genomic	ADD3 variant 1; AMIGO2 variant 2; AREG; ATP7B variant 1; BLNK; C; CDC42EP3; CHN2 variant 2; COL1A1; CSRP3 variant 1; CTSD; DKK1; DLC1 variant 1; DOCK11; EPHA4; ERBB4 variant JM-a/CVT-2; FABP5; FAM46C; FGFR2 variant 1; FN1 variant 1; FN1 variant 3; FREM2; GALNT12; GRB10 variant 1; GREB1 variant a; GULP1; HEY2; HPGD, transcript variant 1; HSD17B1; IFI6 variant c; IGFBP4; IGFBP5; IKZF2 variant 1; IN…
63		CRP3 (MLP)	CSRP3	CSRP3_HUMAN	Generic binding protein	Cysteine and glycine-rich protein 3		64-gene expression colorectal cancer panel		Genomic	ACSL6 variant 1; AGR2; ARID3A; ASCL2; ASXL1 variant 1; ATP9A; AXIN2; C13orf18; C20orf43; CEACAM3; CEACAM5 variant 1; CSRP3 variant 1; DIDO1; DUSP18; DYNLRB1; EP300; EPDR1; FBXO34 variant 1; GGA2; GGT7; GID8; GNG4; GPR143; GUCY2C; HNRPL; KCNK5; KHDRBS3; KRT23; LFNG; MDM2 variant 1; MLH1 variant 1; MLH1 variant 3; MLH1 variant 4; PLAGL2; PPP1R3D; PRR15; QPRT; RNF43; ROCK2; RP11-119E20.1; RPL22L1; S…
64		CRP3 (MLP)	CSRP3	CSRP3_HUMAN	Generic binding protein	Cysteine and glycine-rich protein 3		ClinicoMolecular Triad Classification		Genomic	AAAS; ABCA3; ABLIM3; ACAA1; ACADS; ACAT2; ACE2; ACOT4; ACOT9 variant 1; ACTR3; ADCY1; ADCY9; ADD1 variant 2; ADFP; AGGF1; AGR3; AHNAK variant 1; AK5 variant 1; AKR7A3; ALAD; ALDH6A1; ALG3 variant 1; AMT; ANKRD20A11P; APBB2; ARFGEF1; ARHGEF12; ARID4A variant 1; ARL1; ARSG; ASCC3 variant 1; ASS1 variant 1; ATP2A2 variant 2; ATXN2; B4GALT5; BAI2; BBOX1; BBS12; BBS4; BCAT2 variant a; BCL11A variant 1…
65		CSX (Nkx2.5)	NKX2-5	NKX25_HUMAN	Transcription factor	Homeobox protein Nkx-2.5		Homeobox protein Nkx-2.5		Genomic	NKX2-5
66	MYBPC3	Cardiac MyBP-C	MYBPC3	MYPC3_HUMAN	Generic binding protein	Myosin-binding protein C, cardiac-type		Myosin-binding protein C, cardiac-type		Genomic	MYBPC3	-0.514088	0.0071
67		Casein kinase II, alpha chains	CSNK2A1	CSK21_HUMAN	Protein kinase			Casein kinase II subunit alpha		Genomic; Proteomic	CSNK2A1 variant 1
68		Casein kinase II, alpha chains	CSNK2A1	CSK21_HUMAN	Protein kinase			186-gene expression cancer panel		Genomic	ABCA1; ABHD14B variant 1; ACOT13 variant 1; AKIP1 variant 1; APLP2 variant 1; ARPC5; ATIC; ATP13A3; ATXN3; BDH2; BEX5 variant 2; C4orf32; C4orf7; C9orf64; CASP8 variant A; CCNY variant 1; CD59 variant 1; CDC123; CHPT1; CIRBP variant 1; CITED4; CLTC; CNIH4; CRNDE variant 1; CSNK2A1 variant 1; CXCL2; CYP4V2; DCAF7; DCBLD1; DHRS4; DNAJB1; DNAJC13; DNMT3A variant 1; DUSP10 variant 1; ECHDC2 variant 1…
69		Casein kinase II, alpha chains	CSNK2A2	CSK22_HUMAN	Protein kinase			Casein kinase II subunit alpha'		Genomic; Proteomic	CSNK2A2
70		CrkL	CRKL	CRKL_HUMAN	Generic binding protein	Crk-like protein		Crk-like protein		Genomic; Proteomic	CRKL
71		DHA2	ALDH1A2	AL1A2_HUMAN	Generic enzyme	Retinal dehydrogenase 2		Retinal dehydrogenase 2		Genomic; Proteomic	ALDH1A2 variant 1; ALDH1A2 variant 4
72		DHA2	ALDH1A2	AL1A2_HUMAN	Generic enzyme	Retinal dehydrogenase 2		11-gene expression prostate cancer panel		Genomic	ACPP variant 1; ADAM9 variant 1; ADFP; ALDH1A2 variant 1; CASR; CCPG1 variant 1; GADD45B; HOXC6; IGF1 variant 4; IQCK; PAGE4
73		DHA2	ALDH1A2	AL1A2_HUMAN	Generic enzyme	Retinal dehydrogenase 2		18-gene expression endometrial cancer panel		Genomic	ALDH1A2 variant 1; ANGPTL4 variant 1; ATCAY; COL4A6 variant A; COL8A1 variant 1; FGFR2 variant 1; FPR2 variant 1; IL8; ITIH5 variant 1; KLHL13 variant 1; MMP3; OGN variant 1; SEMA3B transcript variant 1; SERPINE1 variant 1; TNFAIP6
74		DHA2	ALDH1A2	AL1A2_HUMAN	Generic enzyme	Retinal dehydrogenase 2		7-gene expression prostate cancer panel		Genomic	ALDH1A2 variant 1; HIST1H2BC; HIST1H2BD variant 1; HIST1H2BE; HIST1H2BF; HIST1H2BG; HIST1H2BI; HSPB8; PQBP1; RBPMS variant 4; RRAGD; TRIM22 variant 1; TRIM22 variant 2
75		DHA2	ALDH1A2	AL1A2_HUMAN	Generic enzyme	Retinal dehydrogenase 2		117-gene expression breast cancer panel		Genomic	AKT3 variant 1; AKT3 variant 2; ALDH1A2 variant 1; ALDH1A2 variant 4; AP1S2; ARHGAP15; ARHGAP28; ARHGAP6 variant 1; ASAH1 variant 1; ASAH1 variant 2; BANK1 variant 1; CAPN3 variant 1; CAPN3, variant 3; CARD11; CASP1 variant alpha; CBS; CCL19; CCR2 variant A; CCR2B variant B; CCR5 variant A; CD37 variant 1; CD40 variant 1; CD48 variant 1; CDC25B variant 1; CDC25B variant 3; CDH11 variant 1; CH25H;…
76		E2F1	E2F1	E2F1_HUMAN	Transcription factor	Transcription factor E2F1		Transcription factor E2F1		Genomic; Proteomic	E2F1
77		E2F1	E2F1	E2F1_HUMAN	Transcription factor	Transcription factor E2F1		2-gene expression breast cancer panel		Genomic	E2F1
78		E2F1	E2F1	E2F1_HUMAN	Transcription factor	Transcription factor E2F1		3-protein prostate cancer panel		Proteomic	E2F1; MKI67 variant 1; TOP2A
79		E2F1	E2F1	E2F1_HUMAN	Transcription factor	Transcription factor E2F1		16-gene methylation acute myeloid leukemia panel		Genomic	CXCR5 variant 1; CXCR5 variant 2; E2F1; FAM110A; LCK; LMCD1; PRMT7; SMG6; SRR; VWF; ZFP161 variant 1
80		E2F1	E2F1	E2F1_HUMAN	Transcription factor	Transcription factor E2F1		421-gene expression lung cancer panel		Genomic	AARS; ABCA1; ABLIM1 variant 1; ACOT1; ACOX1 variant 1; ACSS1; ADA; ADCY4; ADM; AHSA1; AIM2; AKR1A1 variant 2; AKR1B1; ALG9 variant 1; ANKK1; APEX1; APOL3 alpha/d variant; APRT; ARIH2; ATIC; ATP10B; ATP1A1; ATP5A1 variant 2; B4GALT5; BCL11B variant 1; BCL6 variant 1; BTN3A2 variant 1; C20orf3; C21orf2; CA4; CALM1 variant 1; CALM2; CALM3; CCR2 variant A; CCR2B variant B; CCT7 variant 1; CD40LG; CD5…
81		E2F1	E2F1	E2F1_HUMAN	Transcription factor	Transcription factor E2F1		15-gene expression breast cancer panel		Genomic	CTSD; E2F1; EGFR variant 1; EGFR variant 2; EGFR variant 3; EGFR variant 4; FIGF; GSTP1; MMP1 variant 1; MMP11; PLAU variant 1; PLAUR variant 1; SERPINE1 variant 1; TGFB1; TYMP variant 2; VEGFA; VEGFA variant 1; VEGFA variant 4; VEGFA variant 6; VEGFA variant 7
82		E2F1	E2F1	E2F1_HUMAN	Transcription factor	Transcription factor E2F1		3-gene expression prostate cancer panel		Genomic	E2F1; MKI67 variant 1; TOP2A
83		E2F1	E2F1	E2F1_HUMAN	Transcription factor	Transcription factor E2F1		31-gene expression brain cancer panel		Genomic	ATP5A1 variant 2; CCT8; E2F1; FLNA variant 1; FYN variant 1; GRB2 variant 1; HDAC1; HDAC2; IKBKB variant 1; IKBKG; IQGAP2; KDR; KHDRBS1; KIAA1967; MAP3K3 variant 1; MBD1 variant 1; NCK1; NFKB1 variant 1; NFKBIB variant 1; PHGDH; RAF1; REL; RELA variant 1; RET variant 2; SEC16A; SUV39H1; VIM; WASPIP; YWHAB
84		E2F1	E2F1	E2F1_HUMAN	Transcription factor	Transcription factor E2F1		147-gene expression breast cancer panel		Genomic	ANAPC11 variant 1; ANAPC5 variant 1; ANGPTL4 variant 1; ANLN; ANP32B; ARHGAP21; ARHGEF28 variant 1; ASF1B; ATM; BIRC5 variant 1; BIRC5 variant 2; BIRC5 variant 3; BRCA1 variant 3; BRCA1 variant BRCA1a; BRCA1, variant 2; BRCA2; BUB1; C1 protein; CASP8AP2; CBX2 variant 1; CBX5 variant 1; CCNA2; CCNB1; CCNB2; CCNF; CD34; CDC20; CDC25C; CDC45L; CDC6; CDCA3; CDCA5; CDCA7 variant 1; CDCA8; CDK2 variant…
85		E2F1	E2F1	E2F1_HUMAN	Transcription factor	Transcription factor E2F1		138-gene expression breast cancer panel		Genomic	ABCC5 variant 1; ABHD5; ACLY variant 1; ACOT7 variant hBACHb; ALG8 variant 1; ANO1; AP1G1 variant 1; APEX2; ARG2; ASAP2 variant 1; ASPM; ATAD2; ATP9A; BACH1 variant 1; BACH1 variant 2; BLM; BOP1; BRCA1 variant 3; BRCA1 variant BRCA1a; BRCA1, variant 2; C15orf63 variant 1; CCNE1; CCNE2; CCNF; CCT5; CD2AP; CDC25A variant 1; CDC45L; CDC7 variant 1; CDK2 variant 1; CENPA; CENPE variant 1; CENPF; CEP5…
86		E2F4	E2F4	E2F4_HUMAN	Transcription factor	Transcription factor E2F4		Transcription factor E2F4		Genomic; Proteomic	E2F4
87		E2F4	E2F4	E2F4_HUMAN	Transcription factor	Transcription factor E2F4		15-gene expression lung cancer panel		Genomic	ALDH3A1; CFLAR; E2F4; GULP1; INHBA; OGT variant1; RCC1 variant a; RTEL1 variant 2; SLC37A4; SORBS2 variant 2; ZHX3
88		E2F4	E2F4	E2F4_HUMAN	Transcription factor	Transcription factor E2F4		45-gene expression lung cancer panel		Genomic	ALDH3A1; BMPR1A; CALM1 variant 1; CALM2; CALM3; CAV1 variant 1; CD44 variant 1; CFLAR; CHD1L; DDX3X; E2F4; ELK3; GULP1; HEATR3; IGFBP7; INHBA; ITGA3 variant a; JRKL; KCTD12; LAMA4; MET variant 2; MICAL2; MYO10; NEBL variant 1; OGT variant1; PDLIM7 variant 1; PPFIBP1 variant 1; PPP2R1B variant 1; PRKAB1; PRKD3; PSG3; QSOX1 variant 1; RCC1 variant a; RTEL1 variant 2; SEMA3A; SLC37A4; SORBS2 variant…
89		E2F4	E2F4	E2F4_HUMAN	Transcription factor	Transcription factor E2F4		277-gene expression lung cancer panel		Genomic	ACTA2 variant 2; ACTC1; ACTG1; ADAM10; ADAM12 long variant; ADAM17; ADAM19 variant 1; ADAM8; ADCY6 variant 1; ADORA2B; ADPN; ADRBK2; AEN; ALOX15B variant d; AREG; ASAP3 variant 1; ATF2 variant 1; ATP2C2; BCAR3; BMPR2 variant 1; BPGM variant 2; CALML5; CASP1 variant alpha; CASP4 variant alpha; CAT; CCNA1 variant 1; CCNB2; CCND1; CCND2; CD3EAP; CDC42; CDH3; CENPF; CHODL variant 1; CHODL variant 2; …
90		ESR1 (nuclear)	ESR1	ESR1_HUMAN	Transcription factor	Estrogen receptor	Megestrol	ER / PR ratio		Proteomic	ESR1 variant 1; ESR1 variant 2; ESR1 variant 3; ESR1 variant 4; PGR variant 2
91		ESR1 (nuclear)	ESR1	ESR1_HUMAN	Transcription factor	Estrogen receptor	Megestrol	Estrogen receptor		Genomic; Proteomic	ESR1 variant 1; ESR1 variant 2; ESR1 variant 3; ESR1 variant 4
92		ESR1 (nuclear)	ESR1	ESR1_HUMAN	Transcription factor	Estrogen receptor	Megestrol	Oncotype DX		Genomic	ACTB; AURKA variant 1; BAG1; BIRC5 variant 1; CCNB1; CD68 variant 1; CTSL2; ERBB2 variant 1; ESR1 variant 1; GAPD; GRB7 variant 1; GSTM1 variant 1; GUSB; MKI67 variant 1; MMP11; MYBL2; PGR variant 2; RPLP0 variant 1; SCUBE2; TFRC variant 1; cvariant alpha
93		ESR1 (nuclear)	ESR1	ESR1_HUMAN	Transcription factor	Estrogen receptor	Megestrol	CancerTYPE ID		Genomic	BATF; BCL11B variant 1; C10orf59 variant 1; C6 variant 1; CA2; CAPN6; CCNA1 variant 1; CDCA3; CDH16; CDH17; CELSR2; CHRM3; COX11 variant 1; CSF2RB; CX3CR1 variant 4; ELAVL4 variant 1; EMX2 variant 1; ESR1 variant 1; FAM167A; FGF9; FOXA1; FOXG1; GJB6; HLF; HOXA9; HOXC10; HOXD11; HSPB7; HTR3A variant 1; IBSP; KCNJ11 variant 1; KIF2C; LY6K; MAP2K6; MEIS1; PAX8; PPARG variant 1; PPARG variant 2; PRAM…
94		ESR1 (nuclear)	ESR1	ESR1_HUMAN	Transcription factor	Estrogen receptor	Megestrol	48-gene expression lung cancer panel		Genomic	2179137; AR variant 1; ESR1 variant 1; ESR2 variant a; ESRRA variant 1; ESRRB; ESRRG variant 1; HNF4A variant 2; HNF4G; NR0B1; NR0B2; NR1D1; NR1D2; NR1H2; NR1H3 variant 1; NR1H4 variant 2; NR1I2 variant 2; NR1I3 variant 1; NR2C1 variant 1; NR2E1; NR2E3 variant 1; NR2E3 variant 2; NR2F2; NR2F6; NR3C1; NR3C2 variant 1; NR4A1 variant 1; NR4A2; NR4A3 variant 1; NR4A3 variant 2; NR5A1; NR5A2 variant 2…
95		ESR1 (nuclear)	ESR1	ESR1_HUMAN	Transcription factor	Estrogen receptor	Megestrol	374-gene expression breast cancer panel		Genomic	ABCD3 variant 1; ABLIM1 variant 1; ACADSB; ACSS2 variant 1; ACTB; ADAMTS1; ADM; AKAP2 variant 1; ALDH4A1; ANG; AP2A2; AP2B1 variant 1; APOD; APP variant 1; ARF1; ARPC4 variant 1; ASPM; ATAD2; AURKA variant 1; AURKB; BBC3; BCL6 variant 1; BHLHB2; BIRC5 variant 1; BLM; BRCA1 variant BRCA1a; BTG2; BUB1; C16orf61; C1S variant 1; C20orf46; CAD; CCL18; CCNA2; CCNB1; CCNB2; CCNC variant 1; CCND1; CCNE1;…
96		ESR1 (nuclear)	ESR1	ESR1_HUMAN	Transcription factor	Estrogen receptor	Megestrol	33-gene expression breast cancer panel		Genomic	ANGPTL2; ARHGDIG; ATF3 variant 1; ATF4; Adam19; CADM4; CLDN1; CLDN16; CXCL12 variant alpha; CYR61; ELAVL1; ESR1 variant 1; GPI; MARK3 variant 3; MEN1 variant 1; MMP7; PLXDC2 variant 1; PTPRK; PTTG1; RBM17 variant 1; RDX; RECK; RHOC variant 1; RND3 variant 2; S100A7; SSTR1; STARD3; TACC2 variant 4; TCF2 transcript variant a; TMPRSS6; TMSB10; ZP3
97		ESR1 (nuclear)	ESR1	ESR1_HUMAN	Transcription factor	Estrogen receptor	Megestrol	188-gene expression breast cancer panel		Genomic	ABAT variant 1; ADCY1; ANXA9; APRT; ARMCX2; ASPH variant 1; Adam19; BCL11A variant 1; BIRC5 variant 1; BTG2; BTN3A2 variant 1; BTRC variant 1; C16orf61; C2orf54 vaiant 1; CA12 variant 1; CALML5; CCL18; CDCA3; CDK1 variant 1; CDT1; CELSR2; CEP55; CLCA2; CLSTN2; COX6C; CRYAB; CTSC variant 1; CTSC variant 2; CX3CL1; CYP2B6; CYP4F8; DLG5; DLG7; DNALI1; DSC2 variant Dsc2a; DUSP6 variant 1; EGFR varian…
98		ESR1 (nuclear)	ESR1	ESR1_HUMAN	Transcription factor	Estrogen receptor	Megestrol	24-gene expression breast cancer panel		Genomic	BAG1; C16orf61; CXCR4 variant 2; ESR1 variant 1; GSTM3; HIST1H4H; IL18 variant 1; MELK; MKI67 variant 1; MMP9; PCNA variant 1; SCUBE2; SERF1A variant 1; SERF1B variant 2; SPARC; VCAM1 variant 1
99		ESR1 (nuclear)	ESR1	ESR1_HUMAN	Transcription factor	Estrogen receptor	Megestrol	Prosigna		Genomic	ACTR3B variant 1; ANLN; BAG1; BIRC5 variant 1; BIRC5 variant 2; BIRC5 variant 3; BLVRA; CCNB1; CCNE1; CDC20; CDC6; CDCA1 variant 2; CDH3; CENPF; CEP55; CXXC5; EGFR variant 1; EGFR variant 2; EGFR variant 3; EGFR variant 4; ERBB2 variant 1; ERBB2 variant 2; ESR1 variant 1; ESR1 variant 2; ESR1 variant 3; ESR1 variant 4; EXO1 variant 1; FGFR4 variant 1; FGFR4 variant 2; FGFR4 variant 3; FOXA1; FOXC…
100		ESR1 (nuclear)	ESR1	ESR1_HUMAN	Transcription factor	Estrogen receptor	Megestrol	TargetPrint		Genomic	ERBB2 variant 1; ERBB2 variant 2; ESR1 variant 1; PGR variant 2
101		ESR1 (nuclear)	ESR1	ESR1_HUMAN	Transcription factor	Estrogen receptor	Megestrol	10-gene expression breast cancer panel		Genomic	BAX variant beta; BAX variant delta; BIRC5 variant 1; BIRC5 variant 3; CCNE1; CHDH; ESR1 variant 1; KRT14; KRT17; KRT5; WWOX variant 1; cvariant alpha
102		ESR1 (nuclear)	ESR1	ESR1_HUMAN	Transcription factor	Estrogen receptor	Megestrol	10-gene expression breast cancer panel		Genomic	ABCG1 variant 4; CTSZ; ESR1 variant 1; IRX5; MID1 variant 1; MSN; PATZ1 variant 2; PSMB8 variant 2; TBL1X variant 1
103		ESR1 (nuclear)	ESR1	ESR1_HUMAN	Transcription factor	Estrogen receptor	Megestrol	44-gene expression breast cancer panel		Genomic	ADAMTS4; ANXA1; APOL3 alpha/d variant; CD109 variant 1; CD2; CLDN10 variant b; CORIN; CYP2B6; EGFR variant 1; EGFR variant 2; EGFR variant 3; EGFR variant 4; EGR1; ERBB2 variant 1; ESR1 variant 1; ETV7; FAM19A5; FOSB; FYB variant 1; GBP5 variant 1; GRB14; IDO1; IFI44L; IKZF3 variant 1; ITGAL; KLHDC7B; LATS2; LRP4; MFAP5; MX1; NAT1; NLRC5; OLFM4; PDCD1LG1; PPP1R1A; PRAME variant 1; PRICKLE1 varian…
104		ESR1 (nuclear)	ESR1	ESR1_HUMAN	Transcription factor	Estrogen receptor	Megestrol	4-protein breast cancer panel		Proteomic	ERBB2 variant 1; ERBB2 variant 2; ESR1 variant 1; ESR1 variant 2; ESR1 variant 3; ESR1 variant 4; MKI67 variant 1; PGR variant 1; PGR variant 2
105		ESR1 (nuclear)	ESR1	ESR1_HUMAN	Transcription factor	Estrogen receptor	Megestrol	13-gene polymorphism gallstone disease panel		Genomic	ABCG8; ADRA2A; ADRB3; ESR1 variant 1; ESR1 variant 2; ESR1 variant 3; ESR1 variant 4; ESR2 variant a; ESR2 variant b; ESR2 variant c; ESR2 variant d; ESR2 variant l; PGR variant 1; PGR variant 2; PPARG variant 1; PPARG variant 2; PPARG variant 3; PPARG variant 4; SLCO1B1; SREBF2
106		ESR1 (nuclear)	ESR1	ESR1_HUMAN	Transcription factor	Estrogen receptor	Megestrol	8-gene expression breast cancer panel		Genomic	C17orf37; CA12 variant 1; ERBB2 variant 1; ERBB2 variant 2; ESR1 variant 1; ESR1 variant 2; ESR1 variant 3; ESR1 variant 4; FCGR1A; GATA3; GATA3 variant 1; GRB7 variant 1; GRB7 variant 2; NAT1
107		ESR1 (nuclear)	ESR1	ESR1_HUMAN	Transcription factor	Estrogen receptor	Raloxifene	ER / PR ratio		Proteomic	ESR1 variant 1; ESR1 variant 2; ESR1 variant 3; ESR1 variant 4; PGR variant 2
108		ESR1 (nuclear)	ESR1	ESR1_HUMAN	Transcription factor	Estrogen receptor	Raloxifene	Estrogen receptor		Genomic; Proteomic	ESR1 variant 1; ESR1 variant 2; ESR1 variant 3; ESR1 variant 4
109		ESR1 (nuclear)	ESR1	ESR1_HUMAN	Transcription factor	Estrogen receptor	Raloxifene	Oncotype DX		Genomic	ACTB; AURKA variant 1; BAG1; BIRC5 variant 1; CCNB1; CD68 variant 1; CTSL2; ERBB2 variant 1; ESR1 variant 1; GAPD; GRB7 variant 1; GSTM1 variant 1; GUSB; MKI67 variant 1; MMP11; MYBL2; PGR variant 2; RPLP0 variant 1; SCUBE2; TFRC variant 1; cvariant alpha
110		ESR1 (nuclear)	ESR1	ESR1_HUMAN	Transcription factor	Estrogen receptor	Raloxifene	CancerTYPE ID		Genomic	BATF; BCL11B variant 1; C10orf59 variant 1; C6 variant 1; CA2; CAPN6; CCNA1 variant 1; CDCA3; CDH16; CDH17; CELSR2; CHRM3; COX11 variant 1; CSF2RB; CX3CR1 variant 4; ELAVL4 variant 1; EMX2 variant 1; ESR1 variant 1; FAM167A; FGF9; FOXA1; FOXG1; GJB6; HLF; HOXA9; HOXC10; HOXD11; HSPB7; HTR3A variant 1; IBSP; KCNJ11 variant 1; KIF2C; LY6K; MAP2K6; MEIS1; PAX8; PPARG variant 1; PPARG variant 2; PRAM…
111		ESR1 (nuclear)	ESR1	ESR1_HUMAN	Transcription factor	Estrogen receptor	Raloxifene	48-gene expression lung cancer panel		Genomic	2179137; AR variant 1; ESR1 variant 1; ESR2 variant a; ESRRA variant 1; ESRRB; ESRRG variant 1; HNF4A variant 2; HNF4G; NR0B1; NR0B2; NR1D1; NR1D2; NR1H2; NR1H3 variant 1; NR1H4 variant 2; NR1I2 variant 2; NR1I3 variant 1; NR2C1 variant 1; NR2E1; NR2E3 variant 1; NR2E3 variant 2; NR2F2; NR2F6; NR3C1; NR3C2 variant 1; NR4A1 variant 1; NR4A2; NR4A3 variant 1; NR4A3 variant 2; NR5A1; NR5A2 variant 2…
112		ESR1 (nuclear)	ESR1	ESR1_HUMAN	Transcription factor	Estrogen receptor	Raloxifene	374-gene expression breast cancer panel		Genomic	ABCD3 variant 1; ABLIM1 variant 1; ACADSB; ACSS2 variant 1; ACTB; ADAMTS1; ADM; AKAP2 variant 1; ALDH4A1; ANG; AP2A2; AP2B1 variant 1; APOD; APP variant 1; ARF1; ARPC4 variant 1; ASPM; ATAD2; AURKA variant 1; AURKB; BBC3; BCL6 variant 1; BHLHB2; BIRC5 variant 1; BLM; BRCA1 variant BRCA1a; BTG2; BUB1; C16orf61; C1S variant 1; C20orf46; CAD; CCL18; CCNA2; CCNB1; CCNB2; CCNC variant 1; CCND1; CCNE1;…
113		ESR1 (nuclear)	ESR1	ESR1_HUMAN	Transcription factor	Estrogen receptor	Raloxifene	33-gene expression breast cancer panel		Genomic	ANGPTL2; ARHGDIG; ATF3 variant 1; ATF4; Adam19; CADM4; CLDN1; CLDN16; CXCL12 variant alpha; CYR61; ELAVL1; ESR1 variant 1; GPI; MARK3 variant 3; MEN1 variant 1; MMP7; PLXDC2 variant 1; PTPRK; PTTG1; RBM17 variant 1; RDX; RECK; RHOC variant 1; RND3 variant 2; S100A7; SSTR1; STARD3; TACC2 variant 4; TCF2 transcript variant a; TMPRSS6; TMSB10; ZP3
114		ESR1 (nuclear)	ESR1	ESR1_HUMAN	Transcription factor	Estrogen receptor	Raloxifene	188-gene expression breast cancer panel		Genomic	ABAT variant 1; ADCY1; ANXA9; APRT; ARMCX2; ASPH variant 1; Adam19; BCL11A variant 1; BIRC5 variant 1; BTG2; BTN3A2 variant 1; BTRC variant 1; C16orf61; C2orf54 vaiant 1; CA12 variant 1; CALML5; CCL18; CDCA3; CDK1 variant 1; CDT1; CELSR2; CEP55; CLCA2; CLSTN2; COX6C; CRYAB; CTSC variant 1; CTSC variant 2; CX3CL1; CYP2B6; CYP4F8; DLG5; DLG7; DNALI1; DSC2 variant Dsc2a; DUSP6 variant 1; EGFR varian…
115		ESR1 (nuclear)	ESR1	ESR1_HUMAN	Transcription factor	Estrogen receptor	Raloxifene	24-gene expression breast cancer panel		Genomic	BAG1; C16orf61; CXCR4 variant 2; ESR1 variant 1; GSTM3; HIST1H4H; IL18 variant 1; MELK; MKI67 variant 1; MMP9; PCNA variant 1; SCUBE2; SERF1A variant 1; SERF1B variant 2; SPARC; VCAM1 variant 1
116		ESR1 (nuclear)	ESR1	ESR1_HUMAN	Transcription factor	Estrogen receptor	Raloxifene	Prosigna		Genomic	ACTR3B variant 1; ANLN; BAG1; BIRC5 variant 1; BIRC5 variant 2; BIRC5 variant 3; BLVRA; CCNB1; CCNE1; CDC20; CDC6; CDCA1 variant 2; CDH3; CENPF; CEP55; CXXC5; EGFR variant 1; EGFR variant 2; EGFR variant 3; EGFR variant 4; ERBB2 variant 1; ERBB2 variant 2; ESR1 variant 1; ESR1 variant 2; ESR1 variant 3; ESR1 variant 4; EXO1 variant 1; FGFR4 variant 1; FGFR4 variant 2; FGFR4 variant 3; FOXA1; FOXC…
117		ESR1 (nuclear)	ESR1	ESR1_HUMAN	Transcription factor	Estrogen receptor	Raloxifene	TargetPrint		Genomic	ERBB2 variant 1; ERBB2 variant 2; ESR1 variant 1; PGR variant 2
118		ESR1 (nuclear)	ESR1	ESR1_HUMAN	Transcription factor	Estrogen receptor	Raloxifene	10-gene expression breast cancer panel		Genomic	BAX variant beta; BAX variant delta; BIRC5 variant 1; BIRC5 variant 3; CCNE1; CHDH; ESR1 variant 1; KRT14; KRT17; KRT5; WWOX variant 1; cvariant alpha
119		ESR1 (nuclear)	ESR1	ESR1_HUMAN	Transcription factor	Estrogen receptor	Raloxifene	10-gene expression breast cancer panel		Genomic	ABCG1 variant 4; CTSZ; ESR1 variant 1; IRX5; MID1 variant 1; MSN; PATZ1 variant 2; PSMB8 variant 2; TBL1X variant 1
120		ESR1 (nuclear)	ESR1	ESR1_HUMAN	Transcription factor	Estrogen receptor	Raloxifene	44-gene expression breast cancer panel		Genomic	ADAMTS4; ANXA1; APOL3 alpha/d variant; CD109 variant 1; CD2; CLDN10 variant b; CORIN; CYP2B6; EGFR variant 1; EGFR variant 2; EGFR variant 3; EGFR variant 4; EGR1; ERBB2 variant 1; ESR1 variant 1; ETV7; FAM19A5; FOSB; FYB variant 1; GBP5 variant 1; GRB14; IDO1; IFI44L; IKZF3 variant 1; ITGAL; KLHDC7B; LATS2; LRP4; MFAP5; MX1; NAT1; NLRC5; OLFM4; PDCD1LG1; PPP1R1A; PRAME variant 1; PRICKLE1 varian…
121		ESR1 (nuclear)	ESR1	ESR1_HUMAN	Transcription factor	Estrogen receptor	Raloxifene	4-protein breast cancer panel		Proteomic	ERBB2 variant 1; ERBB2 variant 2; ESR1 variant 1; ESR1 variant 2; ESR1 variant 3; ESR1 variant 4; MKI67 variant 1; PGR variant 1; PGR variant 2
122		ESR1 (nuclear)	ESR1	ESR1_HUMAN	Transcription factor	Estrogen receptor	Raloxifene	13-gene polymorphism gallstone disease panel		Genomic	ABCG8; ADRA2A; ADRB3; ESR1 variant 1; ESR1 variant 2; ESR1 variant 3; ESR1 variant 4; ESR2 variant a; ESR2 variant b; ESR2 variant c; ESR2 variant d; ESR2 variant l; PGR variant 1; PGR variant 2; PPARG variant 1; PPARG variant 2; PPARG variant 3; PPARG variant 4; SLCO1B1; SREBF2
123		ESR1 (nuclear)	ESR1	ESR1_HUMAN	Transcription factor	Estrogen receptor	Raloxifene	8-gene expression breast cancer panel		Genomic	C17orf37; CA12 variant 1; ERBB2 variant 1; ERBB2 variant 2; ESR1 variant 1; ESR1 variant 2; ESR1 variant 3; ESR1 variant 4; FCGR1A; GATA3; GATA3 variant 1; GRB7 variant 1; GRB7 variant 2; NAT1
124		ESR1 (nuclear)	ESR1	ESR1_HUMAN	Transcription factor	Estrogen receptor	Clomifene	ER / PR ratio		Proteomic	ESR1 variant 1; ESR1 variant 2; ESR1 variant 3; ESR1 variant 4; PGR variant 2
125		ESR1 (nuclear)	ESR1	ESR1_HUMAN	Transcription factor	Estrogen receptor	Clomifene	Estrogen receptor		Genomic; Proteomic	ESR1 variant 1; ESR1 variant 2; ESR1 variant 3; ESR1 variant 4
126		ESR1 (nuclear)	ESR1	ESR1_HUMAN	Transcription factor	Estrogen receptor	Clomifene	Oncotype DX		Genomic	ACTB; AURKA variant 1; BAG1; BIRC5 variant 1; CCNB1; CD68 variant 1; CTSL2; ERBB2 variant 1; ESR1 variant 1; GAPD; GRB7 variant 1; GSTM1 variant 1; GUSB; MKI67 variant 1; MMP11; MYBL2; PGR variant 2; RPLP0 variant 1; SCUBE2; TFRC variant 1; cvariant alpha
127		ESR1 (nuclear)	ESR1	ESR1_HUMAN	Transcription factor	Estrogen receptor	Clomifene	CancerTYPE ID		Genomic	BATF; BCL11B variant 1; C10orf59 variant 1; C6 variant 1; CA2; CAPN6; CCNA1 variant 1; CDCA3; CDH16; CDH17; CELSR2; CHRM3; COX11 variant 1; CSF2RB; CX3CR1 variant 4; ELAVL4 variant 1; EMX2 variant 1; ESR1 variant 1; FAM167A; FGF9; FOXA1; FOXG1; GJB6; HLF; HOXA9; HOXC10; HOXD11; HSPB7; HTR3A variant 1; IBSP; KCNJ11 variant 1; KIF2C; LY6K; MAP2K6; MEIS1; PAX8; PPARG variant 1; PPARG variant 2; PRAM…
128		ESR1 (nuclear)	ESR1	ESR1_HUMAN	Transcription factor	Estrogen receptor	Clomifene	48-gene expression lung cancer panel		Genomic	2179137; AR variant 1; ESR1 variant 1; ESR2 variant a; ESRRA variant 1; ESRRB; ESRRG variant 1; HNF4A variant 2; HNF4G; NR0B1; NR0B2; NR1D1; NR1D2; NR1H2; NR1H3 variant 1; NR1H4 variant 2; NR1I2 variant 2; NR1I3 variant 1; NR2C1 variant 1; NR2E1; NR2E3 variant 1; NR2E3 variant 2; NR2F2; NR2F6; NR3C1; NR3C2 variant 1; NR4A1 variant 1; NR4A2; NR4A3 variant 1; NR4A3 variant 2; NR5A1; NR5A2 variant 2…
129		ESR1 (nuclear)	ESR1	ESR1_HUMAN	Transcription factor	Estrogen receptor	Clomifene	374-gene expression breast cancer panel		Genomic	ABCD3 variant 1; ABLIM1 variant 1; ACADSB; ACSS2 variant 1; ACTB; ADAMTS1; ADM; AKAP2 variant 1; ALDH4A1; ANG; AP2A2; AP2B1 variant 1; APOD; APP variant 1; ARF1; ARPC4 variant 1; ASPM; ATAD2; AURKA variant 1; AURKB; BBC3; BCL6 variant 1; BHLHB2; BIRC5 variant 1; BLM; BRCA1 variant BRCA1a; BTG2; BUB1; C16orf61; C1S variant 1; C20orf46; CAD; CCL18; CCNA2; CCNB1; CCNB2; CCNC variant 1; CCND1; CCNE1;…
130		ESR1 (nuclear)	ESR1	ESR1_HUMAN	Transcription factor	Estrogen receptor	Clomifene	33-gene expression breast cancer panel		Genomic	ANGPTL2; ARHGDIG; ATF3 variant 1; ATF4; Adam19; CADM4; CLDN1; CLDN16; CXCL12 variant alpha; CYR61; ELAVL1; ESR1 variant 1; GPI; MARK3 variant 3; MEN1 variant 1; MMP7; PLXDC2 variant 1; PTPRK; PTTG1; RBM17 variant 1; RDX; RECK; RHOC variant 1; RND3 variant 2; S100A7; SSTR1; STARD3; TACC2 variant 4; TCF2 transcript variant a; TMPRSS6; TMSB10; ZP3
131		ESR1 (nuclear)	ESR1	ESR1_HUMAN	Transcription factor	Estrogen receptor	Clomifene	188-gene expression breast cancer panel		Genomic	ABAT variant 1; ADCY1; ANXA9; APRT; ARMCX2; ASPH variant 1; Adam19; BCL11A variant 1; BIRC5 variant 1; BTG2; BTN3A2 variant 1; BTRC variant 1; C16orf61; C2orf54 vaiant 1; CA12 variant 1; CALML5; CCL18; CDCA3; CDK1 variant 1; CDT1; CELSR2; CEP55; CLCA2; CLSTN2; COX6C; CRYAB; CTSC variant 1; CTSC variant 2; CX3CL1; CYP2B6; CYP4F8; DLG5; DLG7; DNALI1; DSC2 variant Dsc2a; DUSP6 variant 1; EGFR varian…
132		ESR1 (nuclear)	ESR1	ESR1_HUMAN	Transcription factor	Estrogen receptor	Clomifene	24-gene expression breast cancer panel		Genomic	BAG1; C16orf61; CXCR4 variant 2; ESR1 variant 1; GSTM3; HIST1H4H; IL18 variant 1; MELK; MKI67 variant 1; MMP9; PCNA variant 1; SCUBE2; SERF1A variant 1; SERF1B variant 2; SPARC; VCAM1 variant 1
133		ESR1 (nuclear)	ESR1	ESR1_HUMAN	Transcription factor	Estrogen receptor	Clomifene	Prosigna		Genomic	ACTR3B variant 1; ANLN; BAG1; BIRC5 variant 1; BIRC5 variant 2; BIRC5 variant 3; BLVRA; CCNB1; CCNE1; CDC20; CDC6; CDCA1 variant 2; CDH3; CENPF; CEP55; CXXC5; EGFR variant 1; EGFR variant 2; EGFR variant 3; EGFR variant 4; ERBB2 variant 1; ERBB2 variant 2; ESR1 variant 1; ESR1 variant 2; ESR1 variant 3; ESR1 variant 4; EXO1 variant 1; FGFR4 variant 1; FGFR4 variant 2; FGFR4 variant 3; FOXA1; FOXC…
134		ESR1 (nuclear)	ESR1	ESR1_HUMAN	Transcription factor	Estrogen receptor	Clomifene	TargetPrint		Genomic	ERBB2 variant 1; ERBB2 variant 2; ESR1 variant 1; PGR variant 2
135		ESR1 (nuclear)	ESR1	ESR1_HUMAN	Transcription factor	Estrogen receptor	Clomifene	10-gene expression breast cancer panel		Genomic	BAX variant beta; BAX variant delta; BIRC5 variant 1; BIRC5 variant 3; CCNE1; CHDH; ESR1 variant 1; KRT14; KRT17; KRT5; WWOX variant 1; cvariant alpha
136		ESR1 (nuclear)	ESR1	ESR1_HUMAN	Transcription factor	Estrogen receptor	Clomifene	10-gene expression breast cancer panel		Genomic	ABCG1 variant 4; CTSZ; ESR1 variant 1; IRX5; MID1 variant 1; MSN; PATZ1 variant 2; PSMB8 variant 2; TBL1X variant 1
137		ESR1 (nuclear)	ESR1	ESR1_HUMAN	Transcription factor	Estrogen receptor	Clomifene	44-gene expression breast cancer panel		Genomic	ADAMTS4; ANXA1; APOL3 alpha/d variant; CD109 variant 1; CD2; CLDN10 variant b; CORIN; CYP2B6; EGFR variant 1; EGFR variant 2; EGFR variant 3; EGFR variant 4; EGR1; ERBB2 variant 1; ESR1 variant 1; ETV7; FAM19A5; FOSB; FYB variant 1; GBP5 variant 1; GRB14; IDO1; IFI44L; IKZF3 variant 1; ITGAL; KLHDC7B; LATS2; LRP4; MFAP5; MX1; NAT1; NLRC5; OLFM4; PDCD1LG1; PPP1R1A; PRAME variant 1; PRICKLE1 varian…
138		ESR1 (nuclear)	ESR1	ESR1_HUMAN	Transcription factor	Estrogen receptor	Clomifene	4-protein breast cancer panel		Proteomic	ERBB2 variant 1; ERBB2 variant 2; ESR1 variant 1; ESR1 variant 2; ESR1 variant 3; ESR1 variant 4; MKI67 variant 1; PGR variant 1; PGR variant 2
139		ESR1 (nuclear)	ESR1	ESR1_HUMAN	Transcription factor	Estrogen receptor	Clomifene	13-gene polymorphism gallstone disease panel		Genomic	ABCG8; ADRA2A; ADRB3; ESR1 variant 1; ESR1 variant 2; ESR1 variant 3; ESR1 variant 4; ESR2 variant a; ESR2 variant b; ESR2 variant c; ESR2 variant d; ESR2 variant l; PGR variant 1; PGR variant 2; PPARG variant 1; PPARG variant 2; PPARG variant 3; PPARG variant 4; SLCO1B1; SREBF2
140		ESR1 (nuclear)	ESR1	ESR1_HUMAN	Transcription factor	Estrogen receptor	Clomifene	8-gene expression breast cancer panel		Genomic	C17orf37; CA12 variant 1; ERBB2 variant 1; ERBB2 variant 2; ESR1 variant 1; ESR1 variant 2; ESR1 variant 3; ESR1 variant 4; FCGR1A; GATA3; GATA3 variant 1; GRB7 variant 1; GRB7 variant 2; NAT1
141		ESR1 (nuclear)	ESR1	ESR1_HUMAN	Transcription factor	Estrogen receptor	Diethylstilbestrol	ER / PR ratio		Proteomic	ESR1 variant 1; ESR1 variant 2; ESR1 variant 3; ESR1 variant 4; PGR variant 2
142		ESR1 (nuclear)	ESR1	ESR1_HUMAN	Transcription factor	Estrogen receptor	Diethylstilbestrol	Estrogen receptor		Genomic; Proteomic	ESR1 variant 1; ESR1 variant 2; ESR1 variant 3; ESR1 variant 4
143		ESR1 (nuclear)	ESR1	ESR1_HUMAN	Transcription factor	Estrogen receptor	Diethylstilbestrol	Oncotype DX		Genomic	ACTB; AURKA variant 1; BAG1; BIRC5 variant 1; CCNB1; CD68 variant 1; CTSL2; ERBB2 variant 1; ESR1 variant 1; GAPD; GRB7 variant 1; GSTM1 variant 1; GUSB; MKI67 variant 1; MMP11; MYBL2; PGR variant 2; RPLP0 variant 1; SCUBE2; TFRC variant 1; cvariant alpha
144		ESR1 (nuclear)	ESR1	ESR1_HUMAN	Transcription factor	Estrogen receptor	Diethylstilbestrol	CancerTYPE ID		Genomic	BATF; BCL11B variant 1; C10orf59 variant 1; C6 variant 1; CA2; CAPN6; CCNA1 variant 1; CDCA3; CDH16; CDH17; CELSR2; CHRM3; COX11 variant 1; CSF2RB; CX3CR1 variant 4; ELAVL4 variant 1; EMX2 variant 1; ESR1 variant 1; FAM167A; FGF9; FOXA1; FOXG1; GJB6; HLF; HOXA9; HOXC10; HOXD11; HSPB7; HTR3A variant 1; IBSP; KCNJ11 variant 1; KIF2C; LY6K; MAP2K6; MEIS1; PAX8; PPARG variant 1; PPARG variant 2; PRAM…
145		ESR1 (nuclear)	ESR1	ESR1_HUMAN	Transcription factor	Estrogen receptor	Diethylstilbestrol	48-gene expression lung cancer panel		Genomic	2179137; AR variant 1; ESR1 variant 1; ESR2 variant a; ESRRA variant 1; ESRRB; ESRRG variant 1; HNF4A variant 2; HNF4G; NR0B1; NR0B2; NR1D1; NR1D2; NR1H2; NR1H3 variant 1; NR1H4 variant 2; NR1I2 variant 2; NR1I3 variant 1; NR2C1 variant 1; NR2E1; NR2E3 variant 1; NR2E3 variant 2; NR2F2; NR2F6; NR3C1; NR3C2 variant 1; NR4A1 variant 1; NR4A2; NR4A3 variant 1; NR4A3 variant 2; NR5A1; NR5A2 variant 2…
146		ESR1 (nuclear)	ESR1	ESR1_HUMAN	Transcription factor	Estrogen receptor	Diethylstilbestrol	374-gene expression breast cancer panel		Genomic	ABCD3 variant 1; ABLIM1 variant 1; ACADSB; ACSS2 variant 1; ACTB; ADAMTS1; ADM; AKAP2 variant 1; ALDH4A1; ANG; AP2A2; AP2B1 variant 1; APOD; APP variant 1; ARF1; ARPC4 variant 1; ASPM; ATAD2; AURKA variant 1; AURKB; BBC3; BCL6 variant 1; BHLHB2; BIRC5 variant 1; BLM; BRCA1 variant BRCA1a; BTG2; BUB1; C16orf61; C1S variant 1; C20orf46; CAD; CCL18; CCNA2; CCNB1; CCNB2; CCNC variant 1; CCND1; CCNE1;…
147		ESR1 (nuclear)	ESR1	ESR1_HUMAN	Transcription factor	Estrogen receptor	Diethylstilbestrol	33-gene expression breast cancer panel		Genomic	ANGPTL2; ARHGDIG; ATF3 variant 1; ATF4; Adam19; CADM4; CLDN1; CLDN16; CXCL12 variant alpha; CYR61; ELAVL1; ESR1 variant 1; GPI; MARK3 variant 3; MEN1 variant 1; MMP7; PLXDC2 variant 1; PTPRK; PTTG1; RBM17 variant 1; RDX; RECK; RHOC variant 1; RND3 variant 2; S100A7; SSTR1; STARD3; TACC2 variant 4; TCF2 transcript variant a; TMPRSS6; TMSB10; ZP3
148		ESR1 (nuclear)	ESR1	ESR1_HUMAN	Transcription factor	Estrogen receptor	Diethylstilbestrol	188-gene expression breast cancer panel		Genomic	ABAT variant 1; ADCY1; ANXA9; APRT; ARMCX2; ASPH variant 1; Adam19; BCL11A variant 1; BIRC5 variant 1; BTG2; BTN3A2 variant 1; BTRC variant 1; C16orf61; C2orf54 vaiant 1; CA12 variant 1; CALML5; CCL18; CDCA3; CDK1 variant 1; CDT1; CELSR2; CEP55; CLCA2; CLSTN2; COX6C; CRYAB; CTSC variant 1; CTSC variant 2; CX3CL1; CYP2B6; CYP4F8; DLG5; DLG7; DNALI1; DSC2 variant Dsc2a; DUSP6 variant 1; EGFR varian…
149		ESR1 (nuclear)	ESR1	ESR1_HUMAN	Transcription factor	Estrogen receptor	Diethylstilbestrol	24-gene expression breast cancer panel		Genomic	BAG1; C16orf61; CXCR4 variant 2; ESR1 variant 1; GSTM3; HIST1H4H; IL18 variant 1; MELK; MKI67 variant 1; MMP9; PCNA variant 1; SCUBE2; SERF1A variant 1; SERF1B variant 2; SPARC; VCAM1 variant 1
150		ESR1 (nuclear)	ESR1	ESR1_HUMAN	Transcription factor	Estrogen receptor	Diethylstilbestrol	Prosigna		Genomic	ACTR3B variant 1; ANLN; BAG1; BIRC5 variant 1; BIRC5 variant 2; BIRC5 variant 3; BLVRA; CCNB1; CCNE1; CDC20; CDC6; CDCA1 variant 2; CDH3; CENPF; CEP55; CXXC5; EGFR variant 1; EGFR variant 2; EGFR variant 3; EGFR variant 4; ERBB2 variant 1; ERBB2 variant 2; ESR1 variant 1; ESR1 variant 2; ESR1 variant 3; ESR1 variant 4; EXO1 variant 1; FGFR4 variant 1; FGFR4 variant 2; FGFR4 variant 3; FOXA1; FOXC…
151		ESR1 (nuclear)	ESR1	ESR1_HUMAN	Transcription factor	Estrogen receptor	Diethylstilbestrol	TargetPrint		Genomic	ERBB2 variant 1; ERBB2 variant 2; ESR1 variant 1; PGR variant 2
152		ESR1 (nuclear)	ESR1	ESR1_HUMAN	Transcription factor	Estrogen receptor	Diethylstilbestrol	10-gene expression breast cancer panel		Genomic	BAX variant beta; BAX variant delta; BIRC5 variant 1; BIRC5 variant 3; CCNE1; CHDH; ESR1 variant 1; KRT14; KRT17; KRT5; WWOX variant 1; cvariant alpha
153		ESR1 (nuclear)	ESR1	ESR1_HUMAN	Transcription factor	Estrogen receptor	Diethylstilbestrol	10-gene expression breast cancer panel		Genomic	ABCG1 variant 4; CTSZ; ESR1 variant 1; IRX5; MID1 variant 1; MSN; PATZ1 variant 2; PSMB8 variant 2; TBL1X variant 1
154		ESR1 (nuclear)	ESR1	ESR1_HUMAN	Transcription factor	Estrogen receptor	Diethylstilbestrol	44-gene expression breast cancer panel		Genomic	ADAMTS4; ANXA1; APOL3 alpha/d variant; CD109 variant 1; CD2; CLDN10 variant b; CORIN; CYP2B6; EGFR variant 1; EGFR variant 2; EGFR variant 3; EGFR variant 4; EGR1; ERBB2 variant 1; ESR1 variant 1; ETV7; FAM19A5; FOSB; FYB variant 1; GBP5 variant 1; GRB14; IDO1; IFI44L; IKZF3 variant 1; ITGAL; KLHDC7B; LATS2; LRP4; MFAP5; MX1; NAT1; NLRC5; OLFM4; PDCD1LG1; PPP1R1A; PRAME variant 1; PRICKLE1 varian…
155		ESR1 (nuclear)	ESR1	ESR1_HUMAN	Transcription factor	Estrogen receptor	Diethylstilbestrol	4-protein breast cancer panel		Proteomic	ERBB2 variant 1; ERBB2 variant 2; ESR1 variant 1; ESR1 variant 2; ESR1 variant 3; ESR1 variant 4; MKI67 variant 1; PGR variant 1; PGR variant 2
156		ESR1 (nuclear)	ESR1	ESR1_HUMAN	Transcription factor	Estrogen receptor	Diethylstilbestrol	13-gene polymorphism gallstone disease panel		Genomic	ABCG8; ADRA2A; ADRB3; ESR1 variant 1; ESR1 variant 2; ESR1 variant 3; ESR1 variant 4; ESR2 variant a; ESR2 variant b; ESR2 variant c; ESR2 variant d; ESR2 variant l; PGR variant 1; PGR variant 2; PPARG variant 1; PPARG variant 2; PPARG variant 3; PPARG variant 4; SLCO1B1; SREBF2
157		ESR1 (nuclear)	ESR1	ESR1_HUMAN	Transcription factor	Estrogen receptor	Diethylstilbestrol	8-gene expression breast cancer panel		Genomic	C17orf37; CA12 variant 1; ERBB2 variant 1; ERBB2 variant 2; ESR1 variant 1; ESR1 variant 2; ESR1 variant 3; ESR1 variant 4; FCGR1A; GATA3; GATA3 variant 1; GRB7 variant 1; GRB7 variant 2; NAT1
158		ESR1 (nuclear)	ESR1	ESR1_HUMAN	Transcription factor	Estrogen receptor	Afimoxifene	ER / PR ratio		Proteomic	ESR1 variant 1; ESR1 variant 2; ESR1 variant 3; ESR1 variant 4; PGR variant 2
159		ESR1 (nuclear)	ESR1	ESR1_HUMAN	Transcription factor	Estrogen receptor	Afimoxifene	Estrogen receptor		Genomic; Proteomic	ESR1 variant 1; ESR1 variant 2; ESR1 variant 3; ESR1 variant 4
160		ESR1 (nuclear)	ESR1	ESR1_HUMAN	Transcription factor	Estrogen receptor	Afimoxifene	Oncotype DX		Genomic	ACTB; AURKA variant 1; BAG1; BIRC5 variant 1; CCNB1; CD68 variant 1; CTSL2; ERBB2 variant 1; ESR1 variant 1; GAPD; GRB7 variant 1; GSTM1 variant 1; GUSB; MKI67 variant 1; MMP11; MYBL2; PGR variant 2; RPLP0 variant 1; SCUBE2; TFRC variant 1; cvariant alpha
161		ESR1 (nuclear)	ESR1	ESR1_HUMAN	Transcription factor	Estrogen receptor	Afimoxifene	CancerTYPE ID		Genomic	BATF; BCL11B variant 1; C10orf59 variant 1; C6 variant 1; CA2; CAPN6; CCNA1 variant 1; CDCA3; CDH16; CDH17; CELSR2; CHRM3; COX11 variant 1; CSF2RB; CX3CR1 variant 4; ELAVL4 variant 1; EMX2 variant 1; ESR1 variant 1; FAM167A; FGF9; FOXA1; FOXG1; GJB6; HLF; HOXA9; HOXC10; HOXD11; HSPB7; HTR3A variant 1; IBSP; KCNJ11 variant 1; KIF2C; LY6K; MAP2K6; MEIS1; PAX8; PPARG variant 1; PPARG variant 2; PRAM…
162		ESR1 (nuclear)	ESR1	ESR1_HUMAN	Transcription factor	Estrogen receptor	Afimoxifene	48-gene expression lung cancer panel		Genomic	2179137; AR variant 1; ESR1 variant 1; ESR2 variant a; ESRRA variant 1; ESRRB; ESRRG variant 1; HNF4A variant 2; HNF4G; NR0B1; NR0B2; NR1D1; NR1D2; NR1H2; NR1H3 variant 1; NR1H4 variant 2; NR1I2 variant 2; NR1I3 variant 1; NR2C1 variant 1; NR2E1; NR2E3 variant 1; NR2E3 variant 2; NR2F2; NR2F6; NR3C1; NR3C2 variant 1; NR4A1 variant 1; NR4A2; NR4A3 variant 1; NR4A3 variant 2; NR5A1; NR5A2 variant 2…
163		ESR1 (nuclear)	ESR1	ESR1_HUMAN	Transcription factor	Estrogen receptor	Afimoxifene	374-gene expression breast cancer panel		Genomic	ABCD3 variant 1; ABLIM1 variant 1; ACADSB; ACSS2 variant 1; ACTB; ADAMTS1; ADM; AKAP2 variant 1; ALDH4A1; ANG; AP2A2; AP2B1 variant 1; APOD; APP variant 1; ARF1; ARPC4 variant 1; ASPM; ATAD2; AURKA variant 1; AURKB; BBC3; BCL6 variant 1; BHLHB2; BIRC5 variant 1; BLM; BRCA1 variant BRCA1a; BTG2; BUB1; C16orf61; C1S variant 1; C20orf46; CAD; CCL18; CCNA2; CCNB1; CCNB2; CCNC variant 1; CCND1; CCNE1;…
164		ESR1 (nuclear)	ESR1	ESR1_HUMAN	Transcription factor	Estrogen receptor	Afimoxifene	33-gene expression breast cancer panel		Genomic	ANGPTL2; ARHGDIG; ATF3 variant 1; ATF4; Adam19; CADM4; CLDN1; CLDN16; CXCL12 variant alpha; CYR61; ELAVL1; ESR1 variant 1; GPI; MARK3 variant 3; MEN1 variant 1; MMP7; PLXDC2 variant 1; PTPRK; PTTG1; RBM17 variant 1; RDX; RECK; RHOC variant 1; RND3 variant 2; S100A7; SSTR1; STARD3; TACC2 variant 4; TCF2 transcript variant a; TMPRSS6; TMSB10; ZP3
165		ESR1 (nuclear)	ESR1	ESR1_HUMAN	Transcription factor	Estrogen receptor	Afimoxifene	188-gene expression breast cancer panel		Genomic	ABAT variant 1; ADCY1; ANXA9; APRT; ARMCX2; ASPH variant 1; Adam19; BCL11A variant 1; BIRC5 variant 1; BTG2; BTN3A2 variant 1; BTRC variant 1; C16orf61; C2orf54 vaiant 1; CA12 variant 1; CALML5; CCL18; CDCA3; CDK1 variant 1; CDT1; CELSR2; CEP55; CLCA2; CLSTN2; COX6C; CRYAB; CTSC variant 1; CTSC variant 2; CX3CL1; CYP2B6; CYP4F8; DLG5; DLG7; DNALI1; DSC2 variant Dsc2a; DUSP6 variant 1; EGFR varian…
166		ESR1 (nuclear)	ESR1	ESR1_HUMAN	Transcription factor	Estrogen receptor	Afimoxifene	24-gene expression breast cancer panel		Genomic	BAG1; C16orf61; CXCR4 variant 2; ESR1 variant 1; GSTM3; HIST1H4H; IL18 variant 1; MELK; MKI67 variant 1; MMP9; PCNA variant 1; SCUBE2; SERF1A variant 1; SERF1B variant 2; SPARC; VCAM1 variant 1
167		ESR1 (nuclear)	ESR1	ESR1_HUMAN	Transcription factor	Estrogen receptor	Afimoxifene	Prosigna		Genomic	ACTR3B variant 1; ANLN; BAG1; BIRC5 variant 1; BIRC5 variant 2; BIRC5 variant 3; BLVRA; CCNB1; CCNE1; CDC20; CDC6; CDCA1 variant 2; CDH3; CENPF; CEP55; CXXC5; EGFR variant 1; EGFR variant 2; EGFR variant 3; EGFR variant 4; ERBB2 variant 1; ERBB2 variant 2; ESR1 variant 1; ESR1 variant 2; ESR1 variant 3; ESR1 variant 4; EXO1 variant 1; FGFR4 variant 1; FGFR4 variant 2; FGFR4 variant 3; FOXA1; FOXC…
168		ESR1 (nuclear)	ESR1	ESR1_HUMAN	Transcription factor	Estrogen receptor	Afimoxifene	TargetPrint		Genomic	ERBB2 variant 1; ERBB2 variant 2; ESR1 variant 1; PGR variant 2
169		ESR1 (nuclear)	ESR1	ESR1_HUMAN	Transcription factor	Estrogen receptor	Afimoxifene	10-gene expression breast cancer panel		Genomic	BAX variant beta; BAX variant delta; BIRC5 variant 1; BIRC5 variant 3; CCNE1; CHDH; ESR1 variant 1; KRT14; KRT17; KRT5; WWOX variant 1; cvariant alpha
170		ESR1 (nuclear)	ESR1	ESR1_HUMAN	Transcription factor	Estrogen receptor	Afimoxifene	10-gene expression breast cancer panel		Genomic	ABCG1 variant 4; CTSZ; ESR1 variant 1; IRX5; MID1 variant 1; MSN; PATZ1 variant 2; PSMB8 variant 2; TBL1X variant 1
171		ESR1 (nuclear)	ESR1	ESR1_HUMAN	Transcription factor	Estrogen receptor	Afimoxifene	44-gene expression breast cancer panel		Genomic	ADAMTS4; ANXA1; APOL3 alpha/d variant; CD109 variant 1; CD2; CLDN10 variant b; CORIN; CYP2B6; EGFR variant 1; EGFR variant 2; EGFR variant 3; EGFR variant 4; EGR1; ERBB2 variant 1; ESR1 variant 1; ETV7; FAM19A5; FOSB; FYB variant 1; GBP5 variant 1; GRB14; IDO1; IFI44L; IKZF3 variant 1; ITGAL; KLHDC7B; LATS2; LRP4; MFAP5; MX1; NAT1; NLRC5; OLFM4; PDCD1LG1; PPP1R1A; PRAME variant 1; PRICKLE1 varian…
172		ESR1 (nuclear)	ESR1	ESR1_HUMAN	Transcription factor	Estrogen receptor	Afimoxifene	4-protein breast cancer panel		Proteomic	ERBB2 variant 1; ERBB2 variant 2; ESR1 variant 1; ESR1 variant 2; ESR1 variant 3; ESR1 variant 4; MKI67 variant 1; PGR variant 1; PGR variant 2
173		ESR1 (nuclear)	ESR1	ESR1_HUMAN	Transcription factor	Estrogen receptor	Afimoxifene	13-gene polymorphism gallstone disease panel		Genomic	ABCG8; ADRA2A; ADRB3; ESR1 variant 1; ESR1 variant 2; ESR1 variant 3; ESR1 variant 4; ESR2 variant a; ESR2 variant b; ESR2 variant c; ESR2 variant d; ESR2 variant l; PGR variant 1; PGR variant 2; PPARG variant 1; PPARG variant 2; PPARG variant 3; PPARG variant 4; SLCO1B1; SREBF2
174		ESR1 (nuclear)	ESR1	ESR1_HUMAN	Transcription factor	Estrogen receptor	Afimoxifene	8-gene expression breast cancer panel		Genomic	C17orf37; CA12 variant 1; ERBB2 variant 1; ERBB2 variant 2; ESR1 variant 1; ESR1 variant 2; ESR1 variant 3; ESR1 variant 4; FCGR1A; GATA3; GATA3 variant 1; GRB7 variant 1; GRB7 variant 2; NAT1
175		Endoglin	ENG	EGLN_HUMAN	Generic receptor	Endoglin	TRC105	Endoglin		Genomic; Proteomic	ENG variant 2
176		Endoglin	ENG	EGLN_HUMAN	Generic receptor	Endoglin	TRC105	60-gene expression ovarian cancer panel		Genomic	ALPP; APEX1; BST2; CCL4 variant 1; CD1D; CDK1 variant 1; CYR61; DAD1; ECHS1; ENDOU variant 2; ENG variant 2; GBP1; GFI1 variant 1; GGH; GNAI3; GUCY1B3; HDAC1; HLA-A variant 2; HLA-B; LDHA; LGMN variant 1; MADCAM1 variant 1; MGST2; MGST3; MMP7; MTAP; NMI; PCTP; PDIA4; PMS1 variant 1; POSTN; PPP1CC; PRAME variant 1; RAD21; RAN; RCN2; RGS1; ROS1; SAT1; SEMA3F; SERPINF2; SH3BGRL; SKP1 variant 2; SMC1…
177		Endoglin	ENG	EGLN_HUMAN	Generic receptor	Endoglin	TRC105	6-gene expression kidney transplant rejection panel		Genomic	CD14; CD3E; CFB; ENG variant 2; TLR4 variant 1; TLR4 variant 3; TLR4 variant 4; VIM
178		FAST-1/2	FOXH1	FOXH1_HUMAN	Transcription factor	Forkhead box protein H1		Forkhead box protein H1		Genomic	FOXH1
179		FGF12	FGF12	FGF12_HUMAN	Receptor ligand	Fibroblast growth factor 12		Fibroblast growth factor 12		Genomic; Proteomic	FGF12 variant 1
180		FGF12	FGF12	FGF12_HUMAN	Receptor ligand	Fibroblast growth factor 12		Fibroblast growth factors		Genomic; Proteomic	FGF1 variant 1; FGF10; FGF11; FGF12 variant 1; FGF13 variant 1; FGF2; FGF3; FGF4; FGF5 variant 1; FGF5 variant 2; FGF6; FGF7; FGF8 variant F; FGF9
181		FGF12	FGF12	FGF12_HUMAN	Receptor ligand	Fibroblast growth factor 12		786-gene expression cancer panel		Genomic	ABHD2 variant 1; ACSL5 variant 1; ADAM12 long variant; ADAMTS1; ADAMTS14 variant 1; ADAMTS2 variant 1; ADAMTS6; ADAMTS9; ADAMTSL2; AEBP1; AGTRL1; AHR; AK3L1 variant 1; AKAP12 variant 1; AKR1C1; AKR1C2 variant 1; ALDH1A1; ALDH1L2; AMPH variant 1; ANGPTL2; ANK3 variant 1; ANPEP; ANTXR1; APCDD1; APOD; AQP1 variant 1; ARHGAP25 variant 1; ARHGAP6 variant 1; ARL7; ASNS variant 1; ASS1 variant 1; ATF5 v…
182		FIP200	RB1CC1	RBCC1_HUMAN	Transcription factor	RB1-inducible coiled-coil protein 1		RB1-inducible coiled-coil protein 1		Genomic; Proteomic	RB1CC1 variant 1
183	FOXC1	FOXC1	FOXC1	FOXC1_HUMAN	Transcription factor	Forkhead box protein C1		Forkhead box protein C1		Genomic; Proteomic	FOXC1	0.601426	0.00485
184	FOXC1	FOXC1	FOXC1	FOXC1_HUMAN	Transcription factor	Forkhead box protein C1		374-gene expression breast cancer panel		Genomic	ABCD3 variant 1; ABLIM1 variant 1; ACADSB; ACSS2 variant 1; ACTB; ADAMTS1; ADM; AKAP2 variant 1; ALDH4A1; ANG; AP2A2; AP2B1 variant 1; APOD; APP variant 1; ARF1; ARPC4 variant 1; ASPM; ATAD2; AURKA variant 1; AURKB; BBC3; BCL6 variant 1; BHLHB2; BIRC5 variant 1; BLM; BRCA1 variant BRCA1a; BTG2; BUB1; C16orf61; C1S variant 1; C20orf46; CAD; CCL18; CCNA2; CCNB1; CCNB2; CCNC variant 1; CCND1; CCNE1;…	0.601426	0.00485
185	FOXC1	FOXC1	FOXC1	FOXC1_HUMAN	Transcription factor	Forkhead box protein C1		188-gene expression breast cancer panel		Genomic	ABAT variant 1; ADCY1; ANXA9; APRT; ARMCX2; ASPH variant 1; Adam19; BCL11A variant 1; BIRC5 variant 1; BTG2; BTN3A2 variant 1; BTRC variant 1; C16orf61; C2orf54 vaiant 1; CA12 variant 1; CALML5; CCL18; CDCA3; CDK1 variant 1; CDT1; CELSR2; CEP55; CLCA2; CLSTN2; COX6C; CRYAB; CTSC variant 1; CTSC variant 2; CX3CL1; CYP2B6; CYP4F8; DLG5; DLG7; DNALI1; DSC2 variant Dsc2a; DUSP6 variant 1; EGFR varian…	0.601426	0.00485
186	FOXC1	FOXC1	FOXC1	FOXC1_HUMAN	Transcription factor	Forkhead box protein C1		Prosigna		Genomic	ACTR3B variant 1; ANLN; BAG1; BIRC5 variant 1; BIRC5 variant 2; BIRC5 variant 3; BLVRA; CCNB1; CCNE1; CDC20; CDC6; CDCA1 variant 2; CDH3; CENPF; CEP55; CXXC5; EGFR variant 1; EGFR variant 2; EGFR variant 3; EGFR variant 4; ERBB2 variant 1; ERBB2 variant 2; ESR1 variant 1; ESR1 variant 2; ESR1 variant 3; ESR1 variant 4; EXO1 variant 1; FGFR4 variant 1; FGFR4 variant 2; FGFR4 variant 3; FOXA1; FOXC…	0.601426	0.00485
187	FOXC1	FOXC1	FOXC1	FOXC1_HUMAN	Transcription factor	Forkhead box protein C1		788-gene expression esophageal cancer panel		Genomic	A2ML1; ABCA1; ABCC10; ABHD12 variant 1; ABHD5; ABLIM1 variant 1; ABLIM3; ACAA1; ACOT9 variant 1; ACOX1 variant 1; ACPP variant 1; ACSL1; ACTA2 variant 2; ACTN1 variant 1; ADAMTSL4 variant 1; ADAMTSL4 variant 2; ADH5; ADS1; AIM1L; AK3L1 variant 1; AKAP13 variant 1; AKAP2 variant 1; AKR1B10; AKT3 variant 1; ALDH3B2 variant 1; ALDH9A1; AMIGO2 variant 2; ANKRD22; ANKRD35; ANKRD38; ANTXR2; AQP3; ARAP2…	0.601426	0.00485
188	FOXC1	FOXC1	FOXC1	FOXC1_HUMAN	Transcription factor	Forkhead box protein C1		Epithelial-mesenchymal transition gene signature		Genomic	ACTN1 variant 1; ACTN1 variant 2; AGR2; AKAP12 variant 1; ALCAM; AP1M2; AXL variant 1; AXL variant 2; BSPRY; CCL2; CDH1; CDH2; CEP170 variant alpha; CLDN3; CLDN4; CNN3; CYP4X1; DNMT3A variant 1; DNMT3A variant 3; DSG3; DSP variant 1; DSP variant 2; DSPP; EFNB2; EHF; ELF3 variant 1; ELF5 variant 1; ELF5 variant 2; ERBB3 variant 1; ETV5; FLRT3 variant 1; FOSB; FOSL1; FOXC1; FXYD5 variant 2; GPD1L; …	0.601426	0.00485
189		FOXC2	FOXC2	FOXC2_HUMAN	Transcription factor	Forkhead box protein C2		Forkhead box protein C2		Genomic	FOXC2
190		GATA-4	GATA4	GATA4_HUMAN	Transcription factor	Transcription factor GATA-4		Transcription factor GATA-4		Genomic; Proteomic	GATA4
191		GLI-2	GLI2	GLI2_HUMAN	Transcription factor	Zinc finger protein GLI2		Zinc finger protein GLI2		Genomic; Proteomic	GLI2
192		GLI-2	GLI2	GLI2_HUMAN	Transcription factor	Zinc finger protein GLI2		156-gene expression cervical cancer panel		Genomic	A4GALT; ADH5; ALDH3A2 variant 1; ATP5E; BMP15; BMX variant 1; COPS5; COX7B; DKK3 variant 1; DYNLL1 variant 1; GDF5; GLI2; IPO8 variant 1; MRPS22; PSPN; RAPSN; RBM8A; SDHB; TBX21; TMPO variant 1; TXN variant 1
193		GLI-2	GLI2	GLI2_HUMAN	Transcription factor	Zinc finger protein GLI2		786-gene expression cancer panel		Genomic	ABHD2 variant 1; ACSL5 variant 1; ADAM12 long variant; ADAMTS1; ADAMTS14 variant 1; ADAMTS2 variant 1; ADAMTS6; ADAMTS9; ADAMTSL2; AEBP1; AGTRL1; AHR; AK3L1 variant 1; AKAP12 variant 1; AKR1C1; AKR1C2 variant 1; ALDH1A1; ALDH1L2; AMPH variant 1; ANGPTL2; ANK3 variant 1; ANPEP; ANTXR1; APCDD1; APOD; AQP1 variant 1; ARHGAP25 variant 1; ARHGAP6 variant 1; ARL7; ASNS variant 1; ASS1 variant 1; ATF5 v…
194		GLI-3	GLI3	GLI3_HUMAN	Transcription factor	Transcriptional activator GLI3		Zinc finger protein GLI3		Genomic; Proteomic	GLI3
195		GLI-3	GLI3	GLI3_HUMAN	Transcription factor	Transcriptional activator GLI3		6-gene copy number lung cancer panel		Genomic	EGFR variant 1; EGFR variant 2; EGFR variant 3; EGFR variant 4; GLI3; NFE2L3; SDK1 variant 1
196		GLI-3	GLI3	GLI3_HUMAN	Transcription factor	Transcriptional activator GLI3		ClinicoMolecular Triad Classification		Genomic	AAAS; ABCA3; ABLIM3; ACAA1; ACADS; ACAT2; ACE2; ACOT4; ACOT9 variant 1; ACTR3; ADCY1; ADCY9; ADD1 variant 2; ADFP; AGGF1; AGR3; AHNAK variant 1; AK5 variant 1; AKR7A3; ALAD; ALDH6A1; ALG3 variant 1; AMT; ANKRD20A11P; APBB2; ARFGEF1; ARHGEF12; ARID4A variant 1; ARL1; ARSG; ASCC3 variant 1; ASS1 variant 1; ATP2A2 variant 2; ATXN2; B4GALT5; BAI2; BBOX1; BBS12; BBS4; BCAT2 variant a; BCL11A variant 1…
197		GLI-3R	GLI3	GLI-3R_HUMAN	Transcription factor	GLI-3 repressor form		Zinc finger protein GLI3		Genomic; Proteomic	GLI3
198		GLI-3R	GLI3	GLI-3R_HUMAN	Transcription factor	GLI-3 repressor form		6-gene copy number lung cancer panel		Genomic	EGFR variant 1; EGFR variant 2; EGFR variant 3; EGFR variant 4; GLI3; NFE2L3; SDK1 variant 1
199		GLI-3R	GLI3	GLI-3R_HUMAN	Transcription factor	GLI-3 repressor form		ClinicoMolecular Triad Classification		Genomic	AAAS; ABCA3; ABLIM3; ACAA1; ACADS; ACAT2; ACE2; ACOT4; ACOT9 variant 1; ACTR3; ADCY1; ADCY9; ADD1 variant 2; ADFP; AGGF1; AGR3; AHNAK variant 1; AK5 variant 1; AKR7A3; ALAD; ALDH6A1; ALG3 variant 1; AMT; ANKRD20A11P; APBB2; ARFGEF1; ARHGEF12; ARID4A variant 1; ARL1; ARSG; ASCC3 variant 1; ASS1 variant 1; ATP2A2 variant 2; ATXN2; B4GALT5; BAI2; BBOX1; BBS12; BBS4; BCAT2 variant a; BCL11A variant 1…
200		GLI3 = GLI-3R			Reaction
201		GSK3 alpha/beta	GSK3A	GSK3A_HUMAN	Protein kinase			Glycogen synthase kinase-3 alpha		Genomic; Proteomic	GSK3A
202		GSK3 alpha/beta	GSK3B	GSK3B_HUMAN	Protein kinase			Glycogen synthase kinase-3 beta		Genomic	GSK3B; GSK3B variant 2
203		GSK3 alpha/beta	GSK3B	GSK3B_HUMAN	Protein kinase			186-gene expression cancer panel		Genomic	ABCA1; ABHD14B variant 1; ACOT13 variant 1; AKIP1 variant 1; APLP2 variant 1; ARPC5; ATIC; ATP13A3; ATXN3; BDH2; BEX5 variant 2; C4orf32; C4orf7; C9orf64; CASP8 variant A; CCNY variant 1; CD59 variant 1; CDC123; CHPT1; CIRBP variant 1; CITED4; CLTC; CNIH4; CRNDE variant 1; CSNK2A1 variant 1; CXCL2; CYP4V2; DCAF7; DCBLD1; DHRS4; DNAJB1; DNAJC13; DNMT3A variant 1; DUSP10 variant 1; ECHDC2 variant 1…
204		GSK3 alpha/beta	GSK3B	GSK3B_HUMAN	Protein kinase			43-gene expression multiple myeloma panel		Genomic	ADFP; ARHGAP9 variant 1; C6orf48 variant 1; CCPG1 variant 1; CORO1A; DNAJB9; EAF2; EIF2C2; ELL2; FKBP11 variant 1; FNDC3A variant 1; GALNT3; GNG7; GSK3B; GSK3B variant 2; HIST1H2BC; HIST1H2BD variant 1; HIST1H2BE; HIST1H2BF; HIST1H2BG; HIST1H2BI; HLA-DPA1 variant 1; HLA-DPA1 variant 2; HLA-DPA1 variant 3; IFI27; IFI35; IL21R variant 1; INSIG1 variant 1; ISG15; ITGB7; KIF21B variant 2; MYLIP; NFE2…
205		GSK3 beta	GSK3B	GSK3B_HUMAN	Protein kinase	Glycogen synthase kinase-3 beta		Glycogen synthase kinase-3 beta		Genomic	GSK3B; GSK3B variant 2
206		GSK3 beta	GSK3B	GSK3B_HUMAN	Protein kinase	Glycogen synthase kinase-3 beta		186-gene expression cancer panel		Genomic	ABCA1; ABHD14B variant 1; ACOT13 variant 1; AKIP1 variant 1; APLP2 variant 1; ARPC5; ATIC; ATP13A3; ATXN3; BDH2; BEX5 variant 2; C4orf32; C4orf7; C9orf64; CASP8 variant A; CCNY variant 1; CD59 variant 1; CDC123; CHPT1; CIRBP variant 1; CITED4; CLTC; CNIH4; CRNDE variant 1; CSNK2A1 variant 1; CXCL2; CYP4V2; DCAF7; DCBLD1; DHRS4; DNAJB1; DNAJC13; DNMT3A variant 1; DUSP10 variant 1; ECHDC2 variant 1…
207		GSK3 beta	GSK3B	GSK3B_HUMAN	Protein kinase	Glycogen synthase kinase-3 beta		43-gene expression multiple myeloma panel		Genomic	ADFP; ARHGAP9 variant 1; C6orf48 variant 1; CCPG1 variant 1; CORO1A; DNAJB9; EAF2; EIF2C2; ELL2; FKBP11 variant 1; FNDC3A variant 1; GALNT3; GNG7; GSK3B; GSK3B variant 2; HIST1H2BC; HIST1H2BD variant 1; HIST1H2BE; HIST1H2BF; HIST1H2BG; HIST1H2BI; HLA-DPA1 variant 1; HLA-DPA1 variant 2; HLA-DPA1 variant 3; IFI27; IFI35; IL21R variant 1; INSIG1 variant 1; ISG15; ITGB7; KIF21B variant 2; MYLIP; NFE2…
208		GYS1	GYS1	GYS1_HUMAN	Generic enzyme	Glycogen [starch] synthase, muscle		Glycogen [starch] synthase, muscle		Genomic	GYS1
209		GYS1	GYS1	GYS1_HUMAN	Generic enzyme	Glycogen [starch] synthase, muscle		160-gene expression liver cancer panel		Genomic	ABL2; ADD2 variant 1; AK3L1 variant 1; AKR1C4; ALDH3B1 variant 1; ALDH3B2 variant 1; ANKRD1; AP1S1; ASPH variant 1; ATF2 variant 1; BASP1; CALCOCO2; CCR3 variant 1; CD247 variant 1; CD37 variant 1; CDH13; CDS1; CENPE variant 1; CENTD3; CES1 variant 1; CHEK1 variant 3; CHEK2 variant 1; CHGB; COL4A5 variant 1; CRIP1; CRISPLD2; CSF3R variant 1; CTRB1; CYTH3; DNAJC9; DTYMK; EFTUD1 variant 1; EMD; ENO…
210	HAND1	HAND1	HAND1	HAND1_HUMAN	Transcription factor	Heart- and neural crest derivatives-expressed protein 1		Heart- and neural crest derivatives-expressed protein 1		Genomic	HAND1	-0.845403	0.00045
211		HAND2	HAND2	HAND2_HUMAN	Transcription factor	Heart- and neural crest derivatives-expressed protein 2		Heart- and neural crest derivatives-expressed protein 2		Genomic; Proteomic	HAND2
212		HEXIM1	HEXIM1	HEXI1_HUMAN	Generic binding protein	Protein HEXIM1		Protein HEXIM1		Genomic	HEXIM1
213		HEXIM1	HEXIM1	HEXI1_HUMAN	Generic binding protein	Protein HEXIM1		13-gene expression lung cancer panel		Genomic	ATP1B1; EDN3 variant 1; FAM64A variant 1; FOSL2; HEXIM1; IKBKAP; L1CAM variant 1; MB; MDM2 variant 1; STMN2; UMPS variant 1; ZNF236
214		HEXIM1	HEXIM1	HEXI1_HUMAN	Generic binding protein	Protein HEXIM1		99-gene expression oral cancer panel		Genomic	ABI2; ACAN variant 1; APLP2 variant 1; ARL3; ATP2B4 variant 1; B4GALT5; BBC3; CDC27 variant 1; CHRNA10; CNNM2 variant 1; COL2A1 variant 1; COL2A1 variant 2; CTTN variant 1; DSTvariant 1eA; ERC1 variant epsilon; ERI3; F8 variant 1; FAM13B variant 1; FHL2; GCOM1 variant 1; GLS2; HEXIM1; IGF1 variant 4; JMJD6 variant 1; L3MBTL variant I; LRP12; MAP2K6; MAPK7 variant 1; MFN2; MIA3; MYO7A; NR3C1; NR3C…
215		HEXIM1	HEXIM1	HEXI1_HUMAN	Generic binding protein	Protein HEXIM1		15-gene expression lung cancer panel		Genomic	ATP1A1; EDN3 variant 1; FAM64A variant 1; FOSL2; HEXIM1; IKBKAP; MB; MDM2 variant 1; MLANA; MYT1L; STMN2; TRIM14 variant 1; UMPS variant 1; VCAM1 variant 1; ZNF236
216		Hamartin	TSC1	TSC1_HUMAN	Generic binding protein	Hamartin		Hamartin		Genomic; Proteomic	TSC1 variant 1; TSC1 variant 3; TSC1 variant 4
217		ID1	ID1	ID1_HUMAN	Transcription factor	DNA-binding protein inhibitor ID-1		DNA-binding protein inhibitor ID-1		Genomic; Proteomic	ID1 variant 1; ID1 variant 2
218		ID1	ID1	ID1_HUMAN	Transcription factor	DNA-binding protein inhibitor ID-1		277-gene expression lung cancer panel		Genomic	ACTA2 variant 2; ACTC1; ACTG1; ADAM10; ADAM12 long variant; ADAM17; ADAM19 variant 1; ADAM8; ADCY6 variant 1; ADORA2B; ADPN; ADRBK2; AEN; ALOX15B variant d; AREG; ASAP3 variant 1; ATF2 variant 1; ATP2C2; BCAR3; BMPR2 variant 1; BPGM variant 2; CALML5; CASP1 variant alpha; CASP4 variant alpha; CAT; CCNA1 variant 1; CCNB2; CCND1; CCND2; CD3EAP; CDC42; CDH3; CENPF; CHODL variant 1; CHODL variant 2; …
219		ID1	ID1	ID1_HUMAN	Transcription factor	DNA-binding protein inhibitor ID-1		204-gene expression breast cancer panel		Genomic	AARD; ABCA3; ABCC3 variant 1; ABCC3 variant 2; ABLIM2 variant 1; ACER3; ACSS1; ACTA2 variant 1; ACTA2 variant 2; ADH1A; AKR1C3; ALDH3A1; ANKRD20A11P; APC variant 2; APC variant 3; AQP3; ARHGDIB; ARHGEF37; ARHGEF7 variant 3; ARID5B variant 2; ASPM; ATP10B; ATP6V1B1; AURKB; AZGP1; C; C1orf116 variant 1; C22orf18 variant 1; C9orf3 variant 1; CA12 variant 1; CAMK2B variant 1; CAMK2N1; CAT; CCDC69; CC…
220		ID2	ID2	ID2_HUMAN	Transcription factor	DNA-binding protein inhibitor ID-2		DNA-binding protein inhibitor ID-2		Genomic; Proteomic	ID2
221		ID2	ID2	ID2_HUMAN	Transcription factor	DNA-binding protein inhibitor ID-2		442-gene expression breast cancer panel		Genomic	ACSL3 variant 1; ACSL3 variant 2; ACSS2 variant 1; ACTG2; ACTL6A variant 1; ADAMTS1; ADD3 variant 1; ADS1; ANKRD12 variant 1; APOD; APP variant 1; ARHGEF3 variant 1; AXIN2; BBC3; BCCIP variant A; BCL6 variant 1; BHLHB2; BRCA2; C; C10orf10; C10orf26; C13orf15; C16orf61; C1RL; CALCOCO1 variant 1; CAMLG; CBX1 variant 1; CCBL2 variant 1; CCCCCCCCCCCCCCCCCCCCC variant 1; CCPG1 variant 1; CCT5; CCT8; C…
222		ID2	ID2	ID2_HUMAN	Transcription factor	DNA-binding protein inhibitor ID-2		90-gene expression acute promyelocytic leukemia panel		Genomic	ACTB; ACTR1A; ADS1; ALOX5 variant 1; ARHGEF2; ATP2B4 variant 1; C12orf11; CADM1 variant 1; CAPN3 variant 1; CCL2; CFLAR; CTSS variant 1; DDIT4; DDX50; DNAJC13; DUT variant 1; EIF3S8 variant 1; EIF4EBP1; EMR1; FCER1G; FUCA1; GALC variant 1; GAS7 variant c; GCLC; GNL3; HSD17B4; HSPA9; ID2; IGF1R; IL8; IMPDH2; ITGAM variant 2; ITGB2 variant 1; ITGB3BP variant 2; LDHA; LRP8; MAD2L1; MAPKAPK2 variant …
223		ID2	ID2	ID2_HUMAN	Transcription factor	DNA-binding protein inhibitor ID-2		204-gene expression breast cancer panel		Genomic	AARD; ABCA3; ABCC3 variant 1; ABCC3 variant 2; ABLIM2 variant 1; ACER3; ACSS1; ACTA2 variant 1; ACTA2 variant 2; ADH1A; AKR1C3; ALDH3A1; ANKRD20A11P; APC variant 2; APC variant 3; AQP3; ARHGDIB; ARHGEF37; ARHGEF7 variant 3; ARID5B variant 2; ASPM; ATP10B; ATP6V1B1; AURKB; AZGP1; C; C1orf116 variant 1; C22orf18 variant 1; C9orf3 variant 1; CA12 variant 1; CAMK2B variant 1; CAMK2N1; CAT; CCDC69; CC…
224		ID3	ID3	ID3_HUMAN	Transcription factor	DNA-binding protein inhibitor ID-3		DNA-binding protein inhibitor ID-3		Genomic; Proteomic	ID3
225		ID3	ID3	ID3_HUMAN	Transcription factor	DNA-binding protein inhibitor ID-3		374-gene expression breast cancer panel		Genomic	ABCD3 variant 1; ABLIM1 variant 1; ACADSB; ACSS2 variant 1; ACTB; ADAMTS1; ADM; AKAP2 variant 1; ALDH4A1; ANG; AP2A2; AP2B1 variant 1; APOD; APP variant 1; ARF1; ARPC4 variant 1; ASPM; ATAD2; AURKA variant 1; AURKB; BBC3; BCL6 variant 1; BHLHB2; BIRC5 variant 1; BLM; BRCA1 variant BRCA1a; BTG2; BUB1; C16orf61; C1S variant 1; C20orf46; CAD; CCL18; CCNA2; CCNB1; CCNB2; CCNC variant 1; CCND1; CCNE1;…
226		ID3	ID3	ID3_HUMAN	Transcription factor	DNA-binding protein inhibitor ID-3		442-gene expression breast cancer panel		Genomic	ACSL3 variant 1; ACSL3 variant 2; ACSS2 variant 1; ACTG2; ACTL6A variant 1; ADAMTS1; ADD3 variant 1; ADS1; ANKRD12 variant 1; APOD; APP variant 1; ARHGEF3 variant 1; AXIN2; BBC3; BCCIP variant A; BCL6 variant 1; BHLHB2; BRCA2; C; C10orf10; C10orf26; C13orf15; C16orf61; C1RL; CALCOCO1 variant 1; CAMLG; CBX1 variant 1; CCBL2 variant 1; CCCCCCCCCCCCCCCCCCCCC variant 1; CCPG1 variant 1; CCT5; CCT8; C…
227		ID3	ID3	ID3_HUMAN	Transcription factor	DNA-binding protein inhibitor ID-3		786-gene expression cancer panel		Genomic	ABHD2 variant 1; ACSL5 variant 1; ADAM12 long variant; ADAMTS1; ADAMTS14 variant 1; ADAMTS2 variant 1; ADAMTS6; ADAMTS9; ADAMTSL2; AEBP1; AGTRL1; AHR; AK3L1 variant 1; AKAP12 variant 1; AKR1C1; AKR1C2 variant 1; ALDH1A1; ALDH1L2; AMPH variant 1; ANGPTL2; ANK3 variant 1; ANPEP; ANTXR1; APCDD1; APOD; AQP1 variant 1; ARHGAP25 variant 1; ARHGAP6 variant 1; ARL7; ASNS variant 1; ASS1 variant 1; ATF5 v…
228		ID3	ID3	ID3_HUMAN	Transcription factor	DNA-binding protein inhibitor ID-3		788-gene expression esophageal cancer panel		Genomic	A2ML1; ABCA1; ABCC10; ABHD12 variant 1; ABHD5; ABLIM1 variant 1; ABLIM3; ACAA1; ACOT9 variant 1; ACOX1 variant 1; ACPP variant 1; ACSL1; ACTA2 variant 2; ACTN1 variant 1; ADAMTSL4 variant 1; ADAMTSL4 variant 2; ADH5; ADS1; AIM1L; AK3L1 variant 1; AKAP13 variant 1; AKAP2 variant 1; AKR1B10; AKT3 variant 1; ALDH3B2 variant 1; ALDH9A1; AMIGO2 variant 2; ANKRD22; ANKRD35; ANKRD38; ANTXR2; AQP3; ARAP2…
229		ID3	ID3	ID3_HUMAN	Transcription factor	DNA-binding protein inhibitor ID-3		204-gene expression breast cancer panel		Genomic	AARD; ABCA3; ABCC3 variant 1; ABCC3 variant 2; ABLIM2 variant 1; ACER3; ACSS1; ACTA2 variant 1; ACTA2 variant 2; ADH1A; AKR1C3; ALDH3A1; ANKRD20A11P; APC variant 2; APC variant 3; AQP3; ARHGDIB; ARHGEF37; ARHGEF7 variant 3; ARID5B variant 2; ASPM; ATP10B; ATP6V1B1; AURKB; AZGP1; C; C1orf116 variant 1; C22orf18 variant 1; C9orf3 variant 1; CA12 variant 1; CAMK2B variant 1; CAMK2N1; CAT; CCDC69; CC…
230		IRX4	IRX4	IRX4_HUMAN	Transcription factor	Iroquois-class homeodomain protein IRX-4		Iroquois-class homeodomain protein IRX-4		Genomic; Proteomic	IRX4
231		Islet-1	ISL1	ISL1_HUMAN	Transcription factor	Insulin gene enhancer protein ISL-1		Insulin gene enhancer protein ISL-1		Genomic; Proteomic	ISL1
232		Islet-1	ISL1	ISL1_HUMAN	Transcription factor	Insulin gene enhancer protein ISL-1		54-gene expression colorectal cancer panel		Genomic	ANXA13; APP variant 1; AQP3; CA8; CSF3R variant 1; DUSP4 variant 1; DYNLRB1; ELMO2 variant 1; ERMP1; F3 variant 1; GNAQ; ISL1; KCNAB2 variant 1; KCNAB2 variant 2; KIAA1324; KIF3B; LMNA variant 1; LMNA variant 2; MAP3K5; MAPRE1; MATN2 variant 1; NEDD4 variant 1; NEDD4 variant 2; NFATC2 variant 2; PHF20; PSMA7; RAD23B variant 1; SIDT1; TEP1; TGM2 variant 1; TRIOBP variant 6; TRPC4AP variant 1; UBE2…
233		Islet-1	ISL1	ISL1_HUMAN	Transcription factor	Insulin gene enhancer protein ISL-1		204-gene expression breast cancer panel		Genomic	AARD; ABCA3; ABCC3 variant 1; ABCC3 variant 2; ABLIM2 variant 1; ACER3; ACSS1; ACTA2 variant 1; ACTA2 variant 2; ADH1A; AKR1C3; ALDH3A1; ANKRD20A11P; APC variant 2; APC variant 3; AQP3; ARHGDIB; ARHGEF37; ARHGEF7 variant 3; ARID5B variant 2; ASPM; ATP10B; ATP6V1B1; AURKB; AZGP1; C; C1orf116 variant 1; C22orf18 variant 1; C9orf3 variant 1; CA12 variant 1; CAMK2B variant 1; CAMK2N1; CAT; CCDC69; CC…
234		L-type Ca(II) channel, alpha 1C subunit	CACNA1C	CAC1C_HUMAN	Voltage-gated ion channel	Voltage-dependent L-type calcium channel subunit alpha-1C	Clevidipine	Voltage-dependent L-type calcium channel subunit alpha-1C		Genomic	CACNA1C variant 18
235		L-type Ca(II) channel, alpha 1C subunit	CACNA1C	CAC1C_HUMAN	Voltage-gated ion channel	Voltage-dependent L-type calcium channel subunit alpha-1C	Clevidipine	37-gene expression lung adenocarcinoma panel		Genomic	ANO1; CACNA1C variant 18; CACNA1C variant 19; CACNA1D; CACNA2D2 variant 1; CACNB3 variant 1; CLCC1 variant 1; CLCN3; CLIC3; CLIC4; CLIC5; CLIC6; CLU variant 1; KCNAB1 variant 1; KCNAB1 variant 3; KCNAB2 variant 1; KCNAB2 variant 2; KCNJ2; KCNJ8; KCNK1; KCNK3; KCNK5; KCNMB4; KCNQ3; KCNT2; MCOLN1; MCOLN2; MCOLN3; PKD1 variant 1; PKD1 variant 2; PKD2; SCN4B; SCN7A; SCNN1B; SCNN1G; TPCN1 variant 1; T…
236		L-type Ca(II) channel, alpha 1C subunit	CACNA1C	CAC1C_HUMAN	Voltage-gated ion channel	Voltage-dependent L-type calcium channel subunit alpha-1C	Dronedarone	Voltage-dependent L-type calcium channel subunit alpha-1C		Genomic	CACNA1C variant 18
237		L-type Ca(II) channel, alpha 1C subunit	CACNA1C	CAC1C_HUMAN	Voltage-gated ion channel	Voltage-dependent L-type calcium channel subunit alpha-1C	Dronedarone	37-gene expression lung adenocarcinoma panel		Genomic	ANO1; CACNA1C variant 18; CACNA1C variant 19; CACNA1D; CACNA2D2 variant 1; CACNB3 variant 1; CLCC1 variant 1; CLCN3; CLIC3; CLIC4; CLIC5; CLIC6; CLU variant 1; KCNAB1 variant 1; KCNAB1 variant 3; KCNAB2 variant 1; KCNAB2 variant 2; KCNJ2; KCNJ8; KCNK1; KCNK3; KCNK5; KCNMB4; KCNQ3; KCNT2; MCOLN1; MCOLN2; MCOLN3; PKD1 variant 1; PKD1 variant 2; PKD2; SCN4B; SCN7A; SCNN1B; SCNN1G; TPCN1 variant 1; T…
238		L-type Ca(II) channel, alpha 1C subunit	CACNA1C	CAC1C_HUMAN	Voltage-gated ion channel	Voltage-dependent L-type calcium channel subunit alpha-1C	MEM1003	Voltage-dependent L-type calcium channel subunit alpha-1C		Genomic	CACNA1C variant 18
239		L-type Ca(II) channel, alpha 1C subunit	CACNA1C	CAC1C_HUMAN	Voltage-gated ion channel	Voltage-dependent L-type calcium channel subunit alpha-1C	MEM1003	37-gene expression lung adenocarcinoma panel		Genomic	ANO1; CACNA1C variant 18; CACNA1C variant 19; CACNA1D; CACNA2D2 variant 1; CACNB3 variant 1; CLCC1 variant 1; CLCN3; CLIC3; CLIC4; CLIC5; CLIC6; CLU variant 1; KCNAB1 variant 1; KCNAB1 variant 3; KCNAB2 variant 1; KCNAB2 variant 2; KCNJ2; KCNJ8; KCNK1; KCNK3; KCNK5; KCNMB4; KCNQ3; KCNT2; MCOLN1; MCOLN2; MCOLN3; PKD1 variant 1; PKD1 variant 2; PKD2; SCN4B; SCN7A; SCNN1B; SCNN1G; TPCN1 variant 1; T…
240		L-type Ca(II) channel, alpha 1C subunit	CACNA1C	CAC1C_HUMAN	Voltage-gated ion channel	Voltage-dependent L-type calcium channel subunit alpha-1C	Isradipine	Voltage-dependent L-type calcium channel subunit alpha-1C		Genomic	CACNA1C variant 18
241		L-type Ca(II) channel, alpha 1C subunit	CACNA1C	CAC1C_HUMAN	Voltage-gated ion channel	Voltage-dependent L-type calcium channel subunit alpha-1C	Isradipine	37-gene expression lung adenocarcinoma panel		Genomic	ANO1; CACNA1C variant 18; CACNA1C variant 19; CACNA1D; CACNA2D2 variant 1; CACNB3 variant 1; CLCC1 variant 1; CLCN3; CLIC3; CLIC4; CLIC5; CLIC6; CLU variant 1; KCNAB1 variant 1; KCNAB1 variant 3; KCNAB2 variant 1; KCNAB2 variant 2; KCNJ2; KCNJ8; KCNK1; KCNK3; KCNK5; KCNMB4; KCNQ3; KCNT2; MCOLN1; MCOLN2; MCOLN3; PKD1 variant 1; PKD1 variant 2; PKD2; SCN4B; SCN7A; SCNN1B; SCNN1G; TPCN1 variant 1; T…
242		LAGY	HOPX	HOP_HUMAN	Generic binding protein	Homeodomain-only protein		Homeodomain-only protein		Genomic	HOPX variant 1; HOPX variant 5
243		LAGY	HOPX	HOP_HUMAN	Generic binding protein	Homeodomain-only protein		52-gene expression acute myeloid leukemia panel		Genomic	ABCC2; ANLN; BIRC3; CCL5; CCNA1 variant 1; CD34; CD38; CLC; CPA3; CSTA; DDX53; DLG7; EBF3; EPAS1; FAIM3 variant 1; GIMAP2; GIMAP6 variant 1; GIMAP7; GUCY1A3; HOPX variant 1; ICAM1; KIAA0101 variant 1; MEF2C variant 1; MMRN1; MS4A3 variant 1; OLFM4; PCDHGC3 variant 1; RBPMS variant 4; RNASE2; RNASE3; SETBP1 variant 1; SLC37A3; SLC38A1 variant 2; STAR; UBE2T; VNN1; ZWINT variant 1
244		LAGY	HOPX	HOP_HUMAN	Generic binding protein	Homeodomain-only protein		84-Gene expression lymphoma panel		Genomic	C7; CCL21; CCL5; CCR1; CD160; CD244; CD3D variant 1; CD3G; CR1 variant F; CR2; CXCL13; FCRL5; GNLY; GZMA; GZMH; GZMM; HOPX variant 1; ICOS; KIR2DL4 variant 1; KLRD1 variant 1; MAL; MATK variant 1; MCTP2; NCAM1 variant 1; NKG7; PKIA variant 1; POU2AF1; TCF7 variant 1; TNFRSF17; TNFRSF25; TNFRSF7; TUBG2; VSIG4 variant 1; XCL1; XCL2
245		LAGY	HOPX	HOP_HUMAN	Generic binding protein	Homeodomain-only protein		277-gene expression lung cancer panel		Genomic	ACTA2 variant 2; ACTC1; ACTG1; ADAM10; ADAM12 long variant; ADAM17; ADAM19 variant 1; ADAM8; ADCY6 variant 1; ADORA2B; ADPN; ADRBK2; AEN; ALOX15B variant d; AREG; ASAP3 variant 1; ATF2 variant 1; ATP2C2; BCAR3; BMPR2 variant 1; BPGM variant 2; CALML5; CASP1 variant alpha; CASP4 variant alpha; CAT; CCNA1 variant 1; CCNB2; CCND1; CCND2; CD3EAP; CDC42; CDH3; CENPF; CHODL variant 1; CHODL variant 2; …
246		LAGY	HOPX	HOP_HUMAN	Generic binding protein	Homeodomain-only protein		121-gene expression acute myeloid leukemia panel		Genomic	ABCB1; ALCAM; ANK3 variant 1; ASXL1 variant 1; ATP8B4; BAALC; BCL11A variant 1; C13orf15; CACNB2 variant 1; CALN1 variant 1; CCR7 variant 1; CD109 variant 1; CGA; COL5A1; CRIM1; CYLD variant 1; DACH1 variant 1; DAPK1; DDX5; DLK1 variant 1; DSTvariant 1eA; DUSP6 variant 1; EIF5 variant 1; ELK3; EPAS1; EPC1; ERG variant 1; FAM3C variant 1; FGFR1 variant 1; FLT3; FOXO1A; GPR126 variant b1; GUCY1A3; …
247		LAGY	HOPX	HOP_HUMAN	Generic binding protein	Homeodomain-only protein		63-gene expression cancer panel		Genomic	ABI2; ARMCX1; BCAT1 variant 1; BCL11A variant 1; CD109 variant 1; CFH; COL24A1; COL6A1; DAPK1; DOCK1; GOLGA8A; GPR56 variant 1; GPSM1 variant 1; GUCY1A3; HBG2; HIST1H2AD; HOPX variant 1; IL23A; IL2RA; LAPTM4B; LGALS3 variant 1; MAP1A; MARVELD1; MAST4 variant 3; MFI2 variant 1; MIR155; MRC1; MSI2; MXRA7 variant 1; MYO5C; NPDC1; NPL variant 1; PHGDH; PRTFDC1; RAB13; RPL35A; RUNX1 variant 1; RUNX1 v…
248		LAGY	HOPX	HOP_HUMAN	Generic binding protein	Homeodomain-only protein		Epithelial-mesenchymal transition gene signature		Genomic	ACTN1 variant 1; ACTN1 variant 2; AGR2; AKAP12 variant 1; ALCAM; AP1M2; AXL variant 1; AXL variant 2; BSPRY; CCL2; CDH1; CDH2; CEP170 variant alpha; CLDN3; CLDN4; CNN3; CYP4X1; DNMT3A variant 1; DNMT3A variant 3; DSG3; DSP variant 1; DSP variant 2; DSPP; EFNB2; EHF; ELF3 variant 1; ELF5 variant 1; ELF5 variant 2; ERBB3 variant 1; ETV5; FLRT3 variant 1; FOSB; FOSL1; FOXC1; FXYD5 variant 2; GPD1L; …
249		LAGY	HOPX	HOP_HUMAN	Generic binding protein	Homeodomain-only protein		12-gene expression lung cancer panel		Genomic	ATP8A1 variant 1; AURKA variant 1; AURKA variant 2; C1orf116 variant 1; DOCK9 variant 1; DOCK9 variant 2; ESRRBL1; HOPX variant 1; HOPX variant 5; HSD17B6; MBIP variant 1; NKX2-1 variant 1; RRM2 variant 2; TITF1; TTC37; l
250		LAGY	HOPX	HOP_HUMAN	Generic binding protein	Homeodomain-only protein		530-gene methylation leukemia panel		Genomic	ABCA13; ACOX2; ACTR10; ADCYAP1 variant 1; ADCYAP1 variant 2; AGTR1; AKAP2 variant 1; AMHR2 variant 1; AMHR2 variant 2; AMHR2 variant 3; AMICA1; ANGPT1 variant 1; ANK1 variant 3; ANK1 variant 9; ANKRD35; ANPEP; APOC1; APOE; AREG; ARHGAP27 variant 1; ASRGL1; ATP7B variant 1; ATP7B variant 2; ATP8B4; BAALC; BBS4; BBS4 variant 2; BDH2; BIN1 variant 1; BIN1 variant 8; BVES variant A; C16orf89 variant …
251		LBX1	LBX1	LBX1_HUMAN	Transcription factor	Transcription factor LBX1		Transcription factor LBX1		Genomic; Proteomic	LBX1
252		MEF2C	MEF2C	MEF2C_HUMAN	Transcription factor	Myocyte-specific enhancer factor 2C		Myocyte-specific enhancer factor 2C		Genomic; Proteomic	MEF2C variant 1; MEF2C variant 2
253		MEF2C	MEF2C	MEF2C_HUMAN	Transcription factor	Myocyte-specific enhancer factor 2C		52-gene expression acute myeloid leukemia panel		Genomic	ABCC2; ANLN; BIRC3; CCL5; CCNA1 variant 1; CD34; CD38; CLC; CPA3; CSTA; DDX53; DLG7; EBF3; EPAS1; FAIM3 variant 1; GIMAP2; GIMAP6 variant 1; GIMAP7; GUCY1A3; HOPX variant 1; ICAM1; KIAA0101 variant 1; MEF2C variant 1; MMRN1; MS4A3 variant 1; OLFM4; PCDHGC3 variant 1; RBPMS variant 4; RNASE2; RNASE3; SETBP1 variant 1; SLC37A3; SLC38A1 variant 2; STAR; UBE2T; VNN1; ZWINT variant 1
254		MEF2C	MEF2C	MEF2C_HUMAN	Transcription factor	Myocyte-specific enhancer factor 2C		160-gene expression lung cancer panel		Genomic	A2M; AKAP13 variant 1; ALDH18A1 variant 1; ARHGDIB; ARHGEF1 variant 1; ATXN1 variant 1; BCAM variant 1; BPTF variant 1; BPTF variant 2; BUB3 variant 1; CARD4; CAST variant 6; CD47 variant 1; CDC42; CDC42BPA variant B; CELF1 variant 1; CFLAR; CFLAR variant 3; CHD9; CKS1B; CKS2; CLASRP; CLEC16A variant 2; COX7A2L; CYLD variant 1; DAD1; DGKA variant 1; DUSP6 variant 1; ECHDC2 variant 1; ECM1 variant…
255		MEF2C	MEF2C	MEF2C_HUMAN	Transcription factor	Myocyte-specific enhancer factor 2C		117-gene expression breast cancer panel		Genomic	AKT3 variant 1; AKT3 variant 2; ALDH1A2 variant 1; ALDH1A2 variant 4; AP1S2; ARHGAP15; ARHGAP28; ARHGAP6 variant 1; ASAH1 variant 1; ASAH1 variant 2; BANK1 variant 1; CAPN3 variant 1; CAPN3, variant 3; CARD11; CASP1 variant alpha; CBS; CCL19; CCR2 variant A; CCR2B variant B; CCR5 variant A; CD37 variant 1; CD40 variant 1; CD48 variant 1; CDC25B variant 1; CDC25B variant 3; CDH11 variant 1; CH25H;…
256		MEF2D	MEF2D	MEF2D_HUMAN	Transcription factor	Myocyte-specific enhancer factor 2D		Myocyte-specific enhancer factor 2D		Genomic	MEF2D
257		MEF2D	MEF2D	MEF2D_HUMAN	Transcription factor	Myocyte-specific enhancer factor 2D		442-gene expression breast cancer panel		Genomic	ACSL3 variant 1; ACSL3 variant 2; ACSS2 variant 1; ACTG2; ACTL6A variant 1; ADAMTS1; ADD3 variant 1; ADS1; ANKRD12 variant 1; APOD; APP variant 1; ARHGEF3 variant 1; AXIN2; BBC3; BCCIP variant A; BCL6 variant 1; BHLHB2; BRCA2; C; C10orf10; C10orf26; C13orf15; C16orf61; C1RL; CALCOCO1 variant 1; CAMLG; CBX1 variant 1; CCBL2 variant 1; CCCCCCCCCCCCCCCCCCCCC variant 1; CCPG1 variant 1; CCT5; CCT8; C…
258		MKL2(MRTF-B)	MKL2	MKL2_HUMAN	Generic binding protein	MKL/myocardin-like protein 2		MKL/myocardin-like protein 2		Genomic; Proteomic	MKL2
259	MYL2	MLC2	MYL2	MLRV_HUMAN	Generic binding protein	Myosin regulatory light chain 2, ventricular/cardiac muscle isoform		Myosin regulatory light chain 2, ventricular/cardiac muscle isoform		Genomic	MYL2	-0.758828	5e-05
260		MSX-2	MSX2	MSX2_HUMAN	Transcription factor	Homeobox protein MSX-2		Homeobox protein MSX-2		Genomic; Proteomic	MSX2
261		MSX-2	MSX2	MSX2_HUMAN	Transcription factor	Homeobox protein MSX-2		374-gene expression breast cancer panel		Genomic	ABCD3 variant 1; ABLIM1 variant 1; ACADSB; ACSS2 variant 1; ACTB; ADAMTS1; ADM; AKAP2 variant 1; ALDH4A1; ANG; AP2A2; AP2B1 variant 1; APOD; APP variant 1; ARF1; ARPC4 variant 1; ASPM; ATAD2; AURKA variant 1; AURKB; BBC3; BCL6 variant 1; BHLHB2; BIRC5 variant 1; BLM; BRCA1 variant BRCA1a; BTG2; BUB1; C16orf61; C1S variant 1; C20orf46; CAD; CCL18; CCNA2; CCNB1; CCNB2; CCNC variant 1; CCND1; CCNE1;…
262		MSX-2	MSX2	MSX2_HUMAN	Transcription factor	Homeobox protein MSX-2		146-gene expression germ cell cancer panel		Genomic	AGER variant 1; AGR2; APOA1; APOA2; AURKA variant 1; BMP2; C1R; C1S variant 1; C5; CCKBR; CCNB1; CDC20; CDCA1 variant 2; CDH2; CEBPD; CENPA; CGA; CGB; CHGA; CHGB; CHST13; CKS2; CLDN6; CLIC6; COCH; COL14A1; COL4A6 variant A; CST1; CTSL2; CYP26A1 variant 1; DCN; DLG7; DNMT3B variant 1; DNMT3B variant 2; DPPA3; DPPA4; EGR1; EHF; EHHADH variant 1; ELN variant 1; EMP1; EOMES; EPS8; ERBB4 variant JM-a/…
263		MSX-2	MSX2	MSX2_HUMAN	Transcription factor	Homeobox protein MSX-2		114-gene expression prostate cancer panel		Genomic	ACTC1; AHNAK2; AP1S2; BCHE; BDNF variant 3; BDNF variant 4; BIN1 variant 8; CADM3 variant 1; CAV1 variant 1; CDC14B variant 2; CDKN1C; CDKN2C variant 1; COL4A2; CRTAC1; CSPG4; DAAM2; DBN1 variant a; DMPK variant 2; DNAJC15; DPYSL3; DYSF; EFEMP1 variant 1; EFEMP1 variant 2; ENAH variant 1; ENAH variant 2; ENO2; EPM2A; FAM131B variant 1; FEZ1; FLNC; FREQ; GABARAPL1; GPM6B variant 1; HDGFRP3; HNRNPD…
264		MSX-2	MSX2	MSX2_HUMAN	Transcription factor	Homeobox protein MSX-2		99-gene expression breast cancer panel		Genomic	ADD3 variant 1; AMIGO2 variant 2; AREG; ATP7B variant 1; BLNK; C; CDC42EP3; CHN2 variant 2; COL1A1; CSRP3 variant 1; CTSD; DKK1; DLC1 variant 1; DOCK11; EPHA4; ERBB4 variant JM-a/CVT-2; FABP5; FAM46C; FGFR2 variant 1; FN1 variant 1; FN1 variant 3; FREM2; GALNT12; GRB10 variant 1; GREB1 variant a; GULP1; HEY2; HPGD, transcript variant 1; HSD17B1; IFI6 variant c; IGFBP4; IGFBP5; IKZF2 variant 1; IN…
265		MSX1	MSX1	MSX1_HUMAN	Transcription factor	Homeobox protein MSX-1		Homeobox protein MSX-1		Genomic; Proteomic	MSX1
266		MYH10	MYH10	MYH10_HUMAN	Generic binding protein	Myosin-10		Myosin-10		Genomic; Proteomic	MYH10 variant 2
267		MYH10	MYH10	MYH10_HUMAN	Generic binding protein	Myosin-10		367-gene expression 1-microRNA breast cancer panel		Genomic	ABCA3; ABCC4 variant 1; ACSL3 variant 1; ACSL3 variant 2; ACTA2 variant 2; ACTG2; ACVR1; ADAM8; ADAMTS12; ADORA2A; ADRBK2; AGPAT2 variant 1; AIFM2 variant 2; AIM2; AKAP2 variant 1; ANKRD22; ANO1; ANXA7 variant 1; AOC3; APOE; AQP1 variant 1; BGN; BIRC3; BOC; BTN3A1 variant 1; BTN3A3 variant 2; BUB3 variant 1; C12orf11; C1RL; C1S variant 1; C1orf116 variant 1; CADM1 variant 1; CALD1; CAPN2; CAPN5; …
268		MYH10	MYH10	MYH10_HUMAN	Generic binding protein	Myosin-10		588-gene expression liposarcoma panel		Genomic	ABCA8; ABCC6; ABLIM1 variant 1; ACACB; ACAT1; ACOT9 variant 1; ACOX2; ACSL1; ACTC1; ACTN1 variant 1; ACTN4; ACY1; ADAM19 variant 1; ADH1B; ADIPOQ variant 2; ADORA2B; ADRB2; AGPAT2 variant 1; AGTR1; ALDH1A1; AMOTL2; ANGPT1 variant 1; ANK2 variant 1; AOC3; APOD; APP variant 1; AQP7; ARID1A variant 1; ARIH1; ASPM; ASPN variant 1; ASS1 variant 1; ATAD2; ATP1A2; ATP1B1; ATP2A2 variant 2; AURKA variant…
269		MYH11	MYH11	MYH11_HUMAN	Generic binding protein	Myosin-11		Myosin-11		Genomic; Proteomic	MYH11 variant SM1
270		MYH11	MYH11	MYH11_HUMAN	Generic binding protein	Myosin-11		46-gene expression cancer panel		Genomic	ABCA8; ADH1B; ALDH1A1; ARPC1B; BAZ1B; C7orf24; CA4; CBX7; CCT3 variant 1; CD36 variant 3; CKAP4; CKS2; CLEC3B; COX7A1; CXCL12 variant alpha; DEFA4; DNMT1 variant 2; FAM189A2 variant 1; FBXO9 variant 1; FOXM1 variant 2; FXYD1 variant b; GABARAPL1; HMGA1 variant 1; KIAA0101 variant 1; KIF14; LTC4S; MAP3K11; MYH11 variant SM1; NME1 variant 1; PON2; POSTN; PTGDS; RAB13; RECQL variant 1; SCARB2; SELP;…
271		MYH11	MYH11	MYH11_HUMAN	Generic binding protein	Myosin-11		59-gene expression acute myeloid leukemia panel		Genomic	AGR2; AK5 variant 1; ANXA8L2; BAMBI; CACNA2D2 variant 1; CES1 variant 1; CRISP3; CTTNBP2; DYX1C1 variant 1; EDIL3; FAM19A5; FGF13 variant 1; HGF variant 1; IGDCC4; IL5RA; LIN28B; LPAR1 variant 1; LRP4; MAF; MN1; MNX1; MST1; MT2A; MYH11 variant SM1; NRP1; NT5E; PHACTR3 variant 1; POU4F1; SIX3; SPARC; STAB1; TM4SF1; TNFRSF4; TP53BP2 variant 2; TRH
272		MYH11	MYH11	MYH11_HUMAN	Generic binding protein	Myosin-11		74-gene expression breast cancer panel		Genomic	ADIPOQ variant 1; ADIPOQ variant 2; AEBP1; ANKRD38; APC variant 2; APC variant 3; ASPN variant 1; ASPN variant 2; ATP2A2 variant 2; BNC2; C7; CASP8 variant A; CASP8 variant B; CASP8 variant C; CASP8 variant F; CASP8 variant G; CAV1 variant 1; CAV1 variant 2; CCL5; CD74 variant 2; CDH11 variant 1; CILP; CITED4; COL10A1; COL11A1 variant A; COL17A1 long variant; COL1A2; COL3A1; COL5A1; COL5A2; COL6A…
273		MYH11	MYH11	MYH11_HUMAN	Generic binding protein	Myosin-11		13-gene expression oral cancer panel		Genomic	C5orf13 variant 3; CLEC3B; LAMC2; LIPI; LOC283278; MYH11 variant SM1; OASL variant 1; OASL variant 3; OSMR variant 1; SERPINE1 variant 1; SLC16A1; THBS1; TPPP; ZDHHC11
274		MYH11	MYH11	MYH11_HUMAN	Generic binding protein	Myosin-11		61-gene expression breast cancer panel		Genomic	ABTB2; ALOX5AP variant 1; ALOX5AP variant 2; AMIGO2 variant 2; ANG; ANGEL2; ARHGEF40; ATL2 variant 1; BET1L variant 2; BMPR1A; BMPR2 variant 1; C18orf25 variant 1; CD1E variant 1; CD28; CDK17 variant 1; CDKN1A variant 2; CDKN2B variant 1; COL1A1; CTGF; DDIT4; DOPEY1 variant 1; EDN1 variant 1; EDN1 variant 2; ETS2; FAM162A; FAT4; FNDC3B; ID4; INHBA; JUN; KDM6B; LARP6 variant 1; LEMD3; LMCD1; LTBP1…
275		MYH11	MYH11	MYH11_HUMAN	Generic binding protein	Myosin-11		8-protein breast cancer panel		Proteomic	BCL11A variant 1; BCL11A variant 2; CDK2 variant 1; CDKN1A variant 2; ERBB2 variant 1; ERBB2 variant 2; MYH11 variant SM1; RB1; SRC variant 1; WAF1
276		MYOD	MYOD1	MYOD1_HUMAN	Transcription factor	Myoblast determination protein 1		Myoblast determination protein 1		Genomic	MYOD1
277		MYOD	MYOD1	MYOD1_HUMAN	Transcription factor	Myoblast determination protein 1		5-gene methylation pancreatic cancer panel		Genomic	GPC3; MYOD1; PRKCDBP; TYMS; VHL variant 1; VHL variant 2
278		Mixl1	MIXL1	MIXL1_HUMAN	Transcription factor	Homeobox protein MIXL1		Homeobox protein MIXL1		Genomic; Proteomic	MIXL1 variant 1
279		MyHC	MYH1	MYH1_HUMAN	Generic binding protein			Myosin-1		Genomic; Proteomic	MYH1
280		MyHC	MYH10	MYH10_HUMAN	Generic binding protein			Myosin-10		Genomic; Proteomic	MYH10 variant 2
281		MyHC	MYH10	MYH10_HUMAN	Generic binding protein			367-gene expression 1-microRNA breast cancer panel		Genomic	ABCA3; ABCC4 variant 1; ACSL3 variant 1; ACSL3 variant 2; ACTA2 variant 2; ACTG2; ACVR1; ADAM8; ADAMTS12; ADORA2A; ADRBK2; AGPAT2 variant 1; AIFM2 variant 2; AIM2; AKAP2 variant 1; ANKRD22; ANO1; ANXA7 variant 1; AOC3; APOE; AQP1 variant 1; BGN; BIRC3; BOC; BTN3A1 variant 1; BTN3A3 variant 2; BUB3 variant 1; C12orf11; C1RL; C1S variant 1; C1orf116 variant 1; CADM1 variant 1; CALD1; CAPN2; CAPN5; …
282		MyHC	MYH10	MYH10_HUMAN	Generic binding protein			588-gene expression liposarcoma panel		Genomic	ABCA8; ABCC6; ABLIM1 variant 1; ACACB; ACAT1; ACOT9 variant 1; ACOX2; ACSL1; ACTC1; ACTN1 variant 1; ACTN4; ACY1; ADAM19 variant 1; ADH1B; ADIPOQ variant 2; ADORA2B; ADRB2; AGPAT2 variant 1; AGTR1; ALDH1A1; AMOTL2; ANGPT1 variant 1; ANK2 variant 1; AOC3; APOD; APP variant 1; AQP7; ARID1A variant 1; ARIH1; ASPM; ASPN variant 1; ASS1 variant 1; ATAD2; ATP1A2; ATP1B1; ATP2A2 variant 2; AURKA variant…
283		MyHC	MYH11	MYH11_HUMAN	Generic binding protein			Myosin-11		Genomic; Proteomic	MYH11 variant SM1
284		MyHC	MYH11	MYH11_HUMAN	Generic binding protein			46-gene expression cancer panel		Genomic	ABCA8; ADH1B; ALDH1A1; ARPC1B; BAZ1B; C7orf24; CA4; CBX7; CCT3 variant 1; CD36 variant 3; CKAP4; CKS2; CLEC3B; COX7A1; CXCL12 variant alpha; DEFA4; DNMT1 variant 2; FAM189A2 variant 1; FBXO9 variant 1; FOXM1 variant 2; FXYD1 variant b; GABARAPL1; HMGA1 variant 1; KIAA0101 variant 1; KIF14; LTC4S; MAP3K11; MYH11 variant SM1; NME1 variant 1; PON2; POSTN; PTGDS; RAB13; RECQL variant 1; SCARB2; SELP;…
285		MyHC	MYH11	MYH11_HUMAN	Generic binding protein			59-gene expression acute myeloid leukemia panel		Genomic	AGR2; AK5 variant 1; ANXA8L2; BAMBI; CACNA2D2 variant 1; CES1 variant 1; CRISP3; CTTNBP2; DYX1C1 variant 1; EDIL3; FAM19A5; FGF13 variant 1; HGF variant 1; IGDCC4; IL5RA; LIN28B; LPAR1 variant 1; LRP4; MAF; MN1; MNX1; MST1; MT2A; MYH11 variant SM1; NRP1; NT5E; PHACTR3 variant 1; POU4F1; SIX3; SPARC; STAB1; TM4SF1; TNFRSF4; TP53BP2 variant 2; TRH
286		MyHC	MYH11	MYH11_HUMAN	Generic binding protein			74-gene expression breast cancer panel		Genomic	ADIPOQ variant 1; ADIPOQ variant 2; AEBP1; ANKRD38; APC variant 2; APC variant 3; ASPN variant 1; ASPN variant 2; ATP2A2 variant 2; BNC2; C7; CASP8 variant A; CASP8 variant B; CASP8 variant C; CASP8 variant F; CASP8 variant G; CAV1 variant 1; CAV1 variant 2; CCL5; CD74 variant 2; CDH11 variant 1; CILP; CITED4; COL10A1; COL11A1 variant A; COL17A1 long variant; COL1A2; COL3A1; COL5A1; COL5A2; COL6A…
287		MyHC	MYH11	MYH11_HUMAN	Generic binding protein			13-gene expression oral cancer panel		Genomic	C5orf13 variant 3; CLEC3B; LAMC2; LIPI; LOC283278; MYH11 variant SM1; OASL variant 1; OASL variant 3; OSMR variant 1; SERPINE1 variant 1; SLC16A1; THBS1; TPPP; ZDHHC11
288		MyHC	MYH11	MYH11_HUMAN	Generic binding protein			61-gene expression breast cancer panel		Genomic	ABTB2; ALOX5AP variant 1; ALOX5AP variant 2; AMIGO2 variant 2; ANG; ANGEL2; ARHGEF40; ATL2 variant 1; BET1L variant 2; BMPR1A; BMPR2 variant 1; C18orf25 variant 1; CD1E variant 1; CD28; CDK17 variant 1; CDKN1A variant 2; CDKN2B variant 1; COL1A1; CTGF; DDIT4; DOPEY1 variant 1; EDN1 variant 1; EDN1 variant 2; ETS2; FAM162A; FAT4; FNDC3B; ID4; INHBA; JUN; KDM6B; LARP6 variant 1; LEMD3; LMCD1; LTBP1…
289		MyHC	MYH11	MYH11_HUMAN	Generic binding protein			8-protein breast cancer panel		Proteomic	BCL11A variant 1; BCL11A variant 2; CDK2 variant 1; CDKN1A variant 2; ERBB2 variant 1; ERBB2 variant 2; MYH11 variant SM1; RB1; SRC variant 1; WAF1
290		MyHC	MYH13	MYH13_HUMAN	Generic binding protein			Myosin-13		Genomic; Proteomic	MYH13
291		MyHC	MYH14	MYH14_HUMAN	Generic binding protein			Myosin-14		Genomic; Proteomic	MYH14 variant 1
292		MyHC	MYH15	MYH15_HUMAN	Generic binding protein			Myosin-15		Genomic	MYH15
293		MyHC	MYH16	MYH16	Generic binding protein			Myosin, heavy chain 16 pseudogene		Genomic	MYH16
294		MyHC	MYH2	MYH2_HUMAN	Generic binding protein			Myosin-2		Genomic; Proteomic	MYH2
295		MyHC	MYH2	MYH2_HUMAN	Generic binding protein			10-gene expression squamous cell carcinoma panel		Genomic	COL6A2 variant 2C2; CXCL13; GAS1; KLK10; KRT14; MMP1 variant 1; MYH2; SFTPB; TPM3 variant 1; TSPYL5
296		MyHC	MYH3	MYH3_HUMAN	Generic binding protein			Myosin-3		Genomic; Proteomic	MYH3
297		MyHC	MYH3	MYH3_HUMAN	Generic binding protein			588-gene expression liposarcoma panel		Genomic	ABCA8; ABCC6; ABLIM1 variant 1; ACACB; ACAT1; ACOT9 variant 1; ACOX2; ACSL1; ACTC1; ACTN1 variant 1; ACTN4; ACY1; ADAM19 variant 1; ADH1B; ADIPOQ variant 2; ADORA2B; ADRB2; AGPAT2 variant 1; AGTR1; ALDH1A1; AMOTL2; ANGPT1 variant 1; ANK2 variant 1; AOC3; APOD; APP variant 1; AQP7; ARID1A variant 1; ARIH1; ASPM; ASPN variant 1; ASS1 variant 1; ATAD2; ATP1A2; ATP1B1; ATP2A2 variant 2; AURKA variant…
298		MyHC	MYH4	MYH4_HUMAN	Generic binding protein
299		MyHC	MYH6	MYH6_HUMAN	Generic binding protein			Myosin-6		Genomic; Proteomic	MYH6
300	MYH7	MyHC	MYH7	MYH7_HUMAN	Generic binding protein			Myosin-7		Genomic	MYH7	-0.952778	5e-05
301		MyHC	MYH8	MYH8_HUMAN	Generic binding protein			Myosin-8		Genomic; Proteomic	MYH8
302		MyHC	MYH8	MYH8_HUMAN	Generic binding protein			15-gene expression nerve and muscle disorders panel		Genomic	ACTA2 variant 1; ACTA2 variant 2; CAB39L variant 1; EXTL1; F2R; GLT25D2; IDI2; IL32 variant 1; IL32 variant 4; LBP; MYH8; OXCT1; PFN2 variant 1; SAMHD1; TECRL; nj
303		MyHC	MYH9	MYH9_HUMAN	Generic binding protein			Myosin-9		Genomic; Proteomic	MYH9
304		MyHC	MYH9	MYH9_HUMAN	Generic binding protein			367-gene expression 1-microRNA breast cancer panel		Genomic	ABCA3; ABCC4 variant 1; ACSL3 variant 1; ACSL3 variant 2; ACTA2 variant 2; ACTG2; ACVR1; ADAM8; ADAMTS12; ADORA2A; ADRBK2; AGPAT2 variant 1; AIFM2 variant 2; AIM2; AKAP2 variant 1; ANKRD22; ANO1; ANXA7 variant 1; AOC3; APOE; AQP1 variant 1; BGN; BIRC3; BOC; BTN3A1 variant 1; BTN3A3 variant 2; BUB3 variant 1; C12orf11; C1RL; C1S variant 1; C1orf116 variant 1; CADM1 variant 1; CALD1; CAPN2; CAPN5; …
305		MyHC	MYH9	MYH9_HUMAN	Generic binding protein			786-gene expression cancer panel		Genomic	ABHD2 variant 1; ACSL5 variant 1; ADAM12 long variant; ADAMTS1; ADAMTS14 variant 1; ADAMTS2 variant 1; ADAMTS6; ADAMTS9; ADAMTSL2; AEBP1; AGTRL1; AHR; AK3L1 variant 1; AKAP12 variant 1; AKR1C1; AKR1C2 variant 1; ALDH1A1; ALDH1L2; AMPH variant 1; ANGPTL2; ANK3 variant 1; ANPEP; ANTXR1; APCDD1; APOD; AQP1 variant 1; ARHGAP25 variant 1; ARHGAP6 variant 1; ARL7; ASNS variant 1; ASS1 variant 1; ATF5 v…
306		Myocardin	MYOCD	MYCD_HUMAN	Transcription factor	Myocardin		Myocardin		Genomic	MYOCD
307		Myocardin	MYOCD	MYCD_HUMAN	Transcription factor	Myocardin		85-gene expression ovarian cancer panel		Genomic	ADH1B; ARX; C13orf30; C14orf105; C20orf85; CADPS variant 1; CCDC39; CDKN2A variant 4; CDKN2A variant 1; CLDN6; COL11A1 variant A; COLEC11 variant 2; CRISP3; CTCFL; CYP24A1; DHRS2 variant 1; DLK1 variant 1; DNAI2; DPP10 variant 1; DPP6 variant 1; EPYC; EYA4 variant 1; FABP4; FGF3; FLG; GAD1 variant GAD67; GBA3 variant 1; GREM1 variant 1; HABP2; HNT variant 1; HOXA9; KCNJ16 variant 1; LIX1; LUM; MA…
308	MB	Myoglobin	MB	MYG_HUMAN	Generic binding protein	Myoglobin		Myoglobin		Proteomic	MB	-0.558231	0.0091
309	MB	Myoglobin	MB	MYG_HUMAN	Generic binding protein	Myoglobin		OvaCheck		Proteomic	APOA1; APOC3; CCL3; CRP; EGFR variant 1; EGFR variant 3; IL18 variant 1; IL6; MB; MUC1; MUC16; TNC	-0.558231	0.0091
310	MB	Myoglobin	MB	MYG_HUMAN	Generic binding protein	Myoglobin		77-gene expression hepatotoxicity panel		Genomic	AGER variant 1; AHNAK variant 1; ANGPTL4 variant 1; BHLHE41; C; C9orf47 variant 1; CCR2 variant A; CCR2B variant B; CDH7 variant b; CTNNA3 variant 1; CXCL5; DMXL1; DR1; DRD1IP; EMP1; ETV5; FGFR2 variant 1; GJB1 variant 2; GM2A; GPRC5B; IP6K3 variant 1; ITGB2 variant 1; JMJD2B; LCA5; LFNG; MAGI1 variant 1; MB; MDN1; MMAB; NFE2 variant 1; NMBR; PCK1; PEX11A; PKP2 variant 2b; PLA1A; RASEF; RASSF4 va…	-0.558231	0.0091
311	MB	Myoglobin	MB	MYG_HUMAN	Generic binding protein	Myoglobin		89-protein neurological alzheimer's panel		Proteomic	A2M; ACPP variant 1; ADIPOQ variant 2; AFP; APCS; APOA1; APOC3; APOH; B2M; BDNF variant 3; BDNF variant 4; C3; CALCA variant 1; CCL11; CCL2; CCL22; CCL3; CCL4 variant 1; CCL5; CD40 variant 1; CD40LG; CEACAM5 variant 1; CGA; CKB; CKM; CLEC11A; CRP; CSF2; CSF3 variant 1; CXCL5; EDN1 variant 1; EGF; EPO; F3 variant 1; F7; FABP7; FGB; FGF2; FGG variant a; FTH1; FTL; GH1 variant 1; GOT1; GOT2; GSTK1 v…	-0.558231	0.0091
312	MB	Myoglobin	MB	MYG_HUMAN	Generic binding protein	Myoglobin		13-gene expression lung cancer panel		Genomic	ATP1B1; EDN3 variant 1; FAM64A variant 1; FOSL2; HEXIM1; IKBKAP; L1CAM variant 1; MB; MDM2 variant 1; STMN2; UMPS variant 1; ZNF236	-0.558231	0.0091
313	MB	Myoglobin	MB	MYG_HUMAN	Generic binding protein	Myoglobin		15-gene expression lung cancer panel		Genomic	ATP1A1; EDN3 variant 1; FAM64A variant 1; FOSL2; HEXIM1; IKBKAP; MB; MDM2 variant 1; MLANA; MYT1L; STMN2; TRIM14 variant 1; UMPS variant 1; VCAM1 variant 1; ZNF236	-0.558231	0.0091
314	MB	Myoglobin	MB	MYG_HUMAN	Generic binding protein	Myoglobin		Epithelial-mesenchymal transition gene signature		Genomic	ACTN1 variant 1; ACTN1 variant 2; AGR2; AKAP12 variant 1; ALCAM; AP1M2; AXL variant 1; AXL variant 2; BSPRY; CCL2; CDH1; CDH2; CEP170 variant alpha; CLDN3; CLDN4; CNN3; CYP4X1; DNMT3A variant 1; DNMT3A variant 3; DSG3; DSP variant 1; DSP variant 2; DSPP; EFNB2; EHF; ELF3 variant 1; ELF5 variant 1; ELF5 variant 2; ERBB3 variant 1; ETV5; FLRT3 variant 1; FOSB; FOSL1; FOXC1; FXYD5 variant 2; GPD1L; …	-0.558231	0.0091
315	MB	Myoglobin	MB	MYG_HUMAN	Generic binding protein	Myoglobin		27-gene expression leukemia panel		Genomic	ALDH1L2; C10orf10; C3orf14; CALCRL variant 1; CPEB4; CTH variant 1; EDN1 variant 1; EDN1 variant 2; EFEMP1 variant 1; EFEMP1 variant 2; FAIM3 variant 1; FAM105A; FAM111B; FNBP1; HOOK1; LAPTM5; LY86; MB; MCTP1 variant L; MKX variant 1; PARP15 variant 1; PDK4; PECAM1; PLEKHF2; RNU5D-1; SLC15A2 variant 1; TCN2; TNFAIP3 variant 1; TNFAIP3 variant 2; TNFAIP3 variant 3; VSIG2; WARS variant 1	-0.558231	0.0091
316		NCOA6 (TRBP)	NCOA6	NCOA6_HUMAN	Generic binding protein	Nuclear receptor coactivator 6		Nuclear receptor coactivator 6		Genomic	HOXA7; NCOA6
317		NCOA6 (TRBP)	NCOA6	NCOA6_HUMAN	Generic binding protein	Nuclear receptor coactivator 6		14-gene expression oral cancer panel		Genomic	AURKA variant 1; BMI1; CCNB1; CENPA; CEP55; DNMT1 variant 2; DNMT3B variant 1; DNMT3B variant 2; FOXM1 variant 2; HELLS; ITGB1; IVL; MAPK8 variant JNK1-a2; NCOA6; NEK2 variant 1
318		NCOA6 (TRBP)	NCOA6	NCOA6_HUMAN	Generic binding protein	Nuclear receptor coactivator 6		5-gene expression gastric cancer -panel		Genomic	BCL2L13; COBLL1; DDB1; HOXA7; KDM2A variant 1; NCOA6
319		NODAL	NODAL	NODAL_HUMAN	Receptor ligand	Nodal homolog		Nodal homolog		Genomic; Proteomic	NODAL
320		PAX3	PAX3	PAX3_HUMAN	Transcription factor	Paired box protein Pax-3		Paired box protein Pax-3		Genomic; Proteomic	PAX3
321		PCAF	KAT2B	KAT2B_HUMAN	Generic enzyme	Histone acetyltransferase KAT2B		Histone acetyltransferase PCAF		Genomic; Proteomic	PCAF
322		PCAF	KAT2B	KAT2B_HUMAN	Generic enzyme	Histone acetyltransferase KAT2B		12-gene expression acute chest syndrome panel		Genomic	CLIC2; GZMK; HMBS variant 1; PCAF; PRDM1 variant 1; SUMO4
323		PCAF	KAT2B	KAT2B_HUMAN	Generic enzyme	Histone acetyltransferase KAT2B		788-gene expression esophageal cancer panel		Genomic	A2ML1; ABCA1; ABCC10; ABHD12 variant 1; ABHD5; ABLIM1 variant 1; ABLIM3; ACAA1; ACOT9 variant 1; ACOX1 variant 1; ACPP variant 1; ACSL1; ACTA2 variant 2; ACTN1 variant 1; ADAMTSL4 variant 1; ADAMTSL4 variant 2; ADH5; ADS1; AIM1L; AK3L1 variant 1; AKAP13 variant 1; AKAP2 variant 1; AKR1B10; AKT3 variant 1; ALDH3B2 variant 1; ALDH9A1; AMIGO2 variant 2; ANKRD22; ANKRD35; ANKRD38; ANTXR2; AQP3; ARAP2…
324		PDLIM3	PDLIM3	PDLI3_HUMAN	Generic binding protein	PDZ and LIM domain protein 3		PDZ and LIM domain 3		Genomic; Proteomic	PDLIM3 variant 1
325		PDLIM3	PDLIM3	PDLI3_HUMAN	Generic binding protein	PDZ and LIM domain protein 3		104-gene expression cancer panel		Genomic	ABAT variant 1; ACTA2 variant 2; ACTR3; AMH; AMIGO2 variant 2; ANG; ANK2 variant 1; BHLHE41; C1QTNF7; C7orf24; CALR; CAV1 variant 1; CELF2 variant 2; CFH; CKS2; COL6A2 variant 2C2; CXCL1; CXCL2; CYLD variant 1; DCN; DHCR24; DKK3 variant 1; DPYSL2; DSTvariant 1eA; EDNRB; EFEMP1 variant 1; EFEMP1 variant 2; EGR1; FABP5; FBLN1 variant D; GALNTL2; GAPD; GSN variant 1; GSTM5; GlnA4; H3F3A; H3F3B; HBA1…
326		PDLIM3	PDLIM3	PDLI3_HUMAN	Generic binding protein	PDZ and LIM domain protein 3		588-gene expression liposarcoma panel		Genomic	ABCA8; ABCC6; ABLIM1 variant 1; ACACB; ACAT1; ACOT9 variant 1; ACOX2; ACSL1; ACTC1; ACTN1 variant 1; ACTN4; ACY1; ADAM19 variant 1; ADH1B; ADIPOQ variant 2; ADORA2B; ADRB2; AGPAT2 variant 1; AGTR1; ALDH1A1; AMOTL2; ANGPT1 variant 1; ANK2 variant 1; AOC3; APOD; APP variant 1; AQP7; ARID1A variant 1; ARIH1; ASPM; ASPN variant 1; ASS1 variant 1; ATAD2; ATP1A2; ATP1B1; ATP2A2 variant 2; AURKA variant…
327		PDLIM3	PDLIM3	PDLI3_HUMAN	Generic binding protein	PDZ and LIM domain protein 3		786-gene expression cancer panel		Genomic	ABHD2 variant 1; ACSL5 variant 1; ADAM12 long variant; ADAMTS1; ADAMTS14 variant 1; ADAMTS2 variant 1; ADAMTS6; ADAMTS9; ADAMTSL2; AEBP1; AGTRL1; AHR; AK3L1 variant 1; AKAP12 variant 1; AKR1C1; AKR1C2 variant 1; ALDH1A1; ALDH1L2; AMPH variant 1; ANGPTL2; ANK3 variant 1; ANPEP; ANTXR1; APCDD1; APOD; AQP1 variant 1; ARHGAP25 variant 1; ARHGAP6 variant 1; ARL7; ASNS variant 1; ASS1 variant 1; ATF5 v…
328		PDLIM3	PDLIM3	PDLI3_HUMAN	Generic binding protein	PDZ and LIM domain protein 3		32-protein 2-biochemical psychiatric disorder panel		Biochemical; Proteomic	A2M; ABAT variant 1; ACPP variant 1; ACTA2 variant 2; ACTR3; AMH; AMIGO2 variant 2; ANG; ANGPT2 variant 1; ANK2 variant 1; BDNF variant 1; BDNF variant 3; BDNF variant 4; BHLHE41; BMP6; BTC; C1QTNF7; C7orf24; CALR; CAV1 variant 1; CCL26; CCL5; CD40LG; CEACAM5 variant 1; CELF2 variant 2; CFH; CGA; CKS2; COL6A2 variant 2C2; CSF2; CTGF; CXCL1; CXCL2; CYLD variant 1; DCN; DHCR24; DKK3 variant 1; DPYS…
329		PDLIM3	PDLIM3	PDLI3_HUMAN	Generic binding protein	PDZ and LIM domain protein 3		19-gene expression colorectal cancer panel		Genomic	AGT; C5orf46; CDH2; CFTR; FGF1 variant 1; GPR116; HNT variant 1; INHA; MMP3; NGF; PDLIM3 variant 1; POSTN; POSTN variant 2; POSTN variant 3; POSTN variant 4; RGS4; SERPINE1 variant 1; SFRP4; SLC7A2 variant 1; ULBP2
330		PECAM1	PECAM1	PECA1_HUMAN	Generic binding protein	Platelet endothelial cell adhesion molecule		Platelet endothelial cell adhesion molecule		Genomic; Proteomic	PECAM1
331		PECAM1	PECAM1	PECA1_HUMAN	Generic binding protein	Platelet endothelial cell adhesion molecule		Epithelial-mesenchymal transition gene signature		Genomic	ACTN1 variant 1; ACTN1 variant 2; AGR2; AKAP12 variant 1; ALCAM; AP1M2; AXL variant 1; AXL variant 2; BSPRY; CCL2; CDH1; CDH2; CEP170 variant alpha; CLDN3; CLDN4; CNN3; CYP4X1; DNMT3A variant 1; DNMT3A variant 3; DSG3; DSP variant 1; DSP variant 2; DSPP; EFNB2; EHF; ELF3 variant 1; ELF5 variant 1; ELF5 variant 2; ERBB3 variant 1; ETV5; FLRT3 variant 1; FOSB; FOSL1; FOXC1; FXYD5 variant 2; GPD1L; …
332		PECAM1	PECAM1	PECA1_HUMAN	Generic binding protein	Platelet endothelial cell adhesion molecule		27-gene expression leukemia panel		Genomic	ALDH1L2; C10orf10; C3orf14; CALCRL variant 1; CPEB4; CTH variant 1; EDN1 variant 1; EDN1 variant 2; EFEMP1 variant 1; EFEMP1 variant 2; FAIM3 variant 1; FAM105A; FAM111B; FNBP1; HOOK1; LAPTM5; LY86; MB; MCTP1 variant L; MKX variant 1; PARP15 variant 1; PDK4; PECAM1; PLEKHF2; RNU5D-1; SLC15A2 variant 1; TCN2; TNFAIP3 variant 1; TNFAIP3 variant 2; TNFAIP3 variant 3; VSIG2; WARS variant 1
333		PECAM1	PECAM1	PECA1_HUMAN	Generic binding protein	Platelet endothelial cell adhesion molecule		8-gene expression colorectal cancer panel		Genomic	BANK1 variant 1; CDA; CTSL variant 1; GCK variant 1; MMP9; PECAM1; PIP4K2B; TUG1
334		PKC-alpha	PRKCA	KPCA_HUMAN	Protein kinase	Protein kinase C alpha type		Protein kinase C alpha type		Genomic; Proteomic	PRKCA
335		PKC-alpha	PRKCA	KPCA_HUMAN	Protein kinase	Protein kinase C alpha type		588-gene expression liposarcoma panel		Genomic	ABCA8; ABCC6; ABLIM1 variant 1; ACACB; ACAT1; ACOT9 variant 1; ACOX2; ACSL1; ACTC1; ACTN1 variant 1; ACTN4; ACY1; ADAM19 variant 1; ADH1B; ADIPOQ variant 2; ADORA2B; ADRB2; AGPAT2 variant 1; AGTR1; ALDH1A1; AMOTL2; ANGPT1 variant 1; ANK2 variant 1; AOC3; APOD; APP variant 1; AQP7; ARID1A variant 1; ARIH1; ASPM; ASPN variant 1; ASS1 variant 1; ATAD2; ATP1A2; ATP1B1; ATP2A2 variant 2; AURKA variant…
336		PKC-alpha	PRKCA	KPCA_HUMAN	Protein kinase	Protein kinase C alpha type		47-gene expression ovarian cancer panel		Genomic	AKT1 variant 1; AKT2 variant 1; AKT3 variant 1; BAD; BAX variant beta; BAX variant delta; BCL2L1 variant 1; CDK1 variant 1; EGFR variant 1; EGFR variant 2; EGFR variant 3; EGFR variant 4; GNAS variant 1; GNB1; GNB2; GNB3; GNG11; GNG12; GNG3; GNG4; GNG7; HRAS variant 1; IRS1; MAP2K2; PIK3CA; PIK3CB; PIK3CD; PPM1B variant 1; PPM1D; PPM1F; PPM1G; PPM2C; PRKACB variant 1; PRKAR1A variant 1; PRKAR2A; …
337		PKC-alpha	PRKCA	KPCA_HUMAN	Protein kinase	Protein kinase C alpha type		158-gene expression breast cancer panel		Genomic	ABCD4 variant 1; ADD3 variant 1; ADD3 variant 3; AFP; AFTPH variant 1; ALAS2 variant 1; ANPEP; ARHGAP19 variant 1; ARIH2; ASAP2 variant 1; ATOH8; ATP8B2 variant 1; AXIN2; BIN3; BMP4; BMP4 variant 2; BMP4 variant 3; C11orf57 variant 2; C12orf29; C14orf49; C7orf25 variant 1; CASP6 variant alpha; CD3D variant 1; CD69; CDON; CFL2; CLSTN3; COL8A1 variant 1; COLEC12 variant 1; COMP; CRMP1 variant 1; CT…
338		PKC-alpha	PRKCA	KPCA_HUMAN	Protein kinase	Protein kinase C alpha type		47-gene expression cancer panel		Genomic	AKT1 variant 1; AKT2 variant 1; AKT3 variant 1; BAD; BAX variant beta; BAX variant delta; BCL2L1 variant 1; BCL2L1 variant 2; CDK1 variant 1; EGFR variant 1; EGFR variant 2; EGFR variant 3; EGFR variant 4; GNAS variant 1; GNB1; GNB2; GNB3; GNB5 variant 2; GNG10 variant 1; GNG11; GNG12; GNG13; GNG3; GNG4; GNG5; GNG7; HRAS variant 1; IRS1; MAP2K2; PIK3CA; PIK3CB; PIK3CD; PPM1A variant 3; PPM1B vari…
339		PKC-alpha	PRKCA	KPCA_HUMAN	Protein kinase	Protein kinase C alpha type		9-protein ovarian carcinoma panel		Proteomic	AR variant 1; AR variant 2; BID variant 1; BID variant 2; EEF2; EGFR variant 1; EGFR variant 2; EGFR variant 3; EGFR variant 4; HSPA1A; HSPA1B; MAP2K1; PRKCA; STAT5A; TAZ variant 1; TAZ variant 2
340		PKC-epsilon	PRKCE	KPCE_HUMAN	Protein kinase	Protein kinase C epsilon type	KAI1455	Protein kinase C epsilon type		Proteomic	PRKCE
341		Phospholamban	PLN	PPLA_HUMAN	Generic binding protein	Cardiac phospholamban		Cardiac phospholamban		Genomic; Proteomic	PLN
342		Phospholamban	PLN	PPLA_HUMAN	Generic binding protein	Cardiac phospholamban		69-gene expression uveal melanoma panel		Genomic	CELF2 variant 2; COL9A3; ENPP2 variant 1; ENTPD1 variant 1; HSD17B8; HTATIP2 variant a; HTR2B; HTRA1; IL12RB2; ITPR2; LMCD1; LYRM4 variant 1; MID1 variant 1; MTUS1 variant 1; NEDD9 variant 1; OVOS2; PAM variant 1; PARP8 variant 2; PCDH20; PDE3A variant 1; PHLDA1; PLN; PTGER4; RAB31; ROPN1; SDC2; SLC44A3 variant 1; SYNPR; TIMP3; TNFRSF19 variant 1
343		Phospholamban	PLN	PPLA_HUMAN	Generic binding protein	Cardiac phospholamban		18-gene expression ovarian cancer panel		Genomic	ADORA2B; ATP1B1; ATXN2; BST2; CELA3A; HOXB7; HOXB9; ITPR3; MARCKS; MSLN variant 2; PLN; RAPGEF3; ST5 variant 1
344		Phospholamban	PLN	PPLA_HUMAN	Generic binding protein	Cardiac phospholamban		114-gene expression prostate cancer panel		Genomic	ACTC1; AHNAK2; AP1S2; BCHE; BDNF variant 3; BDNF variant 4; BIN1 variant 8; CADM3 variant 1; CAV1 variant 1; CDC14B variant 2; CDKN1C; CDKN2C variant 1; COL4A2; CRTAC1; CSPG4; DAAM2; DBN1 variant a; DMPK variant 2; DNAJC15; DPYSL3; DYSF; EFEMP1 variant 1; EFEMP1 variant 2; ENAH variant 1; ENAH variant 2; ENO2; EPM2A; FAM131B variant 1; FEZ1; FLNC; FREQ; GABARAPL1; GPM6B variant 1; HDGFRP3; HNRNPD…
345		Pitx2	PITX2	PITX2_HUMAN	Transcription factor	Pituitary homeobox 2		Pituitary homeobox 2		Genomic	PITX2 variant 1; PITX2 variant 2; PITX2 variant 3
346		Pitx2	PITX2	PITX2_HUMAN	Transcription factor	Pituitary homeobox 2		160-gene expression liver cancer panel		Genomic	ABL2; ADD2 variant 1; AK3L1 variant 1; AKR1C4; ALDH3B1 variant 1; ALDH3B2 variant 1; ANKRD1; AP1S1; ASPH variant 1; ATF2 variant 1; BASP1; CALCOCO2; CCR3 variant 1; CD247 variant 1; CD37 variant 1; CDH13; CDS1; CENPE variant 1; CENTD3; CES1 variant 1; CHEK1 variant 3; CHEK2 variant 1; CHGB; COL4A5 variant 1; CRIP1; CRISPLD2; CSF3R variant 1; CTRB1; CYTH3; DNAJC9; DTYMK; EFTUD1 variant 1; EMD; ENO…
347		Pitx2	PITX2	PITX2_HUMAN	Transcription factor	Pituitary homeobox 2		7-gene expression colorectal cancer panel		Genomic	EIF1AX; FN1 variant 1; FN1 variant 3; PITX2 variant 1; PITX2 variant 2; PITX2 variant 3
348		Pitx2	PITX2	PITX2_HUMAN	Transcription factor	Pituitary homeobox 2		588-gene expression liposarcoma panel		Genomic	ABCA8; ABCC6; ABLIM1 variant 1; ACACB; ACAT1; ACOT9 variant 1; ACOX2; ACSL1; ACTC1; ACTN1 variant 1; ACTN4; ACY1; ADAM19 variant 1; ADH1B; ADIPOQ variant 2; ADORA2B; ADRB2; AGPAT2 variant 1; AGTR1; ALDH1A1; AMOTL2; ANGPT1 variant 1; ANK2 variant 1; AOC3; APOD; APP variant 1; AQP7; ARID1A variant 1; ARIH1; ASPM; ASPN variant 1; ASS1 variant 1; ATAD2; ATP1A2; ATP1B1; ATP2A2 variant 2; AURKA variant…
349		Pitx2	PITX2	PITX2_HUMAN	Transcription factor	Pituitary homeobox 2		786-gene expression cancer panel		Genomic	ABHD2 variant 1; ACSL5 variant 1; ADAM12 long variant; ADAMTS1; ADAMTS14 variant 1; ADAMTS2 variant 1; ADAMTS6; ADAMTS9; ADAMTSL2; AEBP1; AGTRL1; AHR; AK3L1 variant 1; AKAP12 variant 1; AKR1C1; AKR1C2 variant 1; ALDH1A1; ALDH1L2; AMPH variant 1; ANGPTL2; ANK3 variant 1; ANPEP; ANTXR1; APCDD1; APOD; AQP1 variant 1; ARHGAP25 variant 1; ARHGAP6 variant 1; ARL7; ASNS variant 1; ASS1 variant 1; ATF5 v…
350		Pitx2	PITX2	PITX2_HUMAN	Transcription factor	Pituitary homeobox 2		12-gene polymorphism atrial fibrillation panel		Genomic	C9orf3 variant 1; CAV1 variant 1; CAV1 variant 2; HCN4; KCNN2; KCNN3 variant 1; KCNN3 variant 3; PITX2 variant 1; PITX2 variant 2; PITX2 variant 3; PRRX1 variant 1b; SYNE2 variant 1; SYNE2 variant 5; SYNPO2L variant 1; ZFHX3 variant A; ZFHX3 variant B
351		Pitx2	PITX2	PITX2_HUMAN	Transcription factor	Pituitary homeobox 2		12-gene polymorphism ischemic stroke panel		Genomic	C9orf3 variant 1; CAV1 variant 1; CAV1 variant 2; GDF6; HCN4; KCNN2; PITX2 variant 1; PITX2 variant 2; PITX2 variant 3; PRRX1 variant 1b; SYNE2 variant 1; SYNE2 variant 5; SYNPO2L variant 1; ZFHX3 variant A; ZFHX3 variant B; w
352		Rb protein	RB1	RB_HUMAN	Generic binding protein	Retinoblastoma-associated protein	Amsilarotene	Retinoblastoma-associated protein		Genomic; Proteomic	RB1
353		Rb protein	RB1	RB_HUMAN	Generic binding protein	Retinoblastoma-associated protein	Amsilarotene	8-protein breast cancer panel		Proteomic	BCL11A variant 1; BCL11A variant 2; CDK2 variant 1; CDKN1A variant 2; ERBB2 variant 1; ERBB2 variant 2; MYH11 variant SM1; RB1; SRC variant 1; WAF1
354		SALL4	SALL4	SALL4_HUMAN	Transcription factor	Sal-like protein 4		Sal-like protein 4		Genomic; Proteomic	SALL4
355		SALL4	SALL4	SALL4_HUMAN	Transcription factor	Sal-like protein 4		36-gene expression rectal cancer panel		Genomic	CA9; CEACAM7; CLEC4D; COL11A1 variant A; COMP; DAZ4, variant 1; FAM55D variant 1; HLA-DRA; HLA-DRB4; HNT variant 1; HOXB8; HTR4 variant b; IGF2 variant 1; KRT17; MAPK12; MMP11; MS4A12 variant 1; PIGR; REEP1; SALL4; SELENBP1; SERPINB5; SLC26A3; SLC39A2; SPOCK1; STMN3; TCN1; TNFRSF11B
356		SALL4	SALL4	SALL4_HUMAN	Transcription factor	Sal-like protein 4		36-gene expression rectal cancer panel		Genomic	CA9; CEACAM7; CLEC4D; COL11A1 variant A; COMP; DAZ4, variant 1; DEFB1; FAM55D variant 1; HLA-DRA; HLA-DRB4; HNT variant 1; HOXB8; HTR4 variant b; IGF2 variant 1; KRT17; MAPK12; MMP11; MS4A12 variant 1; PIGR; REEP1; SALL4; SELENBP1; SERPINB5; SLC26A3; SLC39A2; SPOCK1; STMN3; TCN1; TNFRSF11B
357	SNAI2	SLUG	SNAI2	SNAI2_HUMAN	Transcription factor	Zinc finger protein SNAI2		Zinc finger protein SNAI2		Genomic; Proteomic	SNAI2	0.568373	0.0059
358	SNAI2	SLUG	SNAI2	SNAI2_HUMAN	Transcription factor	Zinc finger protein SNAI2		367-gene expression 1-microRNA breast cancer panel		Genomic	ABCA3; ABCC4 variant 1; ACSL3 variant 1; ACSL3 variant 2; ACTA2 variant 2; ACTG2; ACVR1; ADAM8; ADAMTS12; ADORA2A; ADRBK2; AGPAT2 variant 1; AIFM2 variant 2; AIM2; AKAP2 variant 1; ANKRD22; ANO1; ANXA7 variant 1; AOC3; APOE; AQP1 variant 1; BGN; BIRC3; BOC; BTN3A1 variant 1; BTN3A3 variant 2; BUB3 variant 1; C12orf11; C1RL; C1S variant 1; C1orf116 variant 1; CADM1 variant 1; CALD1; CAPN2; CAPN5; …	0.568373	0.0059
359	SNAI2	SLUG	SNAI2	SNAI2_HUMAN	Transcription factor	Zinc finger protein SNAI2		788-gene expression esophageal cancer panel		Genomic	A2ML1; ABCA1; ABCC10; ABHD12 variant 1; ABHD5; ABLIM1 variant 1; ABLIM3; ACAA1; ACOT9 variant 1; ACOX1 variant 1; ACPP variant 1; ACSL1; ACTA2 variant 2; ACTN1 variant 1; ADAMTSL4 variant 1; ADAMTSL4 variant 2; ADH5; ADS1; AIM1L; AK3L1 variant 1; AKAP13 variant 1; AKAP2 variant 1; AKR1B10; AKT3 variant 1; ALDH3B2 variant 1; ALDH9A1; AMIGO2 variant 2; ANKRD22; ANKRD35; ANKRD38; ANTXR2; AQP3; ARAP2…	0.568373	0.0059
360	SNAI2	SLUG	SNAI2	SNAI2_HUMAN	Transcription factor	Zinc finger protein SNAI2		50-gene expression breast cancer panel		Genomic	ADAM12 long variant; AEBP1; ANGPTL2; APC variant 3; ASPN variant 1; C1QTNF3 variant 2; C1R; CALD1; CDH11 variant 1; COL10A1; COL1A2; COL3A1; COL5A2; COL6A1; COL6A3; COPZ2; CTSK; DACT1 variant 1; DCN; DPYSL3; ECM2 variant 1; FBLN1 variant D; FBN1; GAS1; HTRA1; ITGBL1; LOXL1; LRP1; LRRC17 variant 1; MFAP2 variant 1; MMP11; MMP14; MMP2 variant 1; MXRA8; NDN; OLFML2B; PCOLCE; PDGFRB; PDGFRL; PLAU var…	0.568373	0.0059
361	SNAI2	SLUG	SNAI2	SNAI2_HUMAN	Transcription factor	Zinc finger protein SNAI2		Epithelial-mesenchymal transition gene signature		Genomic	ACTN1 variant 1; ACTN1 variant 2; AGR2; AKAP12 variant 1; ALCAM; AP1M2; AXL variant 1; AXL variant 2; BSPRY; CCL2; CDH1; CDH2; CEP170 variant alpha; CLDN3; CLDN4; CNN3; CYP4X1; DNMT3A variant 1; DNMT3A variant 3; DSG3; DSP variant 1; DSP variant 2; DSPP; EFNB2; EHF; ELF3 variant 1; ELF5 variant 1; ELF5 variant 2; ERBB3 variant 1; ETV5; FLRT3 variant 1; FOSB; FOSL1; FOXC1; FXYD5 variant 2; GPD1L; …	0.568373	0.0059
362	SNAI2	SLUG	SNAI2	SNAI2_HUMAN	Transcription factor	Zinc finger protein SNAI2		10-gene expression serous ovarian cancer panel		Genomic	AEBP1; COL11A1 variant A; COL11A1 variant E; COL5A1; COL6A2 variant 2C2; LOX variant 1; LOX variant 2; POSTN; POSTN variant 2; POSTN variant 3; POSTN variant 4; SNAI2; THBS2; TIMP3; VCAN variant 1; VCAN variant 2; VCAN variant 3; VCAN variant 4	0.568373	0.0059
363		SMAD1	SMAD1	SMAD1_HUMAN	Transcription factor	Mothers against decapentaplegic homolog 1		Mothers against decapentaplegic homolog 1		Genomic; Proteomic	SMAD1 variant 1
364		SMAD1	SMAD1	SMAD1_HUMAN	Transcription factor	Mothers against decapentaplegic homolog 1		277-gene expression lung cancer panel		Genomic	ACTA2 variant 2; ACTC1; ACTG1; ADAM10; ADAM12 long variant; ADAM17; ADAM19 variant 1; ADAM8; ADCY6 variant 1; ADORA2B; ADPN; ADRBK2; AEN; ALOX15B variant d; AREG; ASAP3 variant 1; ATF2 variant 1; ATP2C2; BCAR3; BMPR2 variant 1; BPGM variant 2; CALML5; CASP1 variant alpha; CASP4 variant alpha; CAT; CCNA1 variant 1; CCNB2; CCND1; CCND2; CD3EAP; CDC42; CDH3; CENPF; CHODL variant 1; CHODL variant 2; …
365		SMAD2	SMAD2	SMAD2_HUMAN	Transcription factor	Mothers against decapentaplegic homolog 2		Mothers against decapentaplegic homolog 2		Genomic; Proteomic	SMAD2 variant 1; SMAD2 variant 2
366		SMAD2	SMAD2	SMAD2_HUMAN	Transcription factor	Mothers against decapentaplegic homolog 2		64-gene expression colorectal cancer panel		Genomic	ACSL6 variant 1; AGR2; ARID3A; ASCL2; ASXL1 variant 1; ATP9A; AXIN2; C13orf18; C20orf43; CEACAM3; CEACAM5 variant 1; CSRP3 variant 1; DIDO1; DUSP18; DYNLRB1; EP300; EPDR1; FBXO34 variant 1; GGA2; GGT7; GID8; GNG4; GPR143; GUCY2C; HNRPL; KCNK5; KHDRBS3; KRT23; LFNG; MDM2 variant 1; MLH1 variant 1; MLH1 variant 3; MLH1 variant 4; PLAGL2; PPP1R3D; PRR15; QPRT; RNF43; ROCK2; RP11-119E20.1; RPL22L1; S…
367		SMAD3	SMAD3	SMAD3_HUMAN	Transcription factor	Mothers against decapentaplegic homolog 3		Mothers against decapentaplegic homolog 3		Genomic; Proteomic	SMAD3
368		SMAD3	SMAD3	SMAD3_HUMAN	Transcription factor	Mothers against decapentaplegic homolog 3		37-gene expression lupus panel		Genomic	CCL2; CCL3; CCR1; CD163 variant 1; CDKN1C; CXCL1; DUSP1; EP300; FCGR1A; FCGR2A variant 2; FCGR2B variant 1; FOS; IFI35; IFIT1 variant 2; IFIT3; IFITM1; IL1B; IL1R2 variant 1; IL1RN variant 1; IL8; JUN; MAP2K3 variant B; MAP2K6; MX1; NFAT5 transcript variant 1; NFKBIA; OAS1 variant 2; PRKACA variant 1; PRKACA variant 2; PRKACB variant 1; SMAD3; SOCS1; SOCS3; STAT1 variant alpha; STAT2 variant 1
369		SMAD3	SMAD3	SMAD3_HUMAN	Transcription factor	Mothers against decapentaplegic homolog 3		421-gene expression lung cancer panel		Genomic	AARS; ABCA1; ABLIM1 variant 1; ACOT1; ACOX1 variant 1; ACSS1; ADA; ADCY4; ADM; AHSA1; AIM2; AKR1A1 variant 2; AKR1B1; ALG9 variant 1; ANKK1; APEX1; APOL3 alpha/d variant; APRT; ARIH2; ATIC; ATP10B; ATP1A1; ATP5A1 variant 2; B4GALT5; BCL11B variant 1; BCL6 variant 1; BTN3A2 variant 1; C20orf3; C21orf2; CA4; CALM1 variant 1; CALM2; CALM3; CCR2 variant A; CCR2B variant B; CCT7 variant 1; CD40LG; CD5…
370		SMAD3	SMAD3	SMAD3_HUMAN	Transcription factor	Mothers against decapentaplegic homolog 3		7-gene polymorphism familial thoracic aortic aneurysm panel		Genomic	ACTA2 variant 1; ACTA2 variant 2; COL3A1; FBN1; SMAD3; TGFB2 variant 1; TGFB2 variant 2; TGFBR1 variant 1; TGFBR1 variant 2; TGFBR2 variant 1; TGFBR2 variant 2
371		SMAD4	SMAD4	SMAD4_HUMAN	Transcription factor	Mothers against decapentaplegic homolog 4		Mothers against decapentaplegic homolog 4		Genomic; Proteomic	SMAD4
372		SMAD4	SMAD4	SMAD4_HUMAN	Transcription factor	Mothers against decapentaplegic homolog 4		4-protein prostate cancer panel		Proteomic	CCND1; PTEN; SMAD4; SPP1 variant 1; SPP1 variant 2; SPP1 variant 3; SPP1 variant 5
373		SMAD4	SMAD4	SMAD4_HUMAN	Transcription factor	Mothers against decapentaplegic homolog 4		3-protein prostate cancer panel		Proteomic	HMMR variant 1; HMMR variant 2; HMMR variant 3; HMMR variant 4; SIAH2; SMAD4
374		SMAD4	SMAD4	SMAD4_HUMAN	Transcription factor	Mothers against decapentaplegic homolog 4		25-gene polymorphism cancer panel		Genomic	APC variant 1; APC variant 2; APC variant 3; ATM; BARD1; BMPR1A; BRCA1 variant 3; BRCA1 variant BRCA1a; BRCA1, variant 2; BRCA2; BRIP1; CDH1; CDK4; CDKN2; CDKN2A variant 4; CDKN2A variant 1; CDKN2A variant 5; CHEK2 variant 1; CHEK2 variant 3; MLH1 variant 1; MLH1 variant 3; MLH1 variant 4; MLH1 variant 5; MSH2; MSH6; MUTYH variant alpha1; MUTYH variant alpha3; MUTYH variant alpha5; NBN; PALB2; PM…
375		SMAD5	SMAD5	SMAD5_HUMAN	Transcription factor	Mothers against decapentaplegic homolog 5		Mothers against decapentaplegic homolog 5		Proteomic	SMAD5 variant 1; SMAD5 variant 2
376		SMAD5	SMAD5	SMAD5_HUMAN	Transcription factor	Mothers against decapentaplegic homolog 5		ClinicoMolecular Triad Classification		Genomic	AAAS; ABCA3; ABLIM3; ACAA1; ACADS; ACAT2; ACE2; ACOT4; ACOT9 variant 1; ACTR3; ADCY1; ADCY9; ADD1 variant 2; ADFP; AGGF1; AGR3; AHNAK variant 1; AK5 variant 1; AKR7A3; ALAD; ALDH6A1; ALG3 variant 1; AMT; ANKRD20A11P; APBB2; ARFGEF1; ARHGEF12; ARID4A variant 1; ARL1; ARSG; ASCC3 variant 1; ASS1 variant 1; ATP2A2 variant 2; ATXN2; B4GALT5; BAI2; BBOX1; BBS12; BBS4; BCAT2 variant a; BCL11A variant 1…
377		SMAD6	SMAD6	SMAD6_HUMAN	Transcription factor	Mothers against decapentaplegic homolog 6		Mothers against decapentaplegic homolog 6		Genomic	SMAD6
378		SMAD6	SMAD6	SMAD6_HUMAN	Transcription factor	Mothers against decapentaplegic homolog 6		34-gene expression rhabdomyosarcoma panel		Genomic	AKIP1 variant 1; ALDH6A1; BIN1 variant 8; CHRD; CTDSPL variant 1; CTDSPL variant 2; EED variant 1; ENOX2 variant 1; FRYL; HDGFRP3; HRH3; IRS2; L1CAM variant 1; MAPKAPK3; MARS; OBSL1; PADI2; PIP5K1B variant 2; RBPJ variant 1; SCG3; SMAD6; STX2 variant 2; VCAM1 variant 1
379		SMAD7	SMAD7	SMAD7_HUMAN	Transcription factor	Mothers against decapentaplegic homolog 7		Mothers against decapentaplegic homolog 7		Genomic; Proteomic	SMAD7
380		SMAD7	SMAD7	SMAD7_HUMAN	Transcription factor	Mothers against decapentaplegic homolog 7		Epithelial-mesenchymal transition gene signature		Genomic	ACTN1 variant 1; ACTN1 variant 2; AGR2; AKAP12 variant 1; ALCAM; AP1M2; AXL variant 1; AXL variant 2; BSPRY; CCL2; CDH1; CDH2; CEP170 variant alpha; CLDN3; CLDN4; CNN3; CYP4X1; DNMT3A variant 1; DNMT3A variant 3; DSG3; DSP variant 1; DSP variant 2; DSPP; EFNB2; EHF; ELF3 variant 1; ELF5 variant 1; ELF5 variant 2; ERBB3 variant 1; ETV5; FLRT3 variant 1; FOSB; FOSL1; FOXC1; FXYD5 variant 2; GPD1L; …
381		SMAD7	SMAD7	SMAD7_HUMAN	Transcription factor	Mothers against decapentaplegic homolog 7		16-gene polymorphism colorectal polyp panel		Genomic	CDH1; COLCA2; LAMA5; MYNN variant 1; RHPN2; SLC22A3; SMAD7
382		SMAD7	SMAD7	SMAD7_HUMAN	Transcription factor	Mothers against decapentaplegic homolog 7		530-gene methylation leukemia panel		Genomic	ABCA13; ACOX2; ACTR10; ADCYAP1 variant 1; ADCYAP1 variant 2; AGTR1; AKAP2 variant 1; AMHR2 variant 1; AMHR2 variant 2; AMHR2 variant 3; AMICA1; ANGPT1 variant 1; ANK1 variant 3; ANK1 variant 9; ANKRD35; ANPEP; APOC1; APOE; AREG; ARHGAP27 variant 1; ASRGL1; ATP7B variant 1; ATP7B variant 2; ATP8B4; BAALC; BBS4; BBS4 variant 2; BDH2; BIN1 variant 1; BIN1 variant 8; BVES variant A; C16orf89 variant …
383	SMYD1	SMYD1	SMYD1	SMYD1_HUMAN	Generic binding protein	Histone-lysine N-methyltransferase SMYD1		Histone-lysine N-methyltransferase SMYD1		Genomic; Proteomic	SMYD1	-0.534812	0.0094
384		SNAIL1	SNAI1	SNAI1_HUMAN	Transcription factor	Zinc finger protein SNAI1		Zinc finger protein SNAI1		Genomic; Proteomic	SNAI1
385		SNAIL1	SNAI1	SNAI1_HUMAN	Transcription factor	Zinc finger protein SNAI1		Epithelial-mesenchymal transition gene signature		Genomic	ACTN1 variant 1; ACTN1 variant 2; AGR2; AKAP12 variant 1; ALCAM; AP1M2; AXL variant 1; AXL variant 2; BSPRY; CCL2; CDH1; CDH2; CEP170 variant alpha; CLDN3; CLDN4; CNN3; CYP4X1; DNMT3A variant 1; DNMT3A variant 3; DSG3; DSP variant 1; DSP variant 2; DSPP; EFNB2; EHF; ELF3 variant 1; ELF5 variant 1; ELF5 variant 2; ERBB3 variant 1; ETV5; FLRT3 variant 1; FOSB; FOSL1; FOXC1; FXYD5 variant 2; GPD1L; …
386		SOX2	SOX2	SOX2_HUMAN	Transcription factor	Transcription factor SOX-2		Transcription factor SOX2		Genomic; Proteomic	SOX2
387		SOX2	SOX2	SOX2_HUMAN	Transcription factor	Transcription factor SOX-2		25-gene expression lung cancer panel		Genomic	ABCC3 variant 1; CDA; CLDN3; DPP4; HGD; KRT14; KRT6A; KRT6B; KRT6C; MUC3B; MUC5B; NTRK2 variant a; RHCG; SERPINB13; SOX2; SPINK1; SPRR1A; TJP3; TOX3; VSNL1
388		SOX2	SOX2	SOX2_HUMAN	Transcription factor	Transcription factor SOX-2		277-gene expression lung cancer panel		Genomic	ACTA2 variant 2; ACTC1; ACTG1; ADAM10; ADAM12 long variant; ADAM17; ADAM19 variant 1; ADAM8; ADCY6 variant 1; ADORA2B; ADPN; ADRBK2; AEN; ALOX15B variant d; AREG; ASAP3 variant 1; ATF2 variant 1; ATP2C2; BCAR3; BMPR2 variant 1; BPGM variant 2; CALML5; CASP1 variant alpha; CASP4 variant alpha; CAT; CCNA1 variant 1; CCNB2; CCND1; CCND2; CD3EAP; CDC42; CDH3; CENPF; CHODL variant 1; CHODL variant 2; …
389		SOX2	SOX2	SOX2_HUMAN	Transcription factor	Transcription factor SOX-2		788-gene expression esophageal cancer panel		Genomic	A2ML1; ABCA1; ABCC10; ABHD12 variant 1; ABHD5; ABLIM1 variant 1; ABLIM3; ACAA1; ACOT9 variant 1; ACOX1 variant 1; ACPP variant 1; ACSL1; ACTA2 variant 2; ACTN1 variant 1; ADAMTSL4 variant 1; ADAMTSL4 variant 2; ADH5; ADS1; AIM1L; AK3L1 variant 1; AKAP13 variant 1; AKAP2 variant 1; AKR1B10; AKT3 variant 1; ALDH3B2 variant 1; ALDH9A1; AMIGO2 variant 2; ANKRD22; ANKRD35; ANKRD38; ANTXR2; AQP3; ARAP2…
390		SOX2	SOX2	SOX2_HUMAN	Transcription factor	Transcription factor SOX-2		4-gene expression colorectal cancer panel		Genomic	LIN28A; NANOG; POU5F1 variant 1; SOX2
391		SOX6	SOX6	SOX6_HUMAN	Transcription factor	Transcription factor SOX-6		Transcription factor SOX-6		Genomic	SOX6 variant 1
392		SOX6	SOX6	SOX6_HUMAN	Transcription factor	Transcription factor SOX-6		31-gene expression lung cancer panel		Genomic	AATF; AQP2; ARHGEF10; ARTN variant 4; BAT3; CYB561 variant 2; ENTPD2 variant 1; ERBB2IP variant 2; GPC4; HOXD4; KLRD1 variant 1; MCM3; MCOLN1; MUC5B; NBAS; SEC13 variant 2; SNRPC variant 1; SOX6 variant 1; SYNGR1; TGIF2 variant 2; UQCRC1
393		SOX9	SOX9	SOX9_HUMAN	Transcription factor	Transcription factor SOX-9		Transcription factor SOX9		Genomic; Proteomic	SOX9
394		SOX9	SOX9	SOX9_HUMAN	Transcription factor	Transcription factor SOX-9		277-gene expression lung cancer panel		Genomic	ACTA2 variant 2; ACTC1; ACTG1; ADAM10; ADAM12 long variant; ADAM17; ADAM19 variant 1; ADAM8; ADCY6 variant 1; ADORA2B; ADPN; ADRBK2; AEN; ALOX15B variant d; AREG; ASAP3 variant 1; ATF2 variant 1; ATP2C2; BCAR3; BMPR2 variant 1; BPGM variant 2; CALML5; CASP1 variant alpha; CASP4 variant alpha; CAT; CCNA1 variant 1; CCNB2; CCND1; CCND2; CD3EAP; CDC42; CDH3; CENPF; CHODL variant 1; CHODL variant 2; …
395		SOX9	SOX9	SOX9_HUMAN	Transcription factor	Transcription factor SOX-9		786-gene expression cancer panel		Genomic	ABHD2 variant 1; ACSL5 variant 1; ADAM12 long variant; ADAMTS1; ADAMTS14 variant 1; ADAMTS2 variant 1; ADAMTS6; ADAMTS9; ADAMTSL2; AEBP1; AGTRL1; AHR; AK3L1 variant 1; AKAP12 variant 1; AKR1C1; AKR1C2 variant 1; ALDH1A1; ALDH1L2; AMPH variant 1; ANGPTL2; ANK3 variant 1; ANPEP; ANTXR1; APCDD1; APOD; AQP1 variant 1; ARHGAP25 variant 1; ARHGAP6 variant 1; ARL7; ASNS variant 1; ASS1 variant 1; ATF5 v…
396		SREBP1 (nuclear)	SREBF1	SREBP1 (nuclear)_(HUMAN)	Transcription factor	SREBP1 (nuclear)		Sterol regulatory element-binding protein 1		Genomic; Proteomic	SREBF1 variant 2; SREBF1 variant a
397		SRF	SRF	SRF_HUMAN	Transcription factor	Serum response factor		Serum response factor		Genomic	SRF
398		SRF	SRF	SRF_HUMAN	Transcription factor	Serum response factor		157-gene expression neuroblastoma panel		Genomic	ACSL4 variant 1; ACSL4 variant 2; AGPAT4; ANAPC1; ARHGEF3 variant 1; ARL4D; ATAD2; Astrotactin variant 1; C10orf26; C19orf43; C1orf114; C20orf72; C4orf34; C5orf41 variant 1; CAMK2N1; CCNI; CELF3 variant 1; CLU variant 1; CNNM1; CNTN1 variant 1; CRTAP; CSRNP3 variant 1; CYP4V2; DCTPP1; DHCR7 variant 1; DHCR7 variant 2; DIRAS3; DKC1; DNER; E2F5; E2F8; ECE2; EIF2C4; EIF2S2; EMC3-AS1; EPB41L1 variant…
399		TAB1	TAB1	TAB1_HUMAN	Generic binding protein	TGF-beta-activated kinase 1 and MAP3K7-binding protein 1		TGF-beta-activated kinase 1 and MAP3K7-binding protein 1		Genomic; Proteomic	TAB1 variant alpha; TAB1 variant beta
400		TAK1(MAP3K7)	MAP3K7	M3K7_HUMAN	Protein kinase	Mitogen-activated protein kinase kinase kinase 7		Mitogen-activated protein kinase kinase kinase 7		Genomic	MAP3K7 variant A; MAP3K7 variant B; MAP3K7 variant C
401		TAK1(MAP3K7)	MAP3K7	M3K7_HUMAN	Protein kinase	Mitogen-activated protein kinase kinase kinase 7		42-gene expression acute myeloid leukemia panel		Genomic	ABCG1 variant 4; ARL3; ARPP19; ATP1B1; CLN5; CRKRS variant 1; CSDE1 variant 3; EIF2S3; GPR56 variant 1; IQGAP2; LRRC61 variant 1; MAP3K7 variant A; MAP3K7 variant B; MAP3K7 variant C; NAB1; NF1 variant 2; PPP1R10; RBPMS variant 4; SETDB1; TGIF2 variant 2; TRAF3IP2 variant 2; UBR5; ZNF500
402		TAK1(MAP3K7)	MAP3K7	M3K7_HUMAN	Protein kinase	Mitogen-activated protein kinase kinase kinase 7		56-gene expression atherosclerosis panel		Genomic	ABCC1 variant 1; ARFGAP3 variant 1; ARHGDIA variant 2; BRD4 variant long; BRD4 variant short; C5R1; CASP2 variant 1; CBFB variant 1; CLEC7A; CSNK1A1 variant 1; CSNK1A1 variant 2; CTSC variant 1; CTSC variant 2; DEFA7P; DUSP10 variant 1; EDA variant 1; EFEMP2; GRK6 variant B; HIPK3 variant 1; IL27RA; LBP; LHCGR; LNPEP variant 1; MAP3K7 variant A; MAP3K7 variant B; MAP3K7 variant C; MAPK7 variant 1…
403		TBX2	TBX2	TBX2_HUMAN	Transcription factor	T-box transcription factor TBX2		T-box transcription factor TBX2		Genomic; Proteomic	TBX2
404		TBX2	TBX2	TBX2_HUMAN	Transcription factor	T-box transcription factor TBX2		37-gene expression lung cancer panel		Genomic	ABL2; ACYP2; APH1B; ARNTL2; ASAP2 variant 1; BACH2; BACH2 variant 2; C20orf111; CASP9 variant alpha; COBL; CRIM1; CTIF variant 2; CTNNA1; DUSP22; FA2H; FZD4; HAS2; LARGE variant 1; LYN variant 1; LYN variant 2; PSMG1 variant 1; SEMA3F; SH2D1A; SLC17A1; SLC2A1; SLC2A5 variant 1; SMOX variant 1; TBX2; TRIM29; TSPAN1
405		TBX2	TBX2	TBX2_HUMAN	Transcription factor	T-box transcription factor TBX2		Epithelial-mesenchymal transition gene signature		Genomic	ACTN1 variant 1; ACTN1 variant 2; AGR2; AKAP12 variant 1; ALCAM; AP1M2; AXL variant 1; AXL variant 2; BSPRY; CCL2; CDH1; CDH2; CEP170 variant alpha; CLDN3; CLDN4; CNN3; CYP4X1; DNMT3A variant 1; DNMT3A variant 3; DSG3; DSP variant 1; DSP variant 2; DSPP; EFNB2; EHF; ELF3 variant 1; ELF5 variant 1; ELF5 variant 2; ERBB3 variant 1; ETV5; FLRT3 variant 1; FOSB; FOSL1; FOXC1; FXYD5 variant 2; GPD1L; …
406		TBX2	TBX2	TBX2_HUMAN	Transcription factor	T-box transcription factor TBX2		157-gene expression neuroblastoma panel		Genomic	ACSL4 variant 1; ACSL4 variant 2; AGPAT4; ANAPC1; ARHGEF3 variant 1; ARL4D; ATAD2; Astrotactin variant 1; C10orf26; C19orf43; C1orf114; C20orf72; C4orf34; C5orf41 variant 1; CAMK2N1; CCNI; CELF3 variant 1; CLU variant 1; CNNM1; CNTN1 variant 1; CRTAP; CSRNP3 variant 1; CYP4V2; DCTPP1; DHCR7 variant 1; DHCR7 variant 2; DIRAS3; DKC1; DNER; E2F5; E2F8; ECE2; EIF2C4; EIF2S2; EMC3-AS1; EPB41L1 variant…
407		TEF-1	TEAD1	TEAD1_HUMAN	Transcription factor	Transcriptional enhancer factor TEF-1		Transcriptional enhancer factor TEF-1		Genomic; Proteomic	TEAD1
408		TGF-beta 1	TGFB1	TGFB1_HUMAN	Receptor ligand	Transforming growth factor beta-1	Interferon beta-1b	Transforming growth factor beta 1		Genomic; Proteomic	TGFB1
409		TGF-beta 1	TGFB1	TGFB1_HUMAN	Receptor ligand	Transforming growth factor beta-1	Interferon beta-1b	374-gene expression breast cancer panel		Genomic	ABCD3 variant 1; ABLIM1 variant 1; ACADSB; ACSS2 variant 1; ACTB; ADAMTS1; ADM; AKAP2 variant 1; ALDH4A1; ANG; AP2A2; AP2B1 variant 1; APOD; APP variant 1; ARF1; ARPC4 variant 1; ASPM; ATAD2; AURKA variant 1; AURKB; BBC3; BCL6 variant 1; BHLHB2; BIRC5 variant 1; BLM; BRCA1 variant BRCA1a; BTG2; BUB1; C16orf61; C1S variant 1; C20orf46; CAD; CCL18; CCNA2; CCNB1; CCNB2; CCNC variant 1; CCND1; CCNE1;…
410		TGF-beta 1	TGFB1	TGFB1_HUMAN	Receptor ligand	Transforming growth factor beta-1	Interferon beta-1b	15-gene expression breast cancer panel		Genomic	CTSD; E2F1; EGFR variant 1; EGFR variant 2; EGFR variant 3; EGFR variant 4; FIGF; GSTP1; MMP1 variant 1; MMP11; PLAU variant 1; PLAUR variant 1; SERPINE1 variant 1; TGFB1; TYMP variant 2; VEGFA; VEGFA variant 1; VEGFA variant 4; VEGFA variant 6; VEGFA variant 7
411		TGF-beta 1	TGFB1	TGFB1_HUMAN	Receptor ligand	Transforming growth factor beta-1	Interferon beta-1b	37-protein metastatic colon cancer panel		Proteomic	ADAM10; ADAM9 variant 1; ADAMTSL1; ADAMTSL1 variant 1; C15orf44 variant 4; CLEC11A; CSPG4; EMID1; FCN1; FGL2; FMOD; LEFTY1; LEPRE1 variant 1; LEPRE1 variant 2; LOXL1; MEGF8; MFGE8 variant 1; MMP1 variant 1; MMP1 variant 2; MMP11; MMP12; MMP2 variant 1; MMP2 variant 2; MMP9; MMRN1; MMRN2; MUC13; PAPLN; PLOD2 variant 1; PLOD3; PLXDC2 variant 1; PLXDC2 variant 2; PLXNB2; PLXND1; S100A11; S100A14; S1…
412		TGF-beta 1	TGFB1	TGFB1_HUMAN	Receptor ligand	Transforming growth factor beta-1	Metelimumab	Transforming growth factor beta 1		Genomic; Proteomic	TGFB1
413		TGF-beta 1	TGFB1	TGFB1_HUMAN	Receptor ligand	Transforming growth factor beta-1	Metelimumab	374-gene expression breast cancer panel		Genomic	ABCD3 variant 1; ABLIM1 variant 1; ACADSB; ACSS2 variant 1; ACTB; ADAMTS1; ADM; AKAP2 variant 1; ALDH4A1; ANG; AP2A2; AP2B1 variant 1; APOD; APP variant 1; ARF1; ARPC4 variant 1; ASPM; ATAD2; AURKA variant 1; AURKB; BBC3; BCL6 variant 1; BHLHB2; BIRC5 variant 1; BLM; BRCA1 variant BRCA1a; BTG2; BUB1; C16orf61; C1S variant 1; C20orf46; CAD; CCL18; CCNA2; CCNB1; CCNB2; CCNC variant 1; CCND1; CCNE1;…
414		TGF-beta 1	TGFB1	TGFB1_HUMAN	Receptor ligand	Transforming growth factor beta-1	Metelimumab	15-gene expression breast cancer panel		Genomic	CTSD; E2F1; EGFR variant 1; EGFR variant 2; EGFR variant 3; EGFR variant 4; FIGF; GSTP1; MMP1 variant 1; MMP11; PLAU variant 1; PLAUR variant 1; SERPINE1 variant 1; TGFB1; TYMP variant 2; VEGFA; VEGFA variant 1; VEGFA variant 4; VEGFA variant 6; VEGFA variant 7
415		TGF-beta 1	TGFB1	TGFB1_HUMAN	Receptor ligand	Transforming growth factor beta-1	Metelimumab	37-protein metastatic colon cancer panel		Proteomic	ADAM10; ADAM9 variant 1; ADAMTSL1; ADAMTSL1 variant 1; C15orf44 variant 4; CLEC11A; CSPG4; EMID1; FCN1; FGL2; FMOD; LEFTY1; LEPRE1 variant 1; LEPRE1 variant 2; LOXL1; MEGF8; MFGE8 variant 1; MMP1 variant 1; MMP1 variant 2; MMP11; MMP12; MMP2 variant 1; MMP2 variant 2; MMP9; MMRN1; MMRN2; MUC13; PAPLN; PLOD2 variant 1; PLOD3; PLXDC2 variant 1; PLXDC2 variant 2; PLXNB2; PLXND1; S100A11; S100A14; S1…
416		TGF-beta 2	TGFB2	TGFB2_HUMAN	Receptor ligand	Transforming growth factor beta-2	Trabedersen	Transforming growth factor beta-2		Genomic; Proteomic	TGFB2 variant 1; TGFB2 variant 2
417		TGF-beta 2	TGFB2	TGFB2_HUMAN	Receptor ligand	Transforming growth factor beta-2	Trabedersen	277-gene expression lung cancer panel		Genomic	ACTA2 variant 2; ACTC1; ACTG1; ADAM10; ADAM12 long variant; ADAM17; ADAM19 variant 1; ADAM8; ADCY6 variant 1; ADORA2B; ADPN; ADRBK2; AEN; ALOX15B variant d; AREG; ASAP3 variant 1; ATF2 variant 1; ATP2C2; BCAR3; BMPR2 variant 1; BPGM variant 2; CALML5; CASP1 variant alpha; CASP4 variant alpha; CAT; CCNA1 variant 1; CCNB2; CCND1; CCND2; CD3EAP; CDC42; CDH3; CENPF; CHODL variant 1; CHODL variant 2; …
418		TGF-beta 2	TGFB2	TGFB2_HUMAN	Receptor ligand	Transforming growth factor beta-2	Trabedersen	786-gene expression cancer panel		Genomic	ABHD2 variant 1; ACSL5 variant 1; ADAM12 long variant; ADAMTS1; ADAMTS14 variant 1; ADAMTS2 variant 1; ADAMTS6; ADAMTS9; ADAMTSL2; AEBP1; AGTRL1; AHR; AK3L1 variant 1; AKAP12 variant 1; AKR1C1; AKR1C2 variant 1; ALDH1A1; ALDH1L2; AMPH variant 1; ANGPTL2; ANK3 variant 1; ANPEP; ANTXR1; APCDD1; APOD; AQP1 variant 1; ARHGAP25 variant 1; ARHGAP6 variant 1; ARL7; ASNS variant 1; ASS1 variant 1; ATF5 v…
419		TGF-beta 2	TGFB2	TGFB2_HUMAN	Receptor ligand	Transforming growth factor beta-2	Trabedersen	223-gene expression breast cancer panel		Genomic	ABAT variant 1; ACOX1 variant 1; ACTN1 variant 1; ACY1; ADAM10; ADFP; ADM; AEBP1; ALDH5A1; ALOX15; ALPPL2; AMD1 variant 1; AMY2A; ANGPTL4 variant 1; ANP32A; ANXA2 variant 1; APOA1; APOL3 alpha/d variant; AQP3; AVEN; BAG3; BEST1; BHLHB2; BMP7; BUCS1; C19orf6; C1orf116 variant 1; C8orf84; CA9; CALML5; CBFB variant 1; CBX3 variant 2; CDC42EP4; CDK13 variant 1; CLDN1; CLIC4; COL10A1; CRLF1; CSNK1G3 v…
420		TGF-beta 2	TGFB2	TGFB2_HUMAN	Receptor ligand	Transforming growth factor beta-2	Trabedersen	61-gene expression breast cancer panel		Genomic	ABTB2; ALOX5AP variant 1; ALOX5AP variant 2; AMIGO2 variant 2; ANG; ANGEL2; ARHGEF40; ATL2 variant 1; BET1L variant 2; BMPR1A; BMPR2 variant 1; C18orf25 variant 1; CD1E variant 1; CD28; CDK17 variant 1; CDKN1A variant 2; CDKN2B variant 1; COL1A1; CTGF; DDIT4; DOPEY1 variant 1; EDN1 variant 1; EDN1 variant 2; ETS2; FAM162A; FAT4; FNDC3B; ID4; INHBA; JUN; KDM6B; LARP6 variant 1; LEMD3; LMCD1; LTBP1…
421		TGF-beta 2	TGFB2	TGFB2_HUMAN	Receptor ligand	Transforming growth factor beta-2	Trabedersen	7-gene polymorphism familial thoracic aortic aneurysm panel		Genomic	ACTA2 variant 1; ACTA2 variant 2; COL3A1; FBN1; SMAD3; TGFB2 variant 1; TGFB2 variant 2; TGFBR1 variant 1; TGFBR1 variant 2; TGFBR2 variant 1; TGFBR2 variant 2
422		TGF-beta 2	TGFB2	TGFB2_HUMAN	Receptor ligand	Transforming growth factor beta-2	Trabedersen	79-gene expression breast cancer panel		Genomic	ABCC10; ACOX1 variant 1; ACTG1; AGMAT; ANKRD11; ANXA7 variant 1; ANXA7 variant 2; ARPC2 variant 1; ATF2 variant 1; ATP7A; AUTS2; BCKDK variant 1; CANX variant 1; CD72; CRK variant I; CRK variant II; CTBP2 variant 2; CTSA variant 1; CUL2 variant 3; DAB2; DAB2 variant 2; DNAJB6 variant 1; DNAJB6 variant 2; DYNC2LI1 variant 1; EHD1; ESF1 variant 1; FOLR1; FTSJ2; GABPB1 variant beta 1; HSN2; HSP90B1;…
423		TGF-beta 3	TGFB3	TGFB3_HUMAN	Receptor ligand	Transforming growth factor beta-3		MammaPrint		Genomic	AKAP2 variant 1; ALDH4A1; AP2B1 variant 1; BBC3; C16orf61; C20orf46; CCNE2; CDC42BPA variant B; CDCA7 variant 1; CENPA; COL4A2; DCK; DHX58; DIAPH3 variant a; DTL; EBF4; ECT2; EGLN1; ESM1 variant 1; EXT1; FGF18 variant 1; FLT1; GMPS; GNAZ; GPR126 variant b1; GPR180; GSTM3; HRASLS; IGFBP5; JHDM1D; LPCAT1; MCM6; MELK; MMP9; MS4A7 variant 1; MTDH; NDC80; NMU; NUSAP1; ORC6L; OXCT1; PECI variant 1; PIT…
424		TGF-beta 3	TGFB3	TGFB3_HUMAN	Receptor ligand	Transforming growth factor beta-3		Transforming growth factor beta-3		Genomic; Proteomic	TGFB3
425		TGF-beta 3	TGFB3	TGFB3_HUMAN	Receptor ligand	Transforming growth factor beta-3		374-gene expression breast cancer panel		Genomic	ABCD3 variant 1; ABLIM1 variant 1; ACADSB; ACSS2 variant 1; ACTB; ADAMTS1; ADM; AKAP2 variant 1; ALDH4A1; ANG; AP2A2; AP2B1 variant 1; APOD; APP variant 1; ARF1; ARPC4 variant 1; ASPM; ATAD2; AURKA variant 1; AURKB; BBC3; BCL6 variant 1; BHLHB2; BIRC5 variant 1; BLM; BRCA1 variant BRCA1a; BTG2; BUB1; C16orf61; C1S variant 1; C20orf46; CAD; CCL18; CCNA2; CCNB1; CCNB2; CCNC variant 1; CCND1; CCNE1;…
426		TGF-beta 3	TGFB3	TGFB3_HUMAN	Receptor ligand	Transforming growth factor beta-3		11-gene expression prostate cancer panel		Genomic	ARHGAP32 variant 2; ARHGEF7 variant 3; CHMP1A variant 1; CUTL1 variant 1; EI24 variant 1; FUT7; MAP4K4 variant 4; MRPL23; TGFB3
427		TGF-beta 3	TGFB3	TGFB3_HUMAN	Receptor ligand	Transforming growth factor beta-3		786-gene expression cancer panel		Genomic	ABHD2 variant 1; ACSL5 variant 1; ADAM12 long variant; ADAMTS1; ADAMTS14 variant 1; ADAMTS2 variant 1; ADAMTS6; ADAMTS9; ADAMTSL2; AEBP1; AGTRL1; AHR; AK3L1 variant 1; AKAP12 variant 1; AKR1C1; AKR1C2 variant 1; ALDH1A1; ALDH1L2; AMPH variant 1; ANGPTL2; ANK3 variant 1; ANPEP; ANTXR1; APCDD1; APOD; AQP1 variant 1; ARHGAP25 variant 1; ARHGAP6 variant 1; ARL7; ASNS variant 1; ASS1 variant 1; ATF5 v…
428		TGF-beta 3	TGFB3	TGFB3_HUMAN	Receptor ligand	Transforming growth factor beta-3		50-gene expression breast cancer panel		Genomic	ADAM12 long variant; AEBP1; ANGPTL2; APC variant 3; ASPN variant 1; C1QTNF3 variant 2; C1R; CALD1; CDH11 variant 1; COL10A1; COL1A2; COL3A1; COL5A2; COL6A1; COL6A3; COPZ2; CTSK; DACT1 variant 1; DCN; DPYSL3; ECM2 variant 1; FBLN1 variant D; FBN1; GAS1; HTRA1; ITGBL1; LOXL1; LRP1; LRRC17 variant 1; MFAP2 variant 1; MMP11; MMP14; MMP2 variant 1; MXRA8; NDN; OLFML2B; PCOLCE; PDGFRB; PDGFRL; PLAU var…
429		TGF-beta 3	TGFB3	TGFB3_HUMAN	Receptor ligand	Transforming growth factor beta-3		75-gene expression non-small cell lung cancer panel		Genomic	ABAT variant 1; ABCC6; ACOX2; AK2 variant 1; ANXA1; ARHGDIB; ARL14; BDH2; BIRC5 variant 1; BIRC5 variant 2; BIRC5 variant 3; BLM; BUB1B; C1orf112; CCNE2; CDC6; CDCA4 variant 1; CENPF; CENPQ; CHST11 variant 1; CKS1B; CPM variant 1; CYP1B1; DHFR; DOCK4; EVI5; FN1 variant 1; FN1 variant 3; GATA3; GATA3 variant 1; GBP2; GINS1; GINS2; GINS4; GLIPR1; HMMR variant 1; HMMR variant 2; HMMR variant 3; HMMR…
430		TGF-beta receptor type I	TGFBR1	TGFR1_HUMAN	Receptor with enzyme activity	TGF-beta receptor type-1	Suramin	TGF-beta receptor type-1		Genomic	TGFBR1 variant 1; TGFBR1 variant 2
431		TGF-beta receptor type I	TGFBR1	TGFR1_HUMAN	Receptor with enzyme activity	TGF-beta receptor type-1	Suramin	19-gene polymorphism retinal disease panel		Genomic	ADAMTS9-AS2; APOC1; ARMS2; B3GALTL; C3; CCDC109B; CETP; CFH; COL10A1; COL8A1 variant 1; LOC102724766; RAD51L1; SKIV2L; SLC16A8; TGFBR1 variant 1; TGFBR1 variant 2; TNFRSF10A
432		TGF-beta receptor type I	TGFBR1	TGFR1_HUMAN	Receptor with enzyme activity	TGF-beta receptor type-1	Suramin	7-gene polymorphism familial thoracic aortic aneurysm panel		Genomic	ACTA2 variant 1; ACTA2 variant 2; COL3A1; FBN1; SMAD3; TGFB2 variant 1; TGFB2 variant 2; TGFBR1 variant 1; TGFBR1 variant 2; TGFBR2 variant 1; TGFBR2 variant 2
433		TGF-beta receptor type I	TGFBR1	TGFR1_HUMAN	Receptor with enzyme activity	TGF-beta receptor type-1	Galunisertib	TGF-beta receptor type-1		Genomic	TGFBR1 variant 1; TGFBR1 variant 2
434		TGF-beta receptor type I	TGFBR1	TGFR1_HUMAN	Receptor with enzyme activity	TGF-beta receptor type-1	Galunisertib	19-gene polymorphism retinal disease panel		Genomic	ADAMTS9-AS2; APOC1; ARMS2; B3GALTL; C3; CCDC109B; CETP; CFH; COL10A1; COL8A1 variant 1; LOC102724766; RAD51L1; SKIV2L; SLC16A8; TGFBR1 variant 1; TGFBR1 variant 2; TNFRSF10A
435		TGF-beta receptor type I	TGFBR1	TGFR1_HUMAN	Receptor with enzyme activity	TGF-beta receptor type-1	Galunisertib	7-gene polymorphism familial thoracic aortic aneurysm panel		Genomic	ACTA2 variant 1; ACTA2 variant 2; COL3A1; FBN1; SMAD3; TGFB2 variant 1; TGFB2 variant 2; TGFBR1 variant 1; TGFBR1 variant 2; TGFBR2 variant 1; TGFBR2 variant 2
436		TGF-beta receptor type II	TGFBR2	TGFR2_HUMAN	Receptor with enzyme activity	TGF-beta receptor type-2	Suramin	TGF-beta receptor type-2		Genomic; Proteomic	TGFBR2 variant 1; TGFBR2 variant 2
437		TGF-beta receptor type II	TGFBR2	TGFR2_HUMAN	Receptor with enzyme activity	TGF-beta receptor type-2	Suramin	64-gene expression colorectal cancer panel		Genomic	ACSL6 variant 1; AGR2; ARID3A; ASCL2; ASXL1 variant 1; ATP9A; AXIN2; C13orf18; C20orf43; CEACAM3; CEACAM5 variant 1; CSRP3 variant 1; DIDO1; DUSP18; DYNLRB1; EP300; EPDR1; FBXO34 variant 1; GGA2; GGT7; GID8; GNG4; GPR143; GUCY2C; HNRPL; KCNK5; KHDRBS3; KRT23; LFNG; MDM2 variant 1; MLH1 variant 1; MLH1 variant 3; MLH1 variant 4; PLAGL2; PPP1R3D; PRR15; QPRT; RNF43; ROCK2; RP11-119E20.1; RPL22L1; S…
438		TGF-beta receptor type II	TGFBR2	TGFR2_HUMAN	Receptor with enzyme activity	TGF-beta receptor type-2	Suramin	7-gene polymorphism familial thoracic aortic aneurysm panel		Genomic	ACTA2 variant 1; ACTA2 variant 2; COL3A1; FBN1; SMAD3; TGFB2 variant 1; TGFB2 variant 2; TGFBR1 variant 1; TGFBR1 variant 2; TGFBR2 variant 1; TGFBR2 variant 2
439		TGF-beta receptor type II	TGFBR2	TGFR2_HUMAN	Receptor with enzyme activity	TGF-beta receptor type-2	Lerdelimumab	TGF-beta receptor type-2		Genomic; Proteomic	TGFBR2 variant 1; TGFBR2 variant 2
440		TGF-beta receptor type II	TGFBR2	TGFR2_HUMAN	Receptor with enzyme activity	TGF-beta receptor type-2	Lerdelimumab	64-gene expression colorectal cancer panel		Genomic	ACSL6 variant 1; AGR2; ARID3A; ASCL2; ASXL1 variant 1; ATP9A; AXIN2; C13orf18; C20orf43; CEACAM3; CEACAM5 variant 1; CSRP3 variant 1; DIDO1; DUSP18; DYNLRB1; EP300; EPDR1; FBXO34 variant 1; GGA2; GGT7; GID8; GNG4; GPR143; GUCY2C; HNRPL; KCNK5; KHDRBS3; KRT23; LFNG; MDM2 variant 1; MLH1 variant 1; MLH1 variant 3; MLH1 variant 4; PLAGL2; PPP1R3D; PRR15; QPRT; RNF43; ROCK2; RP11-119E20.1; RPL22L1; S…
441		TGF-beta receptor type II	TGFBR2	TGFR2_HUMAN	Receptor with enzyme activity	TGF-beta receptor type-2	Lerdelimumab	7-gene polymorphism familial thoracic aortic aneurysm panel		Genomic	ACTA2 variant 1; ACTA2 variant 2; COL3A1; FBN1; SMAD3; TGFB2 variant 1; TGFB2 variant 2; TGFBR1 variant 1; TGFBR1 variant 2; TGFBR2 variant 1; TGFBR2 variant 2
442		TGF-beta receptor type II	TGFBR2	TGFR2_HUMAN	Receptor with enzyme activity	TGF-beta receptor type-2	Interferon beta-1b	TGF-beta receptor type-2		Genomic; Proteomic	TGFBR2 variant 1; TGFBR2 variant 2
443		TGF-beta receptor type II	TGFBR2	TGFR2_HUMAN	Receptor with enzyme activity	TGF-beta receptor type-2	Interferon beta-1b	64-gene expression colorectal cancer panel		Genomic	ACSL6 variant 1; AGR2; ARID3A; ASCL2; ASXL1 variant 1; ATP9A; AXIN2; C13orf18; C20orf43; CEACAM3; CEACAM5 variant 1; CSRP3 variant 1; DIDO1; DUSP18; DYNLRB1; EP300; EPDR1; FBXO34 variant 1; GGA2; GGT7; GID8; GNG4; GPR143; GUCY2C; HNRPL; KCNK5; KHDRBS3; KRT23; LFNG; MDM2 variant 1; MLH1 variant 1; MLH1 variant 3; MLH1 variant 4; PLAGL2; PPP1R3D; PRR15; QPRT; RNF43; ROCK2; RP11-119E20.1; RPL22L1; S…
444		TGF-beta receptor type II	TGFBR2	TGFR2_HUMAN	Receptor with enzyme activity	TGF-beta receptor type-2	Interferon beta-1b	7-gene polymorphism familial thoracic aortic aneurysm panel		Genomic	ACTA2 variant 1; ACTA2 variant 2; COL3A1; FBN1; SMAD3; TGFB2 variant 1; TGFB2 variant 2; TGFBR1 variant 1; TGFBR1 variant 2; TGFBR2 variant 1; TGFBR2 variant 2
445		TGF-beta receptor type III (betaglycan)	TGFBR3	TGBR3_HUMAN	Receptor with enzyme activity	Transforming growth factor beta receptor type 3		TGF-beta receptor type III		Genomic; Proteomic	TGFBR3; TGFBR3 variant 2; TGFBR3 variant 3
446		TGF-beta receptor type III (betaglycan)	TGFBR3	TGBR3_HUMAN	Receptor with enzyme activity	Transforming growth factor beta receptor type 3		3-protein breast cancer panel		Genomic; Proteomic	ATP1B1; TGFBR3; TP53 variant 1; TP53 variant 3; TP53 variant 5
447		TGF-beta receptor type III (betaglycan)	TGFBR3	TGBR3_HUMAN	Receptor with enzyme activity	Transforming growth factor beta receptor type 3		158-gene expression breast cancer panel		Genomic	ABCD4 variant 1; ADD3 variant 1; ADD3 variant 3; AFP; AFTPH variant 1; ALAS2 variant 1; ANPEP; ARHGAP19 variant 1; ARIH2; ASAP2 variant 1; ATOH8; ATP8B2 variant 1; AXIN2; BIN3; BMP4; BMP4 variant 2; BMP4 variant 3; C11orf57 variant 2; C12orf29; C14orf49; C7orf25 variant 1; CASP6 variant alpha; CD3D variant 1; CD69; CDON; CFL2; CLSTN3; COL8A1 variant 1; COLEC12 variant 1; COMP; CRMP1 variant 1; CT…
448		TGF-beta receptor type III (betaglycan)	TGFBR3	TGBR3_HUMAN	Receptor with enzyme activity	Transforming growth factor beta receptor type 3		8-gene expression lung cancer panel		Genomic	ACP1 variant 3; DEFA7P; IL27RA; RUNX3; RUNX3 variant 1; TARP variant 2; TGFBR3; TGFBR3 variant 2; TGFBR3 variant 3; TSTA3; VCAN variant 1; VCAN variant 2; VCAN variant 3; VCAN variant 4
449		TRIP2	MED1	MED1_HUMAN	Transcription factor	Mediator of RNA polymerase II transcription subunit 1		Mediator of RNA polymerase II transcription subunit 1		Genomic	PPARBP
450		Troponin C, cardiac	TNNC1	TNNC1_HUMAN	Generic binding protein	Troponin C, slow skeletal and cardiac muscles		Troponin C, slow skeletal and cardiac muscles		Genomic; Proteomic	TNNC1
451		Troponin C, cardiac	TNNC1	TNNC1_HUMAN	Generic binding protein	Troponin C, slow skeletal and cardiac muscles		Cardiac troponin complex		Proteomic	TNNC1; TNNI3; TNNT2 variant 2
452		Troponin C, cardiac	TNNC1	TNNC1_HUMAN	Generic binding protein	Troponin C, slow skeletal and cardiac muscles		Troponin		Genomic; Proteomic	TNNC1; TNNC2; TNNI1; TNNI2; TNNI3; TNNT1 variant 1; TNNT2 variant 1; TNNT2 variant 2
453		Troponin C, cardiac	TNNC1	TNNC1_HUMAN	Generic binding protein	Troponin C, slow skeletal and cardiac muscles		2-protein cardiotoxicity panel		Proteomic	MPO; TNNC1; TNNC2; TNNI1; TNNI2; TNNI3; TNNT1 variant 1; TNNT2 variant 1; TNNT2 variant 2
454		Troponin I, cardiac	TNNI3	TNNI3_HUMAN	Generic binding protein	Troponin I, cardiac muscle		Troponin I, cardiac muscle		Genomic; Proteomic	TNNI3
455		Troponin I, cardiac	TNNI3	TNNI3_HUMAN	Generic binding protein	Troponin I, cardiac muscle		Cardiac troponin complex		Proteomic	TNNC1; TNNI3; TNNT2 variant 2
456		Troponin I, cardiac	TNNI3	TNNI3_HUMAN	Generic binding protein	Troponin I, cardiac muscle		5-protein 2-biochemical systolic heart failure panel		Biochemical; Proteomic	CRP; FLT1; NPPB; TLR2; TNNI3
457		Troponin I, cardiac	TNNI3	TNNI3_HUMAN	Generic binding protein	Troponin I, cardiac muscle		Troponin		Genomic; Proteomic	TNNC1; TNNC2; TNNI1; TNNI2; TNNI3; TNNT1 variant 1; TNNT2 variant 1; TNNT2 variant 2
458		Troponin I, cardiac	TNNI3	TNNI3_HUMAN	Generic binding protein	Troponin I, cardiac muscle		29-gene expression endometrial cancer panel		Genomic	ABCA5; ADAMTS19; AMY1A variant 1; AMY1B; AMY1C; ASRGL1; ATAD2; ATP10B; CFH; ENTPD3; MMP1 variant 1; MMP12; NDP; NMU; NPAS3 variant 1; OVOL1; PDE8B variant 1; PDZD2; PHLDA2; RBP1; RTKN2; SCML1 variant 1; SLC47A1; TNNI3; TNXB
459		Troponin I, cardiac	TNNI3	TNNI3_HUMAN	Generic binding protein	Troponin I, cardiac muscle		5-protein cardiovascular panel		Proteomic	CRP; GDF15; IL1RL1 variant 1; IL1RL1 variant 2; NPPB; TNNI3
460		Troponin I, cardiac	TNNI3	TNNI3_HUMAN	Generic binding protein	Troponin I, cardiac muscle		2-protein cardiotoxicity panel		Proteomic	MPO; TNNC1; TNNC2; TNNI1; TNNI2; TNNI3; TNNT1 variant 1; TNNT2 variant 1; TNNT2 variant 2
461		Troponin T, cardiac	TNNT2	TNNT2_HUMAN	Generic binding protein	Troponin T, cardiac muscle		Troponin T, cardiac muscle		Proteomic	TNNT2 variant 1; TNNT2 variant 2
462		Troponin T, cardiac	TNNT2	TNNT2_HUMAN	Generic binding protein	Troponin T, cardiac muscle		Cardiac troponin complex		Proteomic	TNNC1; TNNI3; TNNT2 variant 2
463		Troponin T, cardiac	TNNT2	TNNT2_HUMAN	Generic binding protein	Troponin T, cardiac muscle		4-protein acute coronary syndrome panel		Proteomic	IL10; MPO; PGF variant 1; TNNT2 variant 2
464		Troponin T, cardiac	TNNT2	TNNT2_HUMAN	Generic binding protein	Troponin T, cardiac muscle		Troponin		Genomic; Proteomic	TNNC1; TNNC2; TNNI1; TNNI2; TNNI3; TNNT1 variant 1; TNNT2 variant 1; TNNT2 variant 2
465		Troponin T, cardiac	TNNT2	TNNT2_HUMAN	Generic binding protein	Troponin T, cardiac muscle		ClinicoMolecular Triad Classification		Genomic	AAAS; ABCA3; ABLIM3; ACAA1; ACADS; ACAT2; ACE2; ACOT4; ACOT9 variant 1; ACTR3; ADCY1; ADCY9; ADD1 variant 2; ADFP; AGGF1; AGR3; AHNAK variant 1; AK5 variant 1; AKR7A3; ALAD; ALDH6A1; ALG3 variant 1; AMT; ANKRD20A11P; APBB2; ARFGEF1; ARHGEF12; ARID4A variant 1; ARL1; ARSG; ASCC3 variant 1; ASS1 variant 1; ATP2A2 variant 2; ATXN2; B4GALT5; BAI2; BBOX1; BBS12; BBS4; BCAT2 variant a; BCL11A variant 1…
466		Troponin T, cardiac	TNNT2	TNNT2_HUMAN	Generic binding protein	Troponin T, cardiac muscle		3-protein cardiovascular panel		Proteomic	CRP; NPPB; TNNT2 variant 2
467		Troponin T, cardiac	TNNT2	TNNT2_HUMAN	Generic binding protein	Troponin T, cardiac muscle		2-protein cardiotoxicity panel		Proteomic	MPO; TNNC1; TNNC2; TNNI1; TNNI2; TNNI3; TNNT1 variant 1; TNNT2 variant 1; TNNT2 variant 2
468		Tuberin	TSC2	TSC2_HUMAN	Regulators (GDI, GAP, GEF)	Tuberin		Tuberin		Genomic; Proteomic	TSC2 variant 1; TSC2 variant 4; TSC2 variant 5
469		VE-cadherin	CDH5	CADH5_HUMAN	Generic binding protein	Cadherin-5		Cadherin-5		Genomic; Proteomic	CDH5
470		XIAP	XIAP	XIAP_HUMAN	Generic binding protein	E3 ubiquitin-protein ligase XIAP		Baculoviral IAP repeat-containing protein 4		Genomic; Proteomic	XIAP
471		ZIC3	ZIC3	ZIC3_HUMAN	Transcription factor	Zinc finger protein ZIC 3		Zinc finger protein ZIC 3		Genomic; Proteomic	ZIC3
472		alpha-MHC	MYH6	MYH6_HUMAN	Generic binding protein	Myosin-6		Myosin-6		Genomic; Proteomic	MYH6
473	MYH7	beta-MHC	MYH7	MYH7_HUMAN	Generic binding protein	Myosin-7		Myosin-7		Genomic	MYH7	-0.952778	5e-05
474		c-Raf-1	RAF1	RAF1_HUMAN	Protein kinase	RAF proto-oncogene serine/threonine-protein kinase	Sorafenib	RAF proto-oncogene serine/threonine protein kinase		Genomic; Proteomic	RAF1
475		c-Raf-1	RAF1	RAF1_HUMAN	Protein kinase	RAF proto-oncogene serine/threonine-protein kinase	Sorafenib	Epithelial splicing regulatory protein 1/RAF proto-oncogene serine/threonine-protein kinase fusion gene		Genomic	ESRP1 variant 1; RAF1
476		c-Raf-1	RAF1	RAF1_HUMAN	Protein kinase	RAF proto-oncogene serine/threonine-protein kinase	Sorafenib	50-gene expression sepsis panel		Genomic	ABP1; BNIP3L; BTG2; CCL4 variant 1; CDK1 variant 1; CHI3L1; CTSC variant 1; CTSC variant 2; DAB2; DPYD; ENC1; FUS; HPGD, transcript variant 1; IFI16; IL8; ITGA7 variant 1; KLF6 variant A; LAIR1 variant a; LENG4; LITAF; MLANA; MME variant 1; MRPL33 variant1; MTDH; NBEA; NDUFAB1; NDUFS6; NFKBIA; PROK2 variant 2; QPCT; RAF1; RBP4; RNASEN variant 1; RNF130; SH3PXD2B; SLAMF7; SMN1 variant d; SMN2 vari…
477		c-Raf-1	RAF1	RAF1_HUMAN	Protein kinase	RAF proto-oncogene serine/threonine-protein kinase	Sorafenib	47-gene expression ovarian cancer panel		Genomic	AKT1 variant 1; AKT2 variant 1; AKT3 variant 1; BAD; BAX variant beta; BAX variant delta; BCL2L1 variant 1; CDK1 variant 1; EGFR variant 1; EGFR variant 2; EGFR variant 3; EGFR variant 4; GNAS variant 1; GNB1; GNB2; GNB3; GNG11; GNG12; GNG3; GNG4; GNG7; HRAS variant 1; IRS1; MAP2K2; PIK3CA; PIK3CB; PIK3CD; PPM1B variant 1; PPM1D; PPM1F; PPM1G; PPM2C; PRKACB variant 1; PRKAR1A variant 1; PRKAR2A; …
478		c-Raf-1	RAF1	RAF1_HUMAN	Protein kinase	RAF proto-oncogene serine/threonine-protein kinase	Sorafenib	31-gene expression brain cancer panel		Genomic	ATP5A1 variant 2; CCT8; E2F1; FLNA variant 1; FYN variant 1; GRB2 variant 1; HDAC1; HDAC2; IKBKB variant 1; IKBKG; IQGAP2; KDR; KHDRBS1; KIAA1967; MAP3K3 variant 1; MBD1 variant 1; NCK1; NFKB1 variant 1; NFKBIB variant 1; PHGDH; RAF1; REL; RELA variant 1; RET variant 2; SEC16A; SUV39H1; VIM; WASPIP; YWHAB
479		c-Raf-1	RAF1	RAF1_HUMAN	Protein kinase	RAF proto-oncogene serine/threonine-protein kinase	Sorafenib	47-gene expression cancer panel		Genomic	AKT1 variant 1; AKT2 variant 1; AKT3 variant 1; BAD; BAX variant beta; BAX variant delta; BCL2L1 variant 1; BCL2L1 variant 2; CDK1 variant 1; EGFR variant 1; EGFR variant 2; EGFR variant 3; EGFR variant 4; GNAS variant 1; GNB1; GNB2; GNB3; GNB5 variant 2; GNG10 variant 1; GNG11; GNG12; GNG13; GNG3; GNG4; GNG5; GNG7; HRAS variant 1; IRS1; MAP2K2; PIK3CA; PIK3CB; PIK3CD; PPM1A variant 3; PPM1B vari…
480		c-Raf-1	RAF1	RAF1_HUMAN	Protein kinase	RAF proto-oncogene serine/threonine-protein kinase	Sorafenib	51-gene expression gastroenteropancreatic neuroendocrine cancer panel		Genomic	AKAP8L; APLP2 variant 1; ARAF variant 1; ARHGEF40; ATP6V1H variant 1; BNIP3L; BRAF; CD59 variant 1; COMMD9 variant 1; CTGF; ENPP4; FAM131A variant 1; FZD7; GLT8D1 variant 1; HBXAP; HDAC9 variant 1; HDAC9 variant 3; HDAC9 variant 4; HDAC9 variant 5; HDAC9 variant 6; HSF2 variant 1; KRAS variant a; KRAS variant b; LEO1; MAP3K7CL; MKI67 variant 1; MORF4L2 variant 1; NAP1L1 variant 2; NOL3 cytoplasmi…
481		c-Raf-1	RAF1	RAF1_HUMAN	Protein kinase	RAF proto-oncogene serine/threonine-protein kinase	Sorafenib	13-gene polymorphism rasopathy panel		Genomic	BRAF; CBL; HRAS variant 1; HRAS variant 2; HRAS variant 3; KRAS variant a; KRAS variant b; MAP2K1; MAP2K2; NF1 variant 1; NF1 variant 2; NRAS; PTPN11 variant 1; RAF1; SHOC2; SOS1; SPRED1
482		c-Src	SRC	SRC_HUMAN	Protein kinase	Proto-oncogene tyrosine-protein kinase Src	Dasatinib	Proto-oncogene tyrosine-protein kinase Src		Genomic; Proteomic	SRC variant 1
483		c-Src	SRC	SRC_HUMAN	Protein kinase	Proto-oncogene tyrosine-protein kinase Src	Dasatinib	8-gene expression colorectal cancer panel		Genomic	IGF1 variant 4; MIA3; MMP2 variant 1; SRC variant 1; SYK; TRAF4
484		c-Src	SRC	SRC_HUMAN	Protein kinase	Proto-oncogene tyrosine-protein kinase Src	Dasatinib	277-gene expression lung cancer panel		Genomic	ACTA2 variant 2; ACTC1; ACTG1; ADAM10; ADAM12 long variant; ADAM17; ADAM19 variant 1; ADAM8; ADCY6 variant 1; ADORA2B; ADPN; ADRBK2; AEN; ALOX15B variant d; AREG; ASAP3 variant 1; ATF2 variant 1; ATP2C2; BCAR3; BMPR2 variant 1; BPGM variant 2; CALML5; CASP1 variant alpha; CASP4 variant alpha; CAT; CCNA1 variant 1; CCNB2; CCND1; CCND2; CD3EAP; CDC42; CDH3; CENPF; CHODL variant 1; CHODL variant 2; …
485		c-Src	SRC	SRC_HUMAN	Protein kinase	Proto-oncogene tyrosine-protein kinase Src	Dasatinib	8-protein breast cancer panel		Proteomic	BCL11A variant 1; BCL11A variant 2; CDK2 variant 1; CDKN1A variant 2; ERBB2 variant 1; ERBB2 variant 2; MYH11 variant SM1; RB1; SRC variant 1; WAF1
486		c-Src	SRC	SRC_HUMAN	Protein kinase	Proto-oncogene tyrosine-protein kinase Src	Saracatinib	Proto-oncogene tyrosine-protein kinase Src		Genomic; Proteomic	SRC variant 1
487		c-Src	SRC	SRC_HUMAN	Protein kinase	Proto-oncogene tyrosine-protein kinase Src	Saracatinib	8-gene expression colorectal cancer panel		Genomic	IGF1 variant 4; MIA3; MMP2 variant 1; SRC variant 1; SYK; TRAF4
488		c-Src	SRC	SRC_HUMAN	Protein kinase	Proto-oncogene tyrosine-protein kinase Src	Saracatinib	277-gene expression lung cancer panel		Genomic	ACTA2 variant 2; ACTC1; ACTG1; ADAM10; ADAM12 long variant; ADAM17; ADAM19 variant 1; ADAM8; ADCY6 variant 1; ADORA2B; ADPN; ADRBK2; AEN; ALOX15B variant d; AREG; ASAP3 variant 1; ATF2 variant 1; ATP2C2; BCAR3; BMPR2 variant 1; BPGM variant 2; CALML5; CASP1 variant alpha; CASP4 variant alpha; CAT; CCNA1 variant 1; CCNB2; CCND1; CCND2; CD3EAP; CDC42; CDH3; CENPF; CHODL variant 1; CHODL variant 2; …
489		c-Src	SRC	SRC_HUMAN	Protein kinase	Proto-oncogene tyrosine-protein kinase Src	Saracatinib	8-protein breast cancer panel		Proteomic	BCL11A variant 1; BCL11A variant 2; CDK2 variant 1; CDKN1A variant 2; ERBB2 variant 1; ERBB2 variant 2; MYH11 variant SM1; RB1; SRC variant 1; WAF1
490		c-Src	SRC	SRC_HUMAN	Protein kinase	Proto-oncogene tyrosine-protein kinase Src	Cediranib	Proto-oncogene tyrosine-protein kinase Src		Genomic; Proteomic	SRC variant 1
491		c-Src	SRC	SRC_HUMAN	Protein kinase	Proto-oncogene tyrosine-protein kinase Src	Cediranib	8-gene expression colorectal cancer panel		Genomic	IGF1 variant 4; MIA3; MMP2 variant 1; SRC variant 1; SYK; TRAF4
492		c-Src	SRC	SRC_HUMAN	Protein kinase	Proto-oncogene tyrosine-protein kinase Src	Cediranib	277-gene expression lung cancer panel		Genomic	ACTA2 variant 2; ACTC1; ACTG1; ADAM10; ADAM12 long variant; ADAM17; ADAM19 variant 1; ADAM8; ADCY6 variant 1; ADORA2B; ADPN; ADRBK2; AEN; ALOX15B variant d; AREG; ASAP3 variant 1; ATF2 variant 1; ATP2C2; BCAR3; BMPR2 variant 1; BPGM variant 2; CALML5; CASP1 variant alpha; CASP4 variant alpha; CAT; CCNA1 variant 1; CCNB2; CCND1; CCND2; CD3EAP; CDC42; CDH3; CENPF; CHODL variant 1; CHODL variant 2; …
493		c-Src	SRC	SRC_HUMAN	Protein kinase	Proto-oncogene tyrosine-protein kinase Src	Cediranib	8-protein breast cancer panel		Proteomic	BCL11A variant 1; BCL11A variant 2; CDK2 variant 1; CDKN1A variant 2; ERBB2 variant 1; ERBB2 variant 2; MYH11 variant SM1; RB1; SRC variant 1; WAF1
494		c-Src	SRC	SRC_HUMAN	Protein kinase	Proto-oncogene tyrosine-protein kinase Src	Nintedanib	Proto-oncogene tyrosine-protein kinase Src		Genomic; Proteomic	SRC variant 1
495		c-Src	SRC	SRC_HUMAN	Protein kinase	Proto-oncogene tyrosine-protein kinase Src	Nintedanib	8-gene expression colorectal cancer panel		Genomic	IGF1 variant 4; MIA3; MMP2 variant 1; SRC variant 1; SYK; TRAF4
496		c-Src	SRC	SRC_HUMAN	Protein kinase	Proto-oncogene tyrosine-protein kinase Src	Nintedanib	277-gene expression lung cancer panel		Genomic	ACTA2 variant 2; ACTC1; ACTG1; ADAM10; ADAM12 long variant; ADAM17; ADAM19 variant 1; ADAM8; ADCY6 variant 1; ADORA2B; ADPN; ADRBK2; AEN; ALOX15B variant d; AREG; ASAP3 variant 1; ATF2 variant 1; ATP2C2; BCAR3; BMPR2 variant 1; BPGM variant 2; CALML5; CASP1 variant alpha; CASP4 variant alpha; CAT; CCNA1 variant 1; CCNB2; CCND1; CCND2; CD3EAP; CDC42; CDH3; CENPF; CHODL variant 1; CHODL variant 2; …
497		c-Src	SRC	SRC_HUMAN	Protein kinase	Proto-oncogene tyrosine-protein kinase Src	Nintedanib	8-protein breast cancer panel		Proteomic	BCL11A variant 1; BCL11A variant 2; CDK2 variant 1; CDKN1A variant 2; ERBB2 variant 1; ERBB2 variant 2; MYH11 variant SM1; RB1; SRC variant 1; WAF1
498		p300	EP300	EP300_HUMAN	Generic enzyme	Histone acetyltransferase p300		Histone acetyltransferase p300		Genomic; Proteomic	EP300
499		p300	EP300	EP300_HUMAN	Generic enzyme	Histone acetyltransferase p300		37-gene expression lupus panel		Genomic	CCL2; CCL3; CCR1; CD163 variant 1; CDKN1C; CXCL1; DUSP1; EP300; FCGR1A; FCGR2A variant 2; FCGR2B variant 1; FOS; IFI35; IFIT1 variant 2; IFIT3; IFITM1; IL1B; IL1R2 variant 1; IL1RN variant 1; IL8; JUN; MAP2K3 variant B; MAP2K6; MX1; NFAT5 transcript variant 1; NFKBIA; OAS1 variant 2; PRKACA variant 1; PRKACA variant 2; PRKACB variant 1; SMAD3; SOCS1; SOCS3; STAT1 variant alpha; STAT2 variant 1
500		p300	EP300	EP300_HUMAN	Generic enzyme	Histone acetyltransferase p300		64-gene expression colorectal cancer panel		Genomic	ACSL6 variant 1; AGR2; ARID3A; ASCL2; ASXL1 variant 1; ATP9A; AXIN2; C13orf18; C20orf43; CEACAM3; CEACAM5 variant 1; CSRP3 variant 1; DIDO1; DUSP18; DYNLRB1; EP300; EPDR1; FBXO34 variant 1; GGA2; GGT7; GID8; GNG4; GPR143; GUCY2C; HNRPL; KCNK5; KHDRBS3; KRT23; LFNG; MDM2 variant 1; MLH1 variant 1; MLH1 variant 3; MLH1 variant 4; PLAGL2; PPP1R3D; PRR15; QPRT; RNF43; ROCK2; RP11-119E20.1; RPL22L1; S…

## Sheet: Info
Info
General
Date	2016.03.11
Server	https://portal.genego.com
Version	MetaCore+MetaDrug® version 6.24 build 67895 scripts 67893.
Name	Fei
Login	louisville-feiye
Export Settings
Homo sapiens	Yes
Mus musculus	No
Rattus norvegicus	No
Ortholog	No
With active data only	No
Active Data
Names	Type	Size
DEGs_CEMvsCE_314genes_pval.01MetaCore	General Experiment	304		Threshold	0.58
				P-value	1
