# Supplementary material for: The myocardial regenerative potential of three-dimensional engineered cardiac tissues composed of multiple human iPS cell-derived cardiovascular cell lineages
Source: Sci Rep. 2016 Jul 20;6:29933. doi: 10.1038/srep29933 (PMC4951692; doi:10.1038/srep29933)
Supplement: Supplementary Dataset 3 [file srep29933-s7.xls]

## Sheet: List Report
List Report
MetaCore Data								Integrity Biomarkers Data				DEGs_CEMvsCE_314genes_pval.01MetaCore
#	Input IDs	Network Object Name	Gene Symbol	Unit (protein or chem)	Object Type	Description	Therapeutic Drugs	Integrity Biomarker	Integrity Biomarker Role	Integrity Biomarker Type	Integrity Gene Symbol	Signal	p-value
1		14-3-3 epsilon	YWHAE	1433E_HUMAN	Generic binding protein	14-3-3 protein epsilon		14-3-3 protein epsilon		Genomic; Proteomic	YWHAE
2		ADAM19	ADAM19	ADA19_HUMAN	Metalloprotease	Disintegrin and metalloproteinase domain-containing protein 19		Disintegrin and metalloproteinase domain-containing protein 19		Genomic	ADAM19 variant 1; ADAM19 variant 2
3		ADAM19	ADAM19	ADA19_HUMAN	Metalloprotease	Disintegrin and metalloproteinase domain-containing protein 19		588-gene expression liposarcoma panel		Genomic	ABCA8; ABCC6; ABLIM1 variant 1; ACACB; ACAT1; ACOT9 variant 1; ACOX2; ACSL1; ACTC1; ACTN1 variant 1; ACTN4; ACY1; ADAM19 variant 1; ADH1B; ADIPOQ variant 2; ADORA2B; ADRB2; AGPAT2 variant 1; AGTR1; ALDH1A1; AMOTL2; ANGPT1 variant 1; ANK2 variant 1; AOC3; APOD; APP variant 1; AQP7; ARID1A variant 1; ARIH1; ASPM; ASPN variant 1; ASS1 variant 1; ATAD2; ATP1A2; ATP1B1; ATP2A2 variant 2; AURKA variant…
4		ADAM19	ADAM19	ADA19_HUMAN	Metalloprotease	Disintegrin and metalloproteinase domain-containing protein 19		277-gene expression lung cancer panel		Genomic	ACTA2 variant 2; ACTC1; ACTG1; ADAM10; ADAM12 long variant; ADAM17; ADAM19 variant 1; ADAM8; ADCY6 variant 1; ADORA2B; ADPN; ADRBK2; AEN; ALOX15B variant d; AREG; ASAP3 variant 1; ATF2 variant 1; ATP2C2; BCAR3; BMPR2 variant 1; BPGM variant 2; CALML5; CASP1 variant alpha; CASP4 variant alpha; CAT; CCNA1 variant 1; CCNB2; CCND1; CCND2; CD3EAP; CDC42; CDH3; CENPF; CHODL variant 1; CHODL variant 2; …
5		AKT(PKB)	AKT1	AKT1_HUMAN	Protein kinase		Perifosine	RAC-alpha serine/threonine-protein kinase		Genomic; Proteomic	AKT1 variant 1; AKT1 variant 2; AKT1 variant 3
6		AKT(PKB)	AKT1	AKT1_HUMAN	Protein kinase		Perifosine	5-protein breast cancer panel		Proteomic	AKT1 variant 1; FOXO1A; MTOR; RPS6KB2 variant 1; cvariant alpha
7		AKT(PKB)	AKT1	AKT1_HUMAN	Protein kinase		Perifosine	633-gene expression gastric cancer panel		Genomic	ACY1; ADSL variant 1; AKT1 variant 1; ALDH7A1; ALK; AMPD1 variant 1; ANTXR1; APEX1; APRT; ARNTL variant 1; ATIC; ATP1A1; AZIN1 variant 1; BCAT2 variant a; C15orf44 variant 4; C8orf55; CASP1 variant alpha; CCRL2; CCT3 variant 1; CCT7 variant 1; CDK4; CDKAL1; CHST5; CIAPIN1; CKAP5 variant 2; CLN3 variant 1; CLN6; CLNS1A; COPS5; CSE1L; CSNK1A1 variant 1; CSNK1A1 variant 2; CSTF2; CTSC variant 1; CTS…
8		AKT(PKB)	AKT1	AKT1_HUMAN	Protein kinase		Perifosine	47-gene expression ovarian cancer panel		Genomic	AKT1 variant 1; AKT2 variant 1; AKT3 variant 1; BAD; BAX variant beta; BAX variant delta; BCL2L1 variant 1; CDK1 variant 1; EGFR variant 1; EGFR variant 2; EGFR variant 3; EGFR variant 4; GNAS variant 1; GNB1; GNB2; GNB3; GNG11; GNG12; GNG3; GNG4; GNG7; HRAS variant 1; IRS1; MAP2K2; PIK3CA; PIK3CB; PIK3CD; PPM1B variant 1; PPM1D; PPM1F; PPM1G; PPM2C; PRKACB variant 1; PRKAR1A variant 1; PRKAR2A; …
9		AKT(PKB)	AKT1	AKT1_HUMAN	Protein kinase		Perifosine	28-gene expression breast cancer panel		Genomic	ABCB1; ABCC2; ABCG2 variant 1; AKT1 variant 1; AURKA variant 1; BAG1; BIRC5 variant 1; BIRC5 variant 3; CCNB1; CD68 variant 1; CDKN1B; CTSL2; ERBB2 variant 1; ERBB2 variant 2; GAPD; GRB7 variant 1; GSTM1 variant 1; GSTM1 variant 2; GUSB; HPRT1; MKI67 variant 1; MLH1 variant 1; MMP11; MYBL2; PGR variant 2; PTEN; RPLP0 variant 1; SCUBE2; SPARC; TFRC variant 1; cvariant alpha
10		AKT(PKB)	AKT1	AKT1_HUMAN	Protein kinase		Perifosine	5-protein breast cancer panel		Proteomic	AKT1 variant 1; CLDN1; HIF1A variant 1; PIK3CA
11		AKT(PKB)	AKT1	AKT1_HUMAN	Protein kinase		Perifosine	47-gene expression cancer panel		Genomic	AKT1 variant 1; AKT2 variant 1; AKT3 variant 1; BAD; BAX variant beta; BAX variant delta; BCL2L1 variant 1; BCL2L1 variant 2; CDK1 variant 1; EGFR variant 1; EGFR variant 2; EGFR variant 3; EGFR variant 4; GNAS variant 1; GNB1; GNB2; GNB3; GNB5 variant 2; GNG10 variant 1; GNG11; GNG12; GNG13; GNG3; GNG4; GNG5; GNG7; HRAS variant 1; IRS1; MAP2K2; PIK3CA; PIK3CB; PIK3CD; PPM1A variant 3; PPM1B vari…
12		AKT(PKB)	AKT1	AKT1_HUMAN	Protein kinase		Perifosine	5-protein breast cancer panel		Proteomic	AKT1 variant 1; AKT1 variant 2; AKT1 variant 3; IGFBP2; RPS6; STK11; STMN1 variant 1; STMN1 variant 2; STMN1 variant 3; STMN1 variant 4
13		AKT(PKB)	AKT1	AKT1_HUMAN	Protein kinase		Bardoxolone methyl	RAC-alpha serine/threonine-protein kinase		Genomic; Proteomic	AKT1 variant 1; AKT1 variant 2; AKT1 variant 3
14		AKT(PKB)	AKT1	AKT1_HUMAN	Protein kinase		Bardoxolone methyl	5-protein breast cancer panel		Proteomic	AKT1 variant 1; FOXO1A; MTOR; RPS6KB2 variant 1; cvariant alpha
15		AKT(PKB)	AKT1	AKT1_HUMAN	Protein kinase		Bardoxolone methyl	633-gene expression gastric cancer panel		Genomic	ACY1; ADSL variant 1; AKT1 variant 1; ALDH7A1; ALK; AMPD1 variant 1; ANTXR1; APEX1; APRT; ARNTL variant 1; ATIC; ATP1A1; AZIN1 variant 1; BCAT2 variant a; C15orf44 variant 4; C8orf55; CASP1 variant alpha; CCRL2; CCT3 variant 1; CCT7 variant 1; CDK4; CDKAL1; CHST5; CIAPIN1; CKAP5 variant 2; CLN3 variant 1; CLN6; CLNS1A; COPS5; CSE1L; CSNK1A1 variant 1; CSNK1A1 variant 2; CSTF2; CTSC variant 1; CTS…
16		AKT(PKB)	AKT1	AKT1_HUMAN	Protein kinase		Bardoxolone methyl	47-gene expression ovarian cancer panel		Genomic	AKT1 variant 1; AKT2 variant 1; AKT3 variant 1; BAD; BAX variant beta; BAX variant delta; BCL2L1 variant 1; CDK1 variant 1; EGFR variant 1; EGFR variant 2; EGFR variant 3; EGFR variant 4; GNAS variant 1; GNB1; GNB2; GNB3; GNG11; GNG12; GNG3; GNG4; GNG7; HRAS variant 1; IRS1; MAP2K2; PIK3CA; PIK3CB; PIK3CD; PPM1B variant 1; PPM1D; PPM1F; PPM1G; PPM2C; PRKACB variant 1; PRKAR1A variant 1; PRKAR2A; …
17		AKT(PKB)	AKT1	AKT1_HUMAN	Protein kinase		Bardoxolone methyl	28-gene expression breast cancer panel		Genomic	ABCB1; ABCC2; ABCG2 variant 1; AKT1 variant 1; AURKA variant 1; BAG1; BIRC5 variant 1; BIRC5 variant 3; CCNB1; CD68 variant 1; CDKN1B; CTSL2; ERBB2 variant 1; ERBB2 variant 2; GAPD; GRB7 variant 1; GSTM1 variant 1; GSTM1 variant 2; GUSB; HPRT1; MKI67 variant 1; MLH1 variant 1; MMP11; MYBL2; PGR variant 2; PTEN; RPLP0 variant 1; SCUBE2; SPARC; TFRC variant 1; cvariant alpha
18		AKT(PKB)	AKT1	AKT1_HUMAN	Protein kinase		Bardoxolone methyl	5-protein breast cancer panel		Proteomic	AKT1 variant 1; CLDN1; HIF1A variant 1; PIK3CA
19		AKT(PKB)	AKT1	AKT1_HUMAN	Protein kinase		Bardoxolone methyl	47-gene expression cancer panel		Genomic	AKT1 variant 1; AKT2 variant 1; AKT3 variant 1; BAD; BAX variant beta; BAX variant delta; BCL2L1 variant 1; BCL2L1 variant 2; CDK1 variant 1; EGFR variant 1; EGFR variant 2; EGFR variant 3; EGFR variant 4; GNAS variant 1; GNB1; GNB2; GNB3; GNB5 variant 2; GNG10 variant 1; GNG11; GNG12; GNG13; GNG3; GNG4; GNG5; GNG7; HRAS variant 1; IRS1; MAP2K2; PIK3CA; PIK3CB; PIK3CD; PPM1A variant 3; PPM1B vari…
20		AKT(PKB)	AKT1	AKT1_HUMAN	Protein kinase		Bardoxolone methyl	5-protein breast cancer panel		Proteomic	AKT1 variant 1; AKT1 variant 2; AKT1 variant 3; IGFBP2; RPS6; STK11; STMN1 variant 1; STMN1 variant 2; STMN1 variant 3; STMN1 variant 4
21		AKT(PKB)	AKT2	AKT2_HUMAN	Protein kinase		Perifosine	RAC-beta serine/threonine-protein kinase		Genomic; Proteomic	AKT2 variant 1; AKT2 variant 2
22		AKT(PKB)	AKT2	AKT2_HUMAN	Protein kinase		Perifosine	47-gene expression ovarian cancer panel		Genomic	AKT1 variant 1; AKT2 variant 1; AKT3 variant 1; BAD; BAX variant beta; BAX variant delta; BCL2L1 variant 1; CDK1 variant 1; EGFR variant 1; EGFR variant 2; EGFR variant 3; EGFR variant 4; GNAS variant 1; GNB1; GNB2; GNB3; GNG11; GNG12; GNG3; GNG4; GNG7; HRAS variant 1; IRS1; MAP2K2; PIK3CA; PIK3CB; PIK3CD; PPM1B variant 1; PPM1D; PPM1F; PPM1G; PPM2C; PRKACB variant 1; PRKAR1A variant 1; PRKAR2A; …
23		AKT(PKB)	AKT2	AKT2_HUMAN	Protein kinase		Perifosine	47-gene expression cancer panel		Genomic	AKT1 variant 1; AKT2 variant 1; AKT3 variant 1; BAD; BAX variant beta; BAX variant delta; BCL2L1 variant 1; BCL2L1 variant 2; CDK1 variant 1; EGFR variant 1; EGFR variant 2; EGFR variant 3; EGFR variant 4; GNAS variant 1; GNB1; GNB2; GNB3; GNB5 variant 2; GNG10 variant 1; GNG11; GNG12; GNG13; GNG3; GNG4; GNG5; GNG7; HRAS variant 1; IRS1; MAP2K2; PIK3CA; PIK3CB; PIK3CD; PPM1A variant 3; PPM1B vari…
24		AKT(PKB)	AKT2	AKT2_HUMAN	Protein kinase		Perifosine	6-gene expression ovarian cancer panel		Genomic	AKT2 variant 1; AKT2 variant 2; CALM3; KRAS variant a; KRAS variant b; RAC1 (Rac1b variant); RAC1 variant Rac1; RPS6KA2 variant 1; YWHAB
25		AKT(PKB)	AKT2	AKT2_HUMAN	Protein kinase		Bardoxolone methyl	RAC-beta serine/threonine-protein kinase		Genomic; Proteomic	AKT2 variant 1; AKT2 variant 2
26		AKT(PKB)	AKT2	AKT2_HUMAN	Protein kinase		Bardoxolone methyl	47-gene expression ovarian cancer panel		Genomic	AKT1 variant 1; AKT2 variant 1; AKT3 variant 1; BAD; BAX variant beta; BAX variant delta; BCL2L1 variant 1; CDK1 variant 1; EGFR variant 1; EGFR variant 2; EGFR variant 3; EGFR variant 4; GNAS variant 1; GNB1; GNB2; GNB3; GNG11; GNG12; GNG3; GNG4; GNG7; HRAS variant 1; IRS1; MAP2K2; PIK3CA; PIK3CB; PIK3CD; PPM1B variant 1; PPM1D; PPM1F; PPM1G; PPM2C; PRKACB variant 1; PRKAR1A variant 1; PRKAR2A; …
27		AKT(PKB)	AKT2	AKT2_HUMAN	Protein kinase		Bardoxolone methyl	47-gene expression cancer panel		Genomic	AKT1 variant 1; AKT2 variant 1; AKT3 variant 1; BAD; BAX variant beta; BAX variant delta; BCL2L1 variant 1; BCL2L1 variant 2; CDK1 variant 1; EGFR variant 1; EGFR variant 2; EGFR variant 3; EGFR variant 4; GNAS variant 1; GNB1; GNB2; GNB3; GNB5 variant 2; GNG10 variant 1; GNG11; GNG12; GNG13; GNG3; GNG4; GNG5; GNG7; HRAS variant 1; IRS1; MAP2K2; PIK3CA; PIK3CB; PIK3CD; PPM1A variant 3; PPM1B vari…
28		AKT(PKB)	AKT2	AKT2_HUMAN	Protein kinase		Bardoxolone methyl	6-gene expression ovarian cancer panel		Genomic	AKT2 variant 1; AKT2 variant 2; CALM3; KRAS variant a; KRAS variant b; RAC1 (Rac1b variant); RAC1 variant Rac1; RPS6KA2 variant 1; YWHAB
29		AKT(PKB)	AKT3	AKT3_HUMAN	Protein kinase		Perifosine	RAC-gamma serine/threonine-protein kinase		Genomic; Proteomic	AKT3 variant 1; AKT3 variant 2
30		AKT(PKB)	AKT3	AKT3_HUMAN	Protein kinase		Perifosine	47-gene expression ovarian cancer panel		Genomic	AKT1 variant 1; AKT2 variant 1; AKT3 variant 1; BAD; BAX variant beta; BAX variant delta; BCL2L1 variant 1; CDK1 variant 1; EGFR variant 1; EGFR variant 2; EGFR variant 3; EGFR variant 4; GNAS variant 1; GNB1; GNB2; GNB3; GNG11; GNG12; GNG3; GNG4; GNG7; HRAS variant 1; IRS1; MAP2K2; PIK3CA; PIK3CB; PIK3CD; PPM1B variant 1; PPM1D; PPM1F; PPM1G; PPM2C; PRKACB variant 1; PRKAR1A variant 1; PRKAR2A; …
31		AKT(PKB)	AKT3	AKT3_HUMAN	Protein kinase		Perifosine	788-gene expression esophageal cancer panel		Genomic	A2ML1; ABCA1; ABCC10; ABHD12 variant 1; ABHD5; ABLIM1 variant 1; ABLIM3; ACAA1; ACOT9 variant 1; ACOX1 variant 1; ACPP variant 1; ACSL1; ACTA2 variant 2; ACTN1 variant 1; ADAMTSL4 variant 1; ADAMTSL4 variant 2; ADH5; ADS1; AIM1L; AK3L1 variant 1; AKAP13 variant 1; AKAP2 variant 1; AKR1B10; AKT3 variant 1; ALDH3B2 variant 1; ALDH9A1; AMIGO2 variant 2; ANKRD22; ANKRD35; ANKRD38; ANTXR2; AQP3; ARAP2…
32		AKT(PKB)	AKT3	AKT3_HUMAN	Protein kinase		Perifosine	47-gene expression cancer panel		Genomic	AKT1 variant 1; AKT2 variant 1; AKT3 variant 1; BAD; BAX variant beta; BAX variant delta; BCL2L1 variant 1; BCL2L1 variant 2; CDK1 variant 1; EGFR variant 1; EGFR variant 2; EGFR variant 3; EGFR variant 4; GNAS variant 1; GNB1; GNB2; GNB3; GNB5 variant 2; GNG10 variant 1; GNG11; GNG12; GNG13; GNG3; GNG4; GNG5; GNG7; HRAS variant 1; IRS1; MAP2K2; PIK3CA; PIK3CB; PIK3CD; PPM1A variant 3; PPM1B vari…
33		AKT(PKB)	AKT3	AKT3_HUMAN	Protein kinase		Perifosine	117-gene expression breast cancer panel		Genomic	AKT3 variant 1; AKT3 variant 2; ALDH1A2 variant 1; ALDH1A2 variant 4; AP1S2; ARHGAP15; ARHGAP28; ARHGAP6 variant 1; ASAH1 variant 1; ASAH1 variant 2; BANK1 variant 1; CAPN3 variant 1; CAPN3, variant 3; CARD11; CASP1 variant alpha; CBS; CCL19; CCR2 variant A; CCR2B variant B; CCR5 variant A; CD37 variant 1; CD40 variant 1; CD48 variant 1; CDC25B variant 1; CDC25B variant 3; CDH11 variant 1; CH25H;…
34		AKT(PKB)	AKT3	AKT3_HUMAN	Protein kinase		Bardoxolone methyl	RAC-gamma serine/threonine-protein kinase		Genomic; Proteomic	AKT3 variant 1; AKT3 variant 2
35		AKT(PKB)	AKT3	AKT3_HUMAN	Protein kinase		Bardoxolone methyl	47-gene expression ovarian cancer panel		Genomic	AKT1 variant 1; AKT2 variant 1; AKT3 variant 1; BAD; BAX variant beta; BAX variant delta; BCL2L1 variant 1; CDK1 variant 1; EGFR variant 1; EGFR variant 2; EGFR variant 3; EGFR variant 4; GNAS variant 1; GNB1; GNB2; GNB3; GNG11; GNG12; GNG3; GNG4; GNG7; HRAS variant 1; IRS1; MAP2K2; PIK3CA; PIK3CB; PIK3CD; PPM1B variant 1; PPM1D; PPM1F; PPM1G; PPM2C; PRKACB variant 1; PRKAR1A variant 1; PRKAR2A; …
36		AKT(PKB)	AKT3	AKT3_HUMAN	Protein kinase		Bardoxolone methyl	788-gene expression esophageal cancer panel		Genomic	A2ML1; ABCA1; ABCC10; ABHD12 variant 1; ABHD5; ABLIM1 variant 1; ABLIM3; ACAA1; ACOT9 variant 1; ACOX1 variant 1; ACPP variant 1; ACSL1; ACTA2 variant 2; ACTN1 variant 1; ADAMTSL4 variant 1; ADAMTSL4 variant 2; ADH5; ADS1; AIM1L; AK3L1 variant 1; AKAP13 variant 1; AKAP2 variant 1; AKR1B10; AKT3 variant 1; ALDH3B2 variant 1; ALDH9A1; AMIGO2 variant 2; ANKRD22; ANKRD35; ANKRD38; ANTXR2; AQP3; ARAP2…
37		AKT(PKB)	AKT3	AKT3_HUMAN	Protein kinase		Bardoxolone methyl	47-gene expression cancer panel		Genomic	AKT1 variant 1; AKT2 variant 1; AKT3 variant 1; BAD; BAX variant beta; BAX variant delta; BCL2L1 variant 1; BCL2L1 variant 2; CDK1 variant 1; EGFR variant 1; EGFR variant 2; EGFR variant 3; EGFR variant 4; GNAS variant 1; GNB1; GNB2; GNB3; GNB5 variant 2; GNG10 variant 1; GNG11; GNG12; GNG13; GNG3; GNG4; GNG5; GNG7; HRAS variant 1; IRS1; MAP2K2; PIK3CA; PIK3CB; PIK3CD; PPM1A variant 3; PPM1B vari…
38		AKT(PKB)	AKT3	AKT3_HUMAN	Protein kinase		Bardoxolone methyl	117-gene expression breast cancer panel		Genomic	AKT3 variant 1; AKT3 variant 2; ALDH1A2 variant 1; ALDH1A2 variant 4; AP1S2; ARHGAP15; ARHGAP28; ARHGAP6 variant 1; ASAH1 variant 1; ASAH1 variant 2; BANK1 variant 1; CAPN3 variant 1; CAPN3, variant 3; CARD11; CASP1 variant alpha; CBS; CCL19; CCR2 variant A; CCR2B variant B; CCR5 variant A; CD37 variant 1; CD40 variant 1; CD48 variant 1; CDC25B variant 1; CDC25B variant 3; CDH11 variant 1; CH25H;…
39		BAF180	PBRM1	PB1_HUMAN	Generic binding protein	Protein polybromo-1		Protein polybromo-1		Genomic; Proteomic	PBRM1 variant 1
40		BAF57	SMARCE1	SMCE1_HUMAN	Generic binding protein	SWI/SNF-related matrix-associated actin-dependent regulator of chromatin subfamily E member 1		SWI/SNF-related matrix-associated actin-dependent regulator of chromatin subfamily E member 1		Genomic; Proteomic	SMARCE1
41		BAF60c	SMARCD3	SMRD3_HUMAN	Generic binding protein	SWI/SNF-related matrix-associated actin-dependent regulator of chromatin subfamily D member 3		SWI/SNF related matrix associated actin dependent regulator of chromatin subfamily D member 3		Genomic	SMARCD3 variant 1
42		BAF60c	SMARCD3	SMRD3_HUMAN	Generic binding protein	SWI/SNF-related matrix-associated actin-dependent regulator of chromatin subfamily D member 3		23-gene expression breast cancer panel		Genomic	ABCB1; ACO1; EIF6 variant 1; ELMO1 variant 1; ELMO1 variant 3; ENTPD1 variant 1; ETF1; GNE; N4BP2L1 variant 1; NNMT; PIP5K1B variant 2; SHC1 variant 1; SMARCA2 variant 2; SMARCD3 variant 1; TIMP1; TNFRSF1A; TRIM68; USP12; USP25; UTRN
43		BAF60c	SMARCD3	SMRD3_HUMAN	Generic binding protein	SWI/SNF-related matrix-associated actin-dependent regulator of chromatin subfamily D member 3		51-gene expression gastroenteropancreatic neuroendocrine cancer panel		Genomic	AKAP8L; APLP2 variant 1; ARAF variant 1; ARHGEF40; ATP6V1H variant 1; BNIP3L; BRAF; CD59 variant 1; COMMD9 variant 1; CTGF; ENPP4; FAM131A variant 1; FZD7; GLT8D1 variant 1; HBXAP; HDAC9 variant 1; HDAC9 variant 3; HDAC9 variant 4; HDAC9 variant 5; HDAC9 variant 6; HSF2 variant 1; KRAS variant a; KRAS variant b; LEO1; MAP3K7CL; MKI67 variant 1; MORF4L2 variant 1; NAP1L1 variant 2; NOL3 cytoplasmi…
44		BARX2	BARX2	BARX2_HUMAN	Transcription factor	Homeobox protein BarH-like 2		Homeobox protein BarH-like 2		Genomic; Proteomic	BARX2
45		BBS6	MKKS	MKKS_HUMAN	Generic binding protein	McKusick-Kaufman/Bardet-Biedl syndromes putative chaperonin		McKusick-Kaufman/Bardet-Biedl syndromes putative chaperonin		Genomic	MKKS; MKKS variant 2
46		CHD7	CHD7	CHD7_HUMAN	Generic enzyme	Chromodomain-helicase-DNA-binding protein 7		Chromodomain-helicase-DNA-binding protein 7		Genomic	c
47		Calcineurin A (catalytic)	PPP3CA	PP2BA_HUMAN	Protein phosphatase		Pimecrolimus	Serine/threonine protein phosphatase 2B catalytic subunit alpha isoform		Genomic; Proteomic	PPP3CA variant 1; PPP3CA variant 2
48		Calcineurin A (catalytic)	PPP3CA	PP2BA_HUMAN	Protein phosphatase		Pimecrolimus	163-gene expression colon cancer panel		Genomic	ABHD2 variant 1; AKAP12 variant 1; ALCAM; ANXA1; ANXA2 variant 1; APOE; Adam19; BGN; BHLHB2; BID variant 1; BID variant 2; BNIP3L; CD59 variant 1; CEBPB; COL5A2; CPT2; CTGF; CTSB variant 1; CXCL16 variant 1; CYR61; DAF; DCBLD2; DDIT4; DLEU1; DNAJA3; DUSP10 variant 1; DUSP5; DUSP6 variant 1; DYNLL2; ERRFI1; FHL2; FN1 variant 1; FN1 variant 3; FOLR1; GADD45B; GEMIN4; GEMIN6; GMNN; GPNMB variant 2; …
49		Calcineurin A (catalytic)	PPP3CA	PP2BA_HUMAN	Protein phosphatase		Pimecrolimus	15-gene expression breast cancer panel		Genomic	CCNA2; CD36 variant 1; CD36 variant 2; CD36 variant 3; CXCL12 variant 3; CXCL12 variant 4; CXCL12 variant alpha; CXCL12 variant beta; DNASE1L3; ERBB2 variant 1; ERBB2 variant 2; HBA1; HBA2; HBB; HSPA8 variant 1; LPL; MAPK8IP2 variant 1; MMP13; PPAP2B; PPP3CA variant 1; WAC variant 1
50		Calcineurin A (catalytic)	PPP3CA	PP2BA_HUMAN	Protein phosphatase		Tacrolimus	Serine/threonine protein phosphatase 2B catalytic subunit alpha isoform		Genomic; Proteomic	PPP3CA variant 1; PPP3CA variant 2
51		Calcineurin A (catalytic)	PPP3CA	PP2BA_HUMAN	Protein phosphatase		Tacrolimus	163-gene expression colon cancer panel		Genomic	ABHD2 variant 1; AKAP12 variant 1; ALCAM; ANXA1; ANXA2 variant 1; APOE; Adam19; BGN; BHLHB2; BID variant 1; BID variant 2; BNIP3L; CD59 variant 1; CEBPB; COL5A2; CPT2; CTGF; CTSB variant 1; CXCL16 variant 1; CYR61; DAF; DCBLD2; DDIT4; DLEU1; DNAJA3; DUSP10 variant 1; DUSP5; DUSP6 variant 1; DYNLL2; ERRFI1; FHL2; FN1 variant 1; FN1 variant 3; FOLR1; GADD45B; GEMIN4; GEMIN6; GMNN; GPNMB variant 2; …
52		Calcineurin A (catalytic)	PPP3CA	PP2BA_HUMAN	Protein phosphatase		Tacrolimus	15-gene expression breast cancer panel		Genomic	CCNA2; CD36 variant 1; CD36 variant 2; CD36 variant 3; CXCL12 variant 3; CXCL12 variant 4; CXCL12 variant alpha; CXCL12 variant beta; DNASE1L3; ERBB2 variant 1; ERBB2 variant 2; HBA1; HBA2; HBB; HSPA8 variant 1; LPL; MAPK8IP2 variant 1; MMP13; PPAP2B; PPP3CA variant 1; WAC variant 1
53		Calcineurin A (catalytic)	PPP3CA	PP2BA_HUMAN	Protein phosphatase		Voclosporin	Serine/threonine protein phosphatase 2B catalytic subunit alpha isoform		Genomic; Proteomic	PPP3CA variant 1; PPP3CA variant 2
54		Calcineurin A (catalytic)	PPP3CA	PP2BA_HUMAN	Protein phosphatase		Voclosporin	163-gene expression colon cancer panel		Genomic	ABHD2 variant 1; AKAP12 variant 1; ALCAM; ANXA1; ANXA2 variant 1; APOE; Adam19; BGN; BHLHB2; BID variant 1; BID variant 2; BNIP3L; CD59 variant 1; CEBPB; COL5A2; CPT2; CTGF; CTSB variant 1; CXCL16 variant 1; CYR61; DAF; DCBLD2; DDIT4; DLEU1; DNAJA3; DUSP10 variant 1; DUSP5; DUSP6 variant 1; DYNLL2; ERRFI1; FHL2; FN1 variant 1; FN1 variant 3; FOLR1; GADD45B; GEMIN4; GEMIN6; GMNN; GPNMB variant 2; …
55		Calcineurin A (catalytic)	PPP3CA	PP2BA_HUMAN	Protein phosphatase		Voclosporin	15-gene expression breast cancer panel		Genomic	CCNA2; CD36 variant 1; CD36 variant 2; CD36 variant 3; CXCL12 variant 3; CXCL12 variant 4; CXCL12 variant alpha; CXCL12 variant beta; DNASE1L3; ERBB2 variant 1; ERBB2 variant 2; HBA1; HBA2; HBB; HSPA8 variant 1; LPL; MAPK8IP2 variant 1; MMP13; PPAP2B; PPP3CA variant 1; WAC variant 1
56		Calcineurin A (catalytic)	PPP3CA	PP2BA_HUMAN	Protein phosphatase		Cyclosporine	Serine/threonine protein phosphatase 2B catalytic subunit alpha isoform		Genomic; Proteomic	PPP3CA variant 1; PPP3CA variant 2
57		Calcineurin A (catalytic)	PPP3CA	PP2BA_HUMAN	Protein phosphatase		Cyclosporine	163-gene expression colon cancer panel		Genomic	ABHD2 variant 1; AKAP12 variant 1; ALCAM; ANXA1; ANXA2 variant 1; APOE; Adam19; BGN; BHLHB2; BID variant 1; BID variant 2; BNIP3L; CD59 variant 1; CEBPB; COL5A2; CPT2; CTGF; CTSB variant 1; CXCL16 variant 1; CYR61; DAF; DCBLD2; DDIT4; DLEU1; DNAJA3; DUSP10 variant 1; DUSP5; DUSP6 variant 1; DYNLL2; ERRFI1; FHL2; FN1 variant 1; FN1 variant 3; FOLR1; GADD45B; GEMIN4; GEMIN6; GMNN; GPNMB variant 2; …
58		Calcineurin A (catalytic)	PPP3CA	PP2BA_HUMAN	Protein phosphatase		Cyclosporine	15-gene expression breast cancer panel		Genomic	CCNA2; CD36 variant 1; CD36 variant 2; CD36 variant 3; CXCL12 variant 3; CXCL12 variant 4; CXCL12 variant alpha; CXCL12 variant beta; DNASE1L3; ERBB2 variant 1; ERBB2 variant 2; HBA1; HBA2; HBB; HSPA8 variant 1; LPL; MAPK8IP2 variant 1; MMP13; PPAP2B; PPP3CA variant 1; WAC variant 1
59		Calcineurin A (catalytic)	PPP3CB	PP2BB_HUMAN	Protein phosphatase		Pimecrolimus	Serine/threonine protein phosphatase 2B catalytic subunit beta		Genomic	PPP3CB variant 2
60		Calcineurin A (catalytic)	PPP3CB	PP2BB_HUMAN	Protein phosphatase		Pimecrolimus	29-gene expression prostate cancer panel		Genomic; Proteomic	ACTR3B variant 1; APOC1; ATP8A1 variant 1; C10orf116; CDK1 variant 1; CDK1 variant 4; CDON; DEGS1; DPP4; F12; FEV; GATA3; GATA3 variant 1; GSTM3; HIST1H3A; HIST1H3B; HIST1H3C; HIST1H3D; HIST1H3E; HIST1H3F; HIST1H3G; HIST1H3H; HIST1H3I; HIST1H3J; HOXC4; HSPA5BP1; IGSF1 variant 1; IGSF6; INHA; INHBA; INHBB; INHBC; KIF18B variant 1; KRT15; LDHB; MAOA; MT1F; NCAPG2; OIP5; PPP3CB variant 2; QPRT; SYNM…
61		Calcineurin A (catalytic)	PPP3CB	PP2BB_HUMAN	Protein phosphatase		Tacrolimus	Serine/threonine protein phosphatase 2B catalytic subunit beta		Genomic	PPP3CB variant 2
62		Calcineurin A (catalytic)	PPP3CB	PP2BB_HUMAN	Protein phosphatase		Tacrolimus	29-gene expression prostate cancer panel		Genomic; Proteomic	ACTR3B variant 1; APOC1; ATP8A1 variant 1; C10orf116; CDK1 variant 1; CDK1 variant 4; CDON; DEGS1; DPP4; F12; FEV; GATA3; GATA3 variant 1; GSTM3; HIST1H3A; HIST1H3B; HIST1H3C; HIST1H3D; HIST1H3E; HIST1H3F; HIST1H3G; HIST1H3H; HIST1H3I; HIST1H3J; HOXC4; HSPA5BP1; IGSF1 variant 1; IGSF6; INHA; INHBA; INHBB; INHBC; KIF18B variant 1; KRT15; LDHB; MAOA; MT1F; NCAPG2; OIP5; PPP3CB variant 2; QPRT; SYNM…
63		Calcineurin A (catalytic)	PPP3CB	PP2BB_HUMAN	Protein phosphatase		Voclosporin	Serine/threonine protein phosphatase 2B catalytic subunit beta		Genomic	PPP3CB variant 2
64		Calcineurin A (catalytic)	PPP3CB	PP2BB_HUMAN	Protein phosphatase		Voclosporin	29-gene expression prostate cancer panel		Genomic; Proteomic	ACTR3B variant 1; APOC1; ATP8A1 variant 1; C10orf116; CDK1 variant 1; CDK1 variant 4; CDON; DEGS1; DPP4; F12; FEV; GATA3; GATA3 variant 1; GSTM3; HIST1H3A; HIST1H3B; HIST1H3C; HIST1H3D; HIST1H3E; HIST1H3F; HIST1H3G; HIST1H3H; HIST1H3I; HIST1H3J; HOXC4; HSPA5BP1; IGSF1 variant 1; IGSF6; INHA; INHBA; INHBB; INHBC; KIF18B variant 1; KRT15; LDHB; MAOA; MT1F; NCAPG2; OIP5; PPP3CB variant 2; QPRT; SYNM…
65		Calcineurin A (catalytic)	PPP3CB	PP2BB_HUMAN	Protein phosphatase		Cyclosporine	Serine/threonine protein phosphatase 2B catalytic subunit beta		Genomic	PPP3CB variant 2
66		Calcineurin A (catalytic)	PPP3CB	PP2BB_HUMAN	Protein phosphatase		Cyclosporine	29-gene expression prostate cancer panel		Genomic; Proteomic	ACTR3B variant 1; APOC1; ATP8A1 variant 1; C10orf116; CDK1 variant 1; CDK1 variant 4; CDON; DEGS1; DPP4; F12; FEV; GATA3; GATA3 variant 1; GSTM3; HIST1H3A; HIST1H3B; HIST1H3C; HIST1H3D; HIST1H3E; HIST1H3F; HIST1H3G; HIST1H3H; HIST1H3I; HIST1H3J; HOXC4; HSPA5BP1; IGSF1 variant 1; IGSF6; INHA; INHBA; INHBB; INHBC; KIF18B variant 1; KRT15; LDHB; MAOA; MT1F; NCAPG2; OIP5; PPP3CB variant 2; QPRT; SYNM…
67		Calcineurin A (catalytic)	PPP3CC	PP2BC_HUMAN	Protein phosphatase		Pimecrolimus	Serine/threonine-protein phosphatase 2B catalytic subunit gamma isoform		Genomic	PPP3CC
68		Calcineurin A (catalytic)	PPP3CC	PP2BC_HUMAN	Protein phosphatase		Tacrolimus	Serine/threonine-protein phosphatase 2B catalytic subunit gamma isoform		Genomic	PPP3CC
69		Calcineurin A (catalytic)	PPP3CC	PP2BC_HUMAN	Protein phosphatase		Voclosporin	Serine/threonine-protein phosphatase 2B catalytic subunit gamma isoform		Genomic	PPP3CC
70		Calcineurin A (catalytic)	PPP3CC	PP2BC_HUMAN	Protein phosphatase		Cyclosporine	Serine/threonine-protein phosphatase 2B catalytic subunit gamma isoform		Genomic	PPP3CC
71	RCAN1	Calcipressin 1	RCAN1	RCAN1_HUMAN	Generic binding protein	Calcipressin-1		Calcipressin-1		Genomic; Proteomic	RCAN1 variant 1; RCAN1 variant 4	-0.687686	0.0007
72	RCAN1	Calcipressin 1	RCAN1	RCAN1_HUMAN	Generic binding protein	Calcipressin-1		367-gene expression 1-microRNA breast cancer panel		Genomic	ABCA3; ABCC4 variant 1; ACSL3 variant 1; ACSL3 variant 2; ACTA2 variant 2; ACTG2; ACVR1; ADAM8; ADAMTS12; ADORA2A; ADRBK2; AGPAT2 variant 1; AIFM2 variant 2; AIM2; AKAP2 variant 1; ANKRD22; ANO1; ANXA7 variant 1; AOC3; APOE; AQP1 variant 1; BGN; BIRC3; BOC; BTN3A1 variant 1; BTN3A3 variant 2; BUB3 variant 1; C12orf11; C1RL; C1S variant 1; C1orf116 variant 1; CADM1 variant 1; CALD1; CAPN2; CAPN5; …	-0.687686	0.0007
73	RCAN1	Calcipressin 1	RCAN1	RCAN1_HUMAN	Generic binding protein	Calcipressin-1		158-gene expression prostate cancer panel		Genomic	ACTA2 variant 2; AHNAK variant 1; ALDH3B2 variant 1; ANK1 variant 9; ATP7B variant 1; BEND4 variant 1; CALU variant 1; CAMKK2 variant 1; CCL8; CDC25A variant 1; CDKN2AIPNL; CITED2; CLEC11A; CNN2 variant 1; CNTNAP2; COL6A2 variant 2C2; CRIM1; CYR61; DGAT2; DGKB; DGKZ; DIAPH2 variant 156; DIDO1; DNAH7; EGFL7 variant 1; ELMO2 variant 1; EPS15L1; ERN1; F5; FAM111B; FBXL3; FGD4; FMO5 variant 1; FSTL1;…	-0.687686	0.0007
74	RCAN1	Calcipressin 1	RCAN1	RCAN1_HUMAN	Generic binding protein	Calcipressin-1		588-gene expression liposarcoma panel		Genomic	ABCA8; ABCC6; ABLIM1 variant 1; ACACB; ACAT1; ACOT9 variant 1; ACOX2; ACSL1; ACTC1; ACTN1 variant 1; ACTN4; ACY1; ADAM19 variant 1; ADH1B; ADIPOQ variant 2; ADORA2B; ADRB2; AGPAT2 variant 1; AGTR1; ALDH1A1; AMOTL2; ANGPT1 variant 1; ANK2 variant 1; AOC3; APOD; APP variant 1; AQP7; ARID1A variant 1; ARIH1; ASPM; ASPN variant 1; ASS1 variant 1; ATAD2; ATP1A2; ATP1B1; ATP2A2 variant 2; AURKA variant…	-0.687686	0.0007
75	RCAN1	Calcipressin 1	RCAN1	RCAN1_HUMAN	Generic binding protein	Calcipressin-1		223-gene expression breast cancer panel		Genomic	ABAT variant 1; ACOX1 variant 1; ACTN1 variant 1; ACY1; ADAM10; ADFP; ADM; AEBP1; ALDH5A1; ALOX15; ALPPL2; AMD1 variant 1; AMY2A; ANGPTL4 variant 1; ANP32A; ANXA2 variant 1; APOA1; APOL3 alpha/d variant; AQP3; AVEN; BAG3; BEST1; BHLHB2; BMP7; BUCS1; C19orf6; C1orf116 variant 1; C8orf84; CA9; CALML5; CBFB variant 1; CBX3 variant 2; CDC42EP4; CDK13 variant 1; CLDN1; CLIC4; COL10A1; CRLF1; CSNK1G3 v…	-0.687686	0.0007
76	RCAN1	Calcipressin 1	RCAN1	RCAN1_HUMAN	Generic binding protein	Calcipressin-1		9-gene expression Down's syndrome panel		Genomic	ATP5O; BTG3 variant 1; ITSN1 variant 1; LAMB3 variant 1; RCAN1 variant 1; RCAN1 variant 4 ; SOD1; SON variant f; SUMO3; USP16 variant 1	-0.687686	0.0007
77	RCAN1	Calcipressin 1	RCAN1	RCAN1_HUMAN	Generic binding protein	Calcipressin-1		38-gene expression cancer panel		Genomic	ADORA2B; AGBL5 variant 1; ARNTL variant 1; ARNTL variant 2; CCDC141; CDKN1A variant 2; CLEC6A; CXCL2; CXCL6; CYS1; DIO2 variant 2; DNMT1 variant 1; DNMT1 variant 2; DNMT3A variant 1; DNMT3A variant 2; DNMT3A variant 3; EGFR variant 1; EGFR variant 2; EGFR variant 3; EGFR variant 4; EPAS1; EREG; IGJ; KIAA1430; LITAF; MBD1 variant 1; MBD1 variant 6; NNT variant 1; PER3; PI15; PLCXD2; PRKCG; PVR var…	-0.687686	0.0007
78	MYBPC3	Cardiac MyBP-C	MYBPC3	MYPC3_HUMAN	Generic binding protein	Myosin-binding protein C, cardiac-type		Myosin-binding protein C, cardiac-type		Genomic	MYBPC3	-0.514088	0.0071
79		Cardiotrophin-1	CTF1	CTF1_HUMAN	Receptor ligand	Cardiotrophin-1		Cardiotrophin-1		Genomic; Proteomic	CTF1
80		CrkL	CRKL	CRKL_HUMAN	Generic binding protein	Crk-like protein		Crk-like protein		Genomic; Proteomic	CRKL
81		E2F1	E2F1	E2F1_HUMAN	Transcription factor	Transcription factor E2F1		Transcription factor E2F1		Genomic; Proteomic	E2F1
82		E2F1	E2F1	E2F1_HUMAN	Transcription factor	Transcription factor E2F1		2-gene expression breast cancer panel		Genomic	E2F1
83		E2F1	E2F1	E2F1_HUMAN	Transcription factor	Transcription factor E2F1		3-protein prostate cancer panel		Proteomic	E2F1; MKI67 variant 1; TOP2A
84		E2F1	E2F1	E2F1_HUMAN	Transcription factor	Transcription factor E2F1		16-gene methylation acute myeloid leukemia panel		Genomic	CXCR5 variant 1; CXCR5 variant 2; E2F1; FAM110A; LCK; LMCD1; PRMT7; SMG6; SRR; VWF; ZFP161 variant 1
85		E2F1	E2F1	E2F1_HUMAN	Transcription factor	Transcription factor E2F1		421-gene expression lung cancer panel		Genomic	AARS; ABCA1; ABLIM1 variant 1; ACOT1; ACOX1 variant 1; ACSS1; ADA; ADCY4; ADM; AHSA1; AIM2; AKR1A1 variant 2; AKR1B1; ALG9 variant 1; ANKK1; APEX1; APOL3 alpha/d variant; APRT; ARIH2; ATIC; ATP10B; ATP1A1; ATP5A1 variant 2; B4GALT5; BCL11B variant 1; BCL6 variant 1; BTN3A2 variant 1; C20orf3; C21orf2; CA4; CALM1 variant 1; CALM2; CALM3; CCR2 variant A; CCR2B variant B; CCT7 variant 1; CD40LG; CD5…
86		E2F1	E2F1	E2F1_HUMAN	Transcription factor	Transcription factor E2F1		15-gene expression breast cancer panel		Genomic	CTSD; E2F1; EGFR variant 1; EGFR variant 2; EGFR variant 3; EGFR variant 4; FIGF; GSTP1; MMP1 variant 1; MMP11; PLAU variant 1; PLAUR variant 1; SERPINE1 variant 1; TGFB1; TYMP variant 2; VEGFA; VEGFA variant 1; VEGFA variant 4; VEGFA variant 6; VEGFA variant 7
87		E2F1	E2F1	E2F1_HUMAN	Transcription factor	Transcription factor E2F1		3-gene expression prostate cancer panel		Genomic	E2F1; MKI67 variant 1; TOP2A
88		E2F1	E2F1	E2F1_HUMAN	Transcription factor	Transcription factor E2F1		31-gene expression brain cancer panel		Genomic	ATP5A1 variant 2; CCT8; E2F1; FLNA variant 1; FYN variant 1; GRB2 variant 1; HDAC1; HDAC2; IKBKB variant 1; IKBKG; IQGAP2; KDR; KHDRBS1; KIAA1967; MAP3K3 variant 1; MBD1 variant 1; NCK1; NFKB1 variant 1; NFKBIB variant 1; PHGDH; RAF1; REL; RELA variant 1; RET variant 2; SEC16A; SUV39H1; VIM; WASPIP; YWHAB
89		E2F1	E2F1	E2F1_HUMAN	Transcription factor	Transcription factor E2F1		147-gene expression breast cancer panel		Genomic	ANAPC11 variant 1; ANAPC5 variant 1; ANGPTL4 variant 1; ANLN; ANP32B; ARHGAP21; ARHGEF28 variant 1; ASF1B; ATM; BIRC5 variant 1; BIRC5 variant 2; BIRC5 variant 3; BRCA1 variant 3; BRCA1 variant BRCA1a; BRCA1, variant 2; BRCA2; BUB1; C1 protein; CASP8AP2; CBX2 variant 1; CBX5 variant 1; CCNA2; CCNB1; CCNB2; CCNF; CD34; CDC20; CDC25C; CDC45L; CDC6; CDCA3; CDCA5; CDCA7 variant 1; CDCA8; CDK2 variant…
90		E2F1	E2F1	E2F1_HUMAN	Transcription factor	Transcription factor E2F1		138-gene expression breast cancer panel		Genomic	ABCC5 variant 1; ABHD5; ACLY variant 1; ACOT7 variant hBACHb; ALG8 variant 1; ANO1; AP1G1 variant 1; APEX2; ARG2; ASAP2 variant 1; ASPM; ATAD2; ATP9A; BACH1 variant 1; BACH1 variant 2; BLM; BOP1; BRCA1 variant 3; BRCA1 variant BRCA1a; BRCA1, variant 2; C15orf63 variant 1; CCNE1; CCNE2; CCNF; CCT5; CD2AP; CDC25A variant 1; CDC45L; CDC7 variant 1; CDK2 variant 1; CENPA; CENPE variant 1; CENPF; CEP5…
91		E2F4	E2F4	E2F4_HUMAN	Transcription factor	Transcription factor E2F4		Transcription factor E2F4		Genomic; Proteomic	E2F4
92		E2F4	E2F4	E2F4_HUMAN	Transcription factor	Transcription factor E2F4		15-gene expression lung cancer panel		Genomic	ALDH3A1; CFLAR; E2F4; GULP1; INHBA; OGT variant1; RCC1 variant a; RTEL1 variant 2; SLC37A4; SORBS2 variant 2; ZHX3
93		E2F4	E2F4	E2F4_HUMAN	Transcription factor	Transcription factor E2F4		45-gene expression lung cancer panel		Genomic	ALDH3A1; BMPR1A; CALM1 variant 1; CALM2; CALM3; CAV1 variant 1; CD44 variant 1; CFLAR; CHD1L; DDX3X; E2F4; ELK3; GULP1; HEATR3; IGFBP7; INHBA; ITGA3 variant a; JRKL; KCTD12; LAMA4; MET variant 2; MICAL2; MYO10; NEBL variant 1; OGT variant1; PDLIM7 variant 1; PPFIBP1 variant 1; PPP2R1B variant 1; PRKAB1; PRKD3; PSG3; QSOX1 variant 1; RCC1 variant a; RTEL1 variant 2; SEMA3A; SLC37A4; SORBS2 variant…
94		E2F4	E2F4	E2F4_HUMAN	Transcription factor	Transcription factor E2F4		277-gene expression lung cancer panel		Genomic	ACTA2 variant 2; ACTC1; ACTG1; ADAM10; ADAM12 long variant; ADAM17; ADAM19 variant 1; ADAM8; ADCY6 variant 1; ADORA2B; ADPN; ADRBK2; AEN; ALOX15B variant d; AREG; ASAP3 variant 1; ATF2 variant 1; ATP2C2; BCAR3; BMPR2 variant 1; BPGM variant 2; CALML5; CASP1 variant alpha; CASP4 variant alpha; CAT; CCNA1 variant 1; CCNB2; CCND1; CCND2; CD3EAP; CDC42; CDH3; CENPF; CHODL variant 1; CHODL variant 2; …
95		ECE2	ECE2	ECE2_HUMAN	Generic protease	Endothelin-converting enzyme 2		Endothelin-converting enzyme 2		Genomic	ECE2
96		ECE2	ECE2	ECE2_HUMAN	Generic protease	Endothelin-converting enzyme 2		367-gene expression 1-microRNA breast cancer panel		Genomic	ABCA3; ABCC4 variant 1; ACSL3 variant 1; ACSL3 variant 2; ACTA2 variant 2; ACTG2; ACVR1; ADAM8; ADAMTS12; ADORA2A; ADRBK2; AGPAT2 variant 1; AIFM2 variant 2; AIM2; AKAP2 variant 1; ANKRD22; ANO1; ANXA7 variant 1; AOC3; APOE; AQP1 variant 1; BGN; BIRC3; BOC; BTN3A1 variant 1; BTN3A3 variant 2; BUB3 variant 1; C12orf11; C1RL; C1S variant 1; C1orf116 variant 1; CADM1 variant 1; CALD1; CAPN2; CAPN5; …
97		ECE2	ECE2	ECE2_HUMAN	Generic protease	Endothelin-converting enzyme 2		99-gene expression head and neck cancer panel		Genomic	ADORA2B; AK3L1 variant 1; ALDOA variant 1; ANGPTL4 variant 1; ANKRD37; ANLN; BCAR1; BNIP3; C14orf156; C16orf74; C20orf20; CA12 variant 1; CA9; COL4A5 variant 1; CORO1C; DPM2; ECE2; GAPD; GSS; HIG2; HOMER1; IGF2BP2 variant 1; IL8; KCTD11; KRT17; LDHA; LDLR variant 1; MIF; MNAT1; MRPL14; MRPS17; MTX1 variant 1; NDRG1 variant 2; NDUFA4L2; NME1 variant 1; P4HA1; PAWR; PFKFB4; PGAM1; PGF variant 1; PG…
98		ECE2	ECE2	ECE2_HUMAN	Generic protease	Endothelin-converting enzyme 2		ClinicoMolecular Triad Classification		Genomic	AAAS; ABCA3; ABLIM3; ACAA1; ACADS; ACAT2; ACE2; ACOT4; ACOT9 variant 1; ACTR3; ADCY1; ADCY9; ADD1 variant 2; ADFP; AGGF1; AGR3; AHNAK variant 1; AK5 variant 1; AKR7A3; ALAD; ALDH6A1; ALG3 variant 1; AMT; ANKRD20A11P; APBB2; ARFGEF1; ARHGEF12; ARID4A variant 1; ARL1; ARSG; ASCC3 variant 1; ASS1 variant 1; ATP2A2 variant 2; ATXN2; B4GALT5; BAI2; BBOX1; BBS12; BBS4; BCAT2 variant a; BCL11A variant 1…
99		ECE2	ECE2	ECE2_HUMAN	Generic protease	Endothelin-converting enzyme 2		157-gene expression neuroblastoma panel		Genomic	ACSL4 variant 1; ACSL4 variant 2; AGPAT4; ANAPC1; ARHGEF3 variant 1; ARL4D; ATAD2; Astrotactin variant 1; C10orf26; C19orf43; C1orf114; C20orf72; C4orf34; C5orf41 variant 1; CAMK2N1; CCNI; CELF3 variant 1; CLU variant 1; CNNM1; CNTN1 variant 1; CRTAP; CSRNP3 variant 1; CYP4V2; DCTPP1; DHCR7 variant 1; DHCR7 variant 2; DIRAS3; DKC1; DNER; E2F5; E2F8; ECE2; EIF2C4; EIF2S2; EMC3-AS1; EPB41L1 variant…
100		EDNRA	EDNRA	EDNRA_HUMAN	GPCR	Endothelin-1 receptor	Ambrisentan	Endothelin-1 receptor		Genomic; Proteomic	EDNRA variant 1
101		EDNRA	EDNRA	EDNRA_HUMAN	GPCR	Endothelin-1 receptor	Ambrisentan	367-gene expression 1-microRNA breast cancer panel		Genomic	ABCA3; ABCC4 variant 1; ACSL3 variant 1; ACSL3 variant 2; ACTA2 variant 2; ACTG2; ACVR1; ADAM8; ADAMTS12; ADORA2A; ADRBK2; AGPAT2 variant 1; AIFM2 variant 2; AIM2; AKAP2 variant 1; ANKRD22; ANO1; ANXA7 variant 1; AOC3; APOE; AQP1 variant 1; BGN; BIRC3; BOC; BTN3A1 variant 1; BTN3A3 variant 2; BUB3 variant 1; C12orf11; C1RL; C1S variant 1; C1orf116 variant 1; CADM1 variant 1; CALD1; CAPN2; CAPN5; …
102		EDNRA	EDNRA	EDNRA_HUMAN	GPCR	Endothelin-1 receptor	Ambrisentan	786-gene expression cancer panel		Genomic	ABHD2 variant 1; ACSL5 variant 1; ADAM12 long variant; ADAMTS1; ADAMTS14 variant 1; ADAMTS2 variant 1; ADAMTS6; ADAMTS9; ADAMTSL2; AEBP1; AGTRL1; AHR; AK3L1 variant 1; AKAP12 variant 1; AKR1C1; AKR1C2 variant 1; ALDH1A1; ALDH1L2; AMPH variant 1; ANGPTL2; ANK3 variant 1; ANPEP; ANTXR1; APCDD1; APOD; AQP1 variant 1; ARHGAP25 variant 1; ARHGAP6 variant 1; ARL7; ASNS variant 1; ASS1 variant 1; ATF5 v…
103		EDNRA	EDNRA	EDNRA_HUMAN	GPCR	Endothelin-1 receptor	Ambrisentan	788-gene expression esophageal cancer panel		Genomic	A2ML1; ABCA1; ABCC10; ABHD12 variant 1; ABHD5; ABLIM1 variant 1; ABLIM3; ACAA1; ACOT9 variant 1; ACOX1 variant 1; ACPP variant 1; ACSL1; ACTA2 variant 2; ACTN1 variant 1; ADAMTSL4 variant 1; ADAMTSL4 variant 2; ADH5; ADS1; AIM1L; AK3L1 variant 1; AKAP13 variant 1; AKAP2 variant 1; AKR1B10; AKT3 variant 1; ALDH3B2 variant 1; ALDH9A1; AMIGO2 variant 2; ANKRD22; ANKRD35; ANKRD38; ANTXR2; AQP3; ARAP2…
104		EDNRA	EDNRA	EDNRA_HUMAN	GPCR	Endothelin-1 receptor	Macitentan	Endothelin-1 receptor		Genomic; Proteomic	EDNRA variant 1
105		EDNRA	EDNRA	EDNRA_HUMAN	GPCR	Endothelin-1 receptor	Macitentan	367-gene expression 1-microRNA breast cancer panel		Genomic	ABCA3; ABCC4 variant 1; ACSL3 variant 1; ACSL3 variant 2; ACTA2 variant 2; ACTG2; ACVR1; ADAM8; ADAMTS12; ADORA2A; ADRBK2; AGPAT2 variant 1; AIFM2 variant 2; AIM2; AKAP2 variant 1; ANKRD22; ANO1; ANXA7 variant 1; AOC3; APOE; AQP1 variant 1; BGN; BIRC3; BOC; BTN3A1 variant 1; BTN3A3 variant 2; BUB3 variant 1; C12orf11; C1RL; C1S variant 1; C1orf116 variant 1; CADM1 variant 1; CALD1; CAPN2; CAPN5; …
106		EDNRA	EDNRA	EDNRA_HUMAN	GPCR	Endothelin-1 receptor	Macitentan	786-gene expression cancer panel		Genomic	ABHD2 variant 1; ACSL5 variant 1; ADAM12 long variant; ADAMTS1; ADAMTS14 variant 1; ADAMTS2 variant 1; ADAMTS6; ADAMTS9; ADAMTSL2; AEBP1; AGTRL1; AHR; AK3L1 variant 1; AKAP12 variant 1; AKR1C1; AKR1C2 variant 1; ALDH1A1; ALDH1L2; AMPH variant 1; ANGPTL2; ANK3 variant 1; ANPEP; ANTXR1; APCDD1; APOD; AQP1 variant 1; ARHGAP25 variant 1; ARHGAP6 variant 1; ARL7; ASNS variant 1; ASS1 variant 1; ATF5 v…
107		EDNRA	EDNRA	EDNRA_HUMAN	GPCR	Endothelin-1 receptor	Macitentan	788-gene expression esophageal cancer panel		Genomic	A2ML1; ABCA1; ABCC10; ABHD12 variant 1; ABHD5; ABLIM1 variant 1; ABLIM3; ACAA1; ACOT9 variant 1; ACOX1 variant 1; ACPP variant 1; ACSL1; ACTA2 variant 2; ACTN1 variant 1; ADAMTSL4 variant 1; ADAMTSL4 variant 2; ADH5; ADS1; AIM1L; AK3L1 variant 1; AKAP13 variant 1; AKAP2 variant 1; AKR1B10; AKT3 variant 1; ALDH3B2 variant 1; ALDH9A1; AMIGO2 variant 2; ANKRD22; ANKRD35; ANKRD38; ANTXR2; AQP3; ARAP2…
108		EDNRA	EDNRA	EDNRA_HUMAN	GPCR	Endothelin-1 receptor	Nebentan	Endothelin-1 receptor		Genomic; Proteomic	EDNRA variant 1
109		EDNRA	EDNRA	EDNRA_HUMAN	GPCR	Endothelin-1 receptor	Nebentan	367-gene expression 1-microRNA breast cancer panel		Genomic	ABCA3; ABCC4 variant 1; ACSL3 variant 1; ACSL3 variant 2; ACTA2 variant 2; ACTG2; ACVR1; ADAM8; ADAMTS12; ADORA2A; ADRBK2; AGPAT2 variant 1; AIFM2 variant 2; AIM2; AKAP2 variant 1; ANKRD22; ANO1; ANXA7 variant 1; AOC3; APOE; AQP1 variant 1; BGN; BIRC3; BOC; BTN3A1 variant 1; BTN3A3 variant 2; BUB3 variant 1; C12orf11; C1RL; C1S variant 1; C1orf116 variant 1; CADM1 variant 1; CALD1; CAPN2; CAPN5; …
110		EDNRA	EDNRA	EDNRA_HUMAN	GPCR	Endothelin-1 receptor	Nebentan	786-gene expression cancer panel		Genomic	ABHD2 variant 1; ACSL5 variant 1; ADAM12 long variant; ADAMTS1; ADAMTS14 variant 1; ADAMTS2 variant 1; ADAMTS6; ADAMTS9; ADAMTSL2; AEBP1; AGTRL1; AHR; AK3L1 variant 1; AKAP12 variant 1; AKR1C1; AKR1C2 variant 1; ALDH1A1; ALDH1L2; AMPH variant 1; ANGPTL2; ANK3 variant 1; ANPEP; ANTXR1; APCDD1; APOD; AQP1 variant 1; ARHGAP25 variant 1; ARHGAP6 variant 1; ARL7; ASNS variant 1; ASS1 variant 1; ATF5 v…
111		EDNRA	EDNRA	EDNRA_HUMAN	GPCR	Endothelin-1 receptor	Nebentan	788-gene expression esophageal cancer panel		Genomic	A2ML1; ABCA1; ABCC10; ABHD12 variant 1; ABHD5; ABLIM1 variant 1; ABLIM3; ACAA1; ACOT9 variant 1; ACOX1 variant 1; ACPP variant 1; ACSL1; ACTA2 variant 2; ACTN1 variant 1; ADAMTSL4 variant 1; ADAMTSL4 variant 2; ADH5; ADS1; AIM1L; AK3L1 variant 1; AKAP13 variant 1; AKAP2 variant 1; AKR1B10; AKT3 variant 1; ALDH3B2 variant 1; ALDH9A1; AMIGO2 variant 2; ANKRD22; ANKRD35; ANKRD38; ANTXR2; AQP3; ARAP2…
112		EDNRA	EDNRA	EDNRA_HUMAN	GPCR	Endothelin-1 receptor	Darusentan	Endothelin-1 receptor		Genomic; Proteomic	EDNRA variant 1
113		EDNRA	EDNRA	EDNRA_HUMAN	GPCR	Endothelin-1 receptor	Darusentan	367-gene expression 1-microRNA breast cancer panel		Genomic	ABCA3; ABCC4 variant 1; ACSL3 variant 1; ACSL3 variant 2; ACTA2 variant 2; ACTG2; ACVR1; ADAM8; ADAMTS12; ADORA2A; ADRBK2; AGPAT2 variant 1; AIFM2 variant 2; AIM2; AKAP2 variant 1; ANKRD22; ANO1; ANXA7 variant 1; AOC3; APOE; AQP1 variant 1; BGN; BIRC3; BOC; BTN3A1 variant 1; BTN3A3 variant 2; BUB3 variant 1; C12orf11; C1RL; C1S variant 1; C1orf116 variant 1; CADM1 variant 1; CALD1; CAPN2; CAPN5; …
114		EDNRA	EDNRA	EDNRA_HUMAN	GPCR	Endothelin-1 receptor	Darusentan	786-gene expression cancer panel		Genomic	ABHD2 variant 1; ACSL5 variant 1; ADAM12 long variant; ADAMTS1; ADAMTS14 variant 1; ADAMTS2 variant 1; ADAMTS6; ADAMTS9; ADAMTSL2; AEBP1; AGTRL1; AHR; AK3L1 variant 1; AKAP12 variant 1; AKR1C1; AKR1C2 variant 1; ALDH1A1; ALDH1L2; AMPH variant 1; ANGPTL2; ANK3 variant 1; ANPEP; ANTXR1; APCDD1; APOD; AQP1 variant 1; ARHGAP25 variant 1; ARHGAP6 variant 1; ARL7; ASNS variant 1; ASS1 variant 1; ATF5 v…
115		EDNRA	EDNRA	EDNRA_HUMAN	GPCR	Endothelin-1 receptor	Darusentan	788-gene expression esophageal cancer panel		Genomic	A2ML1; ABCA1; ABCC10; ABHD12 variant 1; ABHD5; ABLIM1 variant 1; ABLIM3; ACAA1; ACOT9 variant 1; ACOX1 variant 1; ACPP variant 1; ACSL1; ACTA2 variant 2; ACTN1 variant 1; ADAMTSL4 variant 1; ADAMTSL4 variant 2; ADH5; ADS1; AIM1L; AK3L1 variant 1; AKAP13 variant 1; AKAP2 variant 1; AKR1B10; AKT3 variant 1; ALDH3B2 variant 1; ALDH9A1; AMIGO2 variant 2; ANKRD22; ANKRD35; ANKRD38; ANTXR2; AQP3; ARAP2…
116		EDNRA	EDNRA	EDNRA_HUMAN	GPCR	Endothelin-1 receptor	Sitaxentan	Endothelin-1 receptor		Genomic; Proteomic	EDNRA variant 1
117		EDNRA	EDNRA	EDNRA_HUMAN	GPCR	Endothelin-1 receptor	Sitaxentan	367-gene expression 1-microRNA breast cancer panel		Genomic	ABCA3; ABCC4 variant 1; ACSL3 variant 1; ACSL3 variant 2; ACTA2 variant 2; ACTG2; ACVR1; ADAM8; ADAMTS12; ADORA2A; ADRBK2; AGPAT2 variant 1; AIFM2 variant 2; AIM2; AKAP2 variant 1; ANKRD22; ANO1; ANXA7 variant 1; AOC3; APOE; AQP1 variant 1; BGN; BIRC3; BOC; BTN3A1 variant 1; BTN3A3 variant 2; BUB3 variant 1; C12orf11; C1RL; C1S variant 1; C1orf116 variant 1; CADM1 variant 1; CALD1; CAPN2; CAPN5; …
118		EDNRA	EDNRA	EDNRA_HUMAN	GPCR	Endothelin-1 receptor	Sitaxentan	786-gene expression cancer panel		Genomic	ABHD2 variant 1; ACSL5 variant 1; ADAM12 long variant; ADAMTS1; ADAMTS14 variant 1; ADAMTS2 variant 1; ADAMTS6; ADAMTS9; ADAMTSL2; AEBP1; AGTRL1; AHR; AK3L1 variant 1; AKAP12 variant 1; AKR1C1; AKR1C2 variant 1; ALDH1A1; ALDH1L2; AMPH variant 1; ANGPTL2; ANK3 variant 1; ANPEP; ANTXR1; APCDD1; APOD; AQP1 variant 1; ARHGAP25 variant 1; ARHGAP6 variant 1; ARL7; ASNS variant 1; ASS1 variant 1; ATF5 v…
119		EDNRA	EDNRA	EDNRA_HUMAN	GPCR	Endothelin-1 receptor	Sitaxentan	788-gene expression esophageal cancer panel		Genomic	A2ML1; ABCA1; ABCC10; ABHD12 variant 1; ABHD5; ABLIM1 variant 1; ABLIM3; ACAA1; ACOT9 variant 1; ACOX1 variant 1; ACPP variant 1; ACSL1; ACTA2 variant 2; ACTN1 variant 1; ADAMTSL4 variant 1; ADAMTSL4 variant 2; ADH5; ADS1; AIM1L; AK3L1 variant 1; AKAP13 variant 1; AKAP2 variant 1; AKR1B10; AKT3 variant 1; ALDH3B2 variant 1; ALDH9A1; AMIGO2 variant 2; ANKRD22; ANKRD35; ANKRD38; ANTXR2; AQP3; ARAP2…
120		EDNRA	EDNRA	EDNRA_HUMAN	GPCR	Endothelin-1 receptor	Enrasentan	Endothelin-1 receptor		Genomic; Proteomic	EDNRA variant 1
121		EDNRA	EDNRA	EDNRA_HUMAN	GPCR	Endothelin-1 receptor	Enrasentan	367-gene expression 1-microRNA breast cancer panel		Genomic	ABCA3; ABCC4 variant 1; ACSL3 variant 1; ACSL3 variant 2; ACTA2 variant 2; ACTG2; ACVR1; ADAM8; ADAMTS12; ADORA2A; ADRBK2; AGPAT2 variant 1; AIFM2 variant 2; AIM2; AKAP2 variant 1; ANKRD22; ANO1; ANXA7 variant 1; AOC3; APOE; AQP1 variant 1; BGN; BIRC3; BOC; BTN3A1 variant 1; BTN3A3 variant 2; BUB3 variant 1; C12orf11; C1RL; C1S variant 1; C1orf116 variant 1; CADM1 variant 1; CALD1; CAPN2; CAPN5; …
122		EDNRA	EDNRA	EDNRA_HUMAN	GPCR	Endothelin-1 receptor	Enrasentan	786-gene expression cancer panel		Genomic	ABHD2 variant 1; ACSL5 variant 1; ADAM12 long variant; ADAMTS1; ADAMTS14 variant 1; ADAMTS2 variant 1; ADAMTS6; ADAMTS9; ADAMTSL2; AEBP1; AGTRL1; AHR; AK3L1 variant 1; AKAP12 variant 1; AKR1C1; AKR1C2 variant 1; ALDH1A1; ALDH1L2; AMPH variant 1; ANGPTL2; ANK3 variant 1; ANPEP; ANTXR1; APCDD1; APOD; AQP1 variant 1; ARHGAP25 variant 1; ARHGAP6 variant 1; ARL7; ASNS variant 1; ASS1 variant 1; ATF5 v…
123		EDNRA	EDNRA	EDNRA_HUMAN	GPCR	Endothelin-1 receptor	Enrasentan	788-gene expression esophageal cancer panel		Genomic	A2ML1; ABCA1; ABCC10; ABHD12 variant 1; ABHD5; ABLIM1 variant 1; ABLIM3; ACAA1; ACOT9 variant 1; ACOX1 variant 1; ACPP variant 1; ACSL1; ACTA2 variant 2; ACTN1 variant 1; ADAMTSL4 variant 1; ADAMTSL4 variant 2; ADH5; ADS1; AIM1L; AK3L1 variant 1; AKAP13 variant 1; AKAP2 variant 1; AKR1B10; AKT3 variant 1; ALDH3B2 variant 1; ALDH9A1; AMIGO2 variant 2; ANKRD22; ANKRD35; ANKRD38; ANTXR2; AQP3; ARAP2…
124		EDNRA	EDNRA	EDNRA_HUMAN	GPCR	Endothelin-1 receptor	BMS-193884	Endothelin-1 receptor		Genomic; Proteomic	EDNRA variant 1
125		EDNRA	EDNRA	EDNRA_HUMAN	GPCR	Endothelin-1 receptor	BMS-193884	367-gene expression 1-microRNA breast cancer panel		Genomic	ABCA3; ABCC4 variant 1; ACSL3 variant 1; ACSL3 variant 2; ACTA2 variant 2; ACTG2; ACVR1; ADAM8; ADAMTS12; ADORA2A; ADRBK2; AGPAT2 variant 1; AIFM2 variant 2; AIM2; AKAP2 variant 1; ANKRD22; ANO1; ANXA7 variant 1; AOC3; APOE; AQP1 variant 1; BGN; BIRC3; BOC; BTN3A1 variant 1; BTN3A3 variant 2; BUB3 variant 1; C12orf11; C1RL; C1S variant 1; C1orf116 variant 1; CADM1 variant 1; CALD1; CAPN2; CAPN5; …
126		EDNRA	EDNRA	EDNRA_HUMAN	GPCR	Endothelin-1 receptor	BMS-193884	786-gene expression cancer panel		Genomic	ABHD2 variant 1; ACSL5 variant 1; ADAM12 long variant; ADAMTS1; ADAMTS14 variant 1; ADAMTS2 variant 1; ADAMTS6; ADAMTS9; ADAMTSL2; AEBP1; AGTRL1; AHR; AK3L1 variant 1; AKAP12 variant 1; AKR1C1; AKR1C2 variant 1; ALDH1A1; ALDH1L2; AMPH variant 1; ANGPTL2; ANK3 variant 1; ANPEP; ANTXR1; APCDD1; APOD; AQP1 variant 1; ARHGAP25 variant 1; ARHGAP6 variant 1; ARL7; ASNS variant 1; ASS1 variant 1; ATF5 v…
127		EDNRA	EDNRA	EDNRA_HUMAN	GPCR	Endothelin-1 receptor	BMS-193884	788-gene expression esophageal cancer panel		Genomic	A2ML1; ABCA1; ABCC10; ABHD12 variant 1; ABHD5; ABLIM1 variant 1; ABLIM3; ACAA1; ACOT9 variant 1; ACOX1 variant 1; ACPP variant 1; ACSL1; ACTA2 variant 2; ACTN1 variant 1; ADAMTSL4 variant 1; ADAMTSL4 variant 2; ADH5; ADS1; AIM1L; AK3L1 variant 1; AKAP13 variant 1; AKAP2 variant 1; AKR1B10; AKT3 variant 1; ALDH3B2 variant 1; ALDH9A1; AMIGO2 variant 2; ANKRD22; ANKRD35; ANKRD38; ANTXR2; AQP3; ARAP2…
128		EDNRA	EDNRA	EDNRA_HUMAN	GPCR	Endothelin-1 receptor	Tezosentan	Endothelin-1 receptor		Genomic; Proteomic	EDNRA variant 1
129		EDNRA	EDNRA	EDNRA_HUMAN	GPCR	Endothelin-1 receptor	Tezosentan	367-gene expression 1-microRNA breast cancer panel		Genomic	ABCA3; ABCC4 variant 1; ACSL3 variant 1; ACSL3 variant 2; ACTA2 variant 2; ACTG2; ACVR1; ADAM8; ADAMTS12; ADORA2A; ADRBK2; AGPAT2 variant 1; AIFM2 variant 2; AIM2; AKAP2 variant 1; ANKRD22; ANO1; ANXA7 variant 1; AOC3; APOE; AQP1 variant 1; BGN; BIRC3; BOC; BTN3A1 variant 1; BTN3A3 variant 2; BUB3 variant 1; C12orf11; C1RL; C1S variant 1; C1orf116 variant 1; CADM1 variant 1; CALD1; CAPN2; CAPN5; …
130		EDNRA	EDNRA	EDNRA_HUMAN	GPCR	Endothelin-1 receptor	Tezosentan	786-gene expression cancer panel		Genomic	ABHD2 variant 1; ACSL5 variant 1; ADAM12 long variant; ADAMTS1; ADAMTS14 variant 1; ADAMTS2 variant 1; ADAMTS6; ADAMTS9; ADAMTSL2; AEBP1; AGTRL1; AHR; AK3L1 variant 1; AKAP12 variant 1; AKR1C1; AKR1C2 variant 1; ALDH1A1; ALDH1L2; AMPH variant 1; ANGPTL2; ANK3 variant 1; ANPEP; ANTXR1; APCDD1; APOD; AQP1 variant 1; ARHGAP25 variant 1; ARHGAP6 variant 1; ARL7; ASNS variant 1; ASS1 variant 1; ATF5 v…
131		EDNRA	EDNRA	EDNRA_HUMAN	GPCR	Endothelin-1 receptor	Tezosentan	788-gene expression esophageal cancer panel		Genomic	A2ML1; ABCA1; ABCC10; ABHD12 variant 1; ABHD5; ABLIM1 variant 1; ABLIM3; ACAA1; ACOT9 variant 1; ACOX1 variant 1; ACPP variant 1; ACSL1; ACTA2 variant 2; ACTN1 variant 1; ADAMTSL4 variant 1; ADAMTSL4 variant 2; ADH5; ADS1; AIM1L; AK3L1 variant 1; AKAP13 variant 1; AKAP2 variant 1; AKR1B10; AKT3 variant 1; ALDH3B2 variant 1; ALDH9A1; AMIGO2 variant 2; ANKRD22; ANKRD35; ANKRD38; ANTXR2; AQP3; ARAP2…
132		EDNRA	EDNRA	EDNRA_HUMAN	GPCR	Endothelin-1 receptor	Avosentan	Endothelin-1 receptor		Genomic; Proteomic	EDNRA variant 1
133		EDNRA	EDNRA	EDNRA_HUMAN	GPCR	Endothelin-1 receptor	Avosentan	367-gene expression 1-microRNA breast cancer panel		Genomic	ABCA3; ABCC4 variant 1; ACSL3 variant 1; ACSL3 variant 2; ACTA2 variant 2; ACTG2; ACVR1; ADAM8; ADAMTS12; ADORA2A; ADRBK2; AGPAT2 variant 1; AIFM2 variant 2; AIM2; AKAP2 variant 1; ANKRD22; ANO1; ANXA7 variant 1; AOC3; APOE; AQP1 variant 1; BGN; BIRC3; BOC; BTN3A1 variant 1; BTN3A3 variant 2; BUB3 variant 1; C12orf11; C1RL; C1S variant 1; C1orf116 variant 1; CADM1 variant 1; CALD1; CAPN2; CAPN5; …
134		EDNRA	EDNRA	EDNRA_HUMAN	GPCR	Endothelin-1 receptor	Avosentan	786-gene expression cancer panel		Genomic	ABHD2 variant 1; ACSL5 variant 1; ADAM12 long variant; ADAMTS1; ADAMTS14 variant 1; ADAMTS2 variant 1; ADAMTS6; ADAMTS9; ADAMTSL2; AEBP1; AGTRL1; AHR; AK3L1 variant 1; AKAP12 variant 1; AKR1C1; AKR1C2 variant 1; ALDH1A1; ALDH1L2; AMPH variant 1; ANGPTL2; ANK3 variant 1; ANPEP; ANTXR1; APCDD1; APOD; AQP1 variant 1; ARHGAP25 variant 1; ARHGAP6 variant 1; ARL7; ASNS variant 1; ASS1 variant 1; ATF5 v…
135		EDNRA	EDNRA	EDNRA_HUMAN	GPCR	Endothelin-1 receptor	Avosentan	788-gene expression esophageal cancer panel		Genomic	A2ML1; ABCA1; ABCC10; ABHD12 variant 1; ABHD5; ABLIM1 variant 1; ABLIM3; ACAA1; ACOT9 variant 1; ACOX1 variant 1; ACPP variant 1; ACSL1; ACTA2 variant 2; ACTN1 variant 1; ADAMTSL4 variant 1; ADAMTSL4 variant 2; ADH5; ADS1; AIM1L; AK3L1 variant 1; AKAP13 variant 1; AKAP2 variant 1; AKR1B10; AKT3 variant 1; ALDH3B2 variant 1; ALDH9A1; AMIGO2 variant 2; ANKRD22; ANKRD35; ANKRD38; ANTXR2; AQP3; ARAP2…
136		EDNRA	EDNRA	EDNRA_HUMAN	GPCR	Endothelin-1 receptor	Atrasentan	Endothelin-1 receptor		Genomic; Proteomic	EDNRA variant 1
137		EDNRA	EDNRA	EDNRA_HUMAN	GPCR	Endothelin-1 receptor	Atrasentan	367-gene expression 1-microRNA breast cancer panel		Genomic	ABCA3; ABCC4 variant 1; ACSL3 variant 1; ACSL3 variant 2; ACTA2 variant 2; ACTG2; ACVR1; ADAM8; ADAMTS12; ADORA2A; ADRBK2; AGPAT2 variant 1; AIFM2 variant 2; AIM2; AKAP2 variant 1; ANKRD22; ANO1; ANXA7 variant 1; AOC3; APOE; AQP1 variant 1; BGN; BIRC3; BOC; BTN3A1 variant 1; BTN3A3 variant 2; BUB3 variant 1; C12orf11; C1RL; C1S variant 1; C1orf116 variant 1; CADM1 variant 1; CALD1; CAPN2; CAPN5; …
138		EDNRA	EDNRA	EDNRA_HUMAN	GPCR	Endothelin-1 receptor	Atrasentan	786-gene expression cancer panel		Genomic	ABHD2 variant 1; ACSL5 variant 1; ADAM12 long variant; ADAMTS1; ADAMTS14 variant 1; ADAMTS2 variant 1; ADAMTS6; ADAMTS9; ADAMTSL2; AEBP1; AGTRL1; AHR; AK3L1 variant 1; AKAP12 variant 1; AKR1C1; AKR1C2 variant 1; ALDH1A1; ALDH1L2; AMPH variant 1; ANGPTL2; ANK3 variant 1; ANPEP; ANTXR1; APCDD1; APOD; AQP1 variant 1; ARHGAP25 variant 1; ARHGAP6 variant 1; ARL7; ASNS variant 1; ASS1 variant 1; ATF5 v…
139		EDNRA	EDNRA	EDNRA_HUMAN	GPCR	Endothelin-1 receptor	Atrasentan	788-gene expression esophageal cancer panel		Genomic	A2ML1; ABCA1; ABCC10; ABHD12 variant 1; ABHD5; ABLIM1 variant 1; ABLIM3; ACAA1; ACOT9 variant 1; ACOX1 variant 1; ACPP variant 1; ACSL1; ACTA2 variant 2; ACTN1 variant 1; ADAMTSL4 variant 1; ADAMTSL4 variant 2; ADH5; ADS1; AIM1L; AK3L1 variant 1; AKAP13 variant 1; AKAP2 variant 1; AKR1B10; AKT3 variant 1; ALDH3B2 variant 1; ALDH9A1; AMIGO2 variant 2; ANKRD22; ANKRD35; ANKRD38; ANTXR2; AQP3; ARAP2…
140		EDNRA	EDNRA	EDNRA_HUMAN	GPCR	Endothelin-1 receptor	Sparsentan	Endothelin-1 receptor		Genomic; Proteomic	EDNRA variant 1
141		EDNRA	EDNRA	EDNRA_HUMAN	GPCR	Endothelin-1 receptor	Sparsentan	367-gene expression 1-microRNA breast cancer panel		Genomic	ABCA3; ABCC4 variant 1; ACSL3 variant 1; ACSL3 variant 2; ACTA2 variant 2; ACTG2; ACVR1; ADAM8; ADAMTS12; ADORA2A; ADRBK2; AGPAT2 variant 1; AIFM2 variant 2; AIM2; AKAP2 variant 1; ANKRD22; ANO1; ANXA7 variant 1; AOC3; APOE; AQP1 variant 1; BGN; BIRC3; BOC; BTN3A1 variant 1; BTN3A3 variant 2; BUB3 variant 1; C12orf11; C1RL; C1S variant 1; C1orf116 variant 1; CADM1 variant 1; CALD1; CAPN2; CAPN5; …
142		EDNRA	EDNRA	EDNRA_HUMAN	GPCR	Endothelin-1 receptor	Sparsentan	786-gene expression cancer panel		Genomic	ABHD2 variant 1; ACSL5 variant 1; ADAM12 long variant; ADAMTS1; ADAMTS14 variant 1; ADAMTS2 variant 1; ADAMTS6; ADAMTS9; ADAMTSL2; AEBP1; AGTRL1; AHR; AK3L1 variant 1; AKAP12 variant 1; AKR1C1; AKR1C2 variant 1; ALDH1A1; ALDH1L2; AMPH variant 1; ANGPTL2; ANK3 variant 1; ANPEP; ANTXR1; APCDD1; APOD; AQP1 variant 1; ARHGAP25 variant 1; ARHGAP6 variant 1; ARL7; ASNS variant 1; ASS1 variant 1; ATF5 v…
143		EDNRA	EDNRA	EDNRA_HUMAN	GPCR	Endothelin-1 receptor	Sparsentan	788-gene expression esophageal cancer panel		Genomic	A2ML1; ABCA1; ABCC10; ABHD12 variant 1; ABHD5; ABLIM1 variant 1; ABLIM3; ACAA1; ACOT9 variant 1; ACOX1 variant 1; ACPP variant 1; ACSL1; ACTA2 variant 2; ACTN1 variant 1; ADAMTSL4 variant 1; ADAMTSL4 variant 2; ADH5; ADS1; AIM1L; AK3L1 variant 1; AKAP13 variant 1; AKAP2 variant 1; AKR1B10; AKT3 variant 1; ALDH3B2 variant 1; ALDH9A1; AMIGO2 variant 2; ANKRD22; ANKRD35; ANKRD38; ANTXR2; AQP3; ARAP2…
144		EDNRA	EDNRA	EDNRA_HUMAN	GPCR	Endothelin-1 receptor	TBC3711	Endothelin-1 receptor		Genomic; Proteomic	EDNRA variant 1
145		EDNRA	EDNRA	EDNRA_HUMAN	GPCR	Endothelin-1 receptor	TBC3711	367-gene expression 1-microRNA breast cancer panel		Genomic	ABCA3; ABCC4 variant 1; ACSL3 variant 1; ACSL3 variant 2; ACTA2 variant 2; ACTG2; ACVR1; ADAM8; ADAMTS12; ADORA2A; ADRBK2; AGPAT2 variant 1; AIFM2 variant 2; AIM2; AKAP2 variant 1; ANKRD22; ANO1; ANXA7 variant 1; AOC3; APOE; AQP1 variant 1; BGN; BIRC3; BOC; BTN3A1 variant 1; BTN3A3 variant 2; BUB3 variant 1; C12orf11; C1RL; C1S variant 1; C1orf116 variant 1; CADM1 variant 1; CALD1; CAPN2; CAPN5; …
146		EDNRA	EDNRA	EDNRA_HUMAN	GPCR	Endothelin-1 receptor	TBC3711	786-gene expression cancer panel		Genomic	ABHD2 variant 1; ACSL5 variant 1; ADAM12 long variant; ADAMTS1; ADAMTS14 variant 1; ADAMTS2 variant 1; ADAMTS6; ADAMTS9; ADAMTSL2; AEBP1; AGTRL1; AHR; AK3L1 variant 1; AKAP12 variant 1; AKR1C1; AKR1C2 variant 1; ALDH1A1; ALDH1L2; AMPH variant 1; ANGPTL2; ANK3 variant 1; ANPEP; ANTXR1; APCDD1; APOD; AQP1 variant 1; ARHGAP25 variant 1; ARHGAP6 variant 1; ARL7; ASNS variant 1; ASS1 variant 1; ATF5 v…
147		EDNRA	EDNRA	EDNRA_HUMAN	GPCR	Endothelin-1 receptor	TBC3711	788-gene expression esophageal cancer panel		Genomic	A2ML1; ABCA1; ABCC10; ABHD12 variant 1; ABHD5; ABLIM1 variant 1; ABLIM3; ACAA1; ACOT9 variant 1; ACOX1 variant 1; ACPP variant 1; ACSL1; ACTA2 variant 2; ACTN1 variant 1; ADAMTSL4 variant 1; ADAMTSL4 variant 2; ADH5; ADS1; AIM1L; AK3L1 variant 1; AKAP13 variant 1; AKAP2 variant 1; AKR1B10; AKT3 variant 1; ALDH3B2 variant 1; ALDH9A1; AMIGO2 variant 2; ANKRD22; ANKRD35; ANKRD38; ANTXR2; AQP3; ARAP2…
148		EDNRA	EDNRA	EDNRA_HUMAN	GPCR	Endothelin-1 receptor	Zibotentan	Endothelin-1 receptor		Genomic; Proteomic	EDNRA variant 1
149		EDNRA	EDNRA	EDNRA_HUMAN	GPCR	Endothelin-1 receptor	Zibotentan	367-gene expression 1-microRNA breast cancer panel		Genomic	ABCA3; ABCC4 variant 1; ACSL3 variant 1; ACSL3 variant 2; ACTA2 variant 2; ACTG2; ACVR1; ADAM8; ADAMTS12; ADORA2A; ADRBK2; AGPAT2 variant 1; AIFM2 variant 2; AIM2; AKAP2 variant 1; ANKRD22; ANO1; ANXA7 variant 1; AOC3; APOE; AQP1 variant 1; BGN; BIRC3; BOC; BTN3A1 variant 1; BTN3A3 variant 2; BUB3 variant 1; C12orf11; C1RL; C1S variant 1; C1orf116 variant 1; CADM1 variant 1; CALD1; CAPN2; CAPN5; …
150		EDNRA	EDNRA	EDNRA_HUMAN	GPCR	Endothelin-1 receptor	Zibotentan	786-gene expression cancer panel		Genomic	ABHD2 variant 1; ACSL5 variant 1; ADAM12 long variant; ADAMTS1; ADAMTS14 variant 1; ADAMTS2 variant 1; ADAMTS6; ADAMTS9; ADAMTSL2; AEBP1; AGTRL1; AHR; AK3L1 variant 1; AKAP12 variant 1; AKR1C1; AKR1C2 variant 1; ALDH1A1; ALDH1L2; AMPH variant 1; ANGPTL2; ANK3 variant 1; ANPEP; ANTXR1; APCDD1; APOD; AQP1 variant 1; ARHGAP25 variant 1; ARHGAP6 variant 1; ARL7; ASNS variant 1; ASS1 variant 1; ATF5 v…
151		EDNRA	EDNRA	EDNRA_HUMAN	GPCR	Endothelin-1 receptor	Zibotentan	788-gene expression esophageal cancer panel		Genomic	A2ML1; ABCA1; ABCC10; ABHD12 variant 1; ABHD5; ABLIM1 variant 1; ABLIM3; ACAA1; ACOT9 variant 1; ACOX1 variant 1; ACPP variant 1; ACSL1; ACTA2 variant 2; ACTN1 variant 1; ADAMTSL4 variant 1; ADAMTSL4 variant 2; ADH5; ADS1; AIM1L; AK3L1 variant 1; AKAP13 variant 1; AKAP2 variant 1; AKR1B10; AKT3 variant 1; ALDH3B2 variant 1; ALDH9A1; AMIGO2 variant 2; ANKRD22; ANKRD35; ANKRD38; ANTXR2; AQP3; ARAP2…
152		EGFR	EGFR	EGFR_HUMAN	Receptor with enzyme activity	Epidermal growth factor receptor	PD153035	Epidermal growth factor receptor		Genomic; Proteomic	EGFR variant 1; EGFR variant 2; EGFR variant 3; EGFR variant 4
153		EGFR	EGFR	EGFR_HUMAN	Receptor with enzyme activity	Epidermal growth factor receptor	PD153035	OvaCheck		Proteomic	APOA1; APOC3; CCL3; CRP; EGFR variant 1; EGFR variant 3; IL18 variant 1; IL6; MB; MUC1; MUC16; TNC
154		EGFR	EGFR	EGFR_HUMAN	Receptor with enzyme activity	Epidermal growth factor receptor	PD153035	374-gene expression breast cancer panel		Genomic	ABCD3 variant 1; ABLIM1 variant 1; ACADSB; ACSS2 variant 1; ACTB; ADAMTS1; ADM; AKAP2 variant 1; ALDH4A1; ANG; AP2A2; AP2B1 variant 1; APOD; APP variant 1; ARF1; ARPC4 variant 1; ASPM; ATAD2; AURKA variant 1; AURKB; BBC3; BCL6 variant 1; BHLHB2; BIRC5 variant 1; BLM; BRCA1 variant BRCA1a; BTG2; BUB1; C16orf61; C1S variant 1; C20orf46; CAD; CCL18; CCNA2; CCNB1; CCNB2; CCNC variant 1; CCND1; CCNE1;…
155		EGFR	EGFR	EGFR_HUMAN	Receptor with enzyme activity	Epidermal growth factor receptor	PD153035	4-protein cancer panel		Proteomic	EGFR variant 1; EGFR variant 3; ERBB2 variant 1; MUC1; TACSTD1
156		EGFR	EGFR	EGFR_HUMAN	Receptor with enzyme activity	Epidermal growth factor receptor	PD153035	5-protein breast cancer panel		Proteomic	CD40LG; EGFR variant 1; EGFR variant 3; ERBB2 variant 1; MIF; MMP2 variant 1
157		EGFR	EGFR	EGFR_HUMAN	Receptor with enzyme activity	Epidermal growth factor receptor	PD153035	188-gene expression breast cancer panel		Genomic	ABAT variant 1; ADCY1; ANXA9; APRT; ARMCX2; ASPH variant 1; Adam19; BCL11A variant 1; BIRC5 variant 1; BTG2; BTN3A2 variant 1; BTRC variant 1; C16orf61; C2orf54 vaiant 1; CA12 variant 1; CALML5; CCL18; CDCA3; CDK1 variant 1; CDT1; CELSR2; CEP55; CLCA2; CLSTN2; COX6C; CRYAB; CTSC variant 1; CTSC variant 2; CX3CL1; CYP2B6; CYP4F8; DLG5; DLG7; DNALI1; DSC2 variant Dsc2a; DUSP6 variant 1; EGFR varian…
158		EGFR	EGFR	EGFR_HUMAN	Receptor with enzyme activity	Epidermal growth factor receptor	PD153035	4-protein lung cancer panel		Proteomic	EGFR variant 1; EGFR variant 3; KRT13; KRT5; TITF1
159		EGFR	EGFR	EGFR_HUMAN	Receptor with enzyme activity	Epidermal growth factor receptor	PD153035	4-gene expression lung cancer panel		Genomic	EGFR variant 1; EGFR variant 3; LCK; RND3 variant 2; WNT3A
160		EGFR	EGFR	EGFR_HUMAN	Receptor with enzyme activity	Epidermal growth factor receptor	PD153035	Prosigna		Genomic	ACTR3B variant 1; ANLN; BAG1; BIRC5 variant 1; BIRC5 variant 2; BIRC5 variant 3; BLVRA; CCNB1; CCNE1; CDC20; CDC6; CDCA1 variant 2; CDH3; CENPF; CEP55; CXXC5; EGFR variant 1; EGFR variant 2; EGFR variant 3; EGFR variant 4; ERBB2 variant 1; ERBB2 variant 2; ESR1 variant 1; ESR1 variant 2; ESR1 variant 3; ESR1 variant 4; EXO1 variant 1; FGFR4 variant 1; FGFR4 variant 2; FGFR4 variant 3; FOXA1; FOXC…
161		EGFR	EGFR	EGFR_HUMAN	Receptor with enzyme activity	Epidermal growth factor receptor	PD153035	5-protein cancer panel		Proteomic	BTC; EGFR variant 1; EGFR variant 3; ERBB2 variant 1; ERBB3 variant 1; NRG1 variant GGF; NRG1 variant GGF2; NRG1 variant HRG-alpha; NRG1 variant HRG-beta1; NRG1 variant HRG-beta2; NRG1 variant HRG-beta3; NRG1 variant HRG-gamma; NRG1 variant SMDF; NRG1 variant ndf43
162		EGFR	EGFR	EGFR_HUMAN	Receptor with enzyme activity	Epidermal growth factor receptor	PD153035	VeriPsych		Proteomic	ACPP variant 1; AHSG; APCS; APOA1; APOA2; APOB; APOC1; APOH; B2M; BDNF variant 3; BDNF variant 4; BTC; C3; CALB1; CCL22; CCL3; CCL8; CD5L; CGA; CTGF; EDN1 variant 1; EGFR variant 1; EGFR variant 3; FTH1; FTL; HAVCR1 variant 1; HP variant 1; ICAM1; IL10; IL11; IL17; IL1B; IL6R variant 1; IL7; LHB; MIF; MMP2 variant 1; MUC16; PRL variant 1; PYY; SERPINA1 variant 1; SORT1; TF; THPO; TIMP1; TNFRSF10C…
163		EGFR	EGFR	EGFR_HUMAN	Receptor with enzyme activity	Epidermal growth factor receptor	PD153035	6-Protein colorectal cancer panel		Proteomic	CD63 variant 1; CD81; CD9; EGFR variant 1; EGFR variant 3; STEAP1; TACSTD1
164		EGFR	EGFR	EGFR_HUMAN	Receptor with enzyme activity	Epidermal growth factor receptor	PD153035	6-gene copy number lung cancer panel		Genomic	EGFR variant 1; EGFR variant 2; EGFR variant 3; EGFR variant 4; GLI3; NFE2L3; SDK1 variant 1
165		EGFR	EGFR	EGFR_HUMAN	Receptor with enzyme activity	Epidermal growth factor receptor	PD153035	47-gene expression ovarian cancer panel		Genomic	AKT1 variant 1; AKT2 variant 1; AKT3 variant 1; BAD; BAX variant beta; BAX variant delta; BCL2L1 variant 1; CDK1 variant 1; EGFR variant 1; EGFR variant 2; EGFR variant 3; EGFR variant 4; GNAS variant 1; GNB1; GNB2; GNB3; GNG11; GNG12; GNG3; GNG4; GNG7; HRAS variant 1; IRS1; MAP2K2; PIK3CA; PIK3CB; PIK3CD; PPM1B variant 1; PPM1D; PPM1F; PPM1G; PPM2C; PRKACB variant 1; PRKAR1A variant 1; PRKAR2A; …
166		EGFR	EGFR	EGFR_HUMAN	Receptor with enzyme activity	Epidermal growth factor receptor	PD153035	3-protein colorectal cancer panel		Proteomic	CAPG; EGFR variant 1; EGFR variant 2; EGFR variant 3; EGFR variant 4; MFAP3L variant 1
167		EGFR	EGFR	EGFR_HUMAN	Receptor with enzyme activity	Epidermal growth factor receptor	PD153035	4-gene expression bladder cancer panel		Genomic	EGFR variant 1; EGFR variant 2; EGFR variant 3; EGFR variant 4; IL1B; S100A8; S100A9
168		EGFR	EGFR	EGFR_HUMAN	Receptor with enzyme activity	Epidermal growth factor receptor	PD153035	44-gene expression breast cancer panel		Genomic	ADAMTS4; ANXA1; APOL3 alpha/d variant; CD109 variant 1; CD2; CLDN10 variant b; CORIN; CYP2B6; EGFR variant 1; EGFR variant 2; EGFR variant 3; EGFR variant 4; EGR1; ERBB2 variant 1; ESR1 variant 1; ETV7; FAM19A5; FOSB; FYB variant 1; GBP5 variant 1; GRB14; IDO1; IFI44L; IKZF3 variant 1; ITGAL; KLHDC7B; LATS2; LRP4; MFAP5; MX1; NAT1; NLRC5; OLFM4; PDCD1LG1; PPP1R1A; PRAME variant 1; PRICKLE1 varian…
169		EGFR	EGFR	EGFR_HUMAN	Receptor with enzyme activity	Epidermal growth factor receptor	PD153035	3-gene expression lung cancer panel		Genomic	CA9; CSF1 variant 1; EGFR variant 1; EGFR variant 2; EGFR variant 3; EGFR variant 4
170		EGFR	EGFR	EGFR_HUMAN	Receptor with enzyme activity	Epidermal growth factor receptor	PD153035	3-gene expression gastric cancer panel		Genomic	EGFR variant 1; EGFR variant 2; EGFR variant 3; EGFR variant 4; FGFR2 variant 1; FGFR2 variant 2; FGFR2 variant 3; FGFR2 variant 5; MYC
171		EGFR	EGFR	EGFR_HUMAN	Receptor with enzyme activity	Epidermal growth factor receptor	PD153035	15-gene expression breast cancer panel		Genomic	CTSD; E2F1; EGFR variant 1; EGFR variant 2; EGFR variant 3; EGFR variant 4; FIGF; GSTP1; MMP1 variant 1; MMP11; PLAU variant 1; PLAUR variant 1; SERPINE1 variant 1; TGFB1; TYMP variant 2; VEGFA; VEGFA variant 1; VEGFA variant 4; VEGFA variant 6; VEGFA variant 7
172		EGFR	EGFR	EGFR_HUMAN	Receptor with enzyme activity	Epidermal growth factor receptor	PD153035	47-gene expression cancer panel		Genomic	AKT1 variant 1; AKT2 variant 1; AKT3 variant 1; BAD; BAX variant beta; BAX variant delta; BCL2L1 variant 1; BCL2L1 variant 2; CDK1 variant 1; EGFR variant 1; EGFR variant 2; EGFR variant 3; EGFR variant 4; GNAS variant 1; GNB1; GNB2; GNB3; GNB5 variant 2; GNG10 variant 1; GNG11; GNG12; GNG13; GNG3; GNG4; GNG5; GNG7; HRAS variant 1; IRS1; MAP2K2; PIK3CA; PIK3CB; PIK3CD; PPM1A variant 3; PPM1B vari…
173		EGFR	EGFR	EGFR_HUMAN	Receptor with enzyme activity	Epidermal growth factor receptor	PD153035	2-gene expression colorectal cancer panel		Genomic	AREG; EGFR variant 1; EGFR variant 2; EGFR variant 3; EGFR variant 4
174		EGFR	EGFR	EGFR_HUMAN	Receptor with enzyme activity	Epidermal growth factor receptor	PD153035	5-protein neurological panel		Proteomic	CCL11; EGFR variant 1; EGFR variant 2; EGFR variant 3; EGFR variant 4; PRL variant 1; S100A12; TIMP4
175		EGFR	EGFR	EGFR_HUMAN	Receptor with enzyme activity	Epidermal growth factor receptor	PD153035	4-protein oral cancer panel		Proteomic	EGFR variant 1; EGFR variant 2; EGFR variant 3; EGFR variant 4; ERBB2 variant 1; ERBB2 variant 2; LAMC2; RHOC variant 1
176		EGFR	EGFR	EGFR_HUMAN	Receptor with enzyme activity	Epidermal growth factor receptor	PD153035	12-gene expression melanoma panel		Genomic	COL11A1 variant A; CXCL13; EGFR variant 1; EGFR variant 2; EGFR variant 3; EGFR variant 4; FGFR2 variant 1; FGFR2 variant 2; FGFR2 variant 3; FGFR2 variant 4; FGFR2 variant 5; FGFR2 variant 6; FGFR2 variant 7; FGFR2 variant 8; FGFR2 variant 9; FGFR3 variant 1; FGFR3 variant 3; IL8; PPP2R2C; PTPRF; SHC4; TNC; WNT4
177		EGFR	EGFR	EGFR_HUMAN	Receptor with enzyme activity	Epidermal growth factor receptor	PD153035	10-protein liver cancer panel		Proteomic	AFP; CDH1; CEACAM5 variant 1; EGFR variant 1; EGFR variant 2; EGFR variant 3; EGFR variant 4; ERBB2 variant 1; ERBB2 variant 2; KIT; MMP9; MUC1; MUC1 variant 5; MUC16; SPP1 variant 1; SPP1 variant 2; SPP1 variant 3; SPP1 variant 5
178		EGFR	EGFR	EGFR_HUMAN	Receptor with enzyme activity	Epidermal growth factor receptor	PD153035	3-protein esophageal cancer panel		Proteomic	EGFR variant 1; EGFR variant 2; EGFR variant 3; EGFR variant 4; SIRT2 variant 1 ; SIRT2 variant 2; SIRT2 variant 3; SIRT2 variant 4; TRIM44
179		EGFR	EGFR	EGFR_HUMAN	Receptor with enzyme activity	Epidermal growth factor receptor	PD153035	9-protein ovarian carcinoma panel		Proteomic	AR variant 1; AR variant 2; BID variant 1; BID variant 2; EEF2; EGFR variant 1; EGFR variant 2; EGFR variant 3; EGFR variant 4; HSPA1A; HSPA1B; MAP2K1; PRKCA; STAT5A; TAZ variant 1; TAZ variant 2
180		EGFR	EGFR	EGFR_HUMAN	Receptor with enzyme activity	Epidermal growth factor receptor	PD153035	14-gene expression glioblastoma panel		Genomic	AGT; CALCRL variant 1; CCL2; CHI3L1; CPE; EGFR variant 1; EGFR variant 2; EGFR variant 3; EGFR variant 4; IGFBPL1; MBP; MCF2 variant 2; OLFM1 variant 1; PACSIN1; PACSIN1 variant 1; SNCA variant 1; SNCA variant 2; SNCA variant 3; SNCA variant 4; SOD2 variant 1; SOD2 variant 2; SOD2 variant 3; TOP2A
181		EGFR	EGFR	EGFR_HUMAN	Receptor with enzyme activity	Epidermal growth factor receptor	PD153035	3-gene expression esophageal squamous cell cancer panel		Genomic	EGFR variant 1; EGFR variant 2; EGFR variant 3; EGFR variant 4; FSCN1; SP1; SP1 variant 3
182		EGFR	EGFR	EGFR_HUMAN	Receptor with enzyme activity	Epidermal growth factor receptor	PD153035	38-gene expression cancer panel		Genomic	ADORA2B; AGBL5 variant 1; ARNTL variant 1; ARNTL variant 2; CCDC141; CDKN1A variant 2; CLEC6A; CXCL2; CXCL6; CYS1; DIO2 variant 2; DNMT1 variant 1; DNMT1 variant 2; DNMT3A variant 1; DNMT3A variant 2; DNMT3A variant 3; EGFR variant 1; EGFR variant 2; EGFR variant 3; EGFR variant 4; EPAS1; EREG; IGJ; KIAA1430; LITAF; MBD1 variant 1; MBD1 variant 6; NNT variant 1; PER3; PI15; PLCXD2; PRKCG; PVR var…
183		EGFR	EGFR	EGFR_HUMAN	Receptor with enzyme activity	Epidermal growth factor receptor	PD153035	26-gene expression glioma panel		Genomic	EGFR variant 1; EGFR variant 2; EGFR variant 3; EGFR variant 4; ERBB2 variant 1; ERBB2 variant 2; FLT1; FLT1 variant 3; FLT4 variant 1; FLT4 variant 2; FZD1; FZD10; FZD2; FZD3; FZD4; FZD5; FZD6 variant 1; FZD6 variant 2; FZD7; FZD8; FZD9; IGF1R; ITGB1; ITGB3; ITGB4 variant 1; ITGB4 variant 3; ITGB5; ITGB6; ITGB7; ITGB8; KDR; MET variant 1; MET variant 2; PDGFRA; PDGFRB; sFLT1
184		EGFR	EGFR	EGFR_HUMAN	Receptor with enzyme activity	Epidermal growth factor receptor	PD153035	121-gene expression glioblastoma panel		Genomic	ACPP variant 1; AIM1; AK5 variant 1; ALCAM; ALDH1L1; AMPD3 variant 1; ANKS1B variant 1; ARMCX4 variant 1; ARPP21 variant 1; ARPP21 variant 6; ATP13A5; C6orf163; C9orf11 variant 1; CA10 variant 1; CCDC62 variant 2; CDH18 variant 1; CDR1; CFB; CHGA; CNTN3; CNTNAP2; CR1 variant F; CR1 variant S; CRYBB1; CRYM variant 1; CSMD2; CSMD3; CSMD3 variant c; CTTNBP2; DCX variant 1; DCX variant 2; DENND2A; DG…
185		EGFR	EGFR	EGFR_HUMAN	Receptor with enzyme activity	Epidermal growth factor receptor	Erlotinib	Epidermal growth factor receptor		Genomic; Proteomic	EGFR variant 1; EGFR variant 2; EGFR variant 3; EGFR variant 4
186		EGFR	EGFR	EGFR_HUMAN	Receptor with enzyme activity	Epidermal growth factor receptor	Erlotinib	OvaCheck		Proteomic	APOA1; APOC3; CCL3; CRP; EGFR variant 1; EGFR variant 3; IL18 variant 1; IL6; MB; MUC1; MUC16; TNC
187		EGFR	EGFR	EGFR_HUMAN	Receptor with enzyme activity	Epidermal growth factor receptor	Erlotinib	374-gene expression breast cancer panel		Genomic	ABCD3 variant 1; ABLIM1 variant 1; ACADSB; ACSS2 variant 1; ACTB; ADAMTS1; ADM; AKAP2 variant 1; ALDH4A1; ANG; AP2A2; AP2B1 variant 1; APOD; APP variant 1; ARF1; ARPC4 variant 1; ASPM; ATAD2; AURKA variant 1; AURKB; BBC3; BCL6 variant 1; BHLHB2; BIRC5 variant 1; BLM; BRCA1 variant BRCA1a; BTG2; BUB1; C16orf61; C1S variant 1; C20orf46; CAD; CCL18; CCNA2; CCNB1; CCNB2; CCNC variant 1; CCND1; CCNE1;…
188		EGFR	EGFR	EGFR_HUMAN	Receptor with enzyme activity	Epidermal growth factor receptor	Erlotinib	4-protein cancer panel		Proteomic	EGFR variant 1; EGFR variant 3; ERBB2 variant 1; MUC1; TACSTD1
189		EGFR	EGFR	EGFR_HUMAN	Receptor with enzyme activity	Epidermal growth factor receptor	Erlotinib	5-protein breast cancer panel		Proteomic	CD40LG; EGFR variant 1; EGFR variant 3; ERBB2 variant 1; MIF; MMP2 variant 1
190		EGFR	EGFR	EGFR_HUMAN	Receptor with enzyme activity	Epidermal growth factor receptor	Erlotinib	188-gene expression breast cancer panel		Genomic	ABAT variant 1; ADCY1; ANXA9; APRT; ARMCX2; ASPH variant 1; Adam19; BCL11A variant 1; BIRC5 variant 1; BTG2; BTN3A2 variant 1; BTRC variant 1; C16orf61; C2orf54 vaiant 1; CA12 variant 1; CALML5; CCL18; CDCA3; CDK1 variant 1; CDT1; CELSR2; CEP55; CLCA2; CLSTN2; COX6C; CRYAB; CTSC variant 1; CTSC variant 2; CX3CL1; CYP2B6; CYP4F8; DLG5; DLG7; DNALI1; DSC2 variant Dsc2a; DUSP6 variant 1; EGFR varian…
191		EGFR	EGFR	EGFR_HUMAN	Receptor with enzyme activity	Epidermal growth factor receptor	Erlotinib	4-protein lung cancer panel		Proteomic	EGFR variant 1; EGFR variant 3; KRT13; KRT5; TITF1
192		EGFR	EGFR	EGFR_HUMAN	Receptor with enzyme activity	Epidermal growth factor receptor	Erlotinib	4-gene expression lung cancer panel		Genomic	EGFR variant 1; EGFR variant 3; LCK; RND3 variant 2; WNT3A
193		EGFR	EGFR	EGFR_HUMAN	Receptor with enzyme activity	Epidermal growth factor receptor	Erlotinib	Prosigna		Genomic	ACTR3B variant 1; ANLN; BAG1; BIRC5 variant 1; BIRC5 variant 2; BIRC5 variant 3; BLVRA; CCNB1; CCNE1; CDC20; CDC6; CDCA1 variant 2; CDH3; CENPF; CEP55; CXXC5; EGFR variant 1; EGFR variant 2; EGFR variant 3; EGFR variant 4; ERBB2 variant 1; ERBB2 variant 2; ESR1 variant 1; ESR1 variant 2; ESR1 variant 3; ESR1 variant 4; EXO1 variant 1; FGFR4 variant 1; FGFR4 variant 2; FGFR4 variant 3; FOXA1; FOXC…
194		EGFR	EGFR	EGFR_HUMAN	Receptor with enzyme activity	Epidermal growth factor receptor	Erlotinib	5-protein cancer panel		Proteomic	BTC; EGFR variant 1; EGFR variant 3; ERBB2 variant 1; ERBB3 variant 1; NRG1 variant GGF; NRG1 variant GGF2; NRG1 variant HRG-alpha; NRG1 variant HRG-beta1; NRG1 variant HRG-beta2; NRG1 variant HRG-beta3; NRG1 variant HRG-gamma; NRG1 variant SMDF; NRG1 variant ndf43
195		EGFR	EGFR	EGFR_HUMAN	Receptor with enzyme activity	Epidermal growth factor receptor	Erlotinib	VeriPsych		Proteomic	ACPP variant 1; AHSG; APCS; APOA1; APOA2; APOB; APOC1; APOH; B2M; BDNF variant 3; BDNF variant 4; BTC; C3; CALB1; CCL22; CCL3; CCL8; CD5L; CGA; CTGF; EDN1 variant 1; EGFR variant 1; EGFR variant 3; FTH1; FTL; HAVCR1 variant 1; HP variant 1; ICAM1; IL10; IL11; IL17; IL1B; IL6R variant 1; IL7; LHB; MIF; MMP2 variant 1; MUC16; PRL variant 1; PYY; SERPINA1 variant 1; SORT1; TF; THPO; TIMP1; TNFRSF10C…
196		EGFR	EGFR	EGFR_HUMAN	Receptor with enzyme activity	Epidermal growth factor receptor	Erlotinib	6-Protein colorectal cancer panel		Proteomic	CD63 variant 1; CD81; CD9; EGFR variant 1; EGFR variant 3; STEAP1; TACSTD1
197		EGFR	EGFR	EGFR_HUMAN	Receptor with enzyme activity	Epidermal growth factor receptor	Erlotinib	6-gene copy number lung cancer panel		Genomic	EGFR variant 1; EGFR variant 2; EGFR variant 3; EGFR variant 4; GLI3; NFE2L3; SDK1 variant 1
198		EGFR	EGFR	EGFR_HUMAN	Receptor with enzyme activity	Epidermal growth factor receptor	Erlotinib	47-gene expression ovarian cancer panel		Genomic	AKT1 variant 1; AKT2 variant 1; AKT3 variant 1; BAD; BAX variant beta; BAX variant delta; BCL2L1 variant 1; CDK1 variant 1; EGFR variant 1; EGFR variant 2; EGFR variant 3; EGFR variant 4; GNAS variant 1; GNB1; GNB2; GNB3; GNG11; GNG12; GNG3; GNG4; GNG7; HRAS variant 1; IRS1; MAP2K2; PIK3CA; PIK3CB; PIK3CD; PPM1B variant 1; PPM1D; PPM1F; PPM1G; PPM2C; PRKACB variant 1; PRKAR1A variant 1; PRKAR2A; …
199		EGFR	EGFR	EGFR_HUMAN	Receptor with enzyme activity	Epidermal growth factor receptor	Erlotinib	3-protein colorectal cancer panel		Proteomic	CAPG; EGFR variant 1; EGFR variant 2; EGFR variant 3; EGFR variant 4; MFAP3L variant 1
200		EGFR	EGFR	EGFR_HUMAN	Receptor with enzyme activity	Epidermal growth factor receptor	Erlotinib	4-gene expression bladder cancer panel		Genomic	EGFR variant 1; EGFR variant 2; EGFR variant 3; EGFR variant 4; IL1B; S100A8; S100A9
201		EGFR	EGFR	EGFR_HUMAN	Receptor with enzyme activity	Epidermal growth factor receptor	Erlotinib	44-gene expression breast cancer panel		Genomic	ADAMTS4; ANXA1; APOL3 alpha/d variant; CD109 variant 1; CD2; CLDN10 variant b; CORIN; CYP2B6; EGFR variant 1; EGFR variant 2; EGFR variant 3; EGFR variant 4; EGR1; ERBB2 variant 1; ESR1 variant 1; ETV7; FAM19A5; FOSB; FYB variant 1; GBP5 variant 1; GRB14; IDO1; IFI44L; IKZF3 variant 1; ITGAL; KLHDC7B; LATS2; LRP4; MFAP5; MX1; NAT1; NLRC5; OLFM4; PDCD1LG1; PPP1R1A; PRAME variant 1; PRICKLE1 varian…
202		EGFR	EGFR	EGFR_HUMAN	Receptor with enzyme activity	Epidermal growth factor receptor	Erlotinib	3-gene expression lung cancer panel		Genomic	CA9; CSF1 variant 1; EGFR variant 1; EGFR variant 2; EGFR variant 3; EGFR variant 4
203		EGFR	EGFR	EGFR_HUMAN	Receptor with enzyme activity	Epidermal growth factor receptor	Erlotinib	3-gene expression gastric cancer panel		Genomic	EGFR variant 1; EGFR variant 2; EGFR variant 3; EGFR variant 4; FGFR2 variant 1; FGFR2 variant 2; FGFR2 variant 3; FGFR2 variant 5; MYC
204		EGFR	EGFR	EGFR_HUMAN	Receptor with enzyme activity	Epidermal growth factor receptor	Erlotinib	15-gene expression breast cancer panel		Genomic	CTSD; E2F1; EGFR variant 1; EGFR variant 2; EGFR variant 3; EGFR variant 4; FIGF; GSTP1; MMP1 variant 1; MMP11; PLAU variant 1; PLAUR variant 1; SERPINE1 variant 1; TGFB1; TYMP variant 2; VEGFA; VEGFA variant 1; VEGFA variant 4; VEGFA variant 6; VEGFA variant 7
205		EGFR	EGFR	EGFR_HUMAN	Receptor with enzyme activity	Epidermal growth factor receptor	Erlotinib	47-gene expression cancer panel		Genomic	AKT1 variant 1; AKT2 variant 1; AKT3 variant 1; BAD; BAX variant beta; BAX variant delta; BCL2L1 variant 1; BCL2L1 variant 2; CDK1 variant 1; EGFR variant 1; EGFR variant 2; EGFR variant 3; EGFR variant 4; GNAS variant 1; GNB1; GNB2; GNB3; GNB5 variant 2; GNG10 variant 1; GNG11; GNG12; GNG13; GNG3; GNG4; GNG5; GNG7; HRAS variant 1; IRS1; MAP2K2; PIK3CA; PIK3CB; PIK3CD; PPM1A variant 3; PPM1B vari…
206		EGFR	EGFR	EGFR_HUMAN	Receptor with enzyme activity	Epidermal growth factor receptor	Erlotinib	2-gene expression colorectal cancer panel		Genomic	AREG; EGFR variant 1; EGFR variant 2; EGFR variant 3; EGFR variant 4
207		EGFR	EGFR	EGFR_HUMAN	Receptor with enzyme activity	Epidermal growth factor receptor	Erlotinib	5-protein neurological panel		Proteomic	CCL11; EGFR variant 1; EGFR variant 2; EGFR variant 3; EGFR variant 4; PRL variant 1; S100A12; TIMP4
208		EGFR	EGFR	EGFR_HUMAN	Receptor with enzyme activity	Epidermal growth factor receptor	Erlotinib	4-protein oral cancer panel		Proteomic	EGFR variant 1; EGFR variant 2; EGFR variant 3; EGFR variant 4; ERBB2 variant 1; ERBB2 variant 2; LAMC2; RHOC variant 1
209		EGFR	EGFR	EGFR_HUMAN	Receptor with enzyme activity	Epidermal growth factor receptor	Erlotinib	12-gene expression melanoma panel		Genomic	COL11A1 variant A; CXCL13; EGFR variant 1; EGFR variant 2; EGFR variant 3; EGFR variant 4; FGFR2 variant 1; FGFR2 variant 2; FGFR2 variant 3; FGFR2 variant 4; FGFR2 variant 5; FGFR2 variant 6; FGFR2 variant 7; FGFR2 variant 8; FGFR2 variant 9; FGFR3 variant 1; FGFR3 variant 3; IL8; PPP2R2C; PTPRF; SHC4; TNC; WNT4
210		EGFR	EGFR	EGFR_HUMAN	Receptor with enzyme activity	Epidermal growth factor receptor	Erlotinib	10-protein liver cancer panel		Proteomic	AFP; CDH1; CEACAM5 variant 1; EGFR variant 1; EGFR variant 2; EGFR variant 3; EGFR variant 4; ERBB2 variant 1; ERBB2 variant 2; KIT; MMP9; MUC1; MUC1 variant 5; MUC16; SPP1 variant 1; SPP1 variant 2; SPP1 variant 3; SPP1 variant 5
211		EGFR	EGFR	EGFR_HUMAN	Receptor with enzyme activity	Epidermal growth factor receptor	Erlotinib	3-protein esophageal cancer panel		Proteomic	EGFR variant 1; EGFR variant 2; EGFR variant 3; EGFR variant 4; SIRT2 variant 1 ; SIRT2 variant 2; SIRT2 variant 3; SIRT2 variant 4; TRIM44
212		EGFR	EGFR	EGFR_HUMAN	Receptor with enzyme activity	Epidermal growth factor receptor	Erlotinib	9-protein ovarian carcinoma panel		Proteomic	AR variant 1; AR variant 2; BID variant 1; BID variant 2; EEF2; EGFR variant 1; EGFR variant 2; EGFR variant 3; EGFR variant 4; HSPA1A; HSPA1B; MAP2K1; PRKCA; STAT5A; TAZ variant 1; TAZ variant 2
213		EGFR	EGFR	EGFR_HUMAN	Receptor with enzyme activity	Epidermal growth factor receptor	Erlotinib	14-gene expression glioblastoma panel		Genomic	AGT; CALCRL variant 1; CCL2; CHI3L1; CPE; EGFR variant 1; EGFR variant 2; EGFR variant 3; EGFR variant 4; IGFBPL1; MBP; MCF2 variant 2; OLFM1 variant 1; PACSIN1; PACSIN1 variant 1; SNCA variant 1; SNCA variant 2; SNCA variant 3; SNCA variant 4; SOD2 variant 1; SOD2 variant 2; SOD2 variant 3; TOP2A
214		EGFR	EGFR	EGFR_HUMAN	Receptor with enzyme activity	Epidermal growth factor receptor	Erlotinib	3-gene expression esophageal squamous cell cancer panel		Genomic	EGFR variant 1; EGFR variant 2; EGFR variant 3; EGFR variant 4; FSCN1; SP1; SP1 variant 3
215		EGFR	EGFR	EGFR_HUMAN	Receptor with enzyme activity	Epidermal growth factor receptor	Erlotinib	38-gene expression cancer panel		Genomic	ADORA2B; AGBL5 variant 1; ARNTL variant 1; ARNTL variant 2; CCDC141; CDKN1A variant 2; CLEC6A; CXCL2; CXCL6; CYS1; DIO2 variant 2; DNMT1 variant 1; DNMT1 variant 2; DNMT3A variant 1; DNMT3A variant 2; DNMT3A variant 3; EGFR variant 1; EGFR variant 2; EGFR variant 3; EGFR variant 4; EPAS1; EREG; IGJ; KIAA1430; LITAF; MBD1 variant 1; MBD1 variant 6; NNT variant 1; PER3; PI15; PLCXD2; PRKCG; PVR var…
216		EGFR	EGFR	EGFR_HUMAN	Receptor with enzyme activity	Epidermal growth factor receptor	Erlotinib	26-gene expression glioma panel		Genomic	EGFR variant 1; EGFR variant 2; EGFR variant 3; EGFR variant 4; ERBB2 variant 1; ERBB2 variant 2; FLT1; FLT1 variant 3; FLT4 variant 1; FLT4 variant 2; FZD1; FZD10; FZD2; FZD3; FZD4; FZD5; FZD6 variant 1; FZD6 variant 2; FZD7; FZD8; FZD9; IGF1R; ITGB1; ITGB3; ITGB4 variant 1; ITGB4 variant 3; ITGB5; ITGB6; ITGB7; ITGB8; KDR; MET variant 1; MET variant 2; PDGFRA; PDGFRB; sFLT1
217		EGFR	EGFR	EGFR_HUMAN	Receptor with enzyme activity	Epidermal growth factor receptor	Erlotinib	121-gene expression glioblastoma panel		Genomic	ACPP variant 1; AIM1; AK5 variant 1; ALCAM; ALDH1L1; AMPD3 variant 1; ANKS1B variant 1; ARMCX4 variant 1; ARPP21 variant 1; ARPP21 variant 6; ATP13A5; C6orf163; C9orf11 variant 1; CA10 variant 1; CCDC62 variant 2; CDH18 variant 1; CDR1; CFB; CHGA; CNTN3; CNTNAP2; CR1 variant F; CR1 variant S; CRYBB1; CRYM variant 1; CSMD2; CSMD3; CSMD3 variant c; CTTNBP2; DCX variant 1; DCX variant 2; DENND2A; DG…
218		EGFR	EGFR	EGFR_HUMAN	Receptor with enzyme activity	Epidermal growth factor receptor	Gefitinib	Epidermal growth factor receptor		Genomic; Proteomic	EGFR variant 1; EGFR variant 2; EGFR variant 3; EGFR variant 4
219		EGFR	EGFR	EGFR_HUMAN	Receptor with enzyme activity	Epidermal growth factor receptor	Gefitinib	OvaCheck		Proteomic	APOA1; APOC3; CCL3; CRP; EGFR variant 1; EGFR variant 3; IL18 variant 1; IL6; MB; MUC1; MUC16; TNC
220		EGFR	EGFR	EGFR_HUMAN	Receptor with enzyme activity	Epidermal growth factor receptor	Gefitinib	374-gene expression breast cancer panel		Genomic	ABCD3 variant 1; ABLIM1 variant 1; ACADSB; ACSS2 variant 1; ACTB; ADAMTS1; ADM; AKAP2 variant 1; ALDH4A1; ANG; AP2A2; AP2B1 variant 1; APOD; APP variant 1; ARF1; ARPC4 variant 1; ASPM; ATAD2; AURKA variant 1; AURKB; BBC3; BCL6 variant 1; BHLHB2; BIRC5 variant 1; BLM; BRCA1 variant BRCA1a; BTG2; BUB1; C16orf61; C1S variant 1; C20orf46; CAD; CCL18; CCNA2; CCNB1; CCNB2; CCNC variant 1; CCND1; CCNE1;…
221		EGFR	EGFR	EGFR_HUMAN	Receptor with enzyme activity	Epidermal growth factor receptor	Gefitinib	4-protein cancer panel		Proteomic	EGFR variant 1; EGFR variant 3; ERBB2 variant 1; MUC1; TACSTD1
222		EGFR	EGFR	EGFR_HUMAN	Receptor with enzyme activity	Epidermal growth factor receptor	Gefitinib	5-protein breast cancer panel		Proteomic	CD40LG; EGFR variant 1; EGFR variant 3; ERBB2 variant 1; MIF; MMP2 variant 1
223		EGFR	EGFR	EGFR_HUMAN	Receptor with enzyme activity	Epidermal growth factor receptor	Gefitinib	188-gene expression breast cancer panel		Genomic	ABAT variant 1; ADCY1; ANXA9; APRT; ARMCX2; ASPH variant 1; Adam19; BCL11A variant 1; BIRC5 variant 1; BTG2; BTN3A2 variant 1; BTRC variant 1; C16orf61; C2orf54 vaiant 1; CA12 variant 1; CALML5; CCL18; CDCA3; CDK1 variant 1; CDT1; CELSR2; CEP55; CLCA2; CLSTN2; COX6C; CRYAB; CTSC variant 1; CTSC variant 2; CX3CL1; CYP2B6; CYP4F8; DLG5; DLG7; DNALI1; DSC2 variant Dsc2a; DUSP6 variant 1; EGFR varian…
224		EGFR	EGFR	EGFR_HUMAN	Receptor with enzyme activity	Epidermal growth factor receptor	Gefitinib	4-protein lung cancer panel		Proteomic	EGFR variant 1; EGFR variant 3; KRT13; KRT5; TITF1
225		EGFR	EGFR	EGFR_HUMAN	Receptor with enzyme activity	Epidermal growth factor receptor	Gefitinib	4-gene expression lung cancer panel		Genomic	EGFR variant 1; EGFR variant 3; LCK; RND3 variant 2; WNT3A
226		EGFR	EGFR	EGFR_HUMAN	Receptor with enzyme activity	Epidermal growth factor receptor	Gefitinib	Prosigna		Genomic	ACTR3B variant 1; ANLN; BAG1; BIRC5 variant 1; BIRC5 variant 2; BIRC5 variant 3; BLVRA; CCNB1; CCNE1; CDC20; CDC6; CDCA1 variant 2; CDH3; CENPF; CEP55; CXXC5; EGFR variant 1; EGFR variant 2; EGFR variant 3; EGFR variant 4; ERBB2 variant 1; ERBB2 variant 2; ESR1 variant 1; ESR1 variant 2; ESR1 variant 3; ESR1 variant 4; EXO1 variant 1; FGFR4 variant 1; FGFR4 variant 2; FGFR4 variant 3; FOXA1; FOXC…
227		EGFR	EGFR	EGFR_HUMAN	Receptor with enzyme activity	Epidermal growth factor receptor	Gefitinib	5-protein cancer panel		Proteomic	BTC; EGFR variant 1; EGFR variant 3; ERBB2 variant 1; ERBB3 variant 1; NRG1 variant GGF; NRG1 variant GGF2; NRG1 variant HRG-alpha; NRG1 variant HRG-beta1; NRG1 variant HRG-beta2; NRG1 variant HRG-beta3; NRG1 variant HRG-gamma; NRG1 variant SMDF; NRG1 variant ndf43
228		EGFR	EGFR	EGFR_HUMAN	Receptor with enzyme activity	Epidermal growth factor receptor	Gefitinib	VeriPsych		Proteomic	ACPP variant 1; AHSG; APCS; APOA1; APOA2; APOB; APOC1; APOH; B2M; BDNF variant 3; BDNF variant 4; BTC; C3; CALB1; CCL22; CCL3; CCL8; CD5L; CGA; CTGF; EDN1 variant 1; EGFR variant 1; EGFR variant 3; FTH1; FTL; HAVCR1 variant 1; HP variant 1; ICAM1; IL10; IL11; IL17; IL1B; IL6R variant 1; IL7; LHB; MIF; MMP2 variant 1; MUC16; PRL variant 1; PYY; SERPINA1 variant 1; SORT1; TF; THPO; TIMP1; TNFRSF10C…
229		EGFR	EGFR	EGFR_HUMAN	Receptor with enzyme activity	Epidermal growth factor receptor	Gefitinib	6-Protein colorectal cancer panel		Proteomic	CD63 variant 1; CD81; CD9; EGFR variant 1; EGFR variant 3; STEAP1; TACSTD1
230		EGFR	EGFR	EGFR_HUMAN	Receptor with enzyme activity	Epidermal growth factor receptor	Gefitinib	6-gene copy number lung cancer panel		Genomic	EGFR variant 1; EGFR variant 2; EGFR variant 3; EGFR variant 4; GLI3; NFE2L3; SDK1 variant 1
231		EGFR	EGFR	EGFR_HUMAN	Receptor with enzyme activity	Epidermal growth factor receptor	Gefitinib	47-gene expression ovarian cancer panel		Genomic	AKT1 variant 1; AKT2 variant 1; AKT3 variant 1; BAD; BAX variant beta; BAX variant delta; BCL2L1 variant 1; CDK1 variant 1; EGFR variant 1; EGFR variant 2; EGFR variant 3; EGFR variant 4; GNAS variant 1; GNB1; GNB2; GNB3; GNG11; GNG12; GNG3; GNG4; GNG7; HRAS variant 1; IRS1; MAP2K2; PIK3CA; PIK3CB; PIK3CD; PPM1B variant 1; PPM1D; PPM1F; PPM1G; PPM2C; PRKACB variant 1; PRKAR1A variant 1; PRKAR2A; …
232		EGFR	EGFR	EGFR_HUMAN	Receptor with enzyme activity	Epidermal growth factor receptor	Gefitinib	3-protein colorectal cancer panel		Proteomic	CAPG; EGFR variant 1; EGFR variant 2; EGFR variant 3; EGFR variant 4; MFAP3L variant 1
233		EGFR	EGFR	EGFR_HUMAN	Receptor with enzyme activity	Epidermal growth factor receptor	Gefitinib	4-gene expression bladder cancer panel		Genomic	EGFR variant 1; EGFR variant 2; EGFR variant 3; EGFR variant 4; IL1B; S100A8; S100A9
234		EGFR	EGFR	EGFR_HUMAN	Receptor with enzyme activity	Epidermal growth factor receptor	Gefitinib	44-gene expression breast cancer panel		Genomic	ADAMTS4; ANXA1; APOL3 alpha/d variant; CD109 variant 1; CD2; CLDN10 variant b; CORIN; CYP2B6; EGFR variant 1; EGFR variant 2; EGFR variant 3; EGFR variant 4; EGR1; ERBB2 variant 1; ESR1 variant 1; ETV7; FAM19A5; FOSB; FYB variant 1; GBP5 variant 1; GRB14; IDO1; IFI44L; IKZF3 variant 1; ITGAL; KLHDC7B; LATS2; LRP4; MFAP5; MX1; NAT1; NLRC5; OLFM4; PDCD1LG1; PPP1R1A; PRAME variant 1; PRICKLE1 varian…
235		EGFR	EGFR	EGFR_HUMAN	Receptor with enzyme activity	Epidermal growth factor receptor	Gefitinib	3-gene expression lung cancer panel		Genomic	CA9; CSF1 variant 1; EGFR variant 1; EGFR variant 2; EGFR variant 3; EGFR variant 4
236		EGFR	EGFR	EGFR_HUMAN	Receptor with enzyme activity	Epidermal growth factor receptor	Gefitinib	3-gene expression gastric cancer panel		Genomic	EGFR variant 1; EGFR variant 2; EGFR variant 3; EGFR variant 4; FGFR2 variant 1; FGFR2 variant 2; FGFR2 variant 3; FGFR2 variant 5; MYC
237		EGFR	EGFR	EGFR_HUMAN	Receptor with enzyme activity	Epidermal growth factor receptor	Gefitinib	15-gene expression breast cancer panel		Genomic	CTSD; E2F1; EGFR variant 1; EGFR variant 2; EGFR variant 3; EGFR variant 4; FIGF; GSTP1; MMP1 variant 1; MMP11; PLAU variant 1; PLAUR variant 1; SERPINE1 variant 1; TGFB1; TYMP variant 2; VEGFA; VEGFA variant 1; VEGFA variant 4; VEGFA variant 6; VEGFA variant 7
238		EGFR	EGFR	EGFR_HUMAN	Receptor with enzyme activity	Epidermal growth factor receptor	Gefitinib	47-gene expression cancer panel		Genomic	AKT1 variant 1; AKT2 variant 1; AKT3 variant 1; BAD; BAX variant beta; BAX variant delta; BCL2L1 variant 1; BCL2L1 variant 2; CDK1 variant 1; EGFR variant 1; EGFR variant 2; EGFR variant 3; EGFR variant 4; GNAS variant 1; GNB1; GNB2; GNB3; GNB5 variant 2; GNG10 variant 1; GNG11; GNG12; GNG13; GNG3; GNG4; GNG5; GNG7; HRAS variant 1; IRS1; MAP2K2; PIK3CA; PIK3CB; PIK3CD; PPM1A variant 3; PPM1B vari…
239		EGFR	EGFR	EGFR_HUMAN	Receptor with enzyme activity	Epidermal growth factor receptor	Gefitinib	2-gene expression colorectal cancer panel		Genomic	AREG; EGFR variant 1; EGFR variant 2; EGFR variant 3; EGFR variant 4
240		EGFR	EGFR	EGFR_HUMAN	Receptor with enzyme activity	Epidermal growth factor receptor	Gefitinib	5-protein neurological panel		Proteomic	CCL11; EGFR variant 1; EGFR variant 2; EGFR variant 3; EGFR variant 4; PRL variant 1; S100A12; TIMP4
241		EGFR	EGFR	EGFR_HUMAN	Receptor with enzyme activity	Epidermal growth factor receptor	Gefitinib	4-protein oral cancer panel		Proteomic	EGFR variant 1; EGFR variant 2; EGFR variant 3; EGFR variant 4; ERBB2 variant 1; ERBB2 variant 2; LAMC2; RHOC variant 1
242		EGFR	EGFR	EGFR_HUMAN	Receptor with enzyme activity	Epidermal growth factor receptor	Gefitinib	12-gene expression melanoma panel		Genomic	COL11A1 variant A; CXCL13; EGFR variant 1; EGFR variant 2; EGFR variant 3; EGFR variant 4; FGFR2 variant 1; FGFR2 variant 2; FGFR2 variant 3; FGFR2 variant 4; FGFR2 variant 5; FGFR2 variant 6; FGFR2 variant 7; FGFR2 variant 8; FGFR2 variant 9; FGFR3 variant 1; FGFR3 variant 3; IL8; PPP2R2C; PTPRF; SHC4; TNC; WNT4
243		EGFR	EGFR	EGFR_HUMAN	Receptor with enzyme activity	Epidermal growth factor receptor	Gefitinib	10-protein liver cancer panel		Proteomic	AFP; CDH1; CEACAM5 variant 1; EGFR variant 1; EGFR variant 2; EGFR variant 3; EGFR variant 4; ERBB2 variant 1; ERBB2 variant 2; KIT; MMP9; MUC1; MUC1 variant 5; MUC16; SPP1 variant 1; SPP1 variant 2; SPP1 variant 3; SPP1 variant 5
244		EGFR	EGFR	EGFR_HUMAN	Receptor with enzyme activity	Epidermal growth factor receptor	Gefitinib	3-protein esophageal cancer panel		Proteomic	EGFR variant 1; EGFR variant 2; EGFR variant 3; EGFR variant 4; SIRT2 variant 1 ; SIRT2 variant 2; SIRT2 variant 3; SIRT2 variant 4; TRIM44
245		EGFR	EGFR	EGFR_HUMAN	Receptor with enzyme activity	Epidermal growth factor receptor	Gefitinib	9-protein ovarian carcinoma panel		Proteomic	AR variant 1; AR variant 2; BID variant 1; BID variant 2; EEF2; EGFR variant 1; EGFR variant 2; EGFR variant 3; EGFR variant 4; HSPA1A; HSPA1B; MAP2K1; PRKCA; STAT5A; TAZ variant 1; TAZ variant 2
246		EGFR	EGFR	EGFR_HUMAN	Receptor with enzyme activity	Epidermal growth factor receptor	Gefitinib	14-gene expression glioblastoma panel		Genomic	AGT; CALCRL variant 1; CCL2; CHI3L1; CPE; EGFR variant 1; EGFR variant 2; EGFR variant 3; EGFR variant 4; IGFBPL1; MBP; MCF2 variant 2; OLFM1 variant 1; PACSIN1; PACSIN1 variant 1; SNCA variant 1; SNCA variant 2; SNCA variant 3; SNCA variant 4; SOD2 variant 1; SOD2 variant 2; SOD2 variant 3; TOP2A
247		EGFR	EGFR	EGFR_HUMAN	Receptor with enzyme activity	Epidermal growth factor receptor	Gefitinib	3-gene expression esophageal squamous cell cancer panel		Genomic	EGFR variant 1; EGFR variant 2; EGFR variant 3; EGFR variant 4; FSCN1; SP1; SP1 variant 3
248		EGFR	EGFR	EGFR_HUMAN	Receptor with enzyme activity	Epidermal growth factor receptor	Gefitinib	38-gene expression cancer panel		Genomic	ADORA2B; AGBL5 variant 1; ARNTL variant 1; ARNTL variant 2; CCDC141; CDKN1A variant 2; CLEC6A; CXCL2; CXCL6; CYS1; DIO2 variant 2; DNMT1 variant 1; DNMT1 variant 2; DNMT3A variant 1; DNMT3A variant 2; DNMT3A variant 3; EGFR variant 1; EGFR variant 2; EGFR variant 3; EGFR variant 4; EPAS1; EREG; IGJ; KIAA1430; LITAF; MBD1 variant 1; MBD1 variant 6; NNT variant 1; PER3; PI15; PLCXD2; PRKCG; PVR var…
249		EGFR	EGFR	EGFR_HUMAN	Receptor with enzyme activity	Epidermal growth factor receptor	Gefitinib	26-gene expression glioma panel		Genomic	EGFR variant 1; EGFR variant 2; EGFR variant 3; EGFR variant 4; ERBB2 variant 1; ERBB2 variant 2; FLT1; FLT1 variant 3; FLT4 variant 1; FLT4 variant 2; FZD1; FZD10; FZD2; FZD3; FZD4; FZD5; FZD6 variant 1; FZD6 variant 2; FZD7; FZD8; FZD9; IGF1R; ITGB1; ITGB3; ITGB4 variant 1; ITGB4 variant 3; ITGB5; ITGB6; ITGB7; ITGB8; KDR; MET variant 1; MET variant 2; PDGFRA; PDGFRB; sFLT1
250		EGFR	EGFR	EGFR_HUMAN	Receptor with enzyme activity	Epidermal growth factor receptor	Gefitinib	121-gene expression glioblastoma panel		Genomic	ACPP variant 1; AIM1; AK5 variant 1; ALCAM; ALDH1L1; AMPD3 variant 1; ANKS1B variant 1; ARMCX4 variant 1; ARPP21 variant 1; ARPP21 variant 6; ATP13A5; C6orf163; C9orf11 variant 1; CA10 variant 1; CCDC62 variant 2; CDH18 variant 1; CDR1; CFB; CHGA; CNTN3; CNTNAP2; CR1 variant F; CR1 variant S; CRYBB1; CRYM variant 1; CSMD2; CSMD3; CSMD3 variant c; CTTNBP2; DCX variant 1; DCX variant 2; DENND2A; DG…
251		EGFR	EGFR	EGFR_HUMAN	Receptor with enzyme activity	Epidermal growth factor receptor	Suramin	Epidermal growth factor receptor		Genomic; Proteomic	EGFR variant 1; EGFR variant 2; EGFR variant 3; EGFR variant 4
252		EGFR	EGFR	EGFR_HUMAN	Receptor with enzyme activity	Epidermal growth factor receptor	Suramin	OvaCheck		Proteomic	APOA1; APOC3; CCL3; CRP; EGFR variant 1; EGFR variant 3; IL18 variant 1; IL6; MB; MUC1; MUC16; TNC
253		EGFR	EGFR	EGFR_HUMAN	Receptor with enzyme activity	Epidermal growth factor receptor	Suramin	374-gene expression breast cancer panel		Genomic	ABCD3 variant 1; ABLIM1 variant 1; ACADSB; ACSS2 variant 1; ACTB; ADAMTS1; ADM; AKAP2 variant 1; ALDH4A1; ANG; AP2A2; AP2B1 variant 1; APOD; APP variant 1; ARF1; ARPC4 variant 1; ASPM; ATAD2; AURKA variant 1; AURKB; BBC3; BCL6 variant 1; BHLHB2; BIRC5 variant 1; BLM; BRCA1 variant BRCA1a; BTG2; BUB1; C16orf61; C1S variant 1; C20orf46; CAD; CCL18; CCNA2; CCNB1; CCNB2; CCNC variant 1; CCND1; CCNE1;…
254		EGFR	EGFR	EGFR_HUMAN	Receptor with enzyme activity	Epidermal growth factor receptor	Suramin	4-protein cancer panel		Proteomic	EGFR variant 1; EGFR variant 3; ERBB2 variant 1; MUC1; TACSTD1
255		EGFR	EGFR	EGFR_HUMAN	Receptor with enzyme activity	Epidermal growth factor receptor	Suramin	5-protein breast cancer panel		Proteomic	CD40LG; EGFR variant 1; EGFR variant 3; ERBB2 variant 1; MIF; MMP2 variant 1
256		EGFR	EGFR	EGFR_HUMAN	Receptor with enzyme activity	Epidermal growth factor receptor	Suramin	188-gene expression breast cancer panel		Genomic	ABAT variant 1; ADCY1; ANXA9; APRT; ARMCX2; ASPH variant 1; Adam19; BCL11A variant 1; BIRC5 variant 1; BTG2; BTN3A2 variant 1; BTRC variant 1; C16orf61; C2orf54 vaiant 1; CA12 variant 1; CALML5; CCL18; CDCA3; CDK1 variant 1; CDT1; CELSR2; CEP55; CLCA2; CLSTN2; COX6C; CRYAB; CTSC variant 1; CTSC variant 2; CX3CL1; CYP2B6; CYP4F8; DLG5; DLG7; DNALI1; DSC2 variant Dsc2a; DUSP6 variant 1; EGFR varian…
257		EGFR	EGFR	EGFR_HUMAN	Receptor with enzyme activity	Epidermal growth factor receptor	Suramin	4-protein lung cancer panel		Proteomic	EGFR variant 1; EGFR variant 3; KRT13; KRT5; TITF1
258		EGFR	EGFR	EGFR_HUMAN	Receptor with enzyme activity	Epidermal growth factor receptor	Suramin	4-gene expression lung cancer panel		Genomic	EGFR variant 1; EGFR variant 3; LCK; RND3 variant 2; WNT3A
259		EGFR	EGFR	EGFR_HUMAN	Receptor with enzyme activity	Epidermal growth factor receptor	Suramin	Prosigna		Genomic	ACTR3B variant 1; ANLN; BAG1; BIRC5 variant 1; BIRC5 variant 2; BIRC5 variant 3; BLVRA; CCNB1; CCNE1; CDC20; CDC6; CDCA1 variant 2; CDH3; CENPF; CEP55; CXXC5; EGFR variant 1; EGFR variant 2; EGFR variant 3; EGFR variant 4; ERBB2 variant 1; ERBB2 variant 2; ESR1 variant 1; ESR1 variant 2; ESR1 variant 3; ESR1 variant 4; EXO1 variant 1; FGFR4 variant 1; FGFR4 variant 2; FGFR4 variant 3; FOXA1; FOXC…
260		EGFR	EGFR	EGFR_HUMAN	Receptor with enzyme activity	Epidermal growth factor receptor	Suramin	5-protein cancer panel		Proteomic	BTC; EGFR variant 1; EGFR variant 3; ERBB2 variant 1; ERBB3 variant 1; NRG1 variant GGF; NRG1 variant GGF2; NRG1 variant HRG-alpha; NRG1 variant HRG-beta1; NRG1 variant HRG-beta2; NRG1 variant HRG-beta3; NRG1 variant HRG-gamma; NRG1 variant SMDF; NRG1 variant ndf43
261		EGFR	EGFR	EGFR_HUMAN	Receptor with enzyme activity	Epidermal growth factor receptor	Suramin	VeriPsych		Proteomic	ACPP variant 1; AHSG; APCS; APOA1; APOA2; APOB; APOC1; APOH; B2M; BDNF variant 3; BDNF variant 4; BTC; C3; CALB1; CCL22; CCL3; CCL8; CD5L; CGA; CTGF; EDN1 variant 1; EGFR variant 1; EGFR variant 3; FTH1; FTL; HAVCR1 variant 1; HP variant 1; ICAM1; IL10; IL11; IL17; IL1B; IL6R variant 1; IL7; LHB; MIF; MMP2 variant 1; MUC16; PRL variant 1; PYY; SERPINA1 variant 1; SORT1; TF; THPO; TIMP1; TNFRSF10C…
262		EGFR	EGFR	EGFR_HUMAN	Receptor with enzyme activity	Epidermal growth factor receptor	Suramin	6-Protein colorectal cancer panel		Proteomic	CD63 variant 1; CD81; CD9; EGFR variant 1; EGFR variant 3; STEAP1; TACSTD1
263		EGFR	EGFR	EGFR_HUMAN	Receptor with enzyme activity	Epidermal growth factor receptor	Suramin	6-gene copy number lung cancer panel		Genomic	EGFR variant 1; EGFR variant 2; EGFR variant 3; EGFR variant 4; GLI3; NFE2L3; SDK1 variant 1
264		EGFR	EGFR	EGFR_HUMAN	Receptor with enzyme activity	Epidermal growth factor receptor	Suramin	47-gene expression ovarian cancer panel		Genomic	AKT1 variant 1; AKT2 variant 1; AKT3 variant 1; BAD; BAX variant beta; BAX variant delta; BCL2L1 variant 1; CDK1 variant 1; EGFR variant 1; EGFR variant 2; EGFR variant 3; EGFR variant 4; GNAS variant 1; GNB1; GNB2; GNB3; GNG11; GNG12; GNG3; GNG4; GNG7; HRAS variant 1; IRS1; MAP2K2; PIK3CA; PIK3CB; PIK3CD; PPM1B variant 1; PPM1D; PPM1F; PPM1G; PPM2C; PRKACB variant 1; PRKAR1A variant 1; PRKAR2A; …
265		EGFR	EGFR	EGFR_HUMAN	Receptor with enzyme activity	Epidermal growth factor receptor	Suramin	3-protein colorectal cancer panel		Proteomic	CAPG; EGFR variant 1; EGFR variant 2; EGFR variant 3; EGFR variant 4; MFAP3L variant 1
266		EGFR	EGFR	EGFR_HUMAN	Receptor with enzyme activity	Epidermal growth factor receptor	Suramin	4-gene expression bladder cancer panel		Genomic	EGFR variant 1; EGFR variant 2; EGFR variant 3; EGFR variant 4; IL1B; S100A8; S100A9
267		EGFR	EGFR	EGFR_HUMAN	Receptor with enzyme activity	Epidermal growth factor receptor	Suramin	44-gene expression breast cancer panel		Genomic	ADAMTS4; ANXA1; APOL3 alpha/d variant; CD109 variant 1; CD2; CLDN10 variant b; CORIN; CYP2B6; EGFR variant 1; EGFR variant 2; EGFR variant 3; EGFR variant 4; EGR1; ERBB2 variant 1; ESR1 variant 1; ETV7; FAM19A5; FOSB; FYB variant 1; GBP5 variant 1; GRB14; IDO1; IFI44L; IKZF3 variant 1; ITGAL; KLHDC7B; LATS2; LRP4; MFAP5; MX1; NAT1; NLRC5; OLFM4; PDCD1LG1; PPP1R1A; PRAME variant 1; PRICKLE1 varian…
268		EGFR	EGFR	EGFR_HUMAN	Receptor with enzyme activity	Epidermal growth factor receptor	Suramin	3-gene expression lung cancer panel		Genomic	CA9; CSF1 variant 1; EGFR variant 1; EGFR variant 2; EGFR variant 3; EGFR variant 4
269		EGFR	EGFR	EGFR_HUMAN	Receptor with enzyme activity	Epidermal growth factor receptor	Suramin	3-gene expression gastric cancer panel		Genomic	EGFR variant 1; EGFR variant 2; EGFR variant 3; EGFR variant 4; FGFR2 variant 1; FGFR2 variant 2; FGFR2 variant 3; FGFR2 variant 5; MYC
270		EGFR	EGFR	EGFR_HUMAN	Receptor with enzyme activity	Epidermal growth factor receptor	Suramin	15-gene expression breast cancer panel		Genomic	CTSD; E2F1; EGFR variant 1; EGFR variant 2; EGFR variant 3; EGFR variant 4; FIGF; GSTP1; MMP1 variant 1; MMP11; PLAU variant 1; PLAUR variant 1; SERPINE1 variant 1; TGFB1; TYMP variant 2; VEGFA; VEGFA variant 1; VEGFA variant 4; VEGFA variant 6; VEGFA variant 7
271		EGFR	EGFR	EGFR_HUMAN	Receptor with enzyme activity	Epidermal growth factor receptor	Suramin	47-gene expression cancer panel		Genomic	AKT1 variant 1; AKT2 variant 1; AKT3 variant 1; BAD; BAX variant beta; BAX variant delta; BCL2L1 variant 1; BCL2L1 variant 2; CDK1 variant 1; EGFR variant 1; EGFR variant 2; EGFR variant 3; EGFR variant 4; GNAS variant 1; GNB1; GNB2; GNB3; GNB5 variant 2; GNG10 variant 1; GNG11; GNG12; GNG13; GNG3; GNG4; GNG5; GNG7; HRAS variant 1; IRS1; MAP2K2; PIK3CA; PIK3CB; PIK3CD; PPM1A variant 3; PPM1B vari…
272		EGFR	EGFR	EGFR_HUMAN	Receptor with enzyme activity	Epidermal growth factor receptor	Suramin	2-gene expression colorectal cancer panel		Genomic	AREG; EGFR variant 1; EGFR variant 2; EGFR variant 3; EGFR variant 4
273		EGFR	EGFR	EGFR_HUMAN	Receptor with enzyme activity	Epidermal growth factor receptor	Suramin	5-protein neurological panel		Proteomic	CCL11; EGFR variant 1; EGFR variant 2; EGFR variant 3; EGFR variant 4; PRL variant 1; S100A12; TIMP4
274		EGFR	EGFR	EGFR_HUMAN	Receptor with enzyme activity	Epidermal growth factor receptor	Suramin	4-protein oral cancer panel		Proteomic	EGFR variant 1; EGFR variant 2; EGFR variant 3; EGFR variant 4; ERBB2 variant 1; ERBB2 variant 2; LAMC2; RHOC variant 1
275		EGFR	EGFR	EGFR_HUMAN	Receptor with enzyme activity	Epidermal growth factor receptor	Suramin	12-gene expression melanoma panel		Genomic	COL11A1 variant A; CXCL13; EGFR variant 1; EGFR variant 2; EGFR variant 3; EGFR variant 4; FGFR2 variant 1; FGFR2 variant 2; FGFR2 variant 3; FGFR2 variant 4; FGFR2 variant 5; FGFR2 variant 6; FGFR2 variant 7; FGFR2 variant 8; FGFR2 variant 9; FGFR3 variant 1; FGFR3 variant 3; IL8; PPP2R2C; PTPRF; SHC4; TNC; WNT4
276		EGFR	EGFR	EGFR_HUMAN	Receptor with enzyme activity	Epidermal growth factor receptor	Suramin	10-protein liver cancer panel		Proteomic	AFP; CDH1; CEACAM5 variant 1; EGFR variant 1; EGFR variant 2; EGFR variant 3; EGFR variant 4; ERBB2 variant 1; ERBB2 variant 2; KIT; MMP9; MUC1; MUC1 variant 5; MUC16; SPP1 variant 1; SPP1 variant 2; SPP1 variant 3; SPP1 variant 5
277		EGFR	EGFR	EGFR_HUMAN	Receptor with enzyme activity	Epidermal growth factor receptor	Suramin	3-protein esophageal cancer panel		Proteomic	EGFR variant 1; EGFR variant 2; EGFR variant 3; EGFR variant 4; SIRT2 variant 1 ; SIRT2 variant 2; SIRT2 variant 3; SIRT2 variant 4; TRIM44
278		EGFR	EGFR	EGFR_HUMAN	Receptor with enzyme activity	Epidermal growth factor receptor	Suramin	9-protein ovarian carcinoma panel		Proteomic	AR variant 1; AR variant 2; BID variant 1; BID variant 2; EEF2; EGFR variant 1; EGFR variant 2; EGFR variant 3; EGFR variant 4; HSPA1A; HSPA1B; MAP2K1; PRKCA; STAT5A; TAZ variant 1; TAZ variant 2
279		EGFR	EGFR	EGFR_HUMAN	Receptor with enzyme activity	Epidermal growth factor receptor	Suramin	14-gene expression glioblastoma panel		Genomic	AGT; CALCRL variant 1; CCL2; CHI3L1; CPE; EGFR variant 1; EGFR variant 2; EGFR variant 3; EGFR variant 4; IGFBPL1; MBP; MCF2 variant 2; OLFM1 variant 1; PACSIN1; PACSIN1 variant 1; SNCA variant 1; SNCA variant 2; SNCA variant 3; SNCA variant 4; SOD2 variant 1; SOD2 variant 2; SOD2 variant 3; TOP2A
280		EGFR	EGFR	EGFR_HUMAN	Receptor with enzyme activity	Epidermal growth factor receptor	Suramin	3-gene expression esophageal squamous cell cancer panel		Genomic	EGFR variant 1; EGFR variant 2; EGFR variant 3; EGFR variant 4; FSCN1; SP1; SP1 variant 3
281		EGFR	EGFR	EGFR_HUMAN	Receptor with enzyme activity	Epidermal growth factor receptor	Suramin	38-gene expression cancer panel		Genomic	ADORA2B; AGBL5 variant 1; ARNTL variant 1; ARNTL variant 2; CCDC141; CDKN1A variant 2; CLEC6A; CXCL2; CXCL6; CYS1; DIO2 variant 2; DNMT1 variant 1; DNMT1 variant 2; DNMT3A variant 1; DNMT3A variant 2; DNMT3A variant 3; EGFR variant 1; EGFR variant 2; EGFR variant 3; EGFR variant 4; EPAS1; EREG; IGJ; KIAA1430; LITAF; MBD1 variant 1; MBD1 variant 6; NNT variant 1; PER3; PI15; PLCXD2; PRKCG; PVR var…
282		EGFR	EGFR	EGFR_HUMAN	Receptor with enzyme activity	Epidermal growth factor receptor	Suramin	26-gene expression glioma panel		Genomic	EGFR variant 1; EGFR variant 2; EGFR variant 3; EGFR variant 4; ERBB2 variant 1; ERBB2 variant 2; FLT1; FLT1 variant 3; FLT4 variant 1; FLT4 variant 2; FZD1; FZD10; FZD2; FZD3; FZD4; FZD5; FZD6 variant 1; FZD6 variant 2; FZD7; FZD8; FZD9; IGF1R; ITGB1; ITGB3; ITGB4 variant 1; ITGB4 variant 3; ITGB5; ITGB6; ITGB7; ITGB8; KDR; MET variant 1; MET variant 2; PDGFRA; PDGFRB; sFLT1
283		EGFR	EGFR	EGFR_HUMAN	Receptor with enzyme activity	Epidermal growth factor receptor	Suramin	121-gene expression glioblastoma panel		Genomic	ACPP variant 1; AIM1; AK5 variant 1; ALCAM; ALDH1L1; AMPD3 variant 1; ANKS1B variant 1; ARMCX4 variant 1; ARPP21 variant 1; ARPP21 variant 6; ATP13A5; C6orf163; C9orf11 variant 1; CA10 variant 1; CCDC62 variant 2; CDH18 variant 1; CDR1; CFB; CHGA; CNTN3; CNTNAP2; CR1 variant F; CR1 variant S; CRYBB1; CRYM variant 1; CSMD2; CSMD3; CSMD3 variant c; CTTNBP2; DCX variant 1; DCX variant 2; DENND2A; DG…
284		EGFR	EGFR	EGFR_HUMAN	Receptor with enzyme activity	Epidermal growth factor receptor	Nimotuzumab	Epidermal growth factor receptor		Genomic; Proteomic	EGFR variant 1; EGFR variant 2; EGFR variant 3; EGFR variant 4
285		EGFR	EGFR	EGFR_HUMAN	Receptor with enzyme activity	Epidermal growth factor receptor	Nimotuzumab	OvaCheck		Proteomic	APOA1; APOC3; CCL3; CRP; EGFR variant 1; EGFR variant 3; IL18 variant 1; IL6; MB; MUC1; MUC16; TNC
286		EGFR	EGFR	EGFR_HUMAN	Receptor with enzyme activity	Epidermal growth factor receptor	Nimotuzumab	374-gene expression breast cancer panel		Genomic	ABCD3 variant 1; ABLIM1 variant 1; ACADSB; ACSS2 variant 1; ACTB; ADAMTS1; ADM; AKAP2 variant 1; ALDH4A1; ANG; AP2A2; AP2B1 variant 1; APOD; APP variant 1; ARF1; ARPC4 variant 1; ASPM; ATAD2; AURKA variant 1; AURKB; BBC3; BCL6 variant 1; BHLHB2; BIRC5 variant 1; BLM; BRCA1 variant BRCA1a; BTG2; BUB1; C16orf61; C1S variant 1; C20orf46; CAD; CCL18; CCNA2; CCNB1; CCNB2; CCNC variant 1; CCND1; CCNE1;…
287		EGFR	EGFR	EGFR_HUMAN	Receptor with enzyme activity	Epidermal growth factor receptor	Nimotuzumab	4-protein cancer panel		Proteomic	EGFR variant 1; EGFR variant 3; ERBB2 variant 1; MUC1; TACSTD1
288		EGFR	EGFR	EGFR_HUMAN	Receptor with enzyme activity	Epidermal growth factor receptor	Nimotuzumab	5-protein breast cancer panel		Proteomic	CD40LG; EGFR variant 1; EGFR variant 3; ERBB2 variant 1; MIF; MMP2 variant 1
289		EGFR	EGFR	EGFR_HUMAN	Receptor with enzyme activity	Epidermal growth factor receptor	Nimotuzumab	188-gene expression breast cancer panel		Genomic	ABAT variant 1; ADCY1; ANXA9; APRT; ARMCX2; ASPH variant 1; Adam19; BCL11A variant 1; BIRC5 variant 1; BTG2; BTN3A2 variant 1; BTRC variant 1; C16orf61; C2orf54 vaiant 1; CA12 variant 1; CALML5; CCL18; CDCA3; CDK1 variant 1; CDT1; CELSR2; CEP55; CLCA2; CLSTN2; COX6C; CRYAB; CTSC variant 1; CTSC variant 2; CX3CL1; CYP2B6; CYP4F8; DLG5; DLG7; DNALI1; DSC2 variant Dsc2a; DUSP6 variant 1; EGFR varian…
290		EGFR	EGFR	EGFR_HUMAN	Receptor with enzyme activity	Epidermal growth factor receptor	Nimotuzumab	4-protein lung cancer panel		Proteomic	EGFR variant 1; EGFR variant 3; KRT13; KRT5; TITF1
291		EGFR	EGFR	EGFR_HUMAN	Receptor with enzyme activity	Epidermal growth factor receptor	Nimotuzumab	4-gene expression lung cancer panel		Genomic	EGFR variant 1; EGFR variant 3; LCK; RND3 variant 2; WNT3A
292		EGFR	EGFR	EGFR_HUMAN	Receptor with enzyme activity	Epidermal growth factor receptor	Nimotuzumab	Prosigna		Genomic	ACTR3B variant 1; ANLN; BAG1; BIRC5 variant 1; BIRC5 variant 2; BIRC5 variant 3; BLVRA; CCNB1; CCNE1; CDC20; CDC6; CDCA1 variant 2; CDH3; CENPF; CEP55; CXXC5; EGFR variant 1; EGFR variant 2; EGFR variant 3; EGFR variant 4; ERBB2 variant 1; ERBB2 variant 2; ESR1 variant 1; ESR1 variant 2; ESR1 variant 3; ESR1 variant 4; EXO1 variant 1; FGFR4 variant 1; FGFR4 variant 2; FGFR4 variant 3; FOXA1; FOXC…
293		EGFR	EGFR	EGFR_HUMAN	Receptor with enzyme activity	Epidermal growth factor receptor	Nimotuzumab	5-protein cancer panel		Proteomic	BTC; EGFR variant 1; EGFR variant 3; ERBB2 variant 1; ERBB3 variant 1; NRG1 variant GGF; NRG1 variant GGF2; NRG1 variant HRG-alpha; NRG1 variant HRG-beta1; NRG1 variant HRG-beta2; NRG1 variant HRG-beta3; NRG1 variant HRG-gamma; NRG1 variant SMDF; NRG1 variant ndf43
294		EGFR	EGFR	EGFR_HUMAN	Receptor with enzyme activity	Epidermal growth factor receptor	Nimotuzumab	VeriPsych		Proteomic	ACPP variant 1; AHSG; APCS; APOA1; APOA2; APOB; APOC1; APOH; B2M; BDNF variant 3; BDNF variant 4; BTC; C3; CALB1; CCL22; CCL3; CCL8; CD5L; CGA; CTGF; EDN1 variant 1; EGFR variant 1; EGFR variant 3; FTH1; FTL; HAVCR1 variant 1; HP variant 1; ICAM1; IL10; IL11; IL17; IL1B; IL6R variant 1; IL7; LHB; MIF; MMP2 variant 1; MUC16; PRL variant 1; PYY; SERPINA1 variant 1; SORT1; TF; THPO; TIMP1; TNFRSF10C…
295		EGFR	EGFR	EGFR_HUMAN	Receptor with enzyme activity	Epidermal growth factor receptor	Nimotuzumab	6-Protein colorectal cancer panel		Proteomic	CD63 variant 1; CD81; CD9; EGFR variant 1; EGFR variant 3; STEAP1; TACSTD1
296		EGFR	EGFR	EGFR_HUMAN	Receptor with enzyme activity	Epidermal growth factor receptor	Nimotuzumab	6-gene copy number lung cancer panel		Genomic	EGFR variant 1; EGFR variant 2; EGFR variant 3; EGFR variant 4; GLI3; NFE2L3; SDK1 variant 1
297		EGFR	EGFR	EGFR_HUMAN	Receptor with enzyme activity	Epidermal growth factor receptor	Nimotuzumab	47-gene expression ovarian cancer panel		Genomic	AKT1 variant 1; AKT2 variant 1; AKT3 variant 1; BAD; BAX variant beta; BAX variant delta; BCL2L1 variant 1; CDK1 variant 1; EGFR variant 1; EGFR variant 2; EGFR variant 3; EGFR variant 4; GNAS variant 1; GNB1; GNB2; GNB3; GNG11; GNG12; GNG3; GNG4; GNG7; HRAS variant 1; IRS1; MAP2K2; PIK3CA; PIK3CB; PIK3CD; PPM1B variant 1; PPM1D; PPM1F; PPM1G; PPM2C; PRKACB variant 1; PRKAR1A variant 1; PRKAR2A; …
298		EGFR	EGFR	EGFR_HUMAN	Receptor with enzyme activity	Epidermal growth factor receptor	Nimotuzumab	3-protein colorectal cancer panel		Proteomic	CAPG; EGFR variant 1; EGFR variant 2; EGFR variant 3; EGFR variant 4; MFAP3L variant 1
299		EGFR	EGFR	EGFR_HUMAN	Receptor with enzyme activity	Epidermal growth factor receptor	Nimotuzumab	4-gene expression bladder cancer panel		Genomic	EGFR variant 1; EGFR variant 2; EGFR variant 3; EGFR variant 4; IL1B; S100A8; S100A9
300		EGFR	EGFR	EGFR_HUMAN	Receptor with enzyme activity	Epidermal growth factor receptor	Nimotuzumab	44-gene expression breast cancer panel		Genomic	ADAMTS4; ANXA1; APOL3 alpha/d variant; CD109 variant 1; CD2; CLDN10 variant b; CORIN; CYP2B6; EGFR variant 1; EGFR variant 2; EGFR variant 3; EGFR variant 4; EGR1; ERBB2 variant 1; ESR1 variant 1; ETV7; FAM19A5; FOSB; FYB variant 1; GBP5 variant 1; GRB14; IDO1; IFI44L; IKZF3 variant 1; ITGAL; KLHDC7B; LATS2; LRP4; MFAP5; MX1; NAT1; NLRC5; OLFM4; PDCD1LG1; PPP1R1A; PRAME variant 1; PRICKLE1 varian…
301		EGFR	EGFR	EGFR_HUMAN	Receptor with enzyme activity	Epidermal growth factor receptor	Nimotuzumab	3-gene expression lung cancer panel		Genomic	CA9; CSF1 variant 1; EGFR variant 1; EGFR variant 2; EGFR variant 3; EGFR variant 4
302		EGFR	EGFR	EGFR_HUMAN	Receptor with enzyme activity	Epidermal growth factor receptor	Nimotuzumab	3-gene expression gastric cancer panel		Genomic	EGFR variant 1; EGFR variant 2; EGFR variant 3; EGFR variant 4; FGFR2 variant 1; FGFR2 variant 2; FGFR2 variant 3; FGFR2 variant 5; MYC
303		EGFR	EGFR	EGFR_HUMAN	Receptor with enzyme activity	Epidermal growth factor receptor	Nimotuzumab	15-gene expression breast cancer panel		Genomic	CTSD; E2F1; EGFR variant 1; EGFR variant 2; EGFR variant 3; EGFR variant 4; FIGF; GSTP1; MMP1 variant 1; MMP11; PLAU variant 1; PLAUR variant 1; SERPINE1 variant 1; TGFB1; TYMP variant 2; VEGFA; VEGFA variant 1; VEGFA variant 4; VEGFA variant 6; VEGFA variant 7
304		EGFR	EGFR	EGFR_HUMAN	Receptor with enzyme activity	Epidermal growth factor receptor	Nimotuzumab	47-gene expression cancer panel		Genomic	AKT1 variant 1; AKT2 variant 1; AKT3 variant 1; BAD; BAX variant beta; BAX variant delta; BCL2L1 variant 1; BCL2L1 variant 2; CDK1 variant 1; EGFR variant 1; EGFR variant 2; EGFR variant 3; EGFR variant 4; GNAS variant 1; GNB1; GNB2; GNB3; GNB5 variant 2; GNG10 variant 1; GNG11; GNG12; GNG13; GNG3; GNG4; GNG5; GNG7; HRAS variant 1; IRS1; MAP2K2; PIK3CA; PIK3CB; PIK3CD; PPM1A variant 3; PPM1B vari…
305		EGFR	EGFR	EGFR_HUMAN	Receptor with enzyme activity	Epidermal growth factor receptor	Nimotuzumab	2-gene expression colorectal cancer panel		Genomic	AREG; EGFR variant 1; EGFR variant 2; EGFR variant 3; EGFR variant 4
306		EGFR	EGFR	EGFR_HUMAN	Receptor with enzyme activity	Epidermal growth factor receptor	Nimotuzumab	5-protein neurological panel		Proteomic	CCL11; EGFR variant 1; EGFR variant 2; EGFR variant 3; EGFR variant 4; PRL variant 1; S100A12; TIMP4
307		EGFR	EGFR	EGFR_HUMAN	Receptor with enzyme activity	Epidermal growth factor receptor	Nimotuzumab	4-protein oral cancer panel		Proteomic	EGFR variant 1; EGFR variant 2; EGFR variant 3; EGFR variant 4; ERBB2 variant 1; ERBB2 variant 2; LAMC2; RHOC variant 1
308		EGFR	EGFR	EGFR_HUMAN	Receptor with enzyme activity	Epidermal growth factor receptor	Nimotuzumab	12-gene expression melanoma panel		Genomic	COL11A1 variant A; CXCL13; EGFR variant 1; EGFR variant 2; EGFR variant 3; EGFR variant 4; FGFR2 variant 1; FGFR2 variant 2; FGFR2 variant 3; FGFR2 variant 4; FGFR2 variant 5; FGFR2 variant 6; FGFR2 variant 7; FGFR2 variant 8; FGFR2 variant 9; FGFR3 variant 1; FGFR3 variant 3; IL8; PPP2R2C; PTPRF; SHC4; TNC; WNT4
309		EGFR	EGFR	EGFR_HUMAN	Receptor with enzyme activity	Epidermal growth factor receptor	Nimotuzumab	10-protein liver cancer panel		Proteomic	AFP; CDH1; CEACAM5 variant 1; EGFR variant 1; EGFR variant 2; EGFR variant 3; EGFR variant 4; ERBB2 variant 1; ERBB2 variant 2; KIT; MMP9; MUC1; MUC1 variant 5; MUC16; SPP1 variant 1; SPP1 variant 2; SPP1 variant 3; SPP1 variant 5
310		EGFR	EGFR	EGFR_HUMAN	Receptor with enzyme activity	Epidermal growth factor receptor	Nimotuzumab	3-protein esophageal cancer panel		Proteomic	EGFR variant 1; EGFR variant 2; EGFR variant 3; EGFR variant 4; SIRT2 variant 1 ; SIRT2 variant 2; SIRT2 variant 3; SIRT2 variant 4; TRIM44
311		EGFR	EGFR	EGFR_HUMAN	Receptor with enzyme activity	Epidermal growth factor receptor	Nimotuzumab	9-protein ovarian carcinoma panel		Proteomic	AR variant 1; AR variant 2; BID variant 1; BID variant 2; EEF2; EGFR variant 1; EGFR variant 2; EGFR variant 3; EGFR variant 4; HSPA1A; HSPA1B; MAP2K1; PRKCA; STAT5A; TAZ variant 1; TAZ variant 2
312		EGFR	EGFR	EGFR_HUMAN	Receptor with enzyme activity	Epidermal growth factor receptor	Nimotuzumab	14-gene expression glioblastoma panel		Genomic	AGT; CALCRL variant 1; CCL2; CHI3L1; CPE; EGFR variant 1; EGFR variant 2; EGFR variant 3; EGFR variant 4; IGFBPL1; MBP; MCF2 variant 2; OLFM1 variant 1; PACSIN1; PACSIN1 variant 1; SNCA variant 1; SNCA variant 2; SNCA variant 3; SNCA variant 4; SOD2 variant 1; SOD2 variant 2; SOD2 variant 3; TOP2A
313		EGFR	EGFR	EGFR_HUMAN	Receptor with enzyme activity	Epidermal growth factor receptor	Nimotuzumab	3-gene expression esophageal squamous cell cancer panel		Genomic	EGFR variant 1; EGFR variant 2; EGFR variant 3; EGFR variant 4; FSCN1; SP1; SP1 variant 3
314		EGFR	EGFR	EGFR_HUMAN	Receptor with enzyme activity	Epidermal growth factor receptor	Nimotuzumab	38-gene expression cancer panel		Genomic	ADORA2B; AGBL5 variant 1; ARNTL variant 1; ARNTL variant 2; CCDC141; CDKN1A variant 2; CLEC6A; CXCL2; CXCL6; CYS1; DIO2 variant 2; DNMT1 variant 1; DNMT1 variant 2; DNMT3A variant 1; DNMT3A variant 2; DNMT3A variant 3; EGFR variant 1; EGFR variant 2; EGFR variant 3; EGFR variant 4; EPAS1; EREG; IGJ; KIAA1430; LITAF; MBD1 variant 1; MBD1 variant 6; NNT variant 1; PER3; PI15; PLCXD2; PRKCG; PVR var…
315		EGFR	EGFR	EGFR_HUMAN	Receptor with enzyme activity	Epidermal growth factor receptor	Nimotuzumab	26-gene expression glioma panel		Genomic	EGFR variant 1; EGFR variant 2; EGFR variant 3; EGFR variant 4; ERBB2 variant 1; ERBB2 variant 2; FLT1; FLT1 variant 3; FLT4 variant 1; FLT4 variant 2; FZD1; FZD10; FZD2; FZD3; FZD4; FZD5; FZD6 variant 1; FZD6 variant 2; FZD7; FZD8; FZD9; IGF1R; ITGB1; ITGB3; ITGB4 variant 1; ITGB4 variant 3; ITGB5; ITGB6; ITGB7; ITGB8; KDR; MET variant 1; MET variant 2; PDGFRA; PDGFRB; sFLT1
316		EGFR	EGFR	EGFR_HUMAN	Receptor with enzyme activity	Epidermal growth factor receptor	Nimotuzumab	121-gene expression glioblastoma panel		Genomic	ACPP variant 1; AIM1; AK5 variant 1; ALCAM; ALDH1L1; AMPD3 variant 1; ANKS1B variant 1; ARMCX4 variant 1; ARPP21 variant 1; ARPP21 variant 6; ATP13A5; C6orf163; C9orf11 variant 1; CA10 variant 1; CCDC62 variant 2; CDH18 variant 1; CDR1; CFB; CHGA; CNTN3; CNTNAP2; CR1 variant F; CR1 variant S; CRYBB1; CRYM variant 1; CSMD2; CSMD3; CSMD3 variant c; CTTNBP2; DCX variant 1; DCX variant 2; DENND2A; DG…
317		EGFR	EGFR	EGFR_HUMAN	Receptor with enzyme activity	Epidermal growth factor receptor	Pelitinib	Epidermal growth factor receptor		Genomic; Proteomic	EGFR variant 1; EGFR variant 2; EGFR variant 3; EGFR variant 4
318		EGFR	EGFR	EGFR_HUMAN	Receptor with enzyme activity	Epidermal growth factor receptor	Pelitinib	OvaCheck		Proteomic	APOA1; APOC3; CCL3; CRP; EGFR variant 1; EGFR variant 3; IL18 variant 1; IL6; MB; MUC1; MUC16; TNC
319		EGFR	EGFR	EGFR_HUMAN	Receptor with enzyme activity	Epidermal growth factor receptor	Pelitinib	374-gene expression breast cancer panel		Genomic	ABCD3 variant 1; ABLIM1 variant 1; ACADSB; ACSS2 variant 1; ACTB; ADAMTS1; ADM; AKAP2 variant 1; ALDH4A1; ANG; AP2A2; AP2B1 variant 1; APOD; APP variant 1; ARF1; ARPC4 variant 1; ASPM; ATAD2; AURKA variant 1; AURKB; BBC3; BCL6 variant 1; BHLHB2; BIRC5 variant 1; BLM; BRCA1 variant BRCA1a; BTG2; BUB1; C16orf61; C1S variant 1; C20orf46; CAD; CCL18; CCNA2; CCNB1; CCNB2; CCNC variant 1; CCND1; CCNE1;…
320		EGFR	EGFR	EGFR_HUMAN	Receptor with enzyme activity	Epidermal growth factor receptor	Pelitinib	4-protein cancer panel		Proteomic	EGFR variant 1; EGFR variant 3; ERBB2 variant 1; MUC1; TACSTD1
321		EGFR	EGFR	EGFR_HUMAN	Receptor with enzyme activity	Epidermal growth factor receptor	Pelitinib	5-protein breast cancer panel		Proteomic	CD40LG; EGFR variant 1; EGFR variant 3; ERBB2 variant 1; MIF; MMP2 variant 1
322		EGFR	EGFR	EGFR_HUMAN	Receptor with enzyme activity	Epidermal growth factor receptor	Pelitinib	188-gene expression breast cancer panel		Genomic	ABAT variant 1; ADCY1; ANXA9; APRT; ARMCX2; ASPH variant 1; Adam19; BCL11A variant 1; BIRC5 variant 1; BTG2; BTN3A2 variant 1; BTRC variant 1; C16orf61; C2orf54 vaiant 1; CA12 variant 1; CALML5; CCL18; CDCA3; CDK1 variant 1; CDT1; CELSR2; CEP55; CLCA2; CLSTN2; COX6C; CRYAB; CTSC variant 1; CTSC variant 2; CX3CL1; CYP2B6; CYP4F8; DLG5; DLG7; DNALI1; DSC2 variant Dsc2a; DUSP6 variant 1; EGFR varian…
323		EGFR	EGFR	EGFR_HUMAN	Receptor with enzyme activity	Epidermal growth factor receptor	Pelitinib	4-protein lung cancer panel		Proteomic	EGFR variant 1; EGFR variant 3; KRT13; KRT5; TITF1
324		EGFR	EGFR	EGFR_HUMAN	Receptor with enzyme activity	Epidermal growth factor receptor	Pelitinib	4-gene expression lung cancer panel		Genomic	EGFR variant 1; EGFR variant 3; LCK; RND3 variant 2; WNT3A
325		EGFR	EGFR	EGFR_HUMAN	Receptor with enzyme activity	Epidermal growth factor receptor	Pelitinib	Prosigna		Genomic	ACTR3B variant 1; ANLN; BAG1; BIRC5 variant 1; BIRC5 variant 2; BIRC5 variant 3; BLVRA; CCNB1; CCNE1; CDC20; CDC6; CDCA1 variant 2; CDH3; CENPF; CEP55; CXXC5; EGFR variant 1; EGFR variant 2; EGFR variant 3; EGFR variant 4; ERBB2 variant 1; ERBB2 variant 2; ESR1 variant 1; ESR1 variant 2; ESR1 variant 3; ESR1 variant 4; EXO1 variant 1; FGFR4 variant 1; FGFR4 variant 2; FGFR4 variant 3; FOXA1; FOXC…
326		EGFR	EGFR	EGFR_HUMAN	Receptor with enzyme activity	Epidermal growth factor receptor	Pelitinib	5-protein cancer panel		Proteomic	BTC; EGFR variant 1; EGFR variant 3; ERBB2 variant 1; ERBB3 variant 1; NRG1 variant GGF; NRG1 variant GGF2; NRG1 variant HRG-alpha; NRG1 variant HRG-beta1; NRG1 variant HRG-beta2; NRG1 variant HRG-beta3; NRG1 variant HRG-gamma; NRG1 variant SMDF; NRG1 variant ndf43
327		EGFR	EGFR	EGFR_HUMAN	Receptor with enzyme activity	Epidermal growth factor receptor	Pelitinib	VeriPsych		Proteomic	ACPP variant 1; AHSG; APCS; APOA1; APOA2; APOB; APOC1; APOH; B2M; BDNF variant 3; BDNF variant 4; BTC; C3; CALB1; CCL22; CCL3; CCL8; CD5L; CGA; CTGF; EDN1 variant 1; EGFR variant 1; EGFR variant 3; FTH1; FTL; HAVCR1 variant 1; HP variant 1; ICAM1; IL10; IL11; IL17; IL1B; IL6R variant 1; IL7; LHB; MIF; MMP2 variant 1; MUC16; PRL variant 1; PYY; SERPINA1 variant 1; SORT1; TF; THPO; TIMP1; TNFRSF10C…
328		EGFR	EGFR	EGFR_HUMAN	Receptor with enzyme activity	Epidermal growth factor receptor	Pelitinib	6-Protein colorectal cancer panel		Proteomic	CD63 variant 1; CD81; CD9; EGFR variant 1; EGFR variant 3; STEAP1; TACSTD1
329		EGFR	EGFR	EGFR_HUMAN	Receptor with enzyme activity	Epidermal growth factor receptor	Pelitinib	6-gene copy number lung cancer panel		Genomic	EGFR variant 1; EGFR variant 2; EGFR variant 3; EGFR variant 4; GLI3; NFE2L3; SDK1 variant 1
330		EGFR	EGFR	EGFR_HUMAN	Receptor with enzyme activity	Epidermal growth factor receptor	Pelitinib	47-gene expression ovarian cancer panel		Genomic	AKT1 variant 1; AKT2 variant 1; AKT3 variant 1; BAD; BAX variant beta; BAX variant delta; BCL2L1 variant 1; CDK1 variant 1; EGFR variant 1; EGFR variant 2; EGFR variant 3; EGFR variant 4; GNAS variant 1; GNB1; GNB2; GNB3; GNG11; GNG12; GNG3; GNG4; GNG7; HRAS variant 1; IRS1; MAP2K2; PIK3CA; PIK3CB; PIK3CD; PPM1B variant 1; PPM1D; PPM1F; PPM1G; PPM2C; PRKACB variant 1; PRKAR1A variant 1; PRKAR2A; …
331		EGFR	EGFR	EGFR_HUMAN	Receptor with enzyme activity	Epidermal growth factor receptor	Pelitinib	3-protein colorectal cancer panel		Proteomic	CAPG; EGFR variant 1; EGFR variant 2; EGFR variant 3; EGFR variant 4; MFAP3L variant 1
332		EGFR	EGFR	EGFR_HUMAN	Receptor with enzyme activity	Epidermal growth factor receptor	Pelitinib	4-gene expression bladder cancer panel		Genomic	EGFR variant 1; EGFR variant 2; EGFR variant 3; EGFR variant 4; IL1B; S100A8; S100A9
333		EGFR	EGFR	EGFR_HUMAN	Receptor with enzyme activity	Epidermal growth factor receptor	Pelitinib	44-gene expression breast cancer panel		Genomic	ADAMTS4; ANXA1; APOL3 alpha/d variant; CD109 variant 1; CD2; CLDN10 variant b; CORIN; CYP2B6; EGFR variant 1; EGFR variant 2; EGFR variant 3; EGFR variant 4; EGR1; ERBB2 variant 1; ESR1 variant 1; ETV7; FAM19A5; FOSB; FYB variant 1; GBP5 variant 1; GRB14; IDO1; IFI44L; IKZF3 variant 1; ITGAL; KLHDC7B; LATS2; LRP4; MFAP5; MX1; NAT1; NLRC5; OLFM4; PDCD1LG1; PPP1R1A; PRAME variant 1; PRICKLE1 varian…
334		EGFR	EGFR	EGFR_HUMAN	Receptor with enzyme activity	Epidermal growth factor receptor	Pelitinib	3-gene expression lung cancer panel		Genomic	CA9; CSF1 variant 1; EGFR variant 1; EGFR variant 2; EGFR variant 3; EGFR variant 4
335		EGFR	EGFR	EGFR_HUMAN	Receptor with enzyme activity	Epidermal growth factor receptor	Pelitinib	3-gene expression gastric cancer panel		Genomic	EGFR variant 1; EGFR variant 2; EGFR variant 3; EGFR variant 4; FGFR2 variant 1; FGFR2 variant 2; FGFR2 variant 3; FGFR2 variant 5; MYC
336		EGFR	EGFR	EGFR_HUMAN	Receptor with enzyme activity	Epidermal growth factor receptor	Pelitinib	15-gene expression breast cancer panel		Genomic	CTSD; E2F1; EGFR variant 1; EGFR variant 2; EGFR variant 3; EGFR variant 4; FIGF; GSTP1; MMP1 variant 1; MMP11; PLAU variant 1; PLAUR variant 1; SERPINE1 variant 1; TGFB1; TYMP variant 2; VEGFA; VEGFA variant 1; VEGFA variant 4; VEGFA variant 6; VEGFA variant 7
337		EGFR	EGFR	EGFR_HUMAN	Receptor with enzyme activity	Epidermal growth factor receptor	Pelitinib	47-gene expression cancer panel		Genomic	AKT1 variant 1; AKT2 variant 1; AKT3 variant 1; BAD; BAX variant beta; BAX variant delta; BCL2L1 variant 1; BCL2L1 variant 2; CDK1 variant 1; EGFR variant 1; EGFR variant 2; EGFR variant 3; EGFR variant 4; GNAS variant 1; GNB1; GNB2; GNB3; GNB5 variant 2; GNG10 variant 1; GNG11; GNG12; GNG13; GNG3; GNG4; GNG5; GNG7; HRAS variant 1; IRS1; MAP2K2; PIK3CA; PIK3CB; PIK3CD; PPM1A variant 3; PPM1B vari…
338		EGFR	EGFR	EGFR_HUMAN	Receptor with enzyme activity	Epidermal growth factor receptor	Pelitinib	2-gene expression colorectal cancer panel		Genomic	AREG; EGFR variant 1; EGFR variant 2; EGFR variant 3; EGFR variant 4
339		EGFR	EGFR	EGFR_HUMAN	Receptor with enzyme activity	Epidermal growth factor receptor	Pelitinib	5-protein neurological panel		Proteomic	CCL11; EGFR variant 1; EGFR variant 2; EGFR variant 3; EGFR variant 4; PRL variant 1; S100A12; TIMP4
340		EGFR	EGFR	EGFR_HUMAN	Receptor with enzyme activity	Epidermal growth factor receptor	Pelitinib	4-protein oral cancer panel		Proteomic	EGFR variant 1; EGFR variant 2; EGFR variant 3; EGFR variant 4; ERBB2 variant 1; ERBB2 variant 2; LAMC2; RHOC variant 1
341		EGFR	EGFR	EGFR_HUMAN	Receptor with enzyme activity	Epidermal growth factor receptor	Pelitinib	12-gene expression melanoma panel		Genomic	COL11A1 variant A; CXCL13; EGFR variant 1; EGFR variant 2; EGFR variant 3; EGFR variant 4; FGFR2 variant 1; FGFR2 variant 2; FGFR2 variant 3; FGFR2 variant 4; FGFR2 variant 5; FGFR2 variant 6; FGFR2 variant 7; FGFR2 variant 8; FGFR2 variant 9; FGFR3 variant 1; FGFR3 variant 3; IL8; PPP2R2C; PTPRF; SHC4; TNC; WNT4
342		EGFR	EGFR	EGFR_HUMAN	Receptor with enzyme activity	Epidermal growth factor receptor	Pelitinib	10-protein liver cancer panel		Proteomic	AFP; CDH1; CEACAM5 variant 1; EGFR variant 1; EGFR variant 2; EGFR variant 3; EGFR variant 4; ERBB2 variant 1; ERBB2 variant 2; KIT; MMP9; MUC1; MUC1 variant 5; MUC16; SPP1 variant 1; SPP1 variant 2; SPP1 variant 3; SPP1 variant 5
343		EGFR	EGFR	EGFR_HUMAN	Receptor with enzyme activity	Epidermal growth factor receptor	Pelitinib	3-protein esophageal cancer panel		Proteomic	EGFR variant 1; EGFR variant 2; EGFR variant 3; EGFR variant 4; SIRT2 variant 1 ; SIRT2 variant 2; SIRT2 variant 3; SIRT2 variant 4; TRIM44
344		EGFR	EGFR	EGFR_HUMAN	Receptor with enzyme activity	Epidermal growth factor receptor	Pelitinib	9-protein ovarian carcinoma panel		Proteomic	AR variant 1; AR variant 2; BID variant 1; BID variant 2; EEF2; EGFR variant 1; EGFR variant 2; EGFR variant 3; EGFR variant 4; HSPA1A; HSPA1B; MAP2K1; PRKCA; STAT5A; TAZ variant 1; TAZ variant 2
345		EGFR	EGFR	EGFR_HUMAN	Receptor with enzyme activity	Epidermal growth factor receptor	Pelitinib	14-gene expression glioblastoma panel		Genomic	AGT; CALCRL variant 1; CCL2; CHI3L1; CPE; EGFR variant 1; EGFR variant 2; EGFR variant 3; EGFR variant 4; IGFBPL1; MBP; MCF2 variant 2; OLFM1 variant 1; PACSIN1; PACSIN1 variant 1; SNCA variant 1; SNCA variant 2; SNCA variant 3; SNCA variant 4; SOD2 variant 1; SOD2 variant 2; SOD2 variant 3; TOP2A
346		EGFR	EGFR	EGFR_HUMAN	Receptor with enzyme activity	Epidermal growth factor receptor	Pelitinib	3-gene expression esophageal squamous cell cancer panel		Genomic	EGFR variant 1; EGFR variant 2; EGFR variant 3; EGFR variant 4; FSCN1; SP1; SP1 variant 3
347		EGFR	EGFR	EGFR_HUMAN	Receptor with enzyme activity	Epidermal growth factor receptor	Pelitinib	38-gene expression cancer panel		Genomic	ADORA2B; AGBL5 variant 1; ARNTL variant 1; ARNTL variant 2; CCDC141; CDKN1A variant 2; CLEC6A; CXCL2; CXCL6; CYS1; DIO2 variant 2; DNMT1 variant 1; DNMT1 variant 2; DNMT3A variant 1; DNMT3A variant 2; DNMT3A variant 3; EGFR variant 1; EGFR variant 2; EGFR variant 3; EGFR variant 4; EPAS1; EREG; IGJ; KIAA1430; LITAF; MBD1 variant 1; MBD1 variant 6; NNT variant 1; PER3; PI15; PLCXD2; PRKCG; PVR var…
348		EGFR	EGFR	EGFR_HUMAN	Receptor with enzyme activity	Epidermal growth factor receptor	Pelitinib	26-gene expression glioma panel		Genomic	EGFR variant 1; EGFR variant 2; EGFR variant 3; EGFR variant 4; ERBB2 variant 1; ERBB2 variant 2; FLT1; FLT1 variant 3; FLT4 variant 1; FLT4 variant 2; FZD1; FZD10; FZD2; FZD3; FZD4; FZD5; FZD6 variant 1; FZD6 variant 2; FZD7; FZD8; FZD9; IGF1R; ITGB1; ITGB3; ITGB4 variant 1; ITGB4 variant 3; ITGB5; ITGB6; ITGB7; ITGB8; KDR; MET variant 1; MET variant 2; PDGFRA; PDGFRB; sFLT1
349		EGFR	EGFR	EGFR_HUMAN	Receptor with enzyme activity	Epidermal growth factor receptor	Pelitinib	121-gene expression glioblastoma panel		Genomic	ACPP variant 1; AIM1; AK5 variant 1; ALCAM; ALDH1L1; AMPD3 variant 1; ANKS1B variant 1; ARMCX4 variant 1; ARPP21 variant 1; ARPP21 variant 6; ATP13A5; C6orf163; C9orf11 variant 1; CA10 variant 1; CCDC62 variant 2; CDH18 variant 1; CDR1; CFB; CHGA; CNTN3; CNTNAP2; CR1 variant F; CR1 variant S; CRYBB1; CRYM variant 1; CSMD2; CSMD3; CSMD3 variant c; CTTNBP2; DCX variant 1; DCX variant 2; DENND2A; DG…
350		EGFR	EGFR	EGFR_HUMAN	Receptor with enzyme activity	Epidermal growth factor receptor	Necitumumab	Epidermal growth factor receptor		Genomic; Proteomic	EGFR variant 1; EGFR variant 2; EGFR variant 3; EGFR variant 4
351		EGFR	EGFR	EGFR_HUMAN	Receptor with enzyme activity	Epidermal growth factor receptor	Necitumumab	OvaCheck		Proteomic	APOA1; APOC3; CCL3; CRP; EGFR variant 1; EGFR variant 3; IL18 variant 1; IL6; MB; MUC1; MUC16; TNC
352		EGFR	EGFR	EGFR_HUMAN	Receptor with enzyme activity	Epidermal growth factor receptor	Necitumumab	374-gene expression breast cancer panel		Genomic	ABCD3 variant 1; ABLIM1 variant 1; ACADSB; ACSS2 variant 1; ACTB; ADAMTS1; ADM; AKAP2 variant 1; ALDH4A1; ANG; AP2A2; AP2B1 variant 1; APOD; APP variant 1; ARF1; ARPC4 variant 1; ASPM; ATAD2; AURKA variant 1; AURKB; BBC3; BCL6 variant 1; BHLHB2; BIRC5 variant 1; BLM; BRCA1 variant BRCA1a; BTG2; BUB1; C16orf61; C1S variant 1; C20orf46; CAD; CCL18; CCNA2; CCNB1; CCNB2; CCNC variant 1; CCND1; CCNE1;…
353		EGFR	EGFR	EGFR_HUMAN	Receptor with enzyme activity	Epidermal growth factor receptor	Necitumumab	4-protein cancer panel		Proteomic	EGFR variant 1; EGFR variant 3; ERBB2 variant 1; MUC1; TACSTD1
354		EGFR	EGFR	EGFR_HUMAN	Receptor with enzyme activity	Epidermal growth factor receptor	Necitumumab	5-protein breast cancer panel		Proteomic	CD40LG; EGFR variant 1; EGFR variant 3; ERBB2 variant 1; MIF; MMP2 variant 1
355		EGFR	EGFR	EGFR_HUMAN	Receptor with enzyme activity	Epidermal growth factor receptor	Necitumumab	188-gene expression breast cancer panel		Genomic	ABAT variant 1; ADCY1; ANXA9; APRT; ARMCX2; ASPH variant 1; Adam19; BCL11A variant 1; BIRC5 variant 1; BTG2; BTN3A2 variant 1; BTRC variant 1; C16orf61; C2orf54 vaiant 1; CA12 variant 1; CALML5; CCL18; CDCA3; CDK1 variant 1; CDT1; CELSR2; CEP55; CLCA2; CLSTN2; COX6C; CRYAB; CTSC variant 1; CTSC variant 2; CX3CL1; CYP2B6; CYP4F8; DLG5; DLG7; DNALI1; DSC2 variant Dsc2a; DUSP6 variant 1; EGFR varian…
356		EGFR	EGFR	EGFR_HUMAN	Receptor with enzyme activity	Epidermal growth factor receptor	Necitumumab	4-protein lung cancer panel		Proteomic	EGFR variant 1; EGFR variant 3; KRT13; KRT5; TITF1
357		EGFR	EGFR	EGFR_HUMAN	Receptor with enzyme activity	Epidermal growth factor receptor	Necitumumab	4-gene expression lung cancer panel		Genomic	EGFR variant 1; EGFR variant 3; LCK; RND3 variant 2; WNT3A
358		EGFR	EGFR	EGFR_HUMAN	Receptor with enzyme activity	Epidermal growth factor receptor	Necitumumab	Prosigna		Genomic	ACTR3B variant 1; ANLN; BAG1; BIRC5 variant 1; BIRC5 variant 2; BIRC5 variant 3; BLVRA; CCNB1; CCNE1; CDC20; CDC6; CDCA1 variant 2; CDH3; CENPF; CEP55; CXXC5; EGFR variant 1; EGFR variant 2; EGFR variant 3; EGFR variant 4; ERBB2 variant 1; ERBB2 variant 2; ESR1 variant 1; ESR1 variant 2; ESR1 variant 3; ESR1 variant 4; EXO1 variant 1; FGFR4 variant 1; FGFR4 variant 2; FGFR4 variant 3; FOXA1; FOXC…
359		EGFR	EGFR	EGFR_HUMAN	Receptor with enzyme activity	Epidermal growth factor receptor	Necitumumab	5-protein cancer panel		Proteomic	BTC; EGFR variant 1; EGFR variant 3; ERBB2 variant 1; ERBB3 variant 1; NRG1 variant GGF; NRG1 variant GGF2; NRG1 variant HRG-alpha; NRG1 variant HRG-beta1; NRG1 variant HRG-beta2; NRG1 variant HRG-beta3; NRG1 variant HRG-gamma; NRG1 variant SMDF; NRG1 variant ndf43
360		EGFR	EGFR	EGFR_HUMAN	Receptor with enzyme activity	Epidermal growth factor receptor	Necitumumab	VeriPsych		Proteomic	ACPP variant 1; AHSG; APCS; APOA1; APOA2; APOB; APOC1; APOH; B2M; BDNF variant 3; BDNF variant 4; BTC; C3; CALB1; CCL22; CCL3; CCL8; CD5L; CGA; CTGF; EDN1 variant 1; EGFR variant 1; EGFR variant 3; FTH1; FTL; HAVCR1 variant 1; HP variant 1; ICAM1; IL10; IL11; IL17; IL1B; IL6R variant 1; IL7; LHB; MIF; MMP2 variant 1; MUC16; PRL variant 1; PYY; SERPINA1 variant 1; SORT1; TF; THPO; TIMP1; TNFRSF10C…
361		EGFR	EGFR	EGFR_HUMAN	Receptor with enzyme activity	Epidermal growth factor receptor	Necitumumab	6-Protein colorectal cancer panel		Proteomic	CD63 variant 1; CD81; CD9; EGFR variant 1; EGFR variant 3; STEAP1; TACSTD1
362		EGFR	EGFR	EGFR_HUMAN	Receptor with enzyme activity	Epidermal growth factor receptor	Necitumumab	6-gene copy number lung cancer panel		Genomic	EGFR variant 1; EGFR variant 2; EGFR variant 3; EGFR variant 4; GLI3; NFE2L3; SDK1 variant 1
363		EGFR	EGFR	EGFR_HUMAN	Receptor with enzyme activity	Epidermal growth factor receptor	Necitumumab	47-gene expression ovarian cancer panel		Genomic	AKT1 variant 1; AKT2 variant 1; AKT3 variant 1; BAD; BAX variant beta; BAX variant delta; BCL2L1 variant 1; CDK1 variant 1; EGFR variant 1; EGFR variant 2; EGFR variant 3; EGFR variant 4; GNAS variant 1; GNB1; GNB2; GNB3; GNG11; GNG12; GNG3; GNG4; GNG7; HRAS variant 1; IRS1; MAP2K2; PIK3CA; PIK3CB; PIK3CD; PPM1B variant 1; PPM1D; PPM1F; PPM1G; PPM2C; PRKACB variant 1; PRKAR1A variant 1; PRKAR2A; …
364		EGFR	EGFR	EGFR_HUMAN	Receptor with enzyme activity	Epidermal growth factor receptor	Necitumumab	3-protein colorectal cancer panel		Proteomic	CAPG; EGFR variant 1; EGFR variant 2; EGFR variant 3; EGFR variant 4; MFAP3L variant 1
365		EGFR	EGFR	EGFR_HUMAN	Receptor with enzyme activity	Epidermal growth factor receptor	Necitumumab	4-gene expression bladder cancer panel		Genomic	EGFR variant 1; EGFR variant 2; EGFR variant 3; EGFR variant 4; IL1B; S100A8; S100A9
366		EGFR	EGFR	EGFR_HUMAN	Receptor with enzyme activity	Epidermal growth factor receptor	Necitumumab	44-gene expression breast cancer panel		Genomic	ADAMTS4; ANXA1; APOL3 alpha/d variant; CD109 variant 1; CD2; CLDN10 variant b; CORIN; CYP2B6; EGFR variant 1; EGFR variant 2; EGFR variant 3; EGFR variant 4; EGR1; ERBB2 variant 1; ESR1 variant 1; ETV7; FAM19A5; FOSB; FYB variant 1; GBP5 variant 1; GRB14; IDO1; IFI44L; IKZF3 variant 1; ITGAL; KLHDC7B; LATS2; LRP4; MFAP5; MX1; NAT1; NLRC5; OLFM4; PDCD1LG1; PPP1R1A; PRAME variant 1; PRICKLE1 varian…
367		EGFR	EGFR	EGFR_HUMAN	Receptor with enzyme activity	Epidermal growth factor receptor	Necitumumab	3-gene expression lung cancer panel		Genomic	CA9; CSF1 variant 1; EGFR variant 1; EGFR variant 2; EGFR variant 3; EGFR variant 4
368		EGFR	EGFR	EGFR_HUMAN	Receptor with enzyme activity	Epidermal growth factor receptor	Necitumumab	3-gene expression gastric cancer panel		Genomic	EGFR variant 1; EGFR variant 2; EGFR variant 3; EGFR variant 4; FGFR2 variant 1; FGFR2 variant 2; FGFR2 variant 3; FGFR2 variant 5; MYC
369		EGFR	EGFR	EGFR_HUMAN	Receptor with enzyme activity	Epidermal growth factor receptor	Necitumumab	15-gene expression breast cancer panel		Genomic	CTSD; E2F1; EGFR variant 1; EGFR variant 2; EGFR variant 3; EGFR variant 4; FIGF; GSTP1; MMP1 variant 1; MMP11; PLAU variant 1; PLAUR variant 1; SERPINE1 variant 1; TGFB1; TYMP variant 2; VEGFA; VEGFA variant 1; VEGFA variant 4; VEGFA variant 6; VEGFA variant 7
370		EGFR	EGFR	EGFR_HUMAN	Receptor with enzyme activity	Epidermal growth factor receptor	Necitumumab	47-gene expression cancer panel		Genomic	AKT1 variant 1; AKT2 variant 1; AKT3 variant 1; BAD; BAX variant beta; BAX variant delta; BCL2L1 variant 1; BCL2L1 variant 2; CDK1 variant 1; EGFR variant 1; EGFR variant 2; EGFR variant 3; EGFR variant 4; GNAS variant 1; GNB1; GNB2; GNB3; GNB5 variant 2; GNG10 variant 1; GNG11; GNG12; GNG13; GNG3; GNG4; GNG5; GNG7; HRAS variant 1; IRS1; MAP2K2; PIK3CA; PIK3CB; PIK3CD; PPM1A variant 3; PPM1B vari…
371		EGFR	EGFR	EGFR_HUMAN	Receptor with enzyme activity	Epidermal growth factor receptor	Necitumumab	2-gene expression colorectal cancer panel		Genomic	AREG; EGFR variant 1; EGFR variant 2; EGFR variant 3; EGFR variant 4
372		EGFR	EGFR	EGFR_HUMAN	Receptor with enzyme activity	Epidermal growth factor receptor	Necitumumab	5-protein neurological panel		Proteomic	CCL11; EGFR variant 1; EGFR variant 2; EGFR variant 3; EGFR variant 4; PRL variant 1; S100A12; TIMP4
373		EGFR	EGFR	EGFR_HUMAN	Receptor with enzyme activity	Epidermal growth factor receptor	Necitumumab	4-protein oral cancer panel		Proteomic	EGFR variant 1; EGFR variant 2; EGFR variant 3; EGFR variant 4; ERBB2 variant 1; ERBB2 variant 2; LAMC2; RHOC variant 1
374		EGFR	EGFR	EGFR_HUMAN	Receptor with enzyme activity	Epidermal growth factor receptor	Necitumumab	12-gene expression melanoma panel		Genomic	COL11A1 variant A; CXCL13; EGFR variant 1; EGFR variant 2; EGFR variant 3; EGFR variant 4; FGFR2 variant 1; FGFR2 variant 2; FGFR2 variant 3; FGFR2 variant 4; FGFR2 variant 5; FGFR2 variant 6; FGFR2 variant 7; FGFR2 variant 8; FGFR2 variant 9; FGFR3 variant 1; FGFR3 variant 3; IL8; PPP2R2C; PTPRF; SHC4; TNC; WNT4
375		EGFR	EGFR	EGFR_HUMAN	Receptor with enzyme activity	Epidermal growth factor receptor	Necitumumab	10-protein liver cancer panel		Proteomic	AFP; CDH1; CEACAM5 variant 1; EGFR variant 1; EGFR variant 2; EGFR variant 3; EGFR variant 4; ERBB2 variant 1; ERBB2 variant 2; KIT; MMP9; MUC1; MUC1 variant 5; MUC16; SPP1 variant 1; SPP1 variant 2; SPP1 variant 3; SPP1 variant 5
376		EGFR	EGFR	EGFR_HUMAN	Receptor with enzyme activity	Epidermal growth factor receptor	Necitumumab	3-protein esophageal cancer panel		Proteomic	EGFR variant 1; EGFR variant 2; EGFR variant 3; EGFR variant 4; SIRT2 variant 1 ; SIRT2 variant 2; SIRT2 variant 3; SIRT2 variant 4; TRIM44
377		EGFR	EGFR	EGFR_HUMAN	Receptor with enzyme activity	Epidermal growth factor receptor	Necitumumab	9-protein ovarian carcinoma panel		Proteomic	AR variant 1; AR variant 2; BID variant 1; BID variant 2; EEF2; EGFR variant 1; EGFR variant 2; EGFR variant 3; EGFR variant 4; HSPA1A; HSPA1B; MAP2K1; PRKCA; STAT5A; TAZ variant 1; TAZ variant 2
378		EGFR	EGFR	EGFR_HUMAN	Receptor with enzyme activity	Epidermal growth factor receptor	Necitumumab	14-gene expression glioblastoma panel		Genomic	AGT; CALCRL variant 1; CCL2; CHI3L1; CPE; EGFR variant 1; EGFR variant 2; EGFR variant 3; EGFR variant 4; IGFBPL1; MBP; MCF2 variant 2; OLFM1 variant 1; PACSIN1; PACSIN1 variant 1; SNCA variant 1; SNCA variant 2; SNCA variant 3; SNCA variant 4; SOD2 variant 1; SOD2 variant 2; SOD2 variant 3; TOP2A
379		EGFR	EGFR	EGFR_HUMAN	Receptor with enzyme activity	Epidermal growth factor receptor	Necitumumab	3-gene expression esophageal squamous cell cancer panel		Genomic	EGFR variant 1; EGFR variant 2; EGFR variant 3; EGFR variant 4; FSCN1; SP1; SP1 variant 3
380		EGFR	EGFR	EGFR_HUMAN	Receptor with enzyme activity	Epidermal growth factor receptor	Necitumumab	38-gene expression cancer panel		Genomic	ADORA2B; AGBL5 variant 1; ARNTL variant 1; ARNTL variant 2; CCDC141; CDKN1A variant 2; CLEC6A; CXCL2; CXCL6; CYS1; DIO2 variant 2; DNMT1 variant 1; DNMT1 variant 2; DNMT3A variant 1; DNMT3A variant 2; DNMT3A variant 3; EGFR variant 1; EGFR variant 2; EGFR variant 3; EGFR variant 4; EPAS1; EREG; IGJ; KIAA1430; LITAF; MBD1 variant 1; MBD1 variant 6; NNT variant 1; PER3; PI15; PLCXD2; PRKCG; PVR var…
381		EGFR	EGFR	EGFR_HUMAN	Receptor with enzyme activity	Epidermal growth factor receptor	Necitumumab	26-gene expression glioma panel		Genomic	EGFR variant 1; EGFR variant 2; EGFR variant 3; EGFR variant 4; ERBB2 variant 1; ERBB2 variant 2; FLT1; FLT1 variant 3; FLT4 variant 1; FLT4 variant 2; FZD1; FZD10; FZD2; FZD3; FZD4; FZD5; FZD6 variant 1; FZD6 variant 2; FZD7; FZD8; FZD9; IGF1R; ITGB1; ITGB3; ITGB4 variant 1; ITGB4 variant 3; ITGB5; ITGB6; ITGB7; ITGB8; KDR; MET variant 1; MET variant 2; PDGFRA; PDGFRB; sFLT1
382		EGFR	EGFR	EGFR_HUMAN	Receptor with enzyme activity	Epidermal growth factor receptor	Necitumumab	121-gene expression glioblastoma panel		Genomic	ACPP variant 1; AIM1; AK5 variant 1; ALCAM; ALDH1L1; AMPD3 variant 1; ANKS1B variant 1; ARMCX4 variant 1; ARPP21 variant 1; ARPP21 variant 6; ATP13A5; C6orf163; C9orf11 variant 1; CA10 variant 1; CCDC62 variant 2; CDH18 variant 1; CDR1; CFB; CHGA; CNTN3; CNTNAP2; CR1 variant F; CR1 variant S; CRYBB1; CRYM variant 1; CSMD2; CSMD3; CSMD3 variant c; CTTNBP2; DCX variant 1; DCX variant 2; DENND2A; DG…
383		EGFR	EGFR	EGFR_HUMAN	Receptor with enzyme activity	Epidermal growth factor receptor	BMS690514	Epidermal growth factor receptor		Genomic; Proteomic	EGFR variant 1; EGFR variant 2; EGFR variant 3; EGFR variant 4
384		EGFR	EGFR	EGFR_HUMAN	Receptor with enzyme activity	Epidermal growth factor receptor	BMS690514	OvaCheck		Proteomic	APOA1; APOC3; CCL3; CRP; EGFR variant 1; EGFR variant 3; IL18 variant 1; IL6; MB; MUC1; MUC16; TNC
385		EGFR	EGFR	EGFR_HUMAN	Receptor with enzyme activity	Epidermal growth factor receptor	BMS690514	374-gene expression breast cancer panel		Genomic	ABCD3 variant 1; ABLIM1 variant 1; ACADSB; ACSS2 variant 1; ACTB; ADAMTS1; ADM; AKAP2 variant 1; ALDH4A1; ANG; AP2A2; AP2B1 variant 1; APOD; APP variant 1; ARF1; ARPC4 variant 1; ASPM; ATAD2; AURKA variant 1; AURKB; BBC3; BCL6 variant 1; BHLHB2; BIRC5 variant 1; BLM; BRCA1 variant BRCA1a; BTG2; BUB1; C16orf61; C1S variant 1; C20orf46; CAD; CCL18; CCNA2; CCNB1; CCNB2; CCNC variant 1; CCND1; CCNE1;…
386		EGFR	EGFR	EGFR_HUMAN	Receptor with enzyme activity	Epidermal growth factor receptor	BMS690514	4-protein cancer panel		Proteomic	EGFR variant 1; EGFR variant 3; ERBB2 variant 1; MUC1; TACSTD1
387		EGFR	EGFR	EGFR_HUMAN	Receptor with enzyme activity	Epidermal growth factor receptor	BMS690514	5-protein breast cancer panel		Proteomic	CD40LG; EGFR variant 1; EGFR variant 3; ERBB2 variant 1; MIF; MMP2 variant 1
388		EGFR	EGFR	EGFR_HUMAN	Receptor with enzyme activity	Epidermal growth factor receptor	BMS690514	188-gene expression breast cancer panel		Genomic	ABAT variant 1; ADCY1; ANXA9; APRT; ARMCX2; ASPH variant 1; Adam19; BCL11A variant 1; BIRC5 variant 1; BTG2; BTN3A2 variant 1; BTRC variant 1; C16orf61; C2orf54 vaiant 1; CA12 variant 1; CALML5; CCL18; CDCA3; CDK1 variant 1; CDT1; CELSR2; CEP55; CLCA2; CLSTN2; COX6C; CRYAB; CTSC variant 1; CTSC variant 2; CX3CL1; CYP2B6; CYP4F8; DLG5; DLG7; DNALI1; DSC2 variant Dsc2a; DUSP6 variant 1; EGFR varian…
389		EGFR	EGFR	EGFR_HUMAN	Receptor with enzyme activity	Epidermal growth factor receptor	BMS690514	4-protein lung cancer panel		Proteomic	EGFR variant 1; EGFR variant 3; KRT13; KRT5; TITF1
390		EGFR	EGFR	EGFR_HUMAN	Receptor with enzyme activity	Epidermal growth factor receptor	BMS690514	4-gene expression lung cancer panel		Genomic	EGFR variant 1; EGFR variant 3; LCK; RND3 variant 2; WNT3A
391		EGFR	EGFR	EGFR_HUMAN	Receptor with enzyme activity	Epidermal growth factor receptor	BMS690514	Prosigna		Genomic	ACTR3B variant 1; ANLN; BAG1; BIRC5 variant 1; BIRC5 variant 2; BIRC5 variant 3; BLVRA; CCNB1; CCNE1; CDC20; CDC6; CDCA1 variant 2; CDH3; CENPF; CEP55; CXXC5; EGFR variant 1; EGFR variant 2; EGFR variant 3; EGFR variant 4; ERBB2 variant 1; ERBB2 variant 2; ESR1 variant 1; ESR1 variant 2; ESR1 variant 3; ESR1 variant 4; EXO1 variant 1; FGFR4 variant 1; FGFR4 variant 2; FGFR4 variant 3; FOXA1; FOXC…
392		EGFR	EGFR	EGFR_HUMAN	Receptor with enzyme activity	Epidermal growth factor receptor	BMS690514	5-protein cancer panel		Proteomic	BTC; EGFR variant 1; EGFR variant 3; ERBB2 variant 1; ERBB3 variant 1; NRG1 variant GGF; NRG1 variant GGF2; NRG1 variant HRG-alpha; NRG1 variant HRG-beta1; NRG1 variant HRG-beta2; NRG1 variant HRG-beta3; NRG1 variant HRG-gamma; NRG1 variant SMDF; NRG1 variant ndf43
393		EGFR	EGFR	EGFR_HUMAN	Receptor with enzyme activity	Epidermal growth factor receptor	BMS690514	VeriPsych		Proteomic	ACPP variant 1; AHSG; APCS; APOA1; APOA2; APOB; APOC1; APOH; B2M; BDNF variant 3; BDNF variant 4; BTC; C3; CALB1; CCL22; CCL3; CCL8; CD5L; CGA; CTGF; EDN1 variant 1; EGFR variant 1; EGFR variant 3; FTH1; FTL; HAVCR1 variant 1; HP variant 1; ICAM1; IL10; IL11; IL17; IL1B; IL6R variant 1; IL7; LHB; MIF; MMP2 variant 1; MUC16; PRL variant 1; PYY; SERPINA1 variant 1; SORT1; TF; THPO; TIMP1; TNFRSF10C…
394		EGFR	EGFR	EGFR_HUMAN	Receptor with enzyme activity	Epidermal growth factor receptor	BMS690514	6-Protein colorectal cancer panel		Proteomic	CD63 variant 1; CD81; CD9; EGFR variant 1; EGFR variant 3; STEAP1; TACSTD1
395		EGFR	EGFR	EGFR_HUMAN	Receptor with enzyme activity	Epidermal growth factor receptor	BMS690514	6-gene copy number lung cancer panel		Genomic	EGFR variant 1; EGFR variant 2; EGFR variant 3; EGFR variant 4; GLI3; NFE2L3; SDK1 variant 1
396		EGFR	EGFR	EGFR_HUMAN	Receptor with enzyme activity	Epidermal growth factor receptor	BMS690514	47-gene expression ovarian cancer panel		Genomic	AKT1 variant 1; AKT2 variant 1; AKT3 variant 1; BAD; BAX variant beta; BAX variant delta; BCL2L1 variant 1; CDK1 variant 1; EGFR variant 1; EGFR variant 2; EGFR variant 3; EGFR variant 4; GNAS variant 1; GNB1; GNB2; GNB3; GNG11; GNG12; GNG3; GNG4; GNG7; HRAS variant 1; IRS1; MAP2K2; PIK3CA; PIK3CB; PIK3CD; PPM1B variant 1; PPM1D; PPM1F; PPM1G; PPM2C; PRKACB variant 1; PRKAR1A variant 1; PRKAR2A; …
397		EGFR	EGFR	EGFR_HUMAN	Receptor with enzyme activity	Epidermal growth factor receptor	BMS690514	3-protein colorectal cancer panel		Proteomic	CAPG; EGFR variant 1; EGFR variant 2; EGFR variant 3; EGFR variant 4; MFAP3L variant 1
398		EGFR	EGFR	EGFR_HUMAN	Receptor with enzyme activity	Epidermal growth factor receptor	BMS690514	4-gene expression bladder cancer panel		Genomic	EGFR variant 1; EGFR variant 2; EGFR variant 3; EGFR variant 4; IL1B; S100A8; S100A9
399		EGFR	EGFR	EGFR_HUMAN	Receptor with enzyme activity	Epidermal growth factor receptor	BMS690514	44-gene expression breast cancer panel		Genomic	ADAMTS4; ANXA1; APOL3 alpha/d variant; CD109 variant 1; CD2; CLDN10 variant b; CORIN; CYP2B6; EGFR variant 1; EGFR variant 2; EGFR variant 3; EGFR variant 4; EGR1; ERBB2 variant 1; ESR1 variant 1; ETV7; FAM19A5; FOSB; FYB variant 1; GBP5 variant 1; GRB14; IDO1; IFI44L; IKZF3 variant 1; ITGAL; KLHDC7B; LATS2; LRP4; MFAP5; MX1; NAT1; NLRC5; OLFM4; PDCD1LG1; PPP1R1A; PRAME variant 1; PRICKLE1 varian…
400		EGFR	EGFR	EGFR_HUMAN	Receptor with enzyme activity	Epidermal growth factor receptor	BMS690514	3-gene expression lung cancer panel		Genomic	CA9; CSF1 variant 1; EGFR variant 1; EGFR variant 2; EGFR variant 3; EGFR variant 4
401		EGFR	EGFR	EGFR_HUMAN	Receptor with enzyme activity	Epidermal growth factor receptor	BMS690514	3-gene expression gastric cancer panel		Genomic	EGFR variant 1; EGFR variant 2; EGFR variant 3; EGFR variant 4; FGFR2 variant 1; FGFR2 variant 2; FGFR2 variant 3; FGFR2 variant 5; MYC
402		EGFR	EGFR	EGFR_HUMAN	Receptor with enzyme activity	Epidermal growth factor receptor	BMS690514	15-gene expression breast cancer panel		Genomic	CTSD; E2F1; EGFR variant 1; EGFR variant 2; EGFR variant 3; EGFR variant 4; FIGF; GSTP1; MMP1 variant 1; MMP11; PLAU variant 1; PLAUR variant 1; SERPINE1 variant 1; TGFB1; TYMP variant 2; VEGFA; VEGFA variant 1; VEGFA variant 4; VEGFA variant 6; VEGFA variant 7
403		EGFR	EGFR	EGFR_HUMAN	Receptor with enzyme activity	Epidermal growth factor receptor	BMS690514	47-gene expression cancer panel		Genomic	AKT1 variant 1; AKT2 variant 1; AKT3 variant 1; BAD; BAX variant beta; BAX variant delta; BCL2L1 variant 1; BCL2L1 variant 2; CDK1 variant 1; EGFR variant 1; EGFR variant 2; EGFR variant 3; EGFR variant 4; GNAS variant 1; GNB1; GNB2; GNB3; GNB5 variant 2; GNG10 variant 1; GNG11; GNG12; GNG13; GNG3; GNG4; GNG5; GNG7; HRAS variant 1; IRS1; MAP2K2; PIK3CA; PIK3CB; PIK3CD; PPM1A variant 3; PPM1B vari…
404		EGFR	EGFR	EGFR_HUMAN	Receptor with enzyme activity	Epidermal growth factor receptor	BMS690514	2-gene expression colorectal cancer panel		Genomic	AREG; EGFR variant 1; EGFR variant 2; EGFR variant 3; EGFR variant 4
405		EGFR	EGFR	EGFR_HUMAN	Receptor with enzyme activity	Epidermal growth factor receptor	BMS690514	5-protein neurological panel		Proteomic	CCL11; EGFR variant 1; EGFR variant 2; EGFR variant 3; EGFR variant 4; PRL variant 1; S100A12; TIMP4
406		EGFR	EGFR	EGFR_HUMAN	Receptor with enzyme activity	Epidermal growth factor receptor	BMS690514	4-protein oral cancer panel		Proteomic	EGFR variant 1; EGFR variant 2; EGFR variant 3; EGFR variant 4; ERBB2 variant 1; ERBB2 variant 2; LAMC2; RHOC variant 1
407		EGFR	EGFR	EGFR_HUMAN	Receptor with enzyme activity	Epidermal growth factor receptor	BMS690514	12-gene expression melanoma panel		Genomic	COL11A1 variant A; CXCL13; EGFR variant 1; EGFR variant 2; EGFR variant 3; EGFR variant 4; FGFR2 variant 1; FGFR2 variant 2; FGFR2 variant 3; FGFR2 variant 4; FGFR2 variant 5; FGFR2 variant 6; FGFR2 variant 7; FGFR2 variant 8; FGFR2 variant 9; FGFR3 variant 1; FGFR3 variant 3; IL8; PPP2R2C; PTPRF; SHC4; TNC; WNT4
408		EGFR	EGFR	EGFR_HUMAN	Receptor with enzyme activity	Epidermal growth factor receptor	BMS690514	10-protein liver cancer panel		Proteomic	AFP; CDH1; CEACAM5 variant 1; EGFR variant 1; EGFR variant 2; EGFR variant 3; EGFR variant 4; ERBB2 variant 1; ERBB2 variant 2; KIT; MMP9; MUC1; MUC1 variant 5; MUC16; SPP1 variant 1; SPP1 variant 2; SPP1 variant 3; SPP1 variant 5
409		EGFR	EGFR	EGFR_HUMAN	Receptor with enzyme activity	Epidermal growth factor receptor	BMS690514	3-protein esophageal cancer panel		Proteomic	EGFR variant 1; EGFR variant 2; EGFR variant 3; EGFR variant 4; SIRT2 variant 1 ; SIRT2 variant 2; SIRT2 variant 3; SIRT2 variant 4; TRIM44
410		EGFR	EGFR	EGFR_HUMAN	Receptor with enzyme activity	Epidermal growth factor receptor	BMS690514	9-protein ovarian carcinoma panel		Proteomic	AR variant 1; AR variant 2; BID variant 1; BID variant 2; EEF2; EGFR variant 1; EGFR variant 2; EGFR variant 3; EGFR variant 4; HSPA1A; HSPA1B; MAP2K1; PRKCA; STAT5A; TAZ variant 1; TAZ variant 2
411		EGFR	EGFR	EGFR_HUMAN	Receptor with enzyme activity	Epidermal growth factor receptor	BMS690514	14-gene expression glioblastoma panel		Genomic	AGT; CALCRL variant 1; CCL2; CHI3L1; CPE; EGFR variant 1; EGFR variant 2; EGFR variant 3; EGFR variant 4; IGFBPL1; MBP; MCF2 variant 2; OLFM1 variant 1; PACSIN1; PACSIN1 variant 1; SNCA variant 1; SNCA variant 2; SNCA variant 3; SNCA variant 4; SOD2 variant 1; SOD2 variant 2; SOD2 variant 3; TOP2A
412		EGFR	EGFR	EGFR_HUMAN	Receptor with enzyme activity	Epidermal growth factor receptor	BMS690514	3-gene expression esophageal squamous cell cancer panel		Genomic	EGFR variant 1; EGFR variant 2; EGFR variant 3; EGFR variant 4; FSCN1; SP1; SP1 variant 3
413		EGFR	EGFR	EGFR_HUMAN	Receptor with enzyme activity	Epidermal growth factor receptor	BMS690514	38-gene expression cancer panel		Genomic	ADORA2B; AGBL5 variant 1; ARNTL variant 1; ARNTL variant 2; CCDC141; CDKN1A variant 2; CLEC6A; CXCL2; CXCL6; CYS1; DIO2 variant 2; DNMT1 variant 1; DNMT1 variant 2; DNMT3A variant 1; DNMT3A variant 2; DNMT3A variant 3; EGFR variant 1; EGFR variant 2; EGFR variant 3; EGFR variant 4; EPAS1; EREG; IGJ; KIAA1430; LITAF; MBD1 variant 1; MBD1 variant 6; NNT variant 1; PER3; PI15; PLCXD2; PRKCG; PVR var…
414		EGFR	EGFR	EGFR_HUMAN	Receptor with enzyme activity	Epidermal growth factor receptor	BMS690514	26-gene expression glioma panel		Genomic	EGFR variant 1; EGFR variant 2; EGFR variant 3; EGFR variant 4; ERBB2 variant 1; ERBB2 variant 2; FLT1; FLT1 variant 3; FLT4 variant 1; FLT4 variant 2; FZD1; FZD10; FZD2; FZD3; FZD4; FZD5; FZD6 variant 1; FZD6 variant 2; FZD7; FZD8; FZD9; IGF1R; ITGB1; ITGB3; ITGB4 variant 1; ITGB4 variant 3; ITGB5; ITGB6; ITGB7; ITGB8; KDR; MET variant 1; MET variant 2; PDGFRA; PDGFRB; sFLT1
415		EGFR	EGFR	EGFR_HUMAN	Receptor with enzyme activity	Epidermal growth factor receptor	BMS690514	121-gene expression glioblastoma panel		Genomic	ACPP variant 1; AIM1; AK5 variant 1; ALCAM; ALDH1L1; AMPD3 variant 1; ANKS1B variant 1; ARMCX4 variant 1; ARPP21 variant 1; ARPP21 variant 6; ATP13A5; C6orf163; C9orf11 variant 1; CA10 variant 1; CCDC62 variant 2; CDH18 variant 1; CDR1; CFB; CHGA; CNTN3; CNTNAP2; CR1 variant F; CR1 variant S; CRYBB1; CRYM variant 1; CSMD2; CSMD3; CSMD3 variant c; CTTNBP2; DCX variant 1; DCX variant 2; DENND2A; DG…
416		EGFR	EGFR	EGFR_HUMAN	Receptor with enzyme activity	Epidermal growth factor receptor	BMS599626	Epidermal growth factor receptor		Genomic; Proteomic	EGFR variant 1; EGFR variant 2; EGFR variant 3; EGFR variant 4
417		EGFR	EGFR	EGFR_HUMAN	Receptor with enzyme activity	Epidermal growth factor receptor	BMS599626	OvaCheck		Proteomic	APOA1; APOC3; CCL3; CRP; EGFR variant 1; EGFR variant 3; IL18 variant 1; IL6; MB; MUC1; MUC16; TNC
418		EGFR	EGFR	EGFR_HUMAN	Receptor with enzyme activity	Epidermal growth factor receptor	BMS599626	374-gene expression breast cancer panel		Genomic	ABCD3 variant 1; ABLIM1 variant 1; ACADSB; ACSS2 variant 1; ACTB; ADAMTS1; ADM; AKAP2 variant 1; ALDH4A1; ANG; AP2A2; AP2B1 variant 1; APOD; APP variant 1; ARF1; ARPC4 variant 1; ASPM; ATAD2; AURKA variant 1; AURKB; BBC3; BCL6 variant 1; BHLHB2; BIRC5 variant 1; BLM; BRCA1 variant BRCA1a; BTG2; BUB1; C16orf61; C1S variant 1; C20orf46; CAD; CCL18; CCNA2; CCNB1; CCNB2; CCNC variant 1; CCND1; CCNE1;…
419		EGFR	EGFR	EGFR_HUMAN	Receptor with enzyme activity	Epidermal growth factor receptor	BMS599626	4-protein cancer panel		Proteomic	EGFR variant 1; EGFR variant 3; ERBB2 variant 1; MUC1; TACSTD1
420		EGFR	EGFR	EGFR_HUMAN	Receptor with enzyme activity	Epidermal growth factor receptor	BMS599626	5-protein breast cancer panel		Proteomic	CD40LG; EGFR variant 1; EGFR variant 3; ERBB2 variant 1; MIF; MMP2 variant 1
421		EGFR	EGFR	EGFR_HUMAN	Receptor with enzyme activity	Epidermal growth factor receptor	BMS599626	188-gene expression breast cancer panel		Genomic	ABAT variant 1; ADCY1; ANXA9; APRT; ARMCX2; ASPH variant 1; Adam19; BCL11A variant 1; BIRC5 variant 1; BTG2; BTN3A2 variant 1; BTRC variant 1; C16orf61; C2orf54 vaiant 1; CA12 variant 1; CALML5; CCL18; CDCA3; CDK1 variant 1; CDT1; CELSR2; CEP55; CLCA2; CLSTN2; COX6C; CRYAB; CTSC variant 1; CTSC variant 2; CX3CL1; CYP2B6; CYP4F8; DLG5; DLG7; DNALI1; DSC2 variant Dsc2a; DUSP6 variant 1; EGFR varian…
422		EGFR	EGFR	EGFR_HUMAN	Receptor with enzyme activity	Epidermal growth factor receptor	BMS599626	4-protein lung cancer panel		Proteomic	EGFR variant 1; EGFR variant 3; KRT13; KRT5; TITF1
423		EGFR	EGFR	EGFR_HUMAN	Receptor with enzyme activity	Epidermal growth factor receptor	BMS599626	4-gene expression lung cancer panel		Genomic	EGFR variant 1; EGFR variant 3; LCK; RND3 variant 2; WNT3A
424		EGFR	EGFR	EGFR_HUMAN	Receptor with enzyme activity	Epidermal growth factor receptor	BMS599626	Prosigna		Genomic	ACTR3B variant 1; ANLN; BAG1; BIRC5 variant 1; BIRC5 variant 2; BIRC5 variant 3; BLVRA; CCNB1; CCNE1; CDC20; CDC6; CDCA1 variant 2; CDH3; CENPF; CEP55; CXXC5; EGFR variant 1; EGFR variant 2; EGFR variant 3; EGFR variant 4; ERBB2 variant 1; ERBB2 variant 2; ESR1 variant 1; ESR1 variant 2; ESR1 variant 3; ESR1 variant 4; EXO1 variant 1; FGFR4 variant 1; FGFR4 variant 2; FGFR4 variant 3; FOXA1; FOXC…
425		EGFR	EGFR	EGFR_HUMAN	Receptor with enzyme activity	Epidermal growth factor receptor	BMS599626	5-protein cancer panel		Proteomic	BTC; EGFR variant 1; EGFR variant 3; ERBB2 variant 1; ERBB3 variant 1; NRG1 variant GGF; NRG1 variant GGF2; NRG1 variant HRG-alpha; NRG1 variant HRG-beta1; NRG1 variant HRG-beta2; NRG1 variant HRG-beta3; NRG1 variant HRG-gamma; NRG1 variant SMDF; NRG1 variant ndf43
426		EGFR	EGFR	EGFR_HUMAN	Receptor with enzyme activity	Epidermal growth factor receptor	BMS599626	VeriPsych		Proteomic	ACPP variant 1; AHSG; APCS; APOA1; APOA2; APOB; APOC1; APOH; B2M; BDNF variant 3; BDNF variant 4; BTC; C3; CALB1; CCL22; CCL3; CCL8; CD5L; CGA; CTGF; EDN1 variant 1; EGFR variant 1; EGFR variant 3; FTH1; FTL; HAVCR1 variant 1; HP variant 1; ICAM1; IL10; IL11; IL17; IL1B; IL6R variant 1; IL7; LHB; MIF; MMP2 variant 1; MUC16; PRL variant 1; PYY; SERPINA1 variant 1; SORT1; TF; THPO; TIMP1; TNFRSF10C…
427		EGFR	EGFR	EGFR_HUMAN	Receptor with enzyme activity	Epidermal growth factor receptor	BMS599626	6-Protein colorectal cancer panel		Proteomic	CD63 variant 1; CD81; CD9; EGFR variant 1; EGFR variant 3; STEAP1; TACSTD1
428		EGFR	EGFR	EGFR_HUMAN	Receptor with enzyme activity	Epidermal growth factor receptor	BMS599626	6-gene copy number lung cancer panel		Genomic	EGFR variant 1; EGFR variant 2; EGFR variant 3; EGFR variant 4; GLI3; NFE2L3; SDK1 variant 1
429		EGFR	EGFR	EGFR_HUMAN	Receptor with enzyme activity	Epidermal growth factor receptor	BMS599626	47-gene expression ovarian cancer panel		Genomic	AKT1 variant 1; AKT2 variant 1; AKT3 variant 1; BAD; BAX variant beta; BAX variant delta; BCL2L1 variant 1; CDK1 variant 1; EGFR variant 1; EGFR variant 2; EGFR variant 3; EGFR variant 4; GNAS variant 1; GNB1; GNB2; GNB3; GNG11; GNG12; GNG3; GNG4; GNG7; HRAS variant 1; IRS1; MAP2K2; PIK3CA; PIK3CB; PIK3CD; PPM1B variant 1; PPM1D; PPM1F; PPM1G; PPM2C; PRKACB variant 1; PRKAR1A variant 1; PRKAR2A; …
430		EGFR	EGFR	EGFR_HUMAN	Receptor with enzyme activity	Epidermal growth factor receptor	BMS599626	3-protein colorectal cancer panel		Proteomic	CAPG; EGFR variant 1; EGFR variant 2; EGFR variant 3; EGFR variant 4; MFAP3L variant 1
431		EGFR	EGFR	EGFR_HUMAN	Receptor with enzyme activity	Epidermal growth factor receptor	BMS599626	4-gene expression bladder cancer panel		Genomic	EGFR variant 1; EGFR variant 2; EGFR variant 3; EGFR variant 4; IL1B; S100A8; S100A9
432		EGFR	EGFR	EGFR_HUMAN	Receptor with enzyme activity	Epidermal growth factor receptor	BMS599626	44-gene expression breast cancer panel		Genomic	ADAMTS4; ANXA1; APOL3 alpha/d variant; CD109 variant 1; CD2; CLDN10 variant b; CORIN; CYP2B6; EGFR variant 1; EGFR variant 2; EGFR variant 3; EGFR variant 4; EGR1; ERBB2 variant 1; ESR1 variant 1; ETV7; FAM19A5; FOSB; FYB variant 1; GBP5 variant 1; GRB14; IDO1; IFI44L; IKZF3 variant 1; ITGAL; KLHDC7B; LATS2; LRP4; MFAP5; MX1; NAT1; NLRC5; OLFM4; PDCD1LG1; PPP1R1A; PRAME variant 1; PRICKLE1 varian…
433		EGFR	EGFR	EGFR_HUMAN	Receptor with enzyme activity	Epidermal growth factor receptor	BMS599626	3-gene expression lung cancer panel		Genomic	CA9; CSF1 variant 1; EGFR variant 1; EGFR variant 2; EGFR variant 3; EGFR variant 4
434		EGFR	EGFR	EGFR_HUMAN	Receptor with enzyme activity	Epidermal growth factor receptor	BMS599626	3-gene expression gastric cancer panel		Genomic	EGFR variant 1; EGFR variant 2; EGFR variant 3; EGFR variant 4; FGFR2 variant 1; FGFR2 variant 2; FGFR2 variant 3; FGFR2 variant 5; MYC
435		EGFR	EGFR	EGFR_HUMAN	Receptor with enzyme activity	Epidermal growth factor receptor	BMS599626	15-gene expression breast cancer panel		Genomic	CTSD; E2F1; EGFR variant 1; EGFR variant 2; EGFR variant 3; EGFR variant 4; FIGF; GSTP1; MMP1 variant 1; MMP11; PLAU variant 1; PLAUR variant 1; SERPINE1 variant 1; TGFB1; TYMP variant 2; VEGFA; VEGFA variant 1; VEGFA variant 4; VEGFA variant 6; VEGFA variant 7
436		EGFR	EGFR	EGFR_HUMAN	Receptor with enzyme activity	Epidermal growth factor receptor	BMS599626	47-gene expression cancer panel		Genomic	AKT1 variant 1; AKT2 variant 1; AKT3 variant 1; BAD; BAX variant beta; BAX variant delta; BCL2L1 variant 1; BCL2L1 variant 2; CDK1 variant 1; EGFR variant 1; EGFR variant 2; EGFR variant 3; EGFR variant 4; GNAS variant 1; GNB1; GNB2; GNB3; GNB5 variant 2; GNG10 variant 1; GNG11; GNG12; GNG13; GNG3; GNG4; GNG5; GNG7; HRAS variant 1; IRS1; MAP2K2; PIK3CA; PIK3CB; PIK3CD; PPM1A variant 3; PPM1B vari…
437		EGFR	EGFR	EGFR_HUMAN	Receptor with enzyme activity	Epidermal growth factor receptor	BMS599626	2-gene expression colorectal cancer panel		Genomic	AREG; EGFR variant 1; EGFR variant 2; EGFR variant 3; EGFR variant 4
438		EGFR	EGFR	EGFR_HUMAN	Receptor with enzyme activity	Epidermal growth factor receptor	BMS599626	5-protein neurological panel		Proteomic	CCL11; EGFR variant 1; EGFR variant 2; EGFR variant 3; EGFR variant 4; PRL variant 1; S100A12; TIMP4
439		EGFR	EGFR	EGFR_HUMAN	Receptor with enzyme activity	Epidermal growth factor receptor	BMS599626	4-protein oral cancer panel		Proteomic	EGFR variant 1; EGFR variant 2; EGFR variant 3; EGFR variant 4; ERBB2 variant 1; ERBB2 variant 2; LAMC2; RHOC variant 1
440		EGFR	EGFR	EGFR_HUMAN	Receptor with enzyme activity	Epidermal growth factor receptor	BMS599626	12-gene expression melanoma panel		Genomic	COL11A1 variant A; CXCL13; EGFR variant 1; EGFR variant 2; EGFR variant 3; EGFR variant 4; FGFR2 variant 1; FGFR2 variant 2; FGFR2 variant 3; FGFR2 variant 4; FGFR2 variant 5; FGFR2 variant 6; FGFR2 variant 7; FGFR2 variant 8; FGFR2 variant 9; FGFR3 variant 1; FGFR3 variant 3; IL8; PPP2R2C; PTPRF; SHC4; TNC; WNT4
441		EGFR	EGFR	EGFR_HUMAN	Receptor with enzyme activity	Epidermal growth factor receptor	BMS599626	10-protein liver cancer panel		Proteomic	AFP; CDH1; CEACAM5 variant 1; EGFR variant 1; EGFR variant 2; EGFR variant 3; EGFR variant 4; ERBB2 variant 1; ERBB2 variant 2; KIT; MMP9; MUC1; MUC1 variant 5; MUC16; SPP1 variant 1; SPP1 variant 2; SPP1 variant 3; SPP1 variant 5
442		EGFR	EGFR	EGFR_HUMAN	Receptor with enzyme activity	Epidermal growth factor receptor	BMS599626	3-protein esophageal cancer panel		Proteomic	EGFR variant 1; EGFR variant 2; EGFR variant 3; EGFR variant 4; SIRT2 variant 1 ; SIRT2 variant 2; SIRT2 variant 3; SIRT2 variant 4; TRIM44
443		EGFR	EGFR	EGFR_HUMAN	Receptor with enzyme activity	Epidermal growth factor receptor	BMS599626	9-protein ovarian carcinoma panel		Proteomic	AR variant 1; AR variant 2; BID variant 1; BID variant 2; EEF2; EGFR variant 1; EGFR variant 2; EGFR variant 3; EGFR variant 4; HSPA1A; HSPA1B; MAP2K1; PRKCA; STAT5A; TAZ variant 1; TAZ variant 2
444		EGFR	EGFR	EGFR_HUMAN	Receptor with enzyme activity	Epidermal growth factor receptor	BMS599626	14-gene expression glioblastoma panel		Genomic	AGT; CALCRL variant 1; CCL2; CHI3L1; CPE; EGFR variant 1; EGFR variant 2; EGFR variant 3; EGFR variant 4; IGFBPL1; MBP; MCF2 variant 2; OLFM1 variant 1; PACSIN1; PACSIN1 variant 1; SNCA variant 1; SNCA variant 2; SNCA variant 3; SNCA variant 4; SOD2 variant 1; SOD2 variant 2; SOD2 variant 3; TOP2A
445		EGFR	EGFR	EGFR_HUMAN	Receptor with enzyme activity	Epidermal growth factor receptor	BMS599626	3-gene expression esophageal squamous cell cancer panel		Genomic	EGFR variant 1; EGFR variant 2; EGFR variant 3; EGFR variant 4; FSCN1; SP1; SP1 variant 3
446		EGFR	EGFR	EGFR_HUMAN	Receptor with enzyme activity	Epidermal growth factor receptor	BMS599626	38-gene expression cancer panel		Genomic	ADORA2B; AGBL5 variant 1; ARNTL variant 1; ARNTL variant 2; CCDC141; CDKN1A variant 2; CLEC6A; CXCL2; CXCL6; CYS1; DIO2 variant 2; DNMT1 variant 1; DNMT1 variant 2; DNMT3A variant 1; DNMT3A variant 2; DNMT3A variant 3; EGFR variant 1; EGFR variant 2; EGFR variant 3; EGFR variant 4; EPAS1; EREG; IGJ; KIAA1430; LITAF; MBD1 variant 1; MBD1 variant 6; NNT variant 1; PER3; PI15; PLCXD2; PRKCG; PVR var…
447		EGFR	EGFR	EGFR_HUMAN	Receptor with enzyme activity	Epidermal growth factor receptor	BMS599626	26-gene expression glioma panel		Genomic	EGFR variant 1; EGFR variant 2; EGFR variant 3; EGFR variant 4; ERBB2 variant 1; ERBB2 variant 2; FLT1; FLT1 variant 3; FLT4 variant 1; FLT4 variant 2; FZD1; FZD10; FZD2; FZD3; FZD4; FZD5; FZD6 variant 1; FZD6 variant 2; FZD7; FZD8; FZD9; IGF1R; ITGB1; ITGB3; ITGB4 variant 1; ITGB4 variant 3; ITGB5; ITGB6; ITGB7; ITGB8; KDR; MET variant 1; MET variant 2; PDGFRA; PDGFRB; sFLT1
448		EGFR	EGFR	EGFR_HUMAN	Receptor with enzyme activity	Epidermal growth factor receptor	BMS599626	121-gene expression glioblastoma panel		Genomic	ACPP variant 1; AIM1; AK5 variant 1; ALCAM; ALDH1L1; AMPD3 variant 1; ANKS1B variant 1; ARMCX4 variant 1; ARPP21 variant 1; ARPP21 variant 6; ATP13A5; C6orf163; C9orf11 variant 1; CA10 variant 1; CCDC62 variant 2; CDH18 variant 1; CDR1; CFB; CHGA; CNTN3; CNTNAP2; CR1 variant F; CR1 variant S; CRYBB1; CRYM variant 1; CSMD2; CSMD3; CSMD3 variant c; CTTNBP2; DCX variant 1; DCX variant 2; DENND2A; DG…
449		EGFR	EGFR	EGFR_HUMAN	Receptor with enzyme activity	Epidermal growth factor receptor	PKI166	Epidermal growth factor receptor		Genomic; Proteomic	EGFR variant 1; EGFR variant 2; EGFR variant 3; EGFR variant 4
450		EGFR	EGFR	EGFR_HUMAN	Receptor with enzyme activity	Epidermal growth factor receptor	PKI166	OvaCheck		Proteomic	APOA1; APOC3; CCL3; CRP; EGFR variant 1; EGFR variant 3; IL18 variant 1; IL6; MB; MUC1; MUC16; TNC
451		EGFR	EGFR	EGFR_HUMAN	Receptor with enzyme activity	Epidermal growth factor receptor	PKI166	374-gene expression breast cancer panel		Genomic	ABCD3 variant 1; ABLIM1 variant 1; ACADSB; ACSS2 variant 1; ACTB; ADAMTS1; ADM; AKAP2 variant 1; ALDH4A1; ANG; AP2A2; AP2B1 variant 1; APOD; APP variant 1; ARF1; ARPC4 variant 1; ASPM; ATAD2; AURKA variant 1; AURKB; BBC3; BCL6 variant 1; BHLHB2; BIRC5 variant 1; BLM; BRCA1 variant BRCA1a; BTG2; BUB1; C16orf61; C1S variant 1; C20orf46; CAD; CCL18; CCNA2; CCNB1; CCNB2; CCNC variant 1; CCND1; CCNE1;…
452		EGFR	EGFR	EGFR_HUMAN	Receptor with enzyme activity	Epidermal growth factor receptor	PKI166	4-protein cancer panel		Proteomic	EGFR variant 1; EGFR variant 3; ERBB2 variant 1; MUC1; TACSTD1
453		EGFR	EGFR	EGFR_HUMAN	Receptor with enzyme activity	Epidermal growth factor receptor	PKI166	5-protein breast cancer panel		Proteomic	CD40LG; EGFR variant 1; EGFR variant 3; ERBB2 variant 1; MIF; MMP2 variant 1
454		EGFR	EGFR	EGFR_HUMAN	Receptor with enzyme activity	Epidermal growth factor receptor	PKI166	188-gene expression breast cancer panel		Genomic	ABAT variant 1; ADCY1; ANXA9; APRT; ARMCX2; ASPH variant 1; Adam19; BCL11A variant 1; BIRC5 variant 1; BTG2; BTN3A2 variant 1; BTRC variant 1; C16orf61; C2orf54 vaiant 1; CA12 variant 1; CALML5; CCL18; CDCA3; CDK1 variant 1; CDT1; CELSR2; CEP55; CLCA2; CLSTN2; COX6C; CRYAB; CTSC variant 1; CTSC variant 2; CX3CL1; CYP2B6; CYP4F8; DLG5; DLG7; DNALI1; DSC2 variant Dsc2a; DUSP6 variant 1; EGFR varian…
455		EGFR	EGFR	EGFR_HUMAN	Receptor with enzyme activity	Epidermal growth factor receptor	PKI166	4-protein lung cancer panel		Proteomic	EGFR variant 1; EGFR variant 3; KRT13; KRT5; TITF1
456		EGFR	EGFR	EGFR_HUMAN	Receptor with enzyme activity	Epidermal growth factor receptor	PKI166	4-gene expression lung cancer panel		Genomic	EGFR variant 1; EGFR variant 3; LCK; RND3 variant 2; WNT3A
457		EGFR	EGFR	EGFR_HUMAN	Receptor with enzyme activity	Epidermal growth factor receptor	PKI166	Prosigna		Genomic	ACTR3B variant 1; ANLN; BAG1; BIRC5 variant 1; BIRC5 variant 2; BIRC5 variant 3; BLVRA; CCNB1; CCNE1; CDC20; CDC6; CDCA1 variant 2; CDH3; CENPF; CEP55; CXXC5; EGFR variant 1; EGFR variant 2; EGFR variant 3; EGFR variant 4; ERBB2 variant 1; ERBB2 variant 2; ESR1 variant 1; ESR1 variant 2; ESR1 variant 3; ESR1 variant 4; EXO1 variant 1; FGFR4 variant 1; FGFR4 variant 2; FGFR4 variant 3; FOXA1; FOXC…
458		EGFR	EGFR	EGFR_HUMAN	Receptor with enzyme activity	Epidermal growth factor receptor	PKI166	5-protein cancer panel		Proteomic	BTC; EGFR variant 1; EGFR variant 3; ERBB2 variant 1; ERBB3 variant 1; NRG1 variant GGF; NRG1 variant GGF2; NRG1 variant HRG-alpha; NRG1 variant HRG-beta1; NRG1 variant HRG-beta2; NRG1 variant HRG-beta3; NRG1 variant HRG-gamma; NRG1 variant SMDF; NRG1 variant ndf43
459		EGFR	EGFR	EGFR_HUMAN	Receptor with enzyme activity	Epidermal growth factor receptor	PKI166	VeriPsych		Proteomic	ACPP variant 1; AHSG; APCS; APOA1; APOA2; APOB; APOC1; APOH; B2M; BDNF variant 3; BDNF variant 4; BTC; C3; CALB1; CCL22; CCL3; CCL8; CD5L; CGA; CTGF; EDN1 variant 1; EGFR variant 1; EGFR variant 3; FTH1; FTL; HAVCR1 variant 1; HP variant 1; ICAM1; IL10; IL11; IL17; IL1B; IL6R variant 1; IL7; LHB; MIF; MMP2 variant 1; MUC16; PRL variant 1; PYY; SERPINA1 variant 1; SORT1; TF; THPO; TIMP1; TNFRSF10C…
460		EGFR	EGFR	EGFR_HUMAN	Receptor with enzyme activity	Epidermal growth factor receptor	PKI166	6-Protein colorectal cancer panel		Proteomic	CD63 variant 1; CD81; CD9; EGFR variant 1; EGFR variant 3; STEAP1; TACSTD1
461		EGFR	EGFR	EGFR_HUMAN	Receptor with enzyme activity	Epidermal growth factor receptor	PKI166	6-gene copy number lung cancer panel		Genomic	EGFR variant 1; EGFR variant 2; EGFR variant 3; EGFR variant 4; GLI3; NFE2L3; SDK1 variant 1
462		EGFR	EGFR	EGFR_HUMAN	Receptor with enzyme activity	Epidermal growth factor receptor	PKI166	47-gene expression ovarian cancer panel		Genomic	AKT1 variant 1; AKT2 variant 1; AKT3 variant 1; BAD; BAX variant beta; BAX variant delta; BCL2L1 variant 1; CDK1 variant 1; EGFR variant 1; EGFR variant 2; EGFR variant 3; EGFR variant 4; GNAS variant 1; GNB1; GNB2; GNB3; GNG11; GNG12; GNG3; GNG4; GNG7; HRAS variant 1; IRS1; MAP2K2; PIK3CA; PIK3CB; PIK3CD; PPM1B variant 1; PPM1D; PPM1F; PPM1G; PPM2C; PRKACB variant 1; PRKAR1A variant 1; PRKAR2A; …
463		EGFR	EGFR	EGFR_HUMAN	Receptor with enzyme activity	Epidermal growth factor receptor	PKI166	3-protein colorectal cancer panel		Proteomic	CAPG; EGFR variant 1; EGFR variant 2; EGFR variant 3; EGFR variant 4; MFAP3L variant 1
464		EGFR	EGFR	EGFR_HUMAN	Receptor with enzyme activity	Epidermal growth factor receptor	PKI166	4-gene expression bladder cancer panel		Genomic	EGFR variant 1; EGFR variant 2; EGFR variant 3; EGFR variant 4; IL1B; S100A8; S100A9
465		EGFR	EGFR	EGFR_HUMAN	Receptor with enzyme activity	Epidermal growth factor receptor	PKI166	44-gene expression breast cancer panel		Genomic	ADAMTS4; ANXA1; APOL3 alpha/d variant; CD109 variant 1; CD2; CLDN10 variant b; CORIN; CYP2B6; EGFR variant 1; EGFR variant 2; EGFR variant 3; EGFR variant 4; EGR1; ERBB2 variant 1; ESR1 variant 1; ETV7; FAM19A5; FOSB; FYB variant 1; GBP5 variant 1; GRB14; IDO1; IFI44L; IKZF3 variant 1; ITGAL; KLHDC7B; LATS2; LRP4; MFAP5; MX1; NAT1; NLRC5; OLFM4; PDCD1LG1; PPP1R1A; PRAME variant 1; PRICKLE1 varian…
466		EGFR	EGFR	EGFR_HUMAN	Receptor with enzyme activity	Epidermal growth factor receptor	PKI166	3-gene expression lung cancer panel		Genomic	CA9; CSF1 variant 1; EGFR variant 1; EGFR variant 2; EGFR variant 3; EGFR variant 4
467		EGFR	EGFR	EGFR_HUMAN	Receptor with enzyme activity	Epidermal growth factor receptor	PKI166	3-gene expression gastric cancer panel		Genomic	EGFR variant 1; EGFR variant 2; EGFR variant 3; EGFR variant 4; FGFR2 variant 1; FGFR2 variant 2; FGFR2 variant 3; FGFR2 variant 5; MYC
468		EGFR	EGFR	EGFR_HUMAN	Receptor with enzyme activity	Epidermal growth factor receptor	PKI166	15-gene expression breast cancer panel		Genomic	CTSD; E2F1; EGFR variant 1; EGFR variant 2; EGFR variant 3; EGFR variant 4; FIGF; GSTP1; MMP1 variant 1; MMP11; PLAU variant 1; PLAUR variant 1; SERPINE1 variant 1; TGFB1; TYMP variant 2; VEGFA; VEGFA variant 1; VEGFA variant 4; VEGFA variant 6; VEGFA variant 7
469		EGFR	EGFR	EGFR_HUMAN	Receptor with enzyme activity	Epidermal growth factor receptor	PKI166	47-gene expression cancer panel		Genomic	AKT1 variant 1; AKT2 variant 1; AKT3 variant 1; BAD; BAX variant beta; BAX variant delta; BCL2L1 variant 1; BCL2L1 variant 2; CDK1 variant 1; EGFR variant 1; EGFR variant 2; EGFR variant 3; EGFR variant 4; GNAS variant 1; GNB1; GNB2; GNB3; GNB5 variant 2; GNG10 variant 1; GNG11; GNG12; GNG13; GNG3; GNG4; GNG5; GNG7; HRAS variant 1; IRS1; MAP2K2; PIK3CA; PIK3CB; PIK3CD; PPM1A variant 3; PPM1B vari…
470		EGFR	EGFR	EGFR_HUMAN	Receptor with enzyme activity	Epidermal growth factor receptor	PKI166	2-gene expression colorectal cancer panel		Genomic	AREG; EGFR variant 1; EGFR variant 2; EGFR variant 3; EGFR variant 4
471		EGFR	EGFR	EGFR_HUMAN	Receptor with enzyme activity	Epidermal growth factor receptor	PKI166	5-protein neurological panel		Proteomic	CCL11; EGFR variant 1; EGFR variant 2; EGFR variant 3; EGFR variant 4; PRL variant 1; S100A12; TIMP4
472		EGFR	EGFR	EGFR_HUMAN	Receptor with enzyme activity	Epidermal growth factor receptor	PKI166	4-protein oral cancer panel		Proteomic	EGFR variant 1; EGFR variant 2; EGFR variant 3; EGFR variant 4; ERBB2 variant 1; ERBB2 variant 2; LAMC2; RHOC variant 1
473		EGFR	EGFR	EGFR_HUMAN	Receptor with enzyme activity	Epidermal growth factor receptor	PKI166	12-gene expression melanoma panel		Genomic	COL11A1 variant A; CXCL13; EGFR variant 1; EGFR variant 2; EGFR variant 3; EGFR variant 4; FGFR2 variant 1; FGFR2 variant 2; FGFR2 variant 3; FGFR2 variant 4; FGFR2 variant 5; FGFR2 variant 6; FGFR2 variant 7; FGFR2 variant 8; FGFR2 variant 9; FGFR3 variant 1; FGFR3 variant 3; IL8; PPP2R2C; PTPRF; SHC4; TNC; WNT4
474		EGFR	EGFR	EGFR_HUMAN	Receptor with enzyme activity	Epidermal growth factor receptor	PKI166	10-protein liver cancer panel		Proteomic	AFP; CDH1; CEACAM5 variant 1; EGFR variant 1; EGFR variant 2; EGFR variant 3; EGFR variant 4; ERBB2 variant 1; ERBB2 variant 2; KIT; MMP9; MUC1; MUC1 variant 5; MUC16; SPP1 variant 1; SPP1 variant 2; SPP1 variant 3; SPP1 variant 5
475		EGFR	EGFR	EGFR_HUMAN	Receptor with enzyme activity	Epidermal growth factor receptor	PKI166	3-protein esophageal cancer panel		Proteomic	EGFR variant 1; EGFR variant 2; EGFR variant 3; EGFR variant 4; SIRT2 variant 1 ; SIRT2 variant 2; SIRT2 variant 3; SIRT2 variant 4; TRIM44
476		EGFR	EGFR	EGFR_HUMAN	Receptor with enzyme activity	Epidermal growth factor receptor	PKI166	9-protein ovarian carcinoma panel		Proteomic	AR variant 1; AR variant 2; BID variant 1; BID variant 2; EEF2; EGFR variant 1; EGFR variant 2; EGFR variant 3; EGFR variant 4; HSPA1A; HSPA1B; MAP2K1; PRKCA; STAT5A; TAZ variant 1; TAZ variant 2
477		EGFR	EGFR	EGFR_HUMAN	Receptor with enzyme activity	Epidermal growth factor receptor	PKI166	14-gene expression glioblastoma panel		Genomic	AGT; CALCRL variant 1; CCL2; CHI3L1; CPE; EGFR variant 1; EGFR variant 2; EGFR variant 3; EGFR variant 4; IGFBPL1; MBP; MCF2 variant 2; OLFM1 variant 1; PACSIN1; PACSIN1 variant 1; SNCA variant 1; SNCA variant 2; SNCA variant 3; SNCA variant 4; SOD2 variant 1; SOD2 variant 2; SOD2 variant 3; TOP2A
478		EGFR	EGFR	EGFR_HUMAN	Receptor with enzyme activity	Epidermal growth factor receptor	PKI166	3-gene expression esophageal squamous cell cancer panel		Genomic	EGFR variant 1; EGFR variant 2; EGFR variant 3; EGFR variant 4; FSCN1; SP1; SP1 variant 3
479		EGFR	EGFR	EGFR_HUMAN	Receptor with enzyme activity	Epidermal growth factor receptor	PKI166	38-gene expression cancer panel		Genomic	ADORA2B; AGBL5 variant 1; ARNTL variant 1; ARNTL variant 2; CCDC141; CDKN1A variant 2; CLEC6A; CXCL2; CXCL6; CYS1; DIO2 variant 2; DNMT1 variant 1; DNMT1 variant 2; DNMT3A variant 1; DNMT3A variant 2; DNMT3A variant 3; EGFR variant 1; EGFR variant 2; EGFR variant 3; EGFR variant 4; EPAS1; EREG; IGJ; KIAA1430; LITAF; MBD1 variant 1; MBD1 variant 6; NNT variant 1; PER3; PI15; PLCXD2; PRKCG; PVR var…
480		EGFR	EGFR	EGFR_HUMAN	Receptor with enzyme activity	Epidermal growth factor receptor	PKI166	26-gene expression glioma panel		Genomic	EGFR variant 1; EGFR variant 2; EGFR variant 3; EGFR variant 4; ERBB2 variant 1; ERBB2 variant 2; FLT1; FLT1 variant 3; FLT4 variant 1; FLT4 variant 2; FZD1; FZD10; FZD2; FZD3; FZD4; FZD5; FZD6 variant 1; FZD6 variant 2; FZD7; FZD8; FZD9; IGF1R; ITGB1; ITGB3; ITGB4 variant 1; ITGB4 variant 3; ITGB5; ITGB6; ITGB7; ITGB8; KDR; MET variant 1; MET variant 2; PDGFRA; PDGFRB; sFLT1
481		EGFR	EGFR	EGFR_HUMAN	Receptor with enzyme activity	Epidermal growth factor receptor	PKI166	121-gene expression glioblastoma panel		Genomic	ACPP variant 1; AIM1; AK5 variant 1; ALCAM; ALDH1L1; AMPD3 variant 1; ANKS1B variant 1; ARMCX4 variant 1; ARPP21 variant 1; ARPP21 variant 6; ATP13A5; C6orf163; C9orf11 variant 1; CA10 variant 1; CCDC62 variant 2; CDH18 variant 1; CDR1; CFB; CHGA; CNTN3; CNTNAP2; CR1 variant F; CR1 variant S; CRYBB1; CRYM variant 1; CSMD2; CSMD3; CSMD3 variant c; CTTNBP2; DCX variant 1; DCX variant 2; DENND2A; DG…
482		EGFR	EGFR	EGFR_HUMAN	Receptor with enzyme activity	Epidermal growth factor receptor	AEE788	Epidermal growth factor receptor		Genomic; Proteomic	EGFR variant 1; EGFR variant 2; EGFR variant 3; EGFR variant 4
483		EGFR	EGFR	EGFR_HUMAN	Receptor with enzyme activity	Epidermal growth factor receptor	AEE788	OvaCheck		Proteomic	APOA1; APOC3; CCL3; CRP; EGFR variant 1; EGFR variant 3; IL18 variant 1; IL6; MB; MUC1; MUC16; TNC
484		EGFR	EGFR	EGFR_HUMAN	Receptor with enzyme activity	Epidermal growth factor receptor	AEE788	374-gene expression breast cancer panel		Genomic	ABCD3 variant 1; ABLIM1 variant 1; ACADSB; ACSS2 variant 1; ACTB; ADAMTS1; ADM; AKAP2 variant 1; ALDH4A1; ANG; AP2A2; AP2B1 variant 1; APOD; APP variant 1; ARF1; ARPC4 variant 1; ASPM; ATAD2; AURKA variant 1; AURKB; BBC3; BCL6 variant 1; BHLHB2; BIRC5 variant 1; BLM; BRCA1 variant BRCA1a; BTG2; BUB1; C16orf61; C1S variant 1; C20orf46; CAD; CCL18; CCNA2; CCNB1; CCNB2; CCNC variant 1; CCND1; CCNE1;…
485		EGFR	EGFR	EGFR_HUMAN	Receptor with enzyme activity	Epidermal growth factor receptor	AEE788	4-protein cancer panel		Proteomic	EGFR variant 1; EGFR variant 3; ERBB2 variant 1; MUC1; TACSTD1
486		EGFR	EGFR	EGFR_HUMAN	Receptor with enzyme activity	Epidermal growth factor receptor	AEE788	5-protein breast cancer panel		Proteomic	CD40LG; EGFR variant 1; EGFR variant 3; ERBB2 variant 1; MIF; MMP2 variant 1
487		EGFR	EGFR	EGFR_HUMAN	Receptor with enzyme activity	Epidermal growth factor receptor	AEE788	188-gene expression breast cancer panel		Genomic	ABAT variant 1; ADCY1; ANXA9; APRT; ARMCX2; ASPH variant 1; Adam19; BCL11A variant 1; BIRC5 variant 1; BTG2; BTN3A2 variant 1; BTRC variant 1; C16orf61; C2orf54 vaiant 1; CA12 variant 1; CALML5; CCL18; CDCA3; CDK1 variant 1; CDT1; CELSR2; CEP55; CLCA2; CLSTN2; COX6C; CRYAB; CTSC variant 1; CTSC variant 2; CX3CL1; CYP2B6; CYP4F8; DLG5; DLG7; DNALI1; DSC2 variant Dsc2a; DUSP6 variant 1; EGFR varian…
488		EGFR	EGFR	EGFR_HUMAN	Receptor with enzyme activity	Epidermal growth factor receptor	AEE788	4-protein lung cancer panel		Proteomic	EGFR variant 1; EGFR variant 3; KRT13; KRT5; TITF1
489		EGFR	EGFR	EGFR_HUMAN	Receptor with enzyme activity	Epidermal growth factor receptor	AEE788	4-gene expression lung cancer panel		Genomic	EGFR variant 1; EGFR variant 3; LCK; RND3 variant 2; WNT3A
490		EGFR	EGFR	EGFR_HUMAN	Receptor with enzyme activity	Epidermal growth factor receptor	AEE788	Prosigna		Genomic	ACTR3B variant 1; ANLN; BAG1; BIRC5 variant 1; BIRC5 variant 2; BIRC5 variant 3; BLVRA; CCNB1; CCNE1; CDC20; CDC6; CDCA1 variant 2; CDH3; CENPF; CEP55; CXXC5; EGFR variant 1; EGFR variant 2; EGFR variant 3; EGFR variant 4; ERBB2 variant 1; ERBB2 variant 2; ESR1 variant 1; ESR1 variant 2; ESR1 variant 3; ESR1 variant 4; EXO1 variant 1; FGFR4 variant 1; FGFR4 variant 2; FGFR4 variant 3; FOXA1; FOXC…
491		EGFR	EGFR	EGFR_HUMAN	Receptor with enzyme activity	Epidermal growth factor receptor	AEE788	5-protein cancer panel		Proteomic	BTC; EGFR variant 1; EGFR variant 3; ERBB2 variant 1; ERBB3 variant 1; NRG1 variant GGF; NRG1 variant GGF2; NRG1 variant HRG-alpha; NRG1 variant HRG-beta1; NRG1 variant HRG-beta2; NRG1 variant HRG-beta3; NRG1 variant HRG-gamma; NRG1 variant SMDF; NRG1 variant ndf43
492		EGFR	EGFR	EGFR_HUMAN	Receptor with enzyme activity	Epidermal growth factor receptor	AEE788	VeriPsych		Proteomic	ACPP variant 1; AHSG; APCS; APOA1; APOA2; APOB; APOC1; APOH; B2M; BDNF variant 3; BDNF variant 4; BTC; C3; CALB1; CCL22; CCL3; CCL8; CD5L; CGA; CTGF; EDN1 variant 1; EGFR variant 1; EGFR variant 3; FTH1; FTL; HAVCR1 variant 1; HP variant 1; ICAM1; IL10; IL11; IL17; IL1B; IL6R variant 1; IL7; LHB; MIF; MMP2 variant 1; MUC16; PRL variant 1; PYY; SERPINA1 variant 1; SORT1; TF; THPO; TIMP1; TNFRSF10C…
493		EGFR	EGFR	EGFR_HUMAN	Receptor with enzyme activity	Epidermal growth factor receptor	AEE788	6-Protein colorectal cancer panel		Proteomic	CD63 variant 1; CD81; CD9; EGFR variant 1; EGFR variant 3; STEAP1; TACSTD1
494		EGFR	EGFR	EGFR_HUMAN	Receptor with enzyme activity	Epidermal growth factor receptor	AEE788	6-gene copy number lung cancer panel		Genomic	EGFR variant 1; EGFR variant 2; EGFR variant 3; EGFR variant 4; GLI3; NFE2L3; SDK1 variant 1
495		EGFR	EGFR	EGFR_HUMAN	Receptor with enzyme activity	Epidermal growth factor receptor	AEE788	47-gene expression ovarian cancer panel		Genomic	AKT1 variant 1; AKT2 variant 1; AKT3 variant 1; BAD; BAX variant beta; BAX variant delta; BCL2L1 variant 1; CDK1 variant 1; EGFR variant 1; EGFR variant 2; EGFR variant 3; EGFR variant 4; GNAS variant 1; GNB1; GNB2; GNB3; GNG11; GNG12; GNG3; GNG4; GNG7; HRAS variant 1; IRS1; MAP2K2; PIK3CA; PIK3CB; PIK3CD; PPM1B variant 1; PPM1D; PPM1F; PPM1G; PPM2C; PRKACB variant 1; PRKAR1A variant 1; PRKAR2A; …
496		EGFR	EGFR	EGFR_HUMAN	Receptor with enzyme activity	Epidermal growth factor receptor	AEE788	3-protein colorectal cancer panel		Proteomic	CAPG; EGFR variant 1; EGFR variant 2; EGFR variant 3; EGFR variant 4; MFAP3L variant 1
497		EGFR	EGFR	EGFR_HUMAN	Receptor with enzyme activity	Epidermal growth factor receptor	AEE788	4-gene expression bladder cancer panel		Genomic	EGFR variant 1; EGFR variant 2; EGFR variant 3; EGFR variant 4; IL1B; S100A8; S100A9
498		EGFR	EGFR	EGFR_HUMAN	Receptor with enzyme activity	Epidermal growth factor receptor	AEE788	44-gene expression breast cancer panel		Genomic	ADAMTS4; ANXA1; APOL3 alpha/d variant; CD109 variant 1; CD2; CLDN10 variant b; CORIN; CYP2B6; EGFR variant 1; EGFR variant 2; EGFR variant 3; EGFR variant 4; EGR1; ERBB2 variant 1; ESR1 variant 1; ETV7; FAM19A5; FOSB; FYB variant 1; GBP5 variant 1; GRB14; IDO1; IFI44L; IKZF3 variant 1; ITGAL; KLHDC7B; LATS2; LRP4; MFAP5; MX1; NAT1; NLRC5; OLFM4; PDCD1LG1; PPP1R1A; PRAME variant 1; PRICKLE1 varian…
499		EGFR	EGFR	EGFR_HUMAN	Receptor with enzyme activity	Epidermal growth factor receptor	AEE788	3-gene expression lung cancer panel		Genomic	CA9; CSF1 variant 1; EGFR variant 1; EGFR variant 2; EGFR variant 3; EGFR variant 4
500		EGFR	EGFR	EGFR_HUMAN	Receptor with enzyme activity	Epidermal growth factor receptor	AEE788	3-gene expression gastric cancer panel		Genomic	EGFR variant 1; EGFR variant 2; EGFR variant 3; EGFR variant 4; FGFR2 variant 1; FGFR2 variant 2; FGFR2 variant 3; FGFR2 variant 5; MYC
501		EGFR	EGFR	EGFR_HUMAN	Receptor with enzyme activity	Epidermal growth factor receptor	AEE788	15-gene expression breast cancer panel		Genomic	CTSD; E2F1; EGFR variant 1; EGFR variant 2; EGFR variant 3; EGFR variant 4; FIGF; GSTP1; MMP1 variant 1; MMP11; PLAU variant 1; PLAUR variant 1; SERPINE1 variant 1; TGFB1; TYMP variant 2; VEGFA; VEGFA variant 1; VEGFA variant 4; VEGFA variant 6; VEGFA variant 7
502		EGFR	EGFR	EGFR_HUMAN	Receptor with enzyme activity	Epidermal growth factor receptor	AEE788	47-gene expression cancer panel		Genomic	AKT1 variant 1; AKT2 variant 1; AKT3 variant 1; BAD; BAX variant beta; BAX variant delta; BCL2L1 variant 1; BCL2L1 variant 2; CDK1 variant 1; EGFR variant 1; EGFR variant 2; EGFR variant 3; EGFR variant 4; GNAS variant 1; GNB1; GNB2; GNB3; GNB5 variant 2; GNG10 variant 1; GNG11; GNG12; GNG13; GNG3; GNG4; GNG5; GNG7; HRAS variant 1; IRS1; MAP2K2; PIK3CA; PIK3CB; PIK3CD; PPM1A variant 3; PPM1B vari…
503		EGFR	EGFR	EGFR_HUMAN	Receptor with enzyme activity	Epidermal growth factor receptor	AEE788	2-gene expression colorectal cancer panel		Genomic	AREG; EGFR variant 1; EGFR variant 2; EGFR variant 3; EGFR variant 4
504		EGFR	EGFR	EGFR_HUMAN	Receptor with enzyme activity	Epidermal growth factor receptor	AEE788	5-protein neurological panel		Proteomic	CCL11; EGFR variant 1; EGFR variant 2; EGFR variant 3; EGFR variant 4; PRL variant 1; S100A12; TIMP4
505		EGFR	EGFR	EGFR_HUMAN	Receptor with enzyme activity	Epidermal growth factor receptor	AEE788	4-protein oral cancer panel		Proteomic	EGFR variant 1; EGFR variant 2; EGFR variant 3; EGFR variant 4; ERBB2 variant 1; ERBB2 variant 2; LAMC2; RHOC variant 1
506		EGFR	EGFR	EGFR_HUMAN	Receptor with enzyme activity	Epidermal growth factor receptor	AEE788	12-gene expression melanoma panel		Genomic	COL11A1 variant A; CXCL13; EGFR variant 1; EGFR variant 2; EGFR variant 3; EGFR variant 4; FGFR2 variant 1; FGFR2 variant 2; FGFR2 variant 3; FGFR2 variant 4; FGFR2 variant 5; FGFR2 variant 6; FGFR2 variant 7; FGFR2 variant 8; FGFR2 variant 9; FGFR3 variant 1; FGFR3 variant 3; IL8; PPP2R2C; PTPRF; SHC4; TNC; WNT4
507		EGFR	EGFR	EGFR_HUMAN	Receptor with enzyme activity	Epidermal growth factor receptor	AEE788	10-protein liver cancer panel		Proteomic	AFP; CDH1; CEACAM5 variant 1; EGFR variant 1; EGFR variant 2; EGFR variant 3; EGFR variant 4; ERBB2 variant 1; ERBB2 variant 2; KIT; MMP9; MUC1; MUC1 variant 5; MUC16; SPP1 variant 1; SPP1 variant 2; SPP1 variant 3; SPP1 variant 5
508		EGFR	EGFR	EGFR_HUMAN	Receptor with enzyme activity	Epidermal growth factor receptor	AEE788	3-protein esophageal cancer panel		Proteomic	EGFR variant 1; EGFR variant 2; EGFR variant 3; EGFR variant 4; SIRT2 variant 1 ; SIRT2 variant 2; SIRT2 variant 3; SIRT2 variant 4; TRIM44
509		EGFR	EGFR	EGFR_HUMAN	Receptor with enzyme activity	Epidermal growth factor receptor	AEE788	9-protein ovarian carcinoma panel		Proteomic	AR variant 1; AR variant 2; BID variant 1; BID variant 2; EEF2; EGFR variant 1; EGFR variant 2; EGFR variant 3; EGFR variant 4; HSPA1A; HSPA1B; MAP2K1; PRKCA; STAT5A; TAZ variant 1; TAZ variant 2
510		EGFR	EGFR	EGFR_HUMAN	Receptor with enzyme activity	Epidermal growth factor receptor	AEE788	14-gene expression glioblastoma panel		Genomic	AGT; CALCRL variant 1; CCL2; CHI3L1; CPE; EGFR variant 1; EGFR variant 2; EGFR variant 3; EGFR variant 4; IGFBPL1; MBP; MCF2 variant 2; OLFM1 variant 1; PACSIN1; PACSIN1 variant 1; SNCA variant 1; SNCA variant 2; SNCA variant 3; SNCA variant 4; SOD2 variant 1; SOD2 variant 2; SOD2 variant 3; TOP2A
511		EGFR	EGFR	EGFR_HUMAN	Receptor with enzyme activity	Epidermal growth factor receptor	AEE788	3-gene expression esophageal squamous cell cancer panel		Genomic	EGFR variant 1; EGFR variant 2; EGFR variant 3; EGFR variant 4; FSCN1; SP1; SP1 variant 3
512		EGFR	EGFR	EGFR_HUMAN	Receptor with enzyme activity	Epidermal growth factor receptor	AEE788	38-gene expression cancer panel		Genomic	ADORA2B; AGBL5 variant 1; ARNTL variant 1; ARNTL variant 2; CCDC141; CDKN1A variant 2; CLEC6A; CXCL2; CXCL6; CYS1; DIO2 variant 2; DNMT1 variant 1; DNMT1 variant 2; DNMT3A variant 1; DNMT3A variant 2; DNMT3A variant 3; EGFR variant 1; EGFR variant 2; EGFR variant 3; EGFR variant 4; EPAS1; EREG; IGJ; KIAA1430; LITAF; MBD1 variant 1; MBD1 variant 6; NNT variant 1; PER3; PI15; PLCXD2; PRKCG; PVR var…
513		EGFR	EGFR	EGFR_HUMAN	Receptor with enzyme activity	Epidermal growth factor receptor	AEE788	26-gene expression glioma panel		Genomic	EGFR variant 1; EGFR variant 2; EGFR variant 3; EGFR variant 4; ERBB2 variant 1; ERBB2 variant 2; FLT1; FLT1 variant 3; FLT4 variant 1; FLT4 variant 2; FZD1; FZD10; FZD2; FZD3; FZD4; FZD5; FZD6 variant 1; FZD6 variant 2; FZD7; FZD8; FZD9; IGF1R; ITGB1; ITGB3; ITGB4 variant 1; ITGB4 variant 3; ITGB5; ITGB6; ITGB7; ITGB8; KDR; MET variant 1; MET variant 2; PDGFRA; PDGFRB; sFLT1
514		EGFR	EGFR	EGFR_HUMAN	Receptor with enzyme activity	Epidermal growth factor receptor	AEE788	121-gene expression glioblastoma panel		Genomic	ACPP variant 1; AIM1; AK5 variant 1; ALCAM; ALDH1L1; AMPD3 variant 1; ANKS1B variant 1; ARMCX4 variant 1; ARPP21 variant 1; ARPP21 variant 6; ATP13A5; C6orf163; C9orf11 variant 1; CA10 variant 1; CCDC62 variant 2; CDH18 variant 1; CDR1; CFB; CHGA; CNTN3; CNTNAP2; CR1 variant F; CR1 variant S; CRYBB1; CRYM variant 1; CSMD2; CSMD3; CSMD3 variant c; CTTNBP2; DCX variant 1; DCX variant 2; DENND2A; DG…
515		EGFR	EGFR	EGFR_HUMAN	Receptor with enzyme activity	Epidermal growth factor receptor	Canertinib	Epidermal growth factor receptor		Genomic; Proteomic	EGFR variant 1; EGFR variant 2; EGFR variant 3; EGFR variant 4
516		EGFR	EGFR	EGFR_HUMAN	Receptor with enzyme activity	Epidermal growth factor receptor	Canertinib	OvaCheck		Proteomic	APOA1; APOC3; CCL3; CRP; EGFR variant 1; EGFR variant 3; IL18 variant 1; IL6; MB; MUC1; MUC16; TNC
517		EGFR	EGFR	EGFR_HUMAN	Receptor with enzyme activity	Epidermal growth factor receptor	Canertinib	374-gene expression breast cancer panel		Genomic	ABCD3 variant 1; ABLIM1 variant 1; ACADSB; ACSS2 variant 1; ACTB; ADAMTS1; ADM; AKAP2 variant 1; ALDH4A1; ANG; AP2A2; AP2B1 variant 1; APOD; APP variant 1; ARF1; ARPC4 variant 1; ASPM; ATAD2; AURKA variant 1; AURKB; BBC3; BCL6 variant 1; BHLHB2; BIRC5 variant 1; BLM; BRCA1 variant BRCA1a; BTG2; BUB1; C16orf61; C1S variant 1; C20orf46; CAD; CCL18; CCNA2; CCNB1; CCNB2; CCNC variant 1; CCND1; CCNE1;…
518		EGFR	EGFR	EGFR_HUMAN	Receptor with enzyme activity	Epidermal growth factor receptor	Canertinib	4-protein cancer panel		Proteomic	EGFR variant 1; EGFR variant 3; ERBB2 variant 1; MUC1; TACSTD1
519		EGFR	EGFR	EGFR_HUMAN	Receptor with enzyme activity	Epidermal growth factor receptor	Canertinib	5-protein breast cancer panel		Proteomic	CD40LG; EGFR variant 1; EGFR variant 3; ERBB2 variant 1; MIF; MMP2 variant 1
520		EGFR	EGFR	EGFR_HUMAN	Receptor with enzyme activity	Epidermal growth factor receptor	Canertinib	188-gene expression breast cancer panel		Genomic	ABAT variant 1; ADCY1; ANXA9; APRT; ARMCX2; ASPH variant 1; Adam19; BCL11A variant 1; BIRC5 variant 1; BTG2; BTN3A2 variant 1; BTRC variant 1; C16orf61; C2orf54 vaiant 1; CA12 variant 1; CALML5; CCL18; CDCA3; CDK1 variant 1; CDT1; CELSR2; CEP55; CLCA2; CLSTN2; COX6C; CRYAB; CTSC variant 1; CTSC variant 2; CX3CL1; CYP2B6; CYP4F8; DLG5; DLG7; DNALI1; DSC2 variant Dsc2a; DUSP6 variant 1; EGFR varian…
521		EGFR	EGFR	EGFR_HUMAN	Receptor with enzyme activity	Epidermal growth factor receptor	Canertinib	4-protein lung cancer panel		Proteomic	EGFR variant 1; EGFR variant 3; KRT13; KRT5; TITF1
522		EGFR	EGFR	EGFR_HUMAN	Receptor with enzyme activity	Epidermal growth factor receptor	Canertinib	4-gene expression lung cancer panel		Genomic	EGFR variant 1; EGFR variant 3; LCK; RND3 variant 2; WNT3A
523		EGFR	EGFR	EGFR_HUMAN	Receptor with enzyme activity	Epidermal growth factor receptor	Canertinib	Prosigna		Genomic	ACTR3B variant 1; ANLN; BAG1; BIRC5 variant 1; BIRC5 variant 2; BIRC5 variant 3; BLVRA; CCNB1; CCNE1; CDC20; CDC6; CDCA1 variant 2; CDH3; CENPF; CEP55; CXXC5; EGFR variant 1; EGFR variant 2; EGFR variant 3; EGFR variant 4; ERBB2 variant 1; ERBB2 variant 2; ESR1 variant 1; ESR1 variant 2; ESR1 variant 3; ESR1 variant 4; EXO1 variant 1; FGFR4 variant 1; FGFR4 variant 2; FGFR4 variant 3; FOXA1; FOXC…
524		EGFR	EGFR	EGFR_HUMAN	Receptor with enzyme activity	Epidermal growth factor receptor	Canertinib	5-protein cancer panel		Proteomic	BTC; EGFR variant 1; EGFR variant 3; ERBB2 variant 1; ERBB3 variant 1; NRG1 variant GGF; NRG1 variant GGF2; NRG1 variant HRG-alpha; NRG1 variant HRG-beta1; NRG1 variant HRG-beta2; NRG1 variant HRG-beta3; NRG1 variant HRG-gamma; NRG1 variant SMDF; NRG1 variant ndf43
525		EGFR	EGFR	EGFR_HUMAN	Receptor with enzyme activity	Epidermal growth factor receptor	Canertinib	VeriPsych		Proteomic	ACPP variant 1; AHSG; APCS; APOA1; APOA2; APOB; APOC1; APOH; B2M; BDNF variant 3; BDNF variant 4; BTC; C3; CALB1; CCL22; CCL3; CCL8; CD5L; CGA; CTGF; EDN1 variant 1; EGFR variant 1; EGFR variant 3; FTH1; FTL; HAVCR1 variant 1; HP variant 1; ICAM1; IL10; IL11; IL17; IL1B; IL6R variant 1; IL7; LHB; MIF; MMP2 variant 1; MUC16; PRL variant 1; PYY; SERPINA1 variant 1; SORT1; TF; THPO; TIMP1; TNFRSF10C…
526		EGFR	EGFR	EGFR_HUMAN	Receptor with enzyme activity	Epidermal growth factor receptor	Canertinib	6-Protein colorectal cancer panel		Proteomic	CD63 variant 1; CD81; CD9; EGFR variant 1; EGFR variant 3; STEAP1; TACSTD1
527		EGFR	EGFR	EGFR_HUMAN	Receptor with enzyme activity	Epidermal growth factor receptor	Canertinib	6-gene copy number lung cancer panel		Genomic	EGFR variant 1; EGFR variant 2; EGFR variant 3; EGFR variant 4; GLI3; NFE2L3; SDK1 variant 1
528		EGFR	EGFR	EGFR_HUMAN	Receptor with enzyme activity	Epidermal growth factor receptor	Canertinib	47-gene expression ovarian cancer panel		Genomic	AKT1 variant 1; AKT2 variant 1; AKT3 variant 1; BAD; BAX variant beta; BAX variant delta; BCL2L1 variant 1; CDK1 variant 1; EGFR variant 1; EGFR variant 2; EGFR variant 3; EGFR variant 4; GNAS variant 1; GNB1; GNB2; GNB3; GNG11; GNG12; GNG3; GNG4; GNG7; HRAS variant 1; IRS1; MAP2K2; PIK3CA; PIK3CB; PIK3CD; PPM1B variant 1; PPM1D; PPM1F; PPM1G; PPM2C; PRKACB variant 1; PRKAR1A variant 1; PRKAR2A; …
529		EGFR	EGFR	EGFR_HUMAN	Receptor with enzyme activity	Epidermal growth factor receptor	Canertinib	3-protein colorectal cancer panel		Proteomic	CAPG; EGFR variant 1; EGFR variant 2; EGFR variant 3; EGFR variant 4; MFAP3L variant 1
530		EGFR	EGFR	EGFR_HUMAN	Receptor with enzyme activity	Epidermal growth factor receptor	Canertinib	4-gene expression bladder cancer panel		Genomic	EGFR variant 1; EGFR variant 2; EGFR variant 3; EGFR variant 4; IL1B; S100A8; S100A9
531		EGFR	EGFR	EGFR_HUMAN	Receptor with enzyme activity	Epidermal growth factor receptor	Canertinib	44-gene expression breast cancer panel		Genomic	ADAMTS4; ANXA1; APOL3 alpha/d variant; CD109 variant 1; CD2; CLDN10 variant b; CORIN; CYP2B6; EGFR variant 1; EGFR variant 2; EGFR variant 3; EGFR variant 4; EGR1; ERBB2 variant 1; ESR1 variant 1; ETV7; FAM19A5; FOSB; FYB variant 1; GBP5 variant 1; GRB14; IDO1; IFI44L; IKZF3 variant 1; ITGAL; KLHDC7B; LATS2; LRP4; MFAP5; MX1; NAT1; NLRC5; OLFM4; PDCD1LG1; PPP1R1A; PRAME variant 1; PRICKLE1 varian…
532		EGFR	EGFR	EGFR_HUMAN	Receptor with enzyme activity	Epidermal growth factor receptor	Canertinib	3-gene expression lung cancer panel		Genomic	CA9; CSF1 variant 1; EGFR variant 1; EGFR variant 2; EGFR variant 3; EGFR variant 4
533		EGFR	EGFR	EGFR_HUMAN	Receptor with enzyme activity	Epidermal growth factor receptor	Canertinib	3-gene expression gastric cancer panel		Genomic	EGFR variant 1; EGFR variant 2; EGFR variant 3; EGFR variant 4; FGFR2 variant 1; FGFR2 variant 2; FGFR2 variant 3; FGFR2 variant 5; MYC
534		EGFR	EGFR	EGFR_HUMAN	Receptor with enzyme activity	Epidermal growth factor receptor	Canertinib	15-gene expression breast cancer panel		Genomic	CTSD; E2F1; EGFR variant 1; EGFR variant 2; EGFR variant 3; EGFR variant 4; FIGF; GSTP1; MMP1 variant 1; MMP11; PLAU variant 1; PLAUR variant 1; SERPINE1 variant 1; TGFB1; TYMP variant 2; VEGFA; VEGFA variant 1; VEGFA variant 4; VEGFA variant 6; VEGFA variant 7
535		EGFR	EGFR	EGFR_HUMAN	Receptor with enzyme activity	Epidermal growth factor receptor	Canertinib	47-gene expression cancer panel		Genomic	AKT1 variant 1; AKT2 variant 1; AKT3 variant 1; BAD; BAX variant beta; BAX variant delta; BCL2L1 variant 1; BCL2L1 variant 2; CDK1 variant 1; EGFR variant 1; EGFR variant 2; EGFR variant 3; EGFR variant 4; GNAS variant 1; GNB1; GNB2; GNB3; GNB5 variant 2; GNG10 variant 1; GNG11; GNG12; GNG13; GNG3; GNG4; GNG5; GNG7; HRAS variant 1; IRS1; MAP2K2; PIK3CA; PIK3CB; PIK3CD; PPM1A variant 3; PPM1B vari…
536		EGFR	EGFR	EGFR_HUMAN	Receptor with enzyme activity	Epidermal growth factor receptor	Canertinib	2-gene expression colorectal cancer panel		Genomic	AREG; EGFR variant 1; EGFR variant 2; EGFR variant 3; EGFR variant 4
537		EGFR	EGFR	EGFR_HUMAN	Receptor with enzyme activity	Epidermal growth factor receptor	Canertinib	5-protein neurological panel		Proteomic	CCL11; EGFR variant 1; EGFR variant 2; EGFR variant 3; EGFR variant 4; PRL variant 1; S100A12; TIMP4
538		EGFR	EGFR	EGFR_HUMAN	Receptor with enzyme activity	Epidermal growth factor receptor	Canertinib	4-protein oral cancer panel		Proteomic	EGFR variant 1; EGFR variant 2; EGFR variant 3; EGFR variant 4; ERBB2 variant 1; ERBB2 variant 2; LAMC2; RHOC variant 1
539		EGFR	EGFR	EGFR_HUMAN	Receptor with enzyme activity	Epidermal growth factor receptor	Canertinib	12-gene expression melanoma panel		Genomic	COL11A1 variant A; CXCL13; EGFR variant 1; EGFR variant 2; EGFR variant 3; EGFR variant 4; FGFR2 variant 1; FGFR2 variant 2; FGFR2 variant 3; FGFR2 variant 4; FGFR2 variant 5; FGFR2 variant 6; FGFR2 variant 7; FGFR2 variant 8; FGFR2 variant 9; FGFR3 variant 1; FGFR3 variant 3; IL8; PPP2R2C; PTPRF; SHC4; TNC; WNT4
540		EGFR	EGFR	EGFR_HUMAN	Receptor with enzyme activity	Epidermal growth factor receptor	Canertinib	10-protein liver cancer panel		Proteomic	AFP; CDH1; CEACAM5 variant 1; EGFR variant 1; EGFR variant 2; EGFR variant 3; EGFR variant 4; ERBB2 variant 1; ERBB2 variant 2; KIT; MMP9; MUC1; MUC1 variant 5; MUC16; SPP1 variant 1; SPP1 variant 2; SPP1 variant 3; SPP1 variant 5
541		EGFR	EGFR	EGFR_HUMAN	Receptor with enzyme activity	Epidermal growth factor receptor	Canertinib	3-protein esophageal cancer panel		Proteomic	EGFR variant 1; EGFR variant 2; EGFR variant 3; EGFR variant 4; SIRT2 variant 1 ; SIRT2 variant 2; SIRT2 variant 3; SIRT2 variant 4; TRIM44
542		EGFR	EGFR	EGFR_HUMAN	Receptor with enzyme activity	Epidermal growth factor receptor	Canertinib	9-protein ovarian carcinoma panel		Proteomic	AR variant 1; AR variant 2; BID variant 1; BID variant 2; EEF2; EGFR variant 1; EGFR variant 2; EGFR variant 3; EGFR variant 4; HSPA1A; HSPA1B; MAP2K1; PRKCA; STAT5A; TAZ variant 1; TAZ variant 2
543		EGFR	EGFR	EGFR_HUMAN	Receptor with enzyme activity	Epidermal growth factor receptor	Canertinib	14-gene expression glioblastoma panel		Genomic	AGT; CALCRL variant 1; CCL2; CHI3L1; CPE; EGFR variant 1; EGFR variant 2; EGFR variant 3; EGFR variant 4; IGFBPL1; MBP; MCF2 variant 2; OLFM1 variant 1; PACSIN1; PACSIN1 variant 1; SNCA variant 1; SNCA variant 2; SNCA variant 3; SNCA variant 4; SOD2 variant 1; SOD2 variant 2; SOD2 variant 3; TOP2A
544		EGFR	EGFR	EGFR_HUMAN	Receptor with enzyme activity	Epidermal growth factor receptor	Canertinib	3-gene expression esophageal squamous cell cancer panel		Genomic	EGFR variant 1; EGFR variant 2; EGFR variant 3; EGFR variant 4; FSCN1; SP1; SP1 variant 3
545		EGFR	EGFR	EGFR_HUMAN	Receptor with enzyme activity	Epidermal growth factor receptor	Canertinib	38-gene expression cancer panel		Genomic	ADORA2B; AGBL5 variant 1; ARNTL variant 1; ARNTL variant 2; CCDC141; CDKN1A variant 2; CLEC6A; CXCL2; CXCL6; CYS1; DIO2 variant 2; DNMT1 variant 1; DNMT1 variant 2; DNMT3A variant 1; DNMT3A variant 2; DNMT3A variant 3; EGFR variant 1; EGFR variant 2; EGFR variant 3; EGFR variant 4; EPAS1; EREG; IGJ; KIAA1430; LITAF; MBD1 variant 1; MBD1 variant 6; NNT variant 1; PER3; PI15; PLCXD2; PRKCG; PVR var…
546		EGFR	EGFR	EGFR_HUMAN	Receptor with enzyme activity	Epidermal growth factor receptor	Canertinib	26-gene expression glioma panel		Genomic	EGFR variant 1; EGFR variant 2; EGFR variant 3; EGFR variant 4; ERBB2 variant 1; ERBB2 variant 2; FLT1; FLT1 variant 3; FLT4 variant 1; FLT4 variant 2; FZD1; FZD10; FZD2; FZD3; FZD4; FZD5; FZD6 variant 1; FZD6 variant 2; FZD7; FZD8; FZD9; IGF1R; ITGB1; ITGB3; ITGB4 variant 1; ITGB4 variant 3; ITGB5; ITGB6; ITGB7; ITGB8; KDR; MET variant 1; MET variant 2; PDGFRA; PDGFRB; sFLT1
547		EGFR	EGFR	EGFR_HUMAN	Receptor with enzyme activity	Epidermal growth factor receptor	Canertinib	121-gene expression glioblastoma panel		Genomic	ACPP variant 1; AIM1; AK5 variant 1; ALCAM; ALDH1L1; AMPD3 variant 1; ANKS1B variant 1; ARMCX4 variant 1; ARPP21 variant 1; ARPP21 variant 6; ATP13A5; C6orf163; C9orf11 variant 1; CA10 variant 1; CCDC62 variant 2; CDH18 variant 1; CDR1; CFB; CHGA; CNTN3; CNTNAP2; CR1 variant F; CR1 variant S; CRYBB1; CRYM variant 1; CSMD2; CSMD3; CSMD3 variant c; CTTNBP2; DCX variant 1; DCX variant 2; DENND2A; DG…
548		EGFR	EGFR	EGFR_HUMAN	Receptor with enzyme activity	Epidermal growth factor receptor	Tesevatinib	Epidermal growth factor receptor		Genomic; Proteomic	EGFR variant 1; EGFR variant 2; EGFR variant 3; EGFR variant 4
549		EGFR	EGFR	EGFR_HUMAN	Receptor with enzyme activity	Epidermal growth factor receptor	Tesevatinib	OvaCheck		Proteomic	APOA1; APOC3; CCL3; CRP; EGFR variant 1; EGFR variant 3; IL18 variant 1; IL6; MB; MUC1; MUC16; TNC
550		EGFR	EGFR	EGFR_HUMAN	Receptor with enzyme activity	Epidermal growth factor receptor	Tesevatinib	374-gene expression breast cancer panel		Genomic	ABCD3 variant 1; ABLIM1 variant 1; ACADSB; ACSS2 variant 1; ACTB; ADAMTS1; ADM; AKAP2 variant 1; ALDH4A1; ANG; AP2A2; AP2B1 variant 1; APOD; APP variant 1; ARF1; ARPC4 variant 1; ASPM; ATAD2; AURKA variant 1; AURKB; BBC3; BCL6 variant 1; BHLHB2; BIRC5 variant 1; BLM; BRCA1 variant BRCA1a; BTG2; BUB1; C16orf61; C1S variant 1; C20orf46; CAD; CCL18; CCNA2; CCNB1; CCNB2; CCNC variant 1; CCND1; CCNE1;…
551		EGFR	EGFR	EGFR_HUMAN	Receptor with enzyme activity	Epidermal growth factor receptor	Tesevatinib	4-protein cancer panel		Proteomic	EGFR variant 1; EGFR variant 3; ERBB2 variant 1; MUC1; TACSTD1
552		EGFR	EGFR	EGFR_HUMAN	Receptor with enzyme activity	Epidermal growth factor receptor	Tesevatinib	5-protein breast cancer panel		Proteomic	CD40LG; EGFR variant 1; EGFR variant 3; ERBB2 variant 1; MIF; MMP2 variant 1
553		EGFR	EGFR	EGFR_HUMAN	Receptor with enzyme activity	Epidermal growth factor receptor	Tesevatinib	188-gene expression breast cancer panel		Genomic	ABAT variant 1; ADCY1; ANXA9; APRT; ARMCX2; ASPH variant 1; Adam19; BCL11A variant 1; BIRC5 variant 1; BTG2; BTN3A2 variant 1; BTRC variant 1; C16orf61; C2orf54 vaiant 1; CA12 variant 1; CALML5; CCL18; CDCA3; CDK1 variant 1; CDT1; CELSR2; CEP55; CLCA2; CLSTN2; COX6C; CRYAB; CTSC variant 1; CTSC variant 2; CX3CL1; CYP2B6; CYP4F8; DLG5; DLG7; DNALI1; DSC2 variant Dsc2a; DUSP6 variant 1; EGFR varian…
554		EGFR	EGFR	EGFR_HUMAN	Receptor with enzyme activity	Epidermal growth factor receptor	Tesevatinib	4-protein lung cancer panel		Proteomic	EGFR variant 1; EGFR variant 3; KRT13; KRT5; TITF1
555		EGFR	EGFR	EGFR_HUMAN	Receptor with enzyme activity	Epidermal growth factor receptor	Tesevatinib	4-gene expression lung cancer panel		Genomic	EGFR variant 1; EGFR variant 3; LCK; RND3 variant 2; WNT3A
556		EGFR	EGFR	EGFR_HUMAN	Receptor with enzyme activity	Epidermal growth factor receptor	Tesevatinib	Prosigna		Genomic	ACTR3B variant 1; ANLN; BAG1; BIRC5 variant 1; BIRC5 variant 2; BIRC5 variant 3; BLVRA; CCNB1; CCNE1; CDC20; CDC6; CDCA1 variant 2; CDH3; CENPF; CEP55; CXXC5; EGFR variant 1; EGFR variant 2; EGFR variant 3; EGFR variant 4; ERBB2 variant 1; ERBB2 variant 2; ESR1 variant 1; ESR1 variant 2; ESR1 variant 3; ESR1 variant 4; EXO1 variant 1; FGFR4 variant 1; FGFR4 variant 2; FGFR4 variant 3; FOXA1; FOXC…
557		EGFR	EGFR	EGFR_HUMAN	Receptor with enzyme activity	Epidermal growth factor receptor	Tesevatinib	5-protein cancer panel		Proteomic	BTC; EGFR variant 1; EGFR variant 3; ERBB2 variant 1; ERBB3 variant 1; NRG1 variant GGF; NRG1 variant GGF2; NRG1 variant HRG-alpha; NRG1 variant HRG-beta1; NRG1 variant HRG-beta2; NRG1 variant HRG-beta3; NRG1 variant HRG-gamma; NRG1 variant SMDF; NRG1 variant ndf43
558		EGFR	EGFR	EGFR_HUMAN	Receptor with enzyme activity	Epidermal growth factor receptor	Tesevatinib	VeriPsych		Proteomic	ACPP variant 1; AHSG; APCS; APOA1; APOA2; APOB; APOC1; APOH; B2M; BDNF variant 3; BDNF variant 4; BTC; C3; CALB1; CCL22; CCL3; CCL8; CD5L; CGA; CTGF; EDN1 variant 1; EGFR variant 1; EGFR variant 3; FTH1; FTL; HAVCR1 variant 1; HP variant 1; ICAM1; IL10; IL11; IL17; IL1B; IL6R variant 1; IL7; LHB; MIF; MMP2 variant 1; MUC16; PRL variant 1; PYY; SERPINA1 variant 1; SORT1; TF; THPO; TIMP1; TNFRSF10C…
559		EGFR	EGFR	EGFR_HUMAN	Receptor with enzyme activity	Epidermal growth factor receptor	Tesevatinib	6-Protein colorectal cancer panel		Proteomic	CD63 variant 1; CD81; CD9; EGFR variant 1; EGFR variant 3; STEAP1; TACSTD1
560		EGFR	EGFR	EGFR_HUMAN	Receptor with enzyme activity	Epidermal growth factor receptor	Tesevatinib	6-gene copy number lung cancer panel		Genomic	EGFR variant 1; EGFR variant 2; EGFR variant 3; EGFR variant 4; GLI3; NFE2L3; SDK1 variant 1
561		EGFR	EGFR	EGFR_HUMAN	Receptor with enzyme activity	Epidermal growth factor receptor	Tesevatinib	47-gene expression ovarian cancer panel		Genomic	AKT1 variant 1; AKT2 variant 1; AKT3 variant 1; BAD; BAX variant beta; BAX variant delta; BCL2L1 variant 1; CDK1 variant 1; EGFR variant 1; EGFR variant 2; EGFR variant 3; EGFR variant 4; GNAS variant 1; GNB1; GNB2; GNB3; GNG11; GNG12; GNG3; GNG4; GNG7; HRAS variant 1; IRS1; MAP2K2; PIK3CA; PIK3CB; PIK3CD; PPM1B variant 1; PPM1D; PPM1F; PPM1G; PPM2C; PRKACB variant 1; PRKAR1A variant 1; PRKAR2A; …
562		EGFR	EGFR	EGFR_HUMAN	Receptor with enzyme activity	Epidermal growth factor receptor	Tesevatinib	3-protein colorectal cancer panel		Proteomic	CAPG; EGFR variant 1; EGFR variant 2; EGFR variant 3; EGFR variant 4; MFAP3L variant 1
563		EGFR	EGFR	EGFR_HUMAN	Receptor with enzyme activity	Epidermal growth factor receptor	Tesevatinib	4-gene expression bladder cancer panel		Genomic	EGFR variant 1; EGFR variant 2; EGFR variant 3; EGFR variant 4; IL1B; S100A8; S100A9
564		EGFR	EGFR	EGFR_HUMAN	Receptor with enzyme activity	Epidermal growth factor receptor	Tesevatinib	44-gene expression breast cancer panel		Genomic	ADAMTS4; ANXA1; APOL3 alpha/d variant; CD109 variant 1; CD2; CLDN10 variant b; CORIN; CYP2B6; EGFR variant 1; EGFR variant 2; EGFR variant 3; EGFR variant 4; EGR1; ERBB2 variant 1; ESR1 variant 1; ETV7; FAM19A5; FOSB; FYB variant 1; GBP5 variant 1; GRB14; IDO1; IFI44L; IKZF3 variant 1; ITGAL; KLHDC7B; LATS2; LRP4; MFAP5; MX1; NAT1; NLRC5; OLFM4; PDCD1LG1; PPP1R1A; PRAME variant 1; PRICKLE1 varian…
565		EGFR	EGFR	EGFR_HUMAN	Receptor with enzyme activity	Epidermal growth factor receptor	Tesevatinib	3-gene expression lung cancer panel		Genomic	CA9; CSF1 variant 1; EGFR variant 1; EGFR variant 2; EGFR variant 3; EGFR variant 4
566		EGFR	EGFR	EGFR_HUMAN	Receptor with enzyme activity	Epidermal growth factor receptor	Tesevatinib	3-gene expression gastric cancer panel		Genomic	EGFR variant 1; EGFR variant 2; EGFR variant 3; EGFR variant 4; FGFR2 variant 1; FGFR2 variant 2; FGFR2 variant 3; FGFR2 variant 5; MYC
567		EGFR	EGFR	EGFR_HUMAN	Receptor with enzyme activity	Epidermal growth factor receptor	Tesevatinib	15-gene expression breast cancer panel		Genomic	CTSD; E2F1; EGFR variant 1; EGFR variant 2; EGFR variant 3; EGFR variant 4; FIGF; GSTP1; MMP1 variant 1; MMP11; PLAU variant 1; PLAUR variant 1; SERPINE1 variant 1; TGFB1; TYMP variant 2; VEGFA; VEGFA variant 1; VEGFA variant 4; VEGFA variant 6; VEGFA variant 7
568		EGFR	EGFR	EGFR_HUMAN	Receptor with enzyme activity	Epidermal growth factor receptor	Tesevatinib	47-gene expression cancer panel		Genomic	AKT1 variant 1; AKT2 variant 1; AKT3 variant 1; BAD; BAX variant beta; BAX variant delta; BCL2L1 variant 1; BCL2L1 variant 2; CDK1 variant 1; EGFR variant 1; EGFR variant 2; EGFR variant 3; EGFR variant 4; GNAS variant 1; GNB1; GNB2; GNB3; GNB5 variant 2; GNG10 variant 1; GNG11; GNG12; GNG13; GNG3; GNG4; GNG5; GNG7; HRAS variant 1; IRS1; MAP2K2; PIK3CA; PIK3CB; PIK3CD; PPM1A variant 3; PPM1B vari…
569		EGFR	EGFR	EGFR_HUMAN	Receptor with enzyme activity	Epidermal growth factor receptor	Tesevatinib	2-gene expression colorectal cancer panel		Genomic	AREG; EGFR variant 1; EGFR variant 2; EGFR variant 3; EGFR variant 4
570		EGFR	EGFR	EGFR_HUMAN	Receptor with enzyme activity	Epidermal growth factor receptor	Tesevatinib	5-protein neurological panel		Proteomic	CCL11; EGFR variant 1; EGFR variant 2; EGFR variant 3; EGFR variant 4; PRL variant 1; S100A12; TIMP4
571		EGFR	EGFR	EGFR_HUMAN	Receptor with enzyme activity	Epidermal growth factor receptor	Tesevatinib	4-protein oral cancer panel		Proteomic	EGFR variant 1; EGFR variant 2; EGFR variant 3; EGFR variant 4; ERBB2 variant 1; ERBB2 variant 2; LAMC2; RHOC variant 1
572		EGFR	EGFR	EGFR_HUMAN	Receptor with enzyme activity	Epidermal growth factor receptor	Tesevatinib	12-gene expression melanoma panel		Genomic	COL11A1 variant A; CXCL13; EGFR variant 1; EGFR variant 2; EGFR variant 3; EGFR variant 4; FGFR2 variant 1; FGFR2 variant 2; FGFR2 variant 3; FGFR2 variant 4; FGFR2 variant 5; FGFR2 variant 6; FGFR2 variant 7; FGFR2 variant 8; FGFR2 variant 9; FGFR3 variant 1; FGFR3 variant 3; IL8; PPP2R2C; PTPRF; SHC4; TNC; WNT4
573		EGFR	EGFR	EGFR_HUMAN	Receptor with enzyme activity	Epidermal growth factor receptor	Tesevatinib	10-protein liver cancer panel		Proteomic	AFP; CDH1; CEACAM5 variant 1; EGFR variant 1; EGFR variant 2; EGFR variant 3; EGFR variant 4; ERBB2 variant 1; ERBB2 variant 2; KIT; MMP9; MUC1; MUC1 variant 5; MUC16; SPP1 variant 1; SPP1 variant 2; SPP1 variant 3; SPP1 variant 5
574		EGFR	EGFR	EGFR_HUMAN	Receptor with enzyme activity	Epidermal growth factor receptor	Tesevatinib	3-protein esophageal cancer panel		Proteomic	EGFR variant 1; EGFR variant 2; EGFR variant 3; EGFR variant 4; SIRT2 variant 1 ; SIRT2 variant 2; SIRT2 variant 3; SIRT2 variant 4; TRIM44
575		EGFR	EGFR	EGFR_HUMAN	Receptor with enzyme activity	Epidermal growth factor receptor	Tesevatinib	9-protein ovarian carcinoma panel		Proteomic	AR variant 1; AR variant 2; BID variant 1; BID variant 2; EEF2; EGFR variant 1; EGFR variant 2; EGFR variant 3; EGFR variant 4; HSPA1A; HSPA1B; MAP2K1; PRKCA; STAT5A; TAZ variant 1; TAZ variant 2
576		EGFR	EGFR	EGFR_HUMAN	Receptor with enzyme activity	Epidermal growth factor receptor	Tesevatinib	14-gene expression glioblastoma panel		Genomic	AGT; CALCRL variant 1; CCL2; CHI3L1; CPE; EGFR variant 1; EGFR variant 2; EGFR variant 3; EGFR variant 4; IGFBPL1; MBP; MCF2 variant 2; OLFM1 variant 1; PACSIN1; PACSIN1 variant 1; SNCA variant 1; SNCA variant 2; SNCA variant 3; SNCA variant 4; SOD2 variant 1; SOD2 variant 2; SOD2 variant 3; TOP2A
577		EGFR	EGFR	EGFR_HUMAN	Receptor with enzyme activity	Epidermal growth factor receptor	Tesevatinib	3-gene expression esophageal squamous cell cancer panel		Genomic	EGFR variant 1; EGFR variant 2; EGFR variant 3; EGFR variant 4; FSCN1; SP1; SP1 variant 3
578		EGFR	EGFR	EGFR_HUMAN	Receptor with enzyme activity	Epidermal growth factor receptor	Tesevatinib	38-gene expression cancer panel		Genomic	ADORA2B; AGBL5 variant 1; ARNTL variant 1; ARNTL variant 2; CCDC141; CDKN1A variant 2; CLEC6A; CXCL2; CXCL6; CYS1; DIO2 variant 2; DNMT1 variant 1; DNMT1 variant 2; DNMT3A variant 1; DNMT3A variant 2; DNMT3A variant 3; EGFR variant 1; EGFR variant 2; EGFR variant 3; EGFR variant 4; EPAS1; EREG; IGJ; KIAA1430; LITAF; MBD1 variant 1; MBD1 variant 6; NNT variant 1; PER3; PI15; PLCXD2; PRKCG; PVR var…
579		EGFR	EGFR	EGFR_HUMAN	Receptor with enzyme activity	Epidermal growth factor receptor	Tesevatinib	26-gene expression glioma panel		Genomic	EGFR variant 1; EGFR variant 2; EGFR variant 3; EGFR variant 4; ERBB2 variant 1; ERBB2 variant 2; FLT1; FLT1 variant 3; FLT4 variant 1; FLT4 variant 2; FZD1; FZD10; FZD2; FZD3; FZD4; FZD5; FZD6 variant 1; FZD6 variant 2; FZD7; FZD8; FZD9; IGF1R; ITGB1; ITGB3; ITGB4 variant 1; ITGB4 variant 3; ITGB5; ITGB6; ITGB7; ITGB8; KDR; MET variant 1; MET variant 2; PDGFRA; PDGFRB; sFLT1
580		EGFR	EGFR	EGFR_HUMAN	Receptor with enzyme activity	Epidermal growth factor receptor	Tesevatinib	121-gene expression glioblastoma panel		Genomic	ACPP variant 1; AIM1; AK5 variant 1; ALCAM; ALDH1L1; AMPD3 variant 1; ANKS1B variant 1; ARMCX4 variant 1; ARPP21 variant 1; ARPP21 variant 6; ATP13A5; C6orf163; C9orf11 variant 1; CA10 variant 1; CCDC62 variant 2; CDH18 variant 1; CDR1; CFB; CHGA; CNTN3; CNTNAP2; CR1 variant F; CR1 variant S; CRYBB1; CRYM variant 1; CSMD2; CSMD3; CSMD3 variant c; CTTNBP2; DCX variant 1; DCX variant 2; DENND2A; DG…
581		EGFR	EGFR	EGFR_HUMAN	Receptor with enzyme activity	Epidermal growth factor receptor	RG83852	Epidermal growth factor receptor		Genomic; Proteomic	EGFR variant 1; EGFR variant 2; EGFR variant 3; EGFR variant 4
582		EGFR	EGFR	EGFR_HUMAN	Receptor with enzyme activity	Epidermal growth factor receptor	RG83852	OvaCheck		Proteomic	APOA1; APOC3; CCL3; CRP; EGFR variant 1; EGFR variant 3; IL18 variant 1; IL6; MB; MUC1; MUC16; TNC
583		EGFR	EGFR	EGFR_HUMAN	Receptor with enzyme activity	Epidermal growth factor receptor	RG83852	374-gene expression breast cancer panel		Genomic	ABCD3 variant 1; ABLIM1 variant 1; ACADSB; ACSS2 variant 1; ACTB; ADAMTS1; ADM; AKAP2 variant 1; ALDH4A1; ANG; AP2A2; AP2B1 variant 1; APOD; APP variant 1; ARF1; ARPC4 variant 1; ASPM; ATAD2; AURKA variant 1; AURKB; BBC3; BCL6 variant 1; BHLHB2; BIRC5 variant 1; BLM; BRCA1 variant BRCA1a; BTG2; BUB1; C16orf61; C1S variant 1; C20orf46; CAD; CCL18; CCNA2; CCNB1; CCNB2; CCNC variant 1; CCND1; CCNE1;…
584		EGFR	EGFR	EGFR_HUMAN	Receptor with enzyme activity	Epidermal growth factor receptor	RG83852	4-protein cancer panel		Proteomic	EGFR variant 1; EGFR variant 3; ERBB2 variant 1; MUC1; TACSTD1
585		EGFR	EGFR	EGFR_HUMAN	Receptor with enzyme activity	Epidermal growth factor receptor	RG83852	5-protein breast cancer panel		Proteomic	CD40LG; EGFR variant 1; EGFR variant 3; ERBB2 variant 1; MIF; MMP2 variant 1
586		EGFR	EGFR	EGFR_HUMAN	Receptor with enzyme activity	Epidermal growth factor receptor	RG83852	188-gene expression breast cancer panel		Genomic	ABAT variant 1; ADCY1; ANXA9; APRT; ARMCX2; ASPH variant 1; Adam19; BCL11A variant 1; BIRC5 variant 1; BTG2; BTN3A2 variant 1; BTRC variant 1; C16orf61; C2orf54 vaiant 1; CA12 variant 1; CALML5; CCL18; CDCA3; CDK1 variant 1; CDT1; CELSR2; CEP55; CLCA2; CLSTN2; COX6C; CRYAB; CTSC variant 1; CTSC variant 2; CX3CL1; CYP2B6; CYP4F8; DLG5; DLG7; DNALI1; DSC2 variant Dsc2a; DUSP6 variant 1; EGFR varian…
587		EGFR	EGFR	EGFR_HUMAN	Receptor with enzyme activity	Epidermal growth factor receptor	RG83852	4-protein lung cancer panel		Proteomic	EGFR variant 1; EGFR variant 3; KRT13; KRT5; TITF1
588		EGFR	EGFR	EGFR_HUMAN	Receptor with enzyme activity	Epidermal growth factor receptor	RG83852	4-gene expression lung cancer panel		Genomic	EGFR variant 1; EGFR variant 3; LCK; RND3 variant 2; WNT3A
589		EGFR	EGFR	EGFR_HUMAN	Receptor with enzyme activity	Epidermal growth factor receptor	RG83852	Prosigna		Genomic	ACTR3B variant 1; ANLN; BAG1; BIRC5 variant 1; BIRC5 variant 2; BIRC5 variant 3; BLVRA; CCNB1; CCNE1; CDC20; CDC6; CDCA1 variant 2; CDH3; CENPF; CEP55; CXXC5; EGFR variant 1; EGFR variant 2; EGFR variant 3; EGFR variant 4; ERBB2 variant 1; ERBB2 variant 2; ESR1 variant 1; ESR1 variant 2; ESR1 variant 3; ESR1 variant 4; EXO1 variant 1; FGFR4 variant 1; FGFR4 variant 2; FGFR4 variant 3; FOXA1; FOXC…
590		EGFR	EGFR	EGFR_HUMAN	Receptor with enzyme activity	Epidermal growth factor receptor	RG83852	5-protein cancer panel		Proteomic	BTC; EGFR variant 1; EGFR variant 3; ERBB2 variant 1; ERBB3 variant 1; NRG1 variant GGF; NRG1 variant GGF2; NRG1 variant HRG-alpha; NRG1 variant HRG-beta1; NRG1 variant HRG-beta2; NRG1 variant HRG-beta3; NRG1 variant HRG-gamma; NRG1 variant SMDF; NRG1 variant ndf43
591		EGFR	EGFR	EGFR_HUMAN	Receptor with enzyme activity	Epidermal growth factor receptor	RG83852	VeriPsych		Proteomic	ACPP variant 1; AHSG; APCS; APOA1; APOA2; APOB; APOC1; APOH; B2M; BDNF variant 3; BDNF variant 4; BTC; C3; CALB1; CCL22; CCL3; CCL8; CD5L; CGA; CTGF; EDN1 variant 1; EGFR variant 1; EGFR variant 3; FTH1; FTL; HAVCR1 variant 1; HP variant 1; ICAM1; IL10; IL11; IL17; IL1B; IL6R variant 1; IL7; LHB; MIF; MMP2 variant 1; MUC16; PRL variant 1; PYY; SERPINA1 variant 1; SORT1; TF; THPO; TIMP1; TNFRSF10C…
592		EGFR	EGFR	EGFR_HUMAN	Receptor with enzyme activity	Epidermal growth factor receptor	RG83852	6-Protein colorectal cancer panel		Proteomic	CD63 variant 1; CD81; CD9; EGFR variant 1; EGFR variant 3; STEAP1; TACSTD1
593		EGFR	EGFR	EGFR_HUMAN	Receptor with enzyme activity	Epidermal growth factor receptor	RG83852	6-gene copy number lung cancer panel		Genomic	EGFR variant 1; EGFR variant 2; EGFR variant 3; EGFR variant 4; GLI3; NFE2L3; SDK1 variant 1
594		EGFR	EGFR	EGFR_HUMAN	Receptor with enzyme activity	Epidermal growth factor receptor	RG83852	47-gene expression ovarian cancer panel		Genomic	AKT1 variant 1; AKT2 variant 1; AKT3 variant 1; BAD; BAX variant beta; BAX variant delta; BCL2L1 variant 1; CDK1 variant 1; EGFR variant 1; EGFR variant 2; EGFR variant 3; EGFR variant 4; GNAS variant 1; GNB1; GNB2; GNB3; GNG11; GNG12; GNG3; GNG4; GNG7; HRAS variant 1; IRS1; MAP2K2; PIK3CA; PIK3CB; PIK3CD; PPM1B variant 1; PPM1D; PPM1F; PPM1G; PPM2C; PRKACB variant 1; PRKAR1A variant 1; PRKAR2A; …
595		EGFR	EGFR	EGFR_HUMAN	Receptor with enzyme activity	Epidermal growth factor receptor	RG83852	3-protein colorectal cancer panel		Proteomic	CAPG; EGFR variant 1; EGFR variant 2; EGFR variant 3; EGFR variant 4; MFAP3L variant 1
596		EGFR	EGFR	EGFR_HUMAN	Receptor with enzyme activity	Epidermal growth factor receptor	RG83852	4-gene expression bladder cancer panel		Genomic	EGFR variant 1; EGFR variant 2; EGFR variant 3; EGFR variant 4; IL1B; S100A8; S100A9
597		EGFR	EGFR	EGFR_HUMAN	Receptor with enzyme activity	Epidermal growth factor receptor	RG83852	44-gene expression breast cancer panel		Genomic	ADAMTS4; ANXA1; APOL3 alpha/d variant; CD109 variant 1; CD2; CLDN10 variant b; CORIN; CYP2B6; EGFR variant 1; EGFR variant 2; EGFR variant 3; EGFR variant 4; EGR1; ERBB2 variant 1; ESR1 variant 1; ETV7; FAM19A5; FOSB; FYB variant 1; GBP5 variant 1; GRB14; IDO1; IFI44L; IKZF3 variant 1; ITGAL; KLHDC7B; LATS2; LRP4; MFAP5; MX1; NAT1; NLRC5; OLFM4; PDCD1LG1; PPP1R1A; PRAME variant 1; PRICKLE1 varian…
598		EGFR	EGFR	EGFR_HUMAN	Receptor with enzyme activity	Epidermal growth factor receptor	RG83852	3-gene expression lung cancer panel		Genomic	CA9; CSF1 variant 1; EGFR variant 1; EGFR variant 2; EGFR variant 3; EGFR variant 4
599		EGFR	EGFR	EGFR_HUMAN	Receptor with enzyme activity	Epidermal growth factor receptor	RG83852	3-gene expression gastric cancer panel		Genomic	EGFR variant 1; EGFR variant 2; EGFR variant 3; EGFR variant 4; FGFR2 variant 1; FGFR2 variant 2; FGFR2 variant 3; FGFR2 variant 5; MYC
600		EGFR	EGFR	EGFR_HUMAN	Receptor with enzyme activity	Epidermal growth factor receptor	RG83852	15-gene expression breast cancer panel		Genomic	CTSD; E2F1; EGFR variant 1; EGFR variant 2; EGFR variant 3; EGFR variant 4; FIGF; GSTP1; MMP1 variant 1; MMP11; PLAU variant 1; PLAUR variant 1; SERPINE1 variant 1; TGFB1; TYMP variant 2; VEGFA; VEGFA variant 1; VEGFA variant 4; VEGFA variant 6; VEGFA variant 7
601		EGFR	EGFR	EGFR_HUMAN	Receptor with enzyme activity	Epidermal growth factor receptor	RG83852	47-gene expression cancer panel		Genomic	AKT1 variant 1; AKT2 variant 1; AKT3 variant 1; BAD; BAX variant beta; BAX variant delta; BCL2L1 variant 1; BCL2L1 variant 2; CDK1 variant 1; EGFR variant 1; EGFR variant 2; EGFR variant 3; EGFR variant 4; GNAS variant 1; GNB1; GNB2; GNB3; GNB5 variant 2; GNG10 variant 1; GNG11; GNG12; GNG13; GNG3; GNG4; GNG5; GNG7; HRAS variant 1; IRS1; MAP2K2; PIK3CA; PIK3CB; PIK3CD; PPM1A variant 3; PPM1B vari…
602		EGFR	EGFR	EGFR_HUMAN	Receptor with enzyme activity	Epidermal growth factor receptor	RG83852	2-gene expression colorectal cancer panel		Genomic	AREG; EGFR variant 1; EGFR variant 2; EGFR variant 3; EGFR variant 4
603		EGFR	EGFR	EGFR_HUMAN	Receptor with enzyme activity	Epidermal growth factor receptor	RG83852	5-protein neurological panel		Proteomic	CCL11; EGFR variant 1; EGFR variant 2; EGFR variant 3; EGFR variant 4; PRL variant 1; S100A12; TIMP4
604		EGFR	EGFR	EGFR_HUMAN	Receptor with enzyme activity	Epidermal growth factor receptor	RG83852	4-protein oral cancer panel		Proteomic	EGFR variant 1; EGFR variant 2; EGFR variant 3; EGFR variant 4; ERBB2 variant 1; ERBB2 variant 2; LAMC2; RHOC variant 1
605		EGFR	EGFR	EGFR_HUMAN	Receptor with enzyme activity	Epidermal growth factor receptor	RG83852	12-gene expression melanoma panel		Genomic	COL11A1 variant A; CXCL13; EGFR variant 1; EGFR variant 2; EGFR variant 3; EGFR variant 4; FGFR2 variant 1; FGFR2 variant 2; FGFR2 variant 3; FGFR2 variant 4; FGFR2 variant 5; FGFR2 variant 6; FGFR2 variant 7; FGFR2 variant 8; FGFR2 variant 9; FGFR3 variant 1; FGFR3 variant 3; IL8; PPP2R2C; PTPRF; SHC4; TNC; WNT4
606		EGFR	EGFR	EGFR_HUMAN	Receptor with enzyme activity	Epidermal growth factor receptor	RG83852	10-protein liver cancer panel		Proteomic	AFP; CDH1; CEACAM5 variant 1; EGFR variant 1; EGFR variant 2; EGFR variant 3; EGFR variant 4; ERBB2 variant 1; ERBB2 variant 2; KIT; MMP9; MUC1; MUC1 variant 5; MUC16; SPP1 variant 1; SPP1 variant 2; SPP1 variant 3; SPP1 variant 5
607		EGFR	EGFR	EGFR_HUMAN	Receptor with enzyme activity	Epidermal growth factor receptor	RG83852	3-protein esophageal cancer panel		Proteomic	EGFR variant 1; EGFR variant 2; EGFR variant 3; EGFR variant 4; SIRT2 variant 1 ; SIRT2 variant 2; SIRT2 variant 3; SIRT2 variant 4; TRIM44
608		EGFR	EGFR	EGFR_HUMAN	Receptor with enzyme activity	Epidermal growth factor receptor	RG83852	9-protein ovarian carcinoma panel		Proteomic	AR variant 1; AR variant 2; BID variant 1; BID variant 2; EEF2; EGFR variant 1; EGFR variant 2; EGFR variant 3; EGFR variant 4; HSPA1A; HSPA1B; MAP2K1; PRKCA; STAT5A; TAZ variant 1; TAZ variant 2
609		EGFR	EGFR	EGFR_HUMAN	Receptor with enzyme activity	Epidermal growth factor receptor	RG83852	14-gene expression glioblastoma panel		Genomic	AGT; CALCRL variant 1; CCL2; CHI3L1; CPE; EGFR variant 1; EGFR variant 2; EGFR variant 3; EGFR variant 4; IGFBPL1; MBP; MCF2 variant 2; OLFM1 variant 1; PACSIN1; PACSIN1 variant 1; SNCA variant 1; SNCA variant 2; SNCA variant 3; SNCA variant 4; SOD2 variant 1; SOD2 variant 2; SOD2 variant 3; TOP2A
610		EGFR	EGFR	EGFR_HUMAN	Receptor with enzyme activity	Epidermal growth factor receptor	RG83852	3-gene expression esophageal squamous cell cancer panel		Genomic	EGFR variant 1; EGFR variant 2; EGFR variant 3; EGFR variant 4; FSCN1; SP1; SP1 variant 3
611		EGFR	EGFR	EGFR_HUMAN	Receptor with enzyme activity	Epidermal growth factor receptor	RG83852	38-gene expression cancer panel		Genomic	ADORA2B; AGBL5 variant 1; ARNTL variant 1; ARNTL variant 2; CCDC141; CDKN1A variant 2; CLEC6A; CXCL2; CXCL6; CYS1; DIO2 variant 2; DNMT1 variant 1; DNMT1 variant 2; DNMT3A variant 1; DNMT3A variant 2; DNMT3A variant 3; EGFR variant 1; EGFR variant 2; EGFR variant 3; EGFR variant 4; EPAS1; EREG; IGJ; KIAA1430; LITAF; MBD1 variant 1; MBD1 variant 6; NNT variant 1; PER3; PI15; PLCXD2; PRKCG; PVR var…
612		EGFR	EGFR	EGFR_HUMAN	Receptor with enzyme activity	Epidermal growth factor receptor	RG83852	26-gene expression glioma panel		Genomic	EGFR variant 1; EGFR variant 2; EGFR variant 3; EGFR variant 4; ERBB2 variant 1; ERBB2 variant 2; FLT1; FLT1 variant 3; FLT4 variant 1; FLT4 variant 2; FZD1; FZD10; FZD2; FZD3; FZD4; FZD5; FZD6 variant 1; FZD6 variant 2; FZD7; FZD8; FZD9; IGF1R; ITGB1; ITGB3; ITGB4 variant 1; ITGB4 variant 3; ITGB5; ITGB6; ITGB7; ITGB8; KDR; MET variant 1; MET variant 2; PDGFRA; PDGFRB; sFLT1
613		EGFR	EGFR	EGFR_HUMAN	Receptor with enzyme activity	Epidermal growth factor receptor	RG83852	121-gene expression glioblastoma panel		Genomic	ACPP variant 1; AIM1; AK5 variant 1; ALCAM; ALDH1L1; AMPD3 variant 1; ANKS1B variant 1; ARMCX4 variant 1; ARPP21 variant 1; ARPP21 variant 6; ATP13A5; C6orf163; C9orf11 variant 1; CA10 variant 1; CCDC62 variant 2; CDH18 variant 1; CDR1; CFB; CHGA; CNTN3; CNTNAP2; CR1 variant F; CR1 variant S; CRYBB1; CRYM variant 1; CSMD2; CSMD3; CSMD3 variant c; CTTNBP2; DCX variant 1; DCX variant 2; DENND2A; DG…
614		EGFR	EGFR	EGFR_HUMAN	Receptor with enzyme activity	Epidermal growth factor receptor	Zalutumumab	Epidermal growth factor receptor		Genomic; Proteomic	EGFR variant 1; EGFR variant 2; EGFR variant 3; EGFR variant 4
615		EGFR	EGFR	EGFR_HUMAN	Receptor with enzyme activity	Epidermal growth factor receptor	Zalutumumab	OvaCheck		Proteomic	APOA1; APOC3; CCL3; CRP; EGFR variant 1; EGFR variant 3; IL18 variant 1; IL6; MB; MUC1; MUC16; TNC
616		EGFR	EGFR	EGFR_HUMAN	Receptor with enzyme activity	Epidermal growth factor receptor	Zalutumumab	374-gene expression breast cancer panel		Genomic	ABCD3 variant 1; ABLIM1 variant 1; ACADSB; ACSS2 variant 1; ACTB; ADAMTS1; ADM; AKAP2 variant 1; ALDH4A1; ANG; AP2A2; AP2B1 variant 1; APOD; APP variant 1; ARF1; ARPC4 variant 1; ASPM; ATAD2; AURKA variant 1; AURKB; BBC3; BCL6 variant 1; BHLHB2; BIRC5 variant 1; BLM; BRCA1 variant BRCA1a; BTG2; BUB1; C16orf61; C1S variant 1; C20orf46; CAD; CCL18; CCNA2; CCNB1; CCNB2; CCNC variant 1; CCND1; CCNE1;…
617		EGFR	EGFR	EGFR_HUMAN	Receptor with enzyme activity	Epidermal growth factor receptor	Zalutumumab	4-protein cancer panel		Proteomic	EGFR variant 1; EGFR variant 3; ERBB2 variant 1; MUC1; TACSTD1
618		EGFR	EGFR	EGFR_HUMAN	Receptor with enzyme activity	Epidermal growth factor receptor	Zalutumumab	5-protein breast cancer panel		Proteomic	CD40LG; EGFR variant 1; EGFR variant 3; ERBB2 variant 1; MIF; MMP2 variant 1
619		EGFR	EGFR	EGFR_HUMAN	Receptor with enzyme activity	Epidermal growth factor receptor	Zalutumumab	188-gene expression breast cancer panel		Genomic	ABAT variant 1; ADCY1; ANXA9; APRT; ARMCX2; ASPH variant 1; Adam19; BCL11A variant 1; BIRC5 variant 1; BTG2; BTN3A2 variant 1; BTRC variant 1; C16orf61; C2orf54 vaiant 1; CA12 variant 1; CALML5; CCL18; CDCA3; CDK1 variant 1; CDT1; CELSR2; CEP55; CLCA2; CLSTN2; COX6C; CRYAB; CTSC variant 1; CTSC variant 2; CX3CL1; CYP2B6; CYP4F8; DLG5; DLG7; DNALI1; DSC2 variant Dsc2a; DUSP6 variant 1; EGFR varian…
620		EGFR	EGFR	EGFR_HUMAN	Receptor with enzyme activity	Epidermal growth factor receptor	Zalutumumab	4-protein lung cancer panel		Proteomic	EGFR variant 1; EGFR variant 3; KRT13; KRT5; TITF1
621		EGFR	EGFR	EGFR_HUMAN	Receptor with enzyme activity	Epidermal growth factor receptor	Zalutumumab	4-gene expression lung cancer panel		Genomic	EGFR variant 1; EGFR variant 3; LCK; RND3 variant 2; WNT3A
622		EGFR	EGFR	EGFR_HUMAN	Receptor with enzyme activity	Epidermal growth factor receptor	Zalutumumab	Prosigna		Genomic	ACTR3B variant 1; ANLN; BAG1; BIRC5 variant 1; BIRC5 variant 2; BIRC5 variant 3; BLVRA; CCNB1; CCNE1; CDC20; CDC6; CDCA1 variant 2; CDH3; CENPF; CEP55; CXXC5; EGFR variant 1; EGFR variant 2; EGFR variant 3; EGFR variant 4; ERBB2 variant 1; ERBB2 variant 2; ESR1 variant 1; ESR1 variant 2; ESR1 variant 3; ESR1 variant 4; EXO1 variant 1; FGFR4 variant 1; FGFR4 variant 2; FGFR4 variant 3; FOXA1; FOXC…
623		EGFR	EGFR	EGFR_HUMAN	Receptor with enzyme activity	Epidermal growth factor receptor	Zalutumumab	5-protein cancer panel		Proteomic	BTC; EGFR variant 1; EGFR variant 3; ERBB2 variant 1; ERBB3 variant 1; NRG1 variant GGF; NRG1 variant GGF2; NRG1 variant HRG-alpha; NRG1 variant HRG-beta1; NRG1 variant HRG-beta2; NRG1 variant HRG-beta3; NRG1 variant HRG-gamma; NRG1 variant SMDF; NRG1 variant ndf43
624		EGFR	EGFR	EGFR_HUMAN	Receptor with enzyme activity	Epidermal growth factor receptor	Zalutumumab	VeriPsych		Proteomic	ACPP variant 1; AHSG; APCS; APOA1; APOA2; APOB; APOC1; APOH; B2M; BDNF variant 3; BDNF variant 4; BTC; C3; CALB1; CCL22; CCL3; CCL8; CD5L; CGA; CTGF; EDN1 variant 1; EGFR variant 1; EGFR variant 3; FTH1; FTL; HAVCR1 variant 1; HP variant 1; ICAM1; IL10; IL11; IL17; IL1B; IL6R variant 1; IL7; LHB; MIF; MMP2 variant 1; MUC16; PRL variant 1; PYY; SERPINA1 variant 1; SORT1; TF; THPO; TIMP1; TNFRSF10C…
625		EGFR	EGFR	EGFR_HUMAN	Receptor with enzyme activity	Epidermal growth factor receptor	Zalutumumab	6-Protein colorectal cancer panel		Proteomic	CD63 variant 1; CD81; CD9; EGFR variant 1; EGFR variant 3; STEAP1; TACSTD1
626		EGFR	EGFR	EGFR_HUMAN	Receptor with enzyme activity	Epidermal growth factor receptor	Zalutumumab	6-gene copy number lung cancer panel		Genomic	EGFR variant 1; EGFR variant 2; EGFR variant 3; EGFR variant 4; GLI3; NFE2L3; SDK1 variant 1
627		EGFR	EGFR	EGFR_HUMAN	Receptor with enzyme activity	Epidermal growth factor receptor	Zalutumumab	47-gene expression ovarian cancer panel		Genomic	AKT1 variant 1; AKT2 variant 1; AKT3 variant 1; BAD; BAX variant beta; BAX variant delta; BCL2L1 variant 1; CDK1 variant 1; EGFR variant 1; EGFR variant 2; EGFR variant 3; EGFR variant 4; GNAS variant 1; GNB1; GNB2; GNB3; GNG11; GNG12; GNG3; GNG4; GNG7; HRAS variant 1; IRS1; MAP2K2; PIK3CA; PIK3CB; PIK3CD; PPM1B variant 1; PPM1D; PPM1F; PPM1G; PPM2C; PRKACB variant 1; PRKAR1A variant 1; PRKAR2A; …
628		EGFR	EGFR	EGFR_HUMAN	Receptor with enzyme activity	Epidermal growth factor receptor	Zalutumumab	3-protein colorectal cancer panel		Proteomic	CAPG; EGFR variant 1; EGFR variant 2; EGFR variant 3; EGFR variant 4; MFAP3L variant 1
629		EGFR	EGFR	EGFR_HUMAN	Receptor with enzyme activity	Epidermal growth factor receptor	Zalutumumab	4-gene expression bladder cancer panel		Genomic	EGFR variant 1; EGFR variant 2; EGFR variant 3; EGFR variant 4; IL1B; S100A8; S100A9
630		EGFR	EGFR	EGFR_HUMAN	Receptor with enzyme activity	Epidermal growth factor receptor	Zalutumumab	44-gene expression breast cancer panel		Genomic	ADAMTS4; ANXA1; APOL3 alpha/d variant; CD109 variant 1; CD2; CLDN10 variant b; CORIN; CYP2B6; EGFR variant 1; EGFR variant 2; EGFR variant 3; EGFR variant 4; EGR1; ERBB2 variant 1; ESR1 variant 1; ETV7; FAM19A5; FOSB; FYB variant 1; GBP5 variant 1; GRB14; IDO1; IFI44L; IKZF3 variant 1; ITGAL; KLHDC7B; LATS2; LRP4; MFAP5; MX1; NAT1; NLRC5; OLFM4; PDCD1LG1; PPP1R1A; PRAME variant 1; PRICKLE1 varian…
631		EGFR	EGFR	EGFR_HUMAN	Receptor with enzyme activity	Epidermal growth factor receptor	Zalutumumab	3-gene expression lung cancer panel		Genomic	CA9; CSF1 variant 1; EGFR variant 1; EGFR variant 2; EGFR variant 3; EGFR variant 4
632		EGFR	EGFR	EGFR_HUMAN	Receptor with enzyme activity	Epidermal growth factor receptor	Zalutumumab	3-gene expression gastric cancer panel		Genomic	EGFR variant 1; EGFR variant 2; EGFR variant 3; EGFR variant 4; FGFR2 variant 1; FGFR2 variant 2; FGFR2 variant 3; FGFR2 variant 5; MYC
633		EGFR	EGFR	EGFR_HUMAN	Receptor with enzyme activity	Epidermal growth factor receptor	Zalutumumab	15-gene expression breast cancer panel		Genomic	CTSD; E2F1; EGFR variant 1; EGFR variant 2; EGFR variant 3; EGFR variant 4; FIGF; GSTP1; MMP1 variant 1; MMP11; PLAU variant 1; PLAUR variant 1; SERPINE1 variant 1; TGFB1; TYMP variant 2; VEGFA; VEGFA variant 1; VEGFA variant 4; VEGFA variant 6; VEGFA variant 7
634		EGFR	EGFR	EGFR_HUMAN	Receptor with enzyme activity	Epidermal growth factor receptor	Zalutumumab	47-gene expression cancer panel		Genomic	AKT1 variant 1; AKT2 variant 1; AKT3 variant 1; BAD; BAX variant beta; BAX variant delta; BCL2L1 variant 1; BCL2L1 variant 2; CDK1 variant 1; EGFR variant 1; EGFR variant 2; EGFR variant 3; EGFR variant 4; GNAS variant 1; GNB1; GNB2; GNB3; GNB5 variant 2; GNG10 variant 1; GNG11; GNG12; GNG13; GNG3; GNG4; GNG5; GNG7; HRAS variant 1; IRS1; MAP2K2; PIK3CA; PIK3CB; PIK3CD; PPM1A variant 3; PPM1B vari…
635		EGFR	EGFR	EGFR_HUMAN	Receptor with enzyme activity	Epidermal growth factor receptor	Zalutumumab	2-gene expression colorectal cancer panel		Genomic	AREG; EGFR variant 1; EGFR variant 2; EGFR variant 3; EGFR variant 4
636		EGFR	EGFR	EGFR_HUMAN	Receptor with enzyme activity	Epidermal growth factor receptor	Zalutumumab	5-protein neurological panel		Proteomic	CCL11; EGFR variant 1; EGFR variant 2; EGFR variant 3; EGFR variant 4; PRL variant 1; S100A12; TIMP4
637		EGFR	EGFR	EGFR_HUMAN	Receptor with enzyme activity	Epidermal growth factor receptor	Zalutumumab	4-protein oral cancer panel		Proteomic	EGFR variant 1; EGFR variant 2; EGFR variant 3; EGFR variant 4; ERBB2 variant 1; ERBB2 variant 2; LAMC2; RHOC variant 1
638		EGFR	EGFR	EGFR_HUMAN	Receptor with enzyme activity	Epidermal growth factor receptor	Zalutumumab	12-gene expression melanoma panel		Genomic	COL11A1 variant A; CXCL13; EGFR variant 1; EGFR variant 2; EGFR variant 3; EGFR variant 4; FGFR2 variant 1; FGFR2 variant 2; FGFR2 variant 3; FGFR2 variant 4; FGFR2 variant 5; FGFR2 variant 6; FGFR2 variant 7; FGFR2 variant 8; FGFR2 variant 9; FGFR3 variant 1; FGFR3 variant 3; IL8; PPP2R2C; PTPRF; SHC4; TNC; WNT4
639		EGFR	EGFR	EGFR_HUMAN	Receptor with enzyme activity	Epidermal growth factor receptor	Zalutumumab	10-protein liver cancer panel		Proteomic	AFP; CDH1; CEACAM5 variant 1; EGFR variant 1; EGFR variant 2; EGFR variant 3; EGFR variant 4; ERBB2 variant 1; ERBB2 variant 2; KIT; MMP9; MUC1; MUC1 variant 5; MUC16; SPP1 variant 1; SPP1 variant 2; SPP1 variant 3; SPP1 variant 5
640		EGFR	EGFR	EGFR_HUMAN	Receptor with enzyme activity	Epidermal growth factor receptor	Zalutumumab	3-protein esophageal cancer panel		Proteomic	EGFR variant 1; EGFR variant 2; EGFR variant 3; EGFR variant 4; SIRT2 variant 1 ; SIRT2 variant 2; SIRT2 variant 3; SIRT2 variant 4; TRIM44
641		EGFR	EGFR	EGFR_HUMAN	Receptor with enzyme activity	Epidermal growth factor receptor	Zalutumumab	9-protein ovarian carcinoma panel		Proteomic	AR variant 1; AR variant 2; BID variant 1; BID variant 2; EEF2; EGFR variant 1; EGFR variant 2; EGFR variant 3; EGFR variant 4; HSPA1A; HSPA1B; MAP2K1; PRKCA; STAT5A; TAZ variant 1; TAZ variant 2
642		EGFR	EGFR	EGFR_HUMAN	Receptor with enzyme activity	Epidermal growth factor receptor	Zalutumumab	14-gene expression glioblastoma panel		Genomic	AGT; CALCRL variant 1; CCL2; CHI3L1; CPE; EGFR variant 1; EGFR variant 2; EGFR variant 3; EGFR variant 4; IGFBPL1; MBP; MCF2 variant 2; OLFM1 variant 1; PACSIN1; PACSIN1 variant 1; SNCA variant 1; SNCA variant 2; SNCA variant 3; SNCA variant 4; SOD2 variant 1; SOD2 variant 2; SOD2 variant 3; TOP2A
643		EGFR	EGFR	EGFR_HUMAN	Receptor with enzyme activity	Epidermal growth factor receptor	Zalutumumab	3-gene expression esophageal squamous cell cancer panel		Genomic	EGFR variant 1; EGFR variant 2; EGFR variant 3; EGFR variant 4; FSCN1; SP1; SP1 variant 3
644		EGFR	EGFR	EGFR_HUMAN	Receptor with enzyme activity	Epidermal growth factor receptor	Zalutumumab	38-gene expression cancer panel		Genomic	ADORA2B; AGBL5 variant 1; ARNTL variant 1; ARNTL variant 2; CCDC141; CDKN1A variant 2; CLEC6A; CXCL2; CXCL6; CYS1; DIO2 variant 2; DNMT1 variant 1; DNMT1 variant 2; DNMT3A variant 1; DNMT3A variant 2; DNMT3A variant 3; EGFR variant 1; EGFR variant 2; EGFR variant 3; EGFR variant 4; EPAS1; EREG; IGJ; KIAA1430; LITAF; MBD1 variant 1; MBD1 variant 6; NNT variant 1; PER3; PI15; PLCXD2; PRKCG; PVR var…
645		EGFR	EGFR	EGFR_HUMAN	Receptor with enzyme activity	Epidermal growth factor receptor	Zalutumumab	26-gene expression glioma panel		Genomic	EGFR variant 1; EGFR variant 2; EGFR variant 3; EGFR variant 4; ERBB2 variant 1; ERBB2 variant 2; FLT1; FLT1 variant 3; FLT4 variant 1; FLT4 variant 2; FZD1; FZD10; FZD2; FZD3; FZD4; FZD5; FZD6 variant 1; FZD6 variant 2; FZD7; FZD8; FZD9; IGF1R; ITGB1; ITGB3; ITGB4 variant 1; ITGB4 variant 3; ITGB5; ITGB6; ITGB7; ITGB8; KDR; MET variant 1; MET variant 2; PDGFRA; PDGFRB; sFLT1
646		EGFR	EGFR	EGFR_HUMAN	Receptor with enzyme activity	Epidermal growth factor receptor	Zalutumumab	121-gene expression glioblastoma panel		Genomic	ACPP variant 1; AIM1; AK5 variant 1; ALCAM; ALDH1L1; AMPD3 variant 1; ANKS1B variant 1; ARMCX4 variant 1; ARPP21 variant 1; ARPP21 variant 6; ATP13A5; C6orf163; C9orf11 variant 1; CA10 variant 1; CCDC62 variant 2; CDH18 variant 1; CDR1; CFB; CHGA; CNTN3; CNTNAP2; CR1 variant F; CR1 variant S; CRYBB1; CRYM variant 1; CSMD2; CSMD3; CSMD3 variant c; CTTNBP2; DCX variant 1; DCX variant 2; DENND2A; DG…
647		EGFR	EGFR	EGFR_HUMAN	Receptor with enzyme activity	Epidermal growth factor receptor	MDX214	Epidermal growth factor receptor		Genomic; Proteomic	EGFR variant 1; EGFR variant 2; EGFR variant 3; EGFR variant 4
648		EGFR	EGFR	EGFR_HUMAN	Receptor with enzyme activity	Epidermal growth factor receptor	MDX214	OvaCheck		Proteomic	APOA1; APOC3; CCL3; CRP; EGFR variant 1; EGFR variant 3; IL18 variant 1; IL6; MB; MUC1; MUC16; TNC
649		EGFR	EGFR	EGFR_HUMAN	Receptor with enzyme activity	Epidermal growth factor receptor	MDX214	374-gene expression breast cancer panel		Genomic	ABCD3 variant 1; ABLIM1 variant 1; ACADSB; ACSS2 variant 1; ACTB; ADAMTS1; ADM; AKAP2 variant 1; ALDH4A1; ANG; AP2A2; AP2B1 variant 1; APOD; APP variant 1; ARF1; ARPC4 variant 1; ASPM; ATAD2; AURKA variant 1; AURKB; BBC3; BCL6 variant 1; BHLHB2; BIRC5 variant 1; BLM; BRCA1 variant BRCA1a; BTG2; BUB1; C16orf61; C1S variant 1; C20orf46; CAD; CCL18; CCNA2; CCNB1; CCNB2; CCNC variant 1; CCND1; CCNE1;…
650		EGFR	EGFR	EGFR_HUMAN	Receptor with enzyme activity	Epidermal growth factor receptor	MDX214	4-protein cancer panel		Proteomic	EGFR variant 1; EGFR variant 3; ERBB2 variant 1; MUC1; TACSTD1
651		EGFR	EGFR	EGFR_HUMAN	Receptor with enzyme activity	Epidermal growth factor receptor	MDX214	5-protein breast cancer panel		Proteomic	CD40LG; EGFR variant 1; EGFR variant 3; ERBB2 variant 1; MIF; MMP2 variant 1
652		EGFR	EGFR	EGFR_HUMAN	Receptor with enzyme activity	Epidermal growth factor receptor	MDX214	188-gene expression breast cancer panel		Genomic	ABAT variant 1; ADCY1; ANXA9; APRT; ARMCX2; ASPH variant 1; Adam19; BCL11A variant 1; BIRC5 variant 1; BTG2; BTN3A2 variant 1; BTRC variant 1; C16orf61; C2orf54 vaiant 1; CA12 variant 1; CALML5; CCL18; CDCA3; CDK1 variant 1; CDT1; CELSR2; CEP55; CLCA2; CLSTN2; COX6C; CRYAB; CTSC variant 1; CTSC variant 2; CX3CL1; CYP2B6; CYP4F8; DLG5; DLG7; DNALI1; DSC2 variant Dsc2a; DUSP6 variant 1; EGFR varian…
653		EGFR	EGFR	EGFR_HUMAN	Receptor with enzyme activity	Epidermal growth factor receptor	MDX214	4-protein lung cancer panel		Proteomic	EGFR variant 1; EGFR variant 3; KRT13; KRT5; TITF1
654		EGFR	EGFR	EGFR_HUMAN	Receptor with enzyme activity	Epidermal growth factor receptor	MDX214	4-gene expression lung cancer panel		Genomic	EGFR variant 1; EGFR variant 3; LCK; RND3 variant 2; WNT3A
655		EGFR	EGFR	EGFR_HUMAN	Receptor with enzyme activity	Epidermal growth factor receptor	MDX214	Prosigna		Genomic	ACTR3B variant 1; ANLN; BAG1; BIRC5 variant 1; BIRC5 variant 2; BIRC5 variant 3; BLVRA; CCNB1; CCNE1; CDC20; CDC6; CDCA1 variant 2; CDH3; CENPF; CEP55; CXXC5; EGFR variant 1; EGFR variant 2; EGFR variant 3; EGFR variant 4; ERBB2 variant 1; ERBB2 variant 2; ESR1 variant 1; ESR1 variant 2; ESR1 variant 3; ESR1 variant 4; EXO1 variant 1; FGFR4 variant 1; FGFR4 variant 2; FGFR4 variant 3; FOXA1; FOXC…
656		EGFR	EGFR	EGFR_HUMAN	Receptor with enzyme activity	Epidermal growth factor receptor	MDX214	5-protein cancer panel		Proteomic	BTC; EGFR variant 1; EGFR variant 3; ERBB2 variant 1; ERBB3 variant 1; NRG1 variant GGF; NRG1 variant GGF2; NRG1 variant HRG-alpha; NRG1 variant HRG-beta1; NRG1 variant HRG-beta2; NRG1 variant HRG-beta3; NRG1 variant HRG-gamma; NRG1 variant SMDF; NRG1 variant ndf43
657		EGFR	EGFR	EGFR_HUMAN	Receptor with enzyme activity	Epidermal growth factor receptor	MDX214	VeriPsych		Proteomic	ACPP variant 1; AHSG; APCS; APOA1; APOA2; APOB; APOC1; APOH; B2M; BDNF variant 3; BDNF variant 4; BTC; C3; CALB1; CCL22; CCL3; CCL8; CD5L; CGA; CTGF; EDN1 variant 1; EGFR variant 1; EGFR variant 3; FTH1; FTL; HAVCR1 variant 1; HP variant 1; ICAM1; IL10; IL11; IL17; IL1B; IL6R variant 1; IL7; LHB; MIF; MMP2 variant 1; MUC16; PRL variant 1; PYY; SERPINA1 variant 1; SORT1; TF; THPO; TIMP1; TNFRSF10C…
658		EGFR	EGFR	EGFR_HUMAN	Receptor with enzyme activity	Epidermal growth factor receptor	MDX214	6-Protein colorectal cancer panel		Proteomic	CD63 variant 1; CD81; CD9; EGFR variant 1; EGFR variant 3; STEAP1; TACSTD1
659		EGFR	EGFR	EGFR_HUMAN	Receptor with enzyme activity	Epidermal growth factor receptor	MDX214	6-gene copy number lung cancer panel		Genomic	EGFR variant 1; EGFR variant 2; EGFR variant 3; EGFR variant 4; GLI3; NFE2L3; SDK1 variant 1
660		EGFR	EGFR	EGFR_HUMAN	Receptor with enzyme activity	Epidermal growth factor receptor	MDX214	47-gene expression ovarian cancer panel		Genomic	AKT1 variant 1; AKT2 variant 1; AKT3 variant 1; BAD; BAX variant beta; BAX variant delta; BCL2L1 variant 1; CDK1 variant 1; EGFR variant 1; EGFR variant 2; EGFR variant 3; EGFR variant 4; GNAS variant 1; GNB1; GNB2; GNB3; GNG11; GNG12; GNG3; GNG4; GNG7; HRAS variant 1; IRS1; MAP2K2; PIK3CA; PIK3CB; PIK3CD; PPM1B variant 1; PPM1D; PPM1F; PPM1G; PPM2C; PRKACB variant 1; PRKAR1A variant 1; PRKAR2A; …
661		EGFR	EGFR	EGFR_HUMAN	Receptor with enzyme activity	Epidermal growth factor receptor	MDX214	3-protein colorectal cancer panel		Proteomic	CAPG; EGFR variant 1; EGFR variant 2; EGFR variant 3; EGFR variant 4; MFAP3L variant 1
662		EGFR	EGFR	EGFR_HUMAN	Receptor with enzyme activity	Epidermal growth factor receptor	MDX214	4-gene expression bladder cancer panel		Genomic	EGFR variant 1; EGFR variant 2; EGFR variant 3; EGFR variant 4; IL1B; S100A8; S100A9
663		EGFR	EGFR	EGFR_HUMAN	Receptor with enzyme activity	Epidermal growth factor receptor	MDX214	44-gene expression breast cancer panel		Genomic	ADAMTS4; ANXA1; APOL3 alpha/d variant; CD109 variant 1; CD2; CLDN10 variant b; CORIN; CYP2B6; EGFR variant 1; EGFR variant 2; EGFR variant 3; EGFR variant 4; EGR1; ERBB2 variant 1; ESR1 variant 1; ETV7; FAM19A5; FOSB; FYB variant 1; GBP5 variant 1; GRB14; IDO1; IFI44L; IKZF3 variant 1; ITGAL; KLHDC7B; LATS2; LRP4; MFAP5; MX1; NAT1; NLRC5; OLFM4; PDCD1LG1; PPP1R1A; PRAME variant 1; PRICKLE1 varian…
664		EGFR	EGFR	EGFR_HUMAN	Receptor with enzyme activity	Epidermal growth factor receptor	MDX214	3-gene expression lung cancer panel		Genomic	CA9; CSF1 variant 1; EGFR variant 1; EGFR variant 2; EGFR variant 3; EGFR variant 4
665		EGFR	EGFR	EGFR_HUMAN	Receptor with enzyme activity	Epidermal growth factor receptor	MDX214	3-gene expression gastric cancer panel		Genomic	EGFR variant 1; EGFR variant 2; EGFR variant 3; EGFR variant 4; FGFR2 variant 1; FGFR2 variant 2; FGFR2 variant 3; FGFR2 variant 5; MYC
666		EGFR	EGFR	EGFR_HUMAN	Receptor with enzyme activity	Epidermal growth factor receptor	MDX214	15-gene expression breast cancer panel		Genomic	CTSD; E2F1; EGFR variant 1; EGFR variant 2; EGFR variant 3; EGFR variant 4; FIGF; GSTP1; MMP1 variant 1; MMP11; PLAU variant 1; PLAUR variant 1; SERPINE1 variant 1; TGFB1; TYMP variant 2; VEGFA; VEGFA variant 1; VEGFA variant 4; VEGFA variant 6; VEGFA variant 7
667		EGFR	EGFR	EGFR_HUMAN	Receptor with enzyme activity	Epidermal growth factor receptor	MDX214	47-gene expression cancer panel		Genomic	AKT1 variant 1; AKT2 variant 1; AKT3 variant 1; BAD; BAX variant beta; BAX variant delta; BCL2L1 variant 1; BCL2L1 variant 2; CDK1 variant 1; EGFR variant 1; EGFR variant 2; EGFR variant 3; EGFR variant 4; GNAS variant 1; GNB1; GNB2; GNB3; GNB5 variant 2; GNG10 variant 1; GNG11; GNG12; GNG13; GNG3; GNG4; GNG5; GNG7; HRAS variant 1; IRS1; MAP2K2; PIK3CA; PIK3CB; PIK3CD; PPM1A variant 3; PPM1B vari…
668		EGFR	EGFR	EGFR_HUMAN	Receptor with enzyme activity	Epidermal growth factor receptor	MDX214	2-gene expression colorectal cancer panel		Genomic	AREG; EGFR variant 1; EGFR variant 2; EGFR variant 3; EGFR variant 4
669		EGFR	EGFR	EGFR_HUMAN	Receptor with enzyme activity	Epidermal growth factor receptor	MDX214	5-protein neurological panel		Proteomic	CCL11; EGFR variant 1; EGFR variant 2; EGFR variant 3; EGFR variant 4; PRL variant 1; S100A12; TIMP4
670		EGFR	EGFR	EGFR_HUMAN	Receptor with enzyme activity	Epidermal growth factor receptor	MDX214	4-protein oral cancer panel		Proteomic	EGFR variant 1; EGFR variant 2; EGFR variant 3; EGFR variant 4; ERBB2 variant 1; ERBB2 variant 2; LAMC2; RHOC variant 1
671		EGFR	EGFR	EGFR_HUMAN	Receptor with enzyme activity	Epidermal growth factor receptor	MDX214	12-gene expression melanoma panel		Genomic	COL11A1 variant A; CXCL13; EGFR variant 1; EGFR variant 2; EGFR variant 3; EGFR variant 4; FGFR2 variant 1; FGFR2 variant 2; FGFR2 variant 3; FGFR2 variant 4; FGFR2 variant 5; FGFR2 variant 6; FGFR2 variant 7; FGFR2 variant 8; FGFR2 variant 9; FGFR3 variant 1; FGFR3 variant 3; IL8; PPP2R2C; PTPRF; SHC4; TNC; WNT4
672		EGFR	EGFR	EGFR_HUMAN	Receptor with enzyme activity	Epidermal growth factor receptor	MDX214	10-protein liver cancer panel		Proteomic	AFP; CDH1; CEACAM5 variant 1; EGFR variant 1; EGFR variant 2; EGFR variant 3; EGFR variant 4; ERBB2 variant 1; ERBB2 variant 2; KIT; MMP9; MUC1; MUC1 variant 5; MUC16; SPP1 variant 1; SPP1 variant 2; SPP1 variant 3; SPP1 variant 5
673		EGFR	EGFR	EGFR_HUMAN	Receptor with enzyme activity	Epidermal growth factor receptor	MDX214	3-protein esophageal cancer panel		Proteomic	EGFR variant 1; EGFR variant 2; EGFR variant 3; EGFR variant 4; SIRT2 variant 1 ; SIRT2 variant 2; SIRT2 variant 3; SIRT2 variant 4; TRIM44
674		EGFR	EGFR	EGFR_HUMAN	Receptor with enzyme activity	Epidermal growth factor receptor	MDX214	9-protein ovarian carcinoma panel		Proteomic	AR variant 1; AR variant 2; BID variant 1; BID variant 2; EEF2; EGFR variant 1; EGFR variant 2; EGFR variant 3; EGFR variant 4; HSPA1A; HSPA1B; MAP2K1; PRKCA; STAT5A; TAZ variant 1; TAZ variant 2
675		EGFR	EGFR	EGFR_HUMAN	Receptor with enzyme activity	Epidermal growth factor receptor	MDX214	14-gene expression glioblastoma panel		Genomic	AGT; CALCRL variant 1; CCL2; CHI3L1; CPE; EGFR variant 1; EGFR variant 2; EGFR variant 3; EGFR variant 4; IGFBPL1; MBP; MCF2 variant 2; OLFM1 variant 1; PACSIN1; PACSIN1 variant 1; SNCA variant 1; SNCA variant 2; SNCA variant 3; SNCA variant 4; SOD2 variant 1; SOD2 variant 2; SOD2 variant 3; TOP2A
676		EGFR	EGFR	EGFR_HUMAN	Receptor with enzyme activity	Epidermal growth factor receptor	MDX214	3-gene expression esophageal squamous cell cancer panel		Genomic	EGFR variant 1; EGFR variant 2; EGFR variant 3; EGFR variant 4; FSCN1; SP1; SP1 variant 3
677		EGFR	EGFR	EGFR_HUMAN	Receptor with enzyme activity	Epidermal growth factor receptor	MDX214	38-gene expression cancer panel		Genomic	ADORA2B; AGBL5 variant 1; ARNTL variant 1; ARNTL variant 2; CCDC141; CDKN1A variant 2; CLEC6A; CXCL2; CXCL6; CYS1; DIO2 variant 2; DNMT1 variant 1; DNMT1 variant 2; DNMT3A variant 1; DNMT3A variant 2; DNMT3A variant 3; EGFR variant 1; EGFR variant 2; EGFR variant 3; EGFR variant 4; EPAS1; EREG; IGJ; KIAA1430; LITAF; MBD1 variant 1; MBD1 variant 6; NNT variant 1; PER3; PI15; PLCXD2; PRKCG; PVR var…
678		EGFR	EGFR	EGFR_HUMAN	Receptor with enzyme activity	Epidermal growth factor receptor	MDX214	26-gene expression glioma panel		Genomic	EGFR variant 1; EGFR variant 2; EGFR variant 3; EGFR variant 4; ERBB2 variant 1; ERBB2 variant 2; FLT1; FLT1 variant 3; FLT4 variant 1; FLT4 variant 2; FZD1; FZD10; FZD2; FZD3; FZD4; FZD5; FZD6 variant 1; FZD6 variant 2; FZD7; FZD8; FZD9; IGF1R; ITGB1; ITGB3; ITGB4 variant 1; ITGB4 variant 3; ITGB5; ITGB6; ITGB7; ITGB8; KDR; MET variant 1; MET variant 2; PDGFRA; PDGFRB; sFLT1
679		EGFR	EGFR	EGFR_HUMAN	Receptor with enzyme activity	Epidermal growth factor receptor	MDX214	121-gene expression glioblastoma panel		Genomic	ACPP variant 1; AIM1; AK5 variant 1; ALCAM; ALDH1L1; AMPD3 variant 1; ANKS1B variant 1; ARMCX4 variant 1; ARPP21 variant 1; ARPP21 variant 6; ATP13A5; C6orf163; C9orf11 variant 1; CA10 variant 1; CCDC62 variant 2; CDH18 variant 1; CDR1; CFB; CHGA; CNTN3; CNTNAP2; CR1 variant F; CR1 variant S; CRYBB1; CRYM variant 1; CSMD2; CSMD3; CSMD3 variant c; CTTNBP2; DCX variant 1; DCX variant 2; DENND2A; DG…
680		EGFR	EGFR	EGFR_HUMAN	Receptor with enzyme activity	Epidermal growth factor receptor	Lapatinib	Epidermal growth factor receptor		Genomic; Proteomic	EGFR variant 1; EGFR variant 2; EGFR variant 3; EGFR variant 4
681		EGFR	EGFR	EGFR_HUMAN	Receptor with enzyme activity	Epidermal growth factor receptor	Lapatinib	OvaCheck		Proteomic	APOA1; APOC3; CCL3; CRP; EGFR variant 1; EGFR variant 3; IL18 variant 1; IL6; MB; MUC1; MUC16; TNC
682		EGFR	EGFR	EGFR_HUMAN	Receptor with enzyme activity	Epidermal growth factor receptor	Lapatinib	374-gene expression breast cancer panel		Genomic	ABCD3 variant 1; ABLIM1 variant 1; ACADSB; ACSS2 variant 1; ACTB; ADAMTS1; ADM; AKAP2 variant 1; ALDH4A1; ANG; AP2A2; AP2B1 variant 1; APOD; APP variant 1; ARF1; ARPC4 variant 1; ASPM; ATAD2; AURKA variant 1; AURKB; BBC3; BCL6 variant 1; BHLHB2; BIRC5 variant 1; BLM; BRCA1 variant BRCA1a; BTG2; BUB1; C16orf61; C1S variant 1; C20orf46; CAD; CCL18; CCNA2; CCNB1; CCNB2; CCNC variant 1; CCND1; CCNE1;…
683		EGFR	EGFR	EGFR_HUMAN	Receptor with enzyme activity	Epidermal growth factor receptor	Lapatinib	4-protein cancer panel		Proteomic	EGFR variant 1; EGFR variant 3; ERBB2 variant 1; MUC1; TACSTD1
684		EGFR	EGFR	EGFR_HUMAN	Receptor with enzyme activity	Epidermal growth factor receptor	Lapatinib	5-protein breast cancer panel		Proteomic	CD40LG; EGFR variant 1; EGFR variant 3; ERBB2 variant 1; MIF; MMP2 variant 1
685		EGFR	EGFR	EGFR_HUMAN	Receptor with enzyme activity	Epidermal growth factor receptor	Lapatinib	188-gene expression breast cancer panel		Genomic	ABAT variant 1; ADCY1; ANXA9; APRT; ARMCX2; ASPH variant 1; Adam19; BCL11A variant 1; BIRC5 variant 1; BTG2; BTN3A2 variant 1; BTRC variant 1; C16orf61; C2orf54 vaiant 1; CA12 variant 1; CALML5; CCL18; CDCA3; CDK1 variant 1; CDT1; CELSR2; CEP55; CLCA2; CLSTN2; COX6C; CRYAB; CTSC variant 1; CTSC variant 2; CX3CL1; CYP2B6; CYP4F8; DLG5; DLG7; DNALI1; DSC2 variant Dsc2a; DUSP6 variant 1; EGFR varian…
686		EGFR	EGFR	EGFR_HUMAN	Receptor with enzyme activity	Epidermal growth factor receptor	Lapatinib	4-protein lung cancer panel		Proteomic	EGFR variant 1; EGFR variant 3; KRT13; KRT5; TITF1
687		EGFR	EGFR	EGFR_HUMAN	Receptor with enzyme activity	Epidermal growth factor receptor	Lapatinib	4-gene expression lung cancer panel		Genomic	EGFR variant 1; EGFR variant 3; LCK; RND3 variant 2; WNT3A
688		EGFR	EGFR	EGFR_HUMAN	Receptor with enzyme activity	Epidermal growth factor receptor	Lapatinib	Prosigna		Genomic	ACTR3B variant 1; ANLN; BAG1; BIRC5 variant 1; BIRC5 variant 2; BIRC5 variant 3; BLVRA; CCNB1; CCNE1; CDC20; CDC6; CDCA1 variant 2; CDH3; CENPF; CEP55; CXXC5; EGFR variant 1; EGFR variant 2; EGFR variant 3; EGFR variant 4; ERBB2 variant 1; ERBB2 variant 2; ESR1 variant 1; ESR1 variant 2; ESR1 variant 3; ESR1 variant 4; EXO1 variant 1; FGFR4 variant 1; FGFR4 variant 2; FGFR4 variant 3; FOXA1; FOXC…
689		EGFR	EGFR	EGFR_HUMAN	Receptor with enzyme activity	Epidermal growth factor receptor	Lapatinib	5-protein cancer panel		Proteomic	BTC; EGFR variant 1; EGFR variant 3; ERBB2 variant 1; ERBB3 variant 1; NRG1 variant GGF; NRG1 variant GGF2; NRG1 variant HRG-alpha; NRG1 variant HRG-beta1; NRG1 variant HRG-beta2; NRG1 variant HRG-beta3; NRG1 variant HRG-gamma; NRG1 variant SMDF; NRG1 variant ndf43
690		EGFR	EGFR	EGFR_HUMAN	Receptor with enzyme activity	Epidermal growth factor receptor	Lapatinib	VeriPsych		Proteomic	ACPP variant 1; AHSG; APCS; APOA1; APOA2; APOB; APOC1; APOH; B2M; BDNF variant 3; BDNF variant 4; BTC; C3; CALB1; CCL22; CCL3; CCL8; CD5L; CGA; CTGF; EDN1 variant 1; EGFR variant 1; EGFR variant 3; FTH1; FTL; HAVCR1 variant 1; HP variant 1; ICAM1; IL10; IL11; IL17; IL1B; IL6R variant 1; IL7; LHB; MIF; MMP2 variant 1; MUC16; PRL variant 1; PYY; SERPINA1 variant 1; SORT1; TF; THPO; TIMP1; TNFRSF10C…
691		EGFR	EGFR	EGFR_HUMAN	Receptor with enzyme activity	Epidermal growth factor receptor	Lapatinib	6-Protein colorectal cancer panel		Proteomic	CD63 variant 1; CD81; CD9; EGFR variant 1; EGFR variant 3; STEAP1; TACSTD1
692		EGFR	EGFR	EGFR_HUMAN	Receptor with enzyme activity	Epidermal growth factor receptor	Lapatinib	6-gene copy number lung cancer panel		Genomic	EGFR variant 1; EGFR variant 2; EGFR variant 3; EGFR variant 4; GLI3; NFE2L3; SDK1 variant 1
693		EGFR	EGFR	EGFR_HUMAN	Receptor with enzyme activity	Epidermal growth factor receptor	Lapatinib	47-gene expression ovarian cancer panel		Genomic	AKT1 variant 1; AKT2 variant 1; AKT3 variant 1; BAD; BAX variant beta; BAX variant delta; BCL2L1 variant 1; CDK1 variant 1; EGFR variant 1; EGFR variant 2; EGFR variant 3; EGFR variant 4; GNAS variant 1; GNB1; GNB2; GNB3; GNG11; GNG12; GNG3; GNG4; GNG7; HRAS variant 1; IRS1; MAP2K2; PIK3CA; PIK3CB; PIK3CD; PPM1B variant 1; PPM1D; PPM1F; PPM1G; PPM2C; PRKACB variant 1; PRKAR1A variant 1; PRKAR2A; …
694		EGFR	EGFR	EGFR_HUMAN	Receptor with enzyme activity	Epidermal growth factor receptor	Lapatinib	3-protein colorectal cancer panel		Proteomic	CAPG; EGFR variant 1; EGFR variant 2; EGFR variant 3; EGFR variant 4; MFAP3L variant 1
695		EGFR	EGFR	EGFR_HUMAN	Receptor with enzyme activity	Epidermal growth factor receptor	Lapatinib	4-gene expression bladder cancer panel		Genomic	EGFR variant 1; EGFR variant 2; EGFR variant 3; EGFR variant 4; IL1B; S100A8; S100A9
696		EGFR	EGFR	EGFR_HUMAN	Receptor with enzyme activity	Epidermal growth factor receptor	Lapatinib	44-gene expression breast cancer panel		Genomic	ADAMTS4; ANXA1; APOL3 alpha/d variant; CD109 variant 1; CD2; CLDN10 variant b; CORIN; CYP2B6; EGFR variant 1; EGFR variant 2; EGFR variant 3; EGFR variant 4; EGR1; ERBB2 variant 1; ESR1 variant 1; ETV7; FAM19A5; FOSB; FYB variant 1; GBP5 variant 1; GRB14; IDO1; IFI44L; IKZF3 variant 1; ITGAL; KLHDC7B; LATS2; LRP4; MFAP5; MX1; NAT1; NLRC5; OLFM4; PDCD1LG1; PPP1R1A; PRAME variant 1; PRICKLE1 varian…
697		EGFR	EGFR	EGFR_HUMAN	Receptor with enzyme activity	Epidermal growth factor receptor	Lapatinib	3-gene expression lung cancer panel		Genomic	CA9; CSF1 variant 1; EGFR variant 1; EGFR variant 2; EGFR variant 3; EGFR variant 4
698		EGFR	EGFR	EGFR_HUMAN	Receptor with enzyme activity	Epidermal growth factor receptor	Lapatinib	3-gene expression gastric cancer panel		Genomic	EGFR variant 1; EGFR variant 2; EGFR variant 3; EGFR variant 4; FGFR2 variant 1; FGFR2 variant 2; FGFR2 variant 3; FGFR2 variant 5; MYC
699		EGFR	EGFR	EGFR_HUMAN	Receptor with enzyme activity	Epidermal growth factor receptor	Lapatinib	15-gene expression breast cancer panel		Genomic	CTSD; E2F1; EGFR variant 1; EGFR variant 2; EGFR variant 3; EGFR variant 4; FIGF; GSTP1; MMP1 variant 1; MMP11; PLAU variant 1; PLAUR variant 1; SERPINE1 variant 1; TGFB1; TYMP variant 2; VEGFA; VEGFA variant 1; VEGFA variant 4; VEGFA variant 6; VEGFA variant 7
700		EGFR	EGFR	EGFR_HUMAN	Receptor with enzyme activity	Epidermal growth factor receptor	Lapatinib	47-gene expression cancer panel		Genomic	AKT1 variant 1; AKT2 variant 1; AKT3 variant 1; BAD; BAX variant beta; BAX variant delta; BCL2L1 variant 1; BCL2L1 variant 2; CDK1 variant 1; EGFR variant 1; EGFR variant 2; EGFR variant 3; EGFR variant 4; GNAS variant 1; GNB1; GNB2; GNB3; GNB5 variant 2; GNG10 variant 1; GNG11; GNG12; GNG13; GNG3; GNG4; GNG5; GNG7; HRAS variant 1; IRS1; MAP2K2; PIK3CA; PIK3CB; PIK3CD; PPM1A variant 3; PPM1B vari…
701		EGFR	EGFR	EGFR_HUMAN	Receptor with enzyme activity	Epidermal growth factor receptor	Lapatinib	2-gene expression colorectal cancer panel		Genomic	AREG; EGFR variant 1; EGFR variant 2; EGFR variant 3; EGFR variant 4
702		EGFR	EGFR	EGFR_HUMAN	Receptor with enzyme activity	Epidermal growth factor receptor	Lapatinib	5-protein neurological panel		Proteomic	CCL11; EGFR variant 1; EGFR variant 2; EGFR variant 3; EGFR variant 4; PRL variant 1; S100A12; TIMP4
703		EGFR	EGFR	EGFR_HUMAN	Receptor with enzyme activity	Epidermal growth factor receptor	Lapatinib	4-protein oral cancer panel		Proteomic	EGFR variant 1; EGFR variant 2; EGFR variant 3; EGFR variant 4; ERBB2 variant 1; ERBB2 variant 2; LAMC2; RHOC variant 1
704		EGFR	EGFR	EGFR_HUMAN	Receptor with enzyme activity	Epidermal growth factor receptor	Lapatinib	12-gene expression melanoma panel		Genomic	COL11A1 variant A; CXCL13; EGFR variant 1; EGFR variant 2; EGFR variant 3; EGFR variant 4; FGFR2 variant 1; FGFR2 variant 2; FGFR2 variant 3; FGFR2 variant 4; FGFR2 variant 5; FGFR2 variant 6; FGFR2 variant 7; FGFR2 variant 8; FGFR2 variant 9; FGFR3 variant 1; FGFR3 variant 3; IL8; PPP2R2C; PTPRF; SHC4; TNC; WNT4
705		EGFR	EGFR	EGFR_HUMAN	Receptor with enzyme activity	Epidermal growth factor receptor	Lapatinib	10-protein liver cancer panel		Proteomic	AFP; CDH1; CEACAM5 variant 1; EGFR variant 1; EGFR variant 2; EGFR variant 3; EGFR variant 4; ERBB2 variant 1; ERBB2 variant 2; KIT; MMP9; MUC1; MUC1 variant 5; MUC16; SPP1 variant 1; SPP1 variant 2; SPP1 variant 3; SPP1 variant 5
706		EGFR	EGFR	EGFR_HUMAN	Receptor with enzyme activity	Epidermal growth factor receptor	Lapatinib	3-protein esophageal cancer panel		Proteomic	EGFR variant 1; EGFR variant 2; EGFR variant 3; EGFR variant 4; SIRT2 variant 1 ; SIRT2 variant 2; SIRT2 variant 3; SIRT2 variant 4; TRIM44
707		EGFR	EGFR	EGFR_HUMAN	Receptor with enzyme activity	Epidermal growth factor receptor	Lapatinib	9-protein ovarian carcinoma panel		Proteomic	AR variant 1; AR variant 2; BID variant 1; BID variant 2; EEF2; EGFR variant 1; EGFR variant 2; EGFR variant 3; EGFR variant 4; HSPA1A; HSPA1B; MAP2K1; PRKCA; STAT5A; TAZ variant 1; TAZ variant 2
708		EGFR	EGFR	EGFR_HUMAN	Receptor with enzyme activity	Epidermal growth factor receptor	Lapatinib	14-gene expression glioblastoma panel		Genomic	AGT; CALCRL variant 1; CCL2; CHI3L1; CPE; EGFR variant 1; EGFR variant 2; EGFR variant 3; EGFR variant 4; IGFBPL1; MBP; MCF2 variant 2; OLFM1 variant 1; PACSIN1; PACSIN1 variant 1; SNCA variant 1; SNCA variant 2; SNCA variant 3; SNCA variant 4; SOD2 variant 1; SOD2 variant 2; SOD2 variant 3; TOP2A
709		EGFR	EGFR	EGFR_HUMAN	Receptor with enzyme activity	Epidermal growth factor receptor	Lapatinib	3-gene expression esophageal squamous cell cancer panel		Genomic	EGFR variant 1; EGFR variant 2; EGFR variant 3; EGFR variant 4; FSCN1; SP1; SP1 variant 3
710		EGFR	EGFR	EGFR_HUMAN	Receptor with enzyme activity	Epidermal growth factor receptor	Lapatinib	38-gene expression cancer panel		Genomic	ADORA2B; AGBL5 variant 1; ARNTL variant 1; ARNTL variant 2; CCDC141; CDKN1A variant 2; CLEC6A; CXCL2; CXCL6; CYS1; DIO2 variant 2; DNMT1 variant 1; DNMT1 variant 2; DNMT3A variant 1; DNMT3A variant 2; DNMT3A variant 3; EGFR variant 1; EGFR variant 2; EGFR variant 3; EGFR variant 4; EPAS1; EREG; IGJ; KIAA1430; LITAF; MBD1 variant 1; MBD1 variant 6; NNT variant 1; PER3; PI15; PLCXD2; PRKCG; PVR var…
711		EGFR	EGFR	EGFR_HUMAN	Receptor with enzyme activity	Epidermal growth factor receptor	Lapatinib	26-gene expression glioma panel		Genomic	EGFR variant 1; EGFR variant 2; EGFR variant 3; EGFR variant 4; ERBB2 variant 1; ERBB2 variant 2; FLT1; FLT1 variant 3; FLT4 variant 1; FLT4 variant 2; FZD1; FZD10; FZD2; FZD3; FZD4; FZD5; FZD6 variant 1; FZD6 variant 2; FZD7; FZD8; FZD9; IGF1R; ITGB1; ITGB3; ITGB4 variant 1; ITGB4 variant 3; ITGB5; ITGB6; ITGB7; ITGB8; KDR; MET variant 1; MET variant 2; PDGFRA; PDGFRB; sFLT1
712		EGFR	EGFR	EGFR_HUMAN	Receptor with enzyme activity	Epidermal growth factor receptor	Lapatinib	121-gene expression glioblastoma panel		Genomic	ACPP variant 1; AIM1; AK5 variant 1; ALCAM; ALDH1L1; AMPD3 variant 1; ANKS1B variant 1; ARMCX4 variant 1; ARPP21 variant 1; ARPP21 variant 6; ATP13A5; C6orf163; C9orf11 variant 1; CA10 variant 1; CCDC62 variant 2; CDH18 variant 1; CDR1; CFB; CHGA; CNTN3; CNTNAP2; CR1 variant F; CR1 variant S; CRYBB1; CRYM variant 1; CSMD2; CSMD3; CSMD3 variant c; CTTNBP2; DCX variant 1; DCX variant 2; DENND2A; DG…
713		EGFR	EGFR	EGFR_HUMAN	Receptor with enzyme activity	Epidermal growth factor receptor	Matuzumab	Epidermal growth factor receptor		Genomic; Proteomic	EGFR variant 1; EGFR variant 2; EGFR variant 3; EGFR variant 4
714		EGFR	EGFR	EGFR_HUMAN	Receptor with enzyme activity	Epidermal growth factor receptor	Matuzumab	OvaCheck		Proteomic	APOA1; APOC3; CCL3; CRP; EGFR variant 1; EGFR variant 3; IL18 variant 1; IL6; MB; MUC1; MUC16; TNC
715		EGFR	EGFR	EGFR_HUMAN	Receptor with enzyme activity	Epidermal growth factor receptor	Matuzumab	374-gene expression breast cancer panel		Genomic	ABCD3 variant 1; ABLIM1 variant 1; ACADSB; ACSS2 variant 1; ACTB; ADAMTS1; ADM; AKAP2 variant 1; ALDH4A1; ANG; AP2A2; AP2B1 variant 1; APOD; APP variant 1; ARF1; ARPC4 variant 1; ASPM; ATAD2; AURKA variant 1; AURKB; BBC3; BCL6 variant 1; BHLHB2; BIRC5 variant 1; BLM; BRCA1 variant BRCA1a; BTG2; BUB1; C16orf61; C1S variant 1; C20orf46; CAD; CCL18; CCNA2; CCNB1; CCNB2; CCNC variant 1; CCND1; CCNE1;…
716		EGFR	EGFR	EGFR_HUMAN	Receptor with enzyme activity	Epidermal growth factor receptor	Matuzumab	4-protein cancer panel		Proteomic	EGFR variant 1; EGFR variant 3; ERBB2 variant 1; MUC1; TACSTD1
717		EGFR	EGFR	EGFR_HUMAN	Receptor with enzyme activity	Epidermal growth factor receptor	Matuzumab	5-protein breast cancer panel		Proteomic	CD40LG; EGFR variant 1; EGFR variant 3; ERBB2 variant 1; MIF; MMP2 variant 1
718		EGFR	EGFR	EGFR_HUMAN	Receptor with enzyme activity	Epidermal growth factor receptor	Matuzumab	188-gene expression breast cancer panel		Genomic	ABAT variant 1; ADCY1; ANXA9; APRT; ARMCX2; ASPH variant 1; Adam19; BCL11A variant 1; BIRC5 variant 1; BTG2; BTN3A2 variant 1; BTRC variant 1; C16orf61; C2orf54 vaiant 1; CA12 variant 1; CALML5; CCL18; CDCA3; CDK1 variant 1; CDT1; CELSR2; CEP55; CLCA2; CLSTN2; COX6C; CRYAB; CTSC variant 1; CTSC variant 2; CX3CL1; CYP2B6; CYP4F8; DLG5; DLG7; DNALI1; DSC2 variant Dsc2a; DUSP6 variant 1; EGFR varian…
719		EGFR	EGFR	EGFR_HUMAN	Receptor with enzyme activity	Epidermal growth factor receptor	Matuzumab	4-protein lung cancer panel		Proteomic	EGFR variant 1; EGFR variant 3; KRT13; KRT5; TITF1
720		EGFR	EGFR	EGFR_HUMAN	Receptor with enzyme activity	Epidermal growth factor receptor	Matuzumab	4-gene expression lung cancer panel		Genomic	EGFR variant 1; EGFR variant 3; LCK; RND3 variant 2; WNT3A
721		EGFR	EGFR	EGFR_HUMAN	Receptor with enzyme activity	Epidermal growth factor receptor	Matuzumab	Prosigna		Genomic	ACTR3B variant 1; ANLN; BAG1; BIRC5 variant 1; BIRC5 variant 2; BIRC5 variant 3; BLVRA; CCNB1; CCNE1; CDC20; CDC6; CDCA1 variant 2; CDH3; CENPF; CEP55; CXXC5; EGFR variant 1; EGFR variant 2; EGFR variant 3; EGFR variant 4; ERBB2 variant 1; ERBB2 variant 2; ESR1 variant 1; ESR1 variant 2; ESR1 variant 3; ESR1 variant 4; EXO1 variant 1; FGFR4 variant 1; FGFR4 variant 2; FGFR4 variant 3; FOXA1; FOXC…
722		EGFR	EGFR	EGFR_HUMAN	Receptor with enzyme activity	Epidermal growth factor receptor	Matuzumab	5-protein cancer panel		Proteomic	BTC; EGFR variant 1; EGFR variant 3; ERBB2 variant 1; ERBB3 variant 1; NRG1 variant GGF; NRG1 variant GGF2; NRG1 variant HRG-alpha; NRG1 variant HRG-beta1; NRG1 variant HRG-beta2; NRG1 variant HRG-beta3; NRG1 variant HRG-gamma; NRG1 variant SMDF; NRG1 variant ndf43
723		EGFR	EGFR	EGFR_HUMAN	Receptor with enzyme activity	Epidermal growth factor receptor	Matuzumab	VeriPsych		Proteomic	ACPP variant 1; AHSG; APCS; APOA1; APOA2; APOB; APOC1; APOH; B2M; BDNF variant 3; BDNF variant 4; BTC; C3; CALB1; CCL22; CCL3; CCL8; CD5L; CGA; CTGF; EDN1 variant 1; EGFR variant 1; EGFR variant 3; FTH1; FTL; HAVCR1 variant 1; HP variant 1; ICAM1; IL10; IL11; IL17; IL1B; IL6R variant 1; IL7; LHB; MIF; MMP2 variant 1; MUC16; PRL variant 1; PYY; SERPINA1 variant 1; SORT1; TF; THPO; TIMP1; TNFRSF10C…
724		EGFR	EGFR	EGFR_HUMAN	Receptor with enzyme activity	Epidermal growth factor receptor	Matuzumab	6-Protein colorectal cancer panel		Proteomic	CD63 variant 1; CD81; CD9; EGFR variant 1; EGFR variant 3; STEAP1; TACSTD1
725		EGFR	EGFR	EGFR_HUMAN	Receptor with enzyme activity	Epidermal growth factor receptor	Matuzumab	6-gene copy number lung cancer panel		Genomic	EGFR variant 1; EGFR variant 2; EGFR variant 3; EGFR variant 4; GLI3; NFE2L3; SDK1 variant 1
726		EGFR	EGFR	EGFR_HUMAN	Receptor with enzyme activity	Epidermal growth factor receptor	Matuzumab	47-gene expression ovarian cancer panel		Genomic	AKT1 variant 1; AKT2 variant 1; AKT3 variant 1; BAD; BAX variant beta; BAX variant delta; BCL2L1 variant 1; CDK1 variant 1; EGFR variant 1; EGFR variant 2; EGFR variant 3; EGFR variant 4; GNAS variant 1; GNB1; GNB2; GNB3; GNG11; GNG12; GNG3; GNG4; GNG7; HRAS variant 1; IRS1; MAP2K2; PIK3CA; PIK3CB; PIK3CD; PPM1B variant 1; PPM1D; PPM1F; PPM1G; PPM2C; PRKACB variant 1; PRKAR1A variant 1; PRKAR2A; …
727		EGFR	EGFR	EGFR_HUMAN	Receptor with enzyme activity	Epidermal growth factor receptor	Matuzumab	3-protein colorectal cancer panel		Proteomic	CAPG; EGFR variant 1; EGFR variant 2; EGFR variant 3; EGFR variant 4; MFAP3L variant 1
728		EGFR	EGFR	EGFR_HUMAN	Receptor with enzyme activity	Epidermal growth factor receptor	Matuzumab	4-gene expression bladder cancer panel		Genomic	EGFR variant 1; EGFR variant 2; EGFR variant 3; EGFR variant 4; IL1B; S100A8; S100A9
729		EGFR	EGFR	EGFR_HUMAN	Receptor with enzyme activity	Epidermal growth factor receptor	Matuzumab	44-gene expression breast cancer panel		Genomic	ADAMTS4; ANXA1; APOL3 alpha/d variant; CD109 variant 1; CD2; CLDN10 variant b; CORIN; CYP2B6; EGFR variant 1; EGFR variant 2; EGFR variant 3; EGFR variant 4; EGR1; ERBB2 variant 1; ESR1 variant 1; ETV7; FAM19A5; FOSB; FYB variant 1; GBP5 variant 1; GRB14; IDO1; IFI44L; IKZF3 variant 1; ITGAL; KLHDC7B; LATS2; LRP4; MFAP5; MX1; NAT1; NLRC5; OLFM4; PDCD1LG1; PPP1R1A; PRAME variant 1; PRICKLE1 varian…
730		EGFR	EGFR	EGFR_HUMAN	Receptor with enzyme activity	Epidermal growth factor receptor	Matuzumab	3-gene expression lung cancer panel		Genomic	CA9; CSF1 variant 1; EGFR variant 1; EGFR variant 2; EGFR variant 3; EGFR variant 4
731		EGFR	EGFR	EGFR_HUMAN	Receptor with enzyme activity	Epidermal growth factor receptor	Matuzumab	3-gene expression gastric cancer panel		Genomic	EGFR variant 1; EGFR variant 2; EGFR variant 3; EGFR variant 4; FGFR2 variant 1; FGFR2 variant 2; FGFR2 variant 3; FGFR2 variant 5; MYC
732		EGFR	EGFR	EGFR_HUMAN	Receptor with enzyme activity	Epidermal growth factor receptor	Matuzumab	15-gene expression breast cancer panel		Genomic	CTSD; E2F1; EGFR variant 1; EGFR variant 2; EGFR variant 3; EGFR variant 4; FIGF; GSTP1; MMP1 variant 1; MMP11; PLAU variant 1; PLAUR variant 1; SERPINE1 variant 1; TGFB1; TYMP variant 2; VEGFA; VEGFA variant 1; VEGFA variant 4; VEGFA variant 6; VEGFA variant 7
733		EGFR	EGFR	EGFR_HUMAN	Receptor with enzyme activity	Epidermal growth factor receptor	Matuzumab	47-gene expression cancer panel		Genomic	AKT1 variant 1; AKT2 variant 1; AKT3 variant 1; BAD; BAX variant beta; BAX variant delta; BCL2L1 variant 1; BCL2L1 variant 2; CDK1 variant 1; EGFR variant 1; EGFR variant 2; EGFR variant 3; EGFR variant 4; GNAS variant 1; GNB1; GNB2; GNB3; GNB5 variant 2; GNG10 variant 1; GNG11; GNG12; GNG13; GNG3; GNG4; GNG5; GNG7; HRAS variant 1; IRS1; MAP2K2; PIK3CA; PIK3CB; PIK3CD; PPM1A variant 3; PPM1B vari…
734		EGFR	EGFR	EGFR_HUMAN	Receptor with enzyme activity	Epidermal growth factor receptor	Matuzumab	2-gene expression colorectal cancer panel		Genomic	AREG; EGFR variant 1; EGFR variant 2; EGFR variant 3; EGFR variant 4
735		EGFR	EGFR	EGFR_HUMAN	Receptor with enzyme activity	Epidermal growth factor receptor	Matuzumab	5-protein neurological panel		Proteomic	CCL11; EGFR variant 1; EGFR variant 2; EGFR variant 3; EGFR variant 4; PRL variant 1; S100A12; TIMP4
736		EGFR	EGFR	EGFR_HUMAN	Receptor with enzyme activity	Epidermal growth factor receptor	Matuzumab	4-protein oral cancer panel		Proteomic	EGFR variant 1; EGFR variant 2; EGFR variant 3; EGFR variant 4; ERBB2 variant 1; ERBB2 variant 2; LAMC2; RHOC variant 1
737		EGFR	EGFR	EGFR_HUMAN	Receptor with enzyme activity	Epidermal growth factor receptor	Matuzumab	12-gene expression melanoma panel		Genomic	COL11A1 variant A; CXCL13; EGFR variant 1; EGFR variant 2; EGFR variant 3; EGFR variant 4; FGFR2 variant 1; FGFR2 variant 2; FGFR2 variant 3; FGFR2 variant 4; FGFR2 variant 5; FGFR2 variant 6; FGFR2 variant 7; FGFR2 variant 8; FGFR2 variant 9; FGFR3 variant 1; FGFR3 variant 3; IL8; PPP2R2C; PTPRF; SHC4; TNC; WNT4
738		EGFR	EGFR	EGFR_HUMAN	Receptor with enzyme activity	Epidermal growth factor receptor	Matuzumab	10-protein liver cancer panel		Proteomic	AFP; CDH1; CEACAM5 variant 1; EGFR variant 1; EGFR variant 2; EGFR variant 3; EGFR variant 4; ERBB2 variant 1; ERBB2 variant 2; KIT; MMP9; MUC1; MUC1 variant 5; MUC16; SPP1 variant 1; SPP1 variant 2; SPP1 variant 3; SPP1 variant 5
739		EGFR	EGFR	EGFR_HUMAN	Receptor with enzyme activity	Epidermal growth factor receptor	Matuzumab	3-protein esophageal cancer panel		Proteomic	EGFR variant 1; EGFR variant 2; EGFR variant 3; EGFR variant 4; SIRT2 variant 1 ; SIRT2 variant 2; SIRT2 variant 3; SIRT2 variant 4; TRIM44
740		EGFR	EGFR	EGFR_HUMAN	Receptor with enzyme activity	Epidermal growth factor receptor	Matuzumab	9-protein ovarian carcinoma panel		Proteomic	AR variant 1; AR variant 2; BID variant 1; BID variant 2; EEF2; EGFR variant 1; EGFR variant 2; EGFR variant 3; EGFR variant 4; HSPA1A; HSPA1B; MAP2K1; PRKCA; STAT5A; TAZ variant 1; TAZ variant 2
741		EGFR	EGFR	EGFR_HUMAN	Receptor with enzyme activity	Epidermal growth factor receptor	Matuzumab	14-gene expression glioblastoma panel		Genomic	AGT; CALCRL variant 1; CCL2; CHI3L1; CPE; EGFR variant 1; EGFR variant 2; EGFR variant 3; EGFR variant 4; IGFBPL1; MBP; MCF2 variant 2; OLFM1 variant 1; PACSIN1; PACSIN1 variant 1; SNCA variant 1; SNCA variant 2; SNCA variant 3; SNCA variant 4; SOD2 variant 1; SOD2 variant 2; SOD2 variant 3; TOP2A
742		EGFR	EGFR	EGFR_HUMAN	Receptor with enzyme activity	Epidermal growth factor receptor	Matuzumab	3-gene expression esophageal squamous cell cancer panel		Genomic	EGFR variant 1; EGFR variant 2; EGFR variant 3; EGFR variant 4; FSCN1; SP1; SP1 variant 3
743		EGFR	EGFR	EGFR_HUMAN	Receptor with enzyme activity	Epidermal growth factor receptor	Matuzumab	38-gene expression cancer panel		Genomic	ADORA2B; AGBL5 variant 1; ARNTL variant 1; ARNTL variant 2; CCDC141; CDKN1A variant 2; CLEC6A; CXCL2; CXCL6; CYS1; DIO2 variant 2; DNMT1 variant 1; DNMT1 variant 2; DNMT3A variant 1; DNMT3A variant 2; DNMT3A variant 3; EGFR variant 1; EGFR variant 2; EGFR variant 3; EGFR variant 4; EPAS1; EREG; IGJ; KIAA1430; LITAF; MBD1 variant 1; MBD1 variant 6; NNT variant 1; PER3; PI15; PLCXD2; PRKCG; PVR var…
744		EGFR	EGFR	EGFR_HUMAN	Receptor with enzyme activity	Epidermal growth factor receptor	Matuzumab	26-gene expression glioma panel		Genomic	EGFR variant 1; EGFR variant 2; EGFR variant 3; EGFR variant 4; ERBB2 variant 1; ERBB2 variant 2; FLT1; FLT1 variant 3; FLT4 variant 1; FLT4 variant 2; FZD1; FZD10; FZD2; FZD3; FZD4; FZD5; FZD6 variant 1; FZD6 variant 2; FZD7; FZD8; FZD9; IGF1R; ITGB1; ITGB3; ITGB4 variant 1; ITGB4 variant 3; ITGB5; ITGB6; ITGB7; ITGB8; KDR; MET variant 1; MET variant 2; PDGFRA; PDGFRB; sFLT1
745		EGFR	EGFR	EGFR_HUMAN	Receptor with enzyme activity	Epidermal growth factor receptor	Matuzumab	121-gene expression glioblastoma panel		Genomic	ACPP variant 1; AIM1; AK5 variant 1; ALCAM; ALDH1L1; AMPD3 variant 1; ANKS1B variant 1; ARMCX4 variant 1; ARPP21 variant 1; ARPP21 variant 6; ATP13A5; C6orf163; C9orf11 variant 1; CA10 variant 1; CCDC62 variant 2; CDH18 variant 1; CDR1; CFB; CHGA; CNTN3; CNTNAP2; CR1 variant F; CR1 variant S; CRYBB1; CRYM variant 1; CSMD2; CSMD3; CSMD3 variant c; CTTNBP2; DCX variant 1; DCX variant 2; DENND2A; DG…
746		EGFR	EGFR	EGFR_HUMAN	Receptor with enzyme activity	Epidermal growth factor receptor	AV412	Epidermal growth factor receptor		Genomic; Proteomic	EGFR variant 1; EGFR variant 2; EGFR variant 3; EGFR variant 4
747		EGFR	EGFR	EGFR_HUMAN	Receptor with enzyme activity	Epidermal growth factor receptor	AV412	OvaCheck		Proteomic	APOA1; APOC3; CCL3; CRP; EGFR variant 1; EGFR variant 3; IL18 variant 1; IL6; MB; MUC1; MUC16; TNC
748		EGFR	EGFR	EGFR_HUMAN	Receptor with enzyme activity	Epidermal growth factor receptor	AV412	374-gene expression breast cancer panel		Genomic	ABCD3 variant 1; ABLIM1 variant 1; ACADSB; ACSS2 variant 1; ACTB; ADAMTS1; ADM; AKAP2 variant 1; ALDH4A1; ANG; AP2A2; AP2B1 variant 1; APOD; APP variant 1; ARF1; ARPC4 variant 1; ASPM; ATAD2; AURKA variant 1; AURKB; BBC3; BCL6 variant 1; BHLHB2; BIRC5 variant 1; BLM; BRCA1 variant BRCA1a; BTG2; BUB1; C16orf61; C1S variant 1; C20orf46; CAD; CCL18; CCNA2; CCNB1; CCNB2; CCNC variant 1; CCND1; CCNE1;…
749		EGFR	EGFR	EGFR_HUMAN	Receptor with enzyme activity	Epidermal growth factor receptor	AV412	4-protein cancer panel		Proteomic	EGFR variant 1; EGFR variant 3; ERBB2 variant 1; MUC1; TACSTD1
750		EGFR	EGFR	EGFR_HUMAN	Receptor with enzyme activity	Epidermal growth factor receptor	AV412	5-protein breast cancer panel		Proteomic	CD40LG; EGFR variant 1; EGFR variant 3; ERBB2 variant 1; MIF; MMP2 variant 1
751		EGFR	EGFR	EGFR_HUMAN	Receptor with enzyme activity	Epidermal growth factor receptor	AV412	188-gene expression breast cancer panel		Genomic	ABAT variant 1; ADCY1; ANXA9; APRT; ARMCX2; ASPH variant 1; Adam19; BCL11A variant 1; BIRC5 variant 1; BTG2; BTN3A2 variant 1; BTRC variant 1; C16orf61; C2orf54 vaiant 1; CA12 variant 1; CALML5; CCL18; CDCA3; CDK1 variant 1; CDT1; CELSR2; CEP55; CLCA2; CLSTN2; COX6C; CRYAB; CTSC variant 1; CTSC variant 2; CX3CL1; CYP2B6; CYP4F8; DLG5; DLG7; DNALI1; DSC2 variant Dsc2a; DUSP6 variant 1; EGFR varian…
752		EGFR	EGFR	EGFR_HUMAN	Receptor with enzyme activity	Epidermal growth factor receptor	AV412	4-protein lung cancer panel		Proteomic	EGFR variant 1; EGFR variant 3; KRT13; KRT5; TITF1
753		EGFR	EGFR	EGFR_HUMAN	Receptor with enzyme activity	Epidermal growth factor receptor	AV412	4-gene expression lung cancer panel		Genomic	EGFR variant 1; EGFR variant 3; LCK; RND3 variant 2; WNT3A
754		EGFR	EGFR	EGFR_HUMAN	Receptor with enzyme activity	Epidermal growth factor receptor	AV412	Prosigna		Genomic	ACTR3B variant 1; ANLN; BAG1; BIRC5 variant 1; BIRC5 variant 2; BIRC5 variant 3; BLVRA; CCNB1; CCNE1; CDC20; CDC6; CDCA1 variant 2; CDH3; CENPF; CEP55; CXXC5; EGFR variant 1; EGFR variant 2; EGFR variant 3; EGFR variant 4; ERBB2 variant 1; ERBB2 variant 2; ESR1 variant 1; ESR1 variant 2; ESR1 variant 3; ESR1 variant 4; EXO1 variant 1; FGFR4 variant 1; FGFR4 variant 2; FGFR4 variant 3; FOXA1; FOXC…
755		EGFR	EGFR	EGFR_HUMAN	Receptor with enzyme activity	Epidermal growth factor receptor	AV412	5-protein cancer panel		Proteomic	BTC; EGFR variant 1; EGFR variant 3; ERBB2 variant 1; ERBB3 variant 1; NRG1 variant GGF; NRG1 variant GGF2; NRG1 variant HRG-alpha; NRG1 variant HRG-beta1; NRG1 variant HRG-beta2; NRG1 variant HRG-beta3; NRG1 variant HRG-gamma; NRG1 variant SMDF; NRG1 variant ndf43
756		EGFR	EGFR	EGFR_HUMAN	Receptor with enzyme activity	Epidermal growth factor receptor	AV412	VeriPsych		Proteomic	ACPP variant 1; AHSG; APCS; APOA1; APOA2; APOB; APOC1; APOH; B2M; BDNF variant 3; BDNF variant 4; BTC; C3; CALB1; CCL22; CCL3; CCL8; CD5L; CGA; CTGF; EDN1 variant 1; EGFR variant 1; EGFR variant 3; FTH1; FTL; HAVCR1 variant 1; HP variant 1; ICAM1; IL10; IL11; IL17; IL1B; IL6R variant 1; IL7; LHB; MIF; MMP2 variant 1; MUC16; PRL variant 1; PYY; SERPINA1 variant 1; SORT1; TF; THPO; TIMP1; TNFRSF10C…
757		EGFR	EGFR	EGFR_HUMAN	Receptor with enzyme activity	Epidermal growth factor receptor	AV412	6-Protein colorectal cancer panel		Proteomic	CD63 variant 1; CD81; CD9; EGFR variant 1; EGFR variant 3; STEAP1; TACSTD1
758		EGFR	EGFR	EGFR_HUMAN	Receptor with enzyme activity	Epidermal growth factor receptor	AV412	6-gene copy number lung cancer panel		Genomic	EGFR variant 1; EGFR variant 2; EGFR variant 3; EGFR variant 4; GLI3; NFE2L3; SDK1 variant 1
759		EGFR	EGFR	EGFR_HUMAN	Receptor with enzyme activity	Epidermal growth factor receptor	AV412	47-gene expression ovarian cancer panel		Genomic	AKT1 variant 1; AKT2 variant 1; AKT3 variant 1; BAD; BAX variant beta; BAX variant delta; BCL2L1 variant 1; CDK1 variant 1; EGFR variant 1; EGFR variant 2; EGFR variant 3; EGFR variant 4; GNAS variant 1; GNB1; GNB2; GNB3; GNG11; GNG12; GNG3; GNG4; GNG7; HRAS variant 1; IRS1; MAP2K2; PIK3CA; PIK3CB; PIK3CD; PPM1B variant 1; PPM1D; PPM1F; PPM1G; PPM2C; PRKACB variant 1; PRKAR1A variant 1; PRKAR2A; …
760		EGFR	EGFR	EGFR_HUMAN	Receptor with enzyme activity	Epidermal growth factor receptor	AV412	3-protein colorectal cancer panel		Proteomic	CAPG; EGFR variant 1; EGFR variant 2; EGFR variant 3; EGFR variant 4; MFAP3L variant 1
761		EGFR	EGFR	EGFR_HUMAN	Receptor with enzyme activity	Epidermal growth factor receptor	AV412	4-gene expression bladder cancer panel		Genomic	EGFR variant 1; EGFR variant 2; EGFR variant 3; EGFR variant 4; IL1B; S100A8; S100A9
762		EGFR	EGFR	EGFR_HUMAN	Receptor with enzyme activity	Epidermal growth factor receptor	AV412	44-gene expression breast cancer panel		Genomic	ADAMTS4; ANXA1; APOL3 alpha/d variant; CD109 variant 1; CD2; CLDN10 variant b; CORIN; CYP2B6; EGFR variant 1; EGFR variant 2; EGFR variant 3; EGFR variant 4; EGR1; ERBB2 variant 1; ESR1 variant 1; ETV7; FAM19A5; FOSB; FYB variant 1; GBP5 variant 1; GRB14; IDO1; IFI44L; IKZF3 variant 1; ITGAL; KLHDC7B; LATS2; LRP4; MFAP5; MX1; NAT1; NLRC5; OLFM4; PDCD1LG1; PPP1R1A; PRAME variant 1; PRICKLE1 varian…
763		EGFR	EGFR	EGFR_HUMAN	Receptor with enzyme activity	Epidermal growth factor receptor	AV412	3-gene expression lung cancer panel		Genomic	CA9; CSF1 variant 1; EGFR variant 1; EGFR variant 2; EGFR variant 3; EGFR variant 4
764		EGFR	EGFR	EGFR_HUMAN	Receptor with enzyme activity	Epidermal growth factor receptor	AV412	3-gene expression gastric cancer panel		Genomic	EGFR variant 1; EGFR variant 2; EGFR variant 3; EGFR variant 4; FGFR2 variant 1; FGFR2 variant 2; FGFR2 variant 3; FGFR2 variant 5; MYC
765		EGFR	EGFR	EGFR_HUMAN	Receptor with enzyme activity	Epidermal growth factor receptor	AV412	15-gene expression breast cancer panel		Genomic	CTSD; E2F1; EGFR variant 1; EGFR variant 2; EGFR variant 3; EGFR variant 4; FIGF; GSTP1; MMP1 variant 1; MMP11; PLAU variant 1; PLAUR variant 1; SERPINE1 variant 1; TGFB1; TYMP variant 2; VEGFA; VEGFA variant 1; VEGFA variant 4; VEGFA variant 6; VEGFA variant 7
766		EGFR	EGFR	EGFR_HUMAN	Receptor with enzyme activity	Epidermal growth factor receptor	AV412	47-gene expression cancer panel		Genomic	AKT1 variant 1; AKT2 variant 1; AKT3 variant 1; BAD; BAX variant beta; BAX variant delta; BCL2L1 variant 1; BCL2L1 variant 2; CDK1 variant 1; EGFR variant 1; EGFR variant 2; EGFR variant 3; EGFR variant 4; GNAS variant 1; GNB1; GNB2; GNB3; GNB5 variant 2; GNG10 variant 1; GNG11; GNG12; GNG13; GNG3; GNG4; GNG5; GNG7; HRAS variant 1; IRS1; MAP2K2; PIK3CA; PIK3CB; PIK3CD; PPM1A variant 3; PPM1B vari…
767		EGFR	EGFR	EGFR_HUMAN	Receptor with enzyme activity	Epidermal growth factor receptor	AV412	2-gene expression colorectal cancer panel		Genomic	AREG; EGFR variant 1; EGFR variant 2; EGFR variant 3; EGFR variant 4
768		EGFR	EGFR	EGFR_HUMAN	Receptor with enzyme activity	Epidermal growth factor receptor	AV412	5-protein neurological panel		Proteomic	CCL11; EGFR variant 1; EGFR variant 2; EGFR variant 3; EGFR variant 4; PRL variant 1; S100A12; TIMP4
769		EGFR	EGFR	EGFR_HUMAN	Receptor with enzyme activity	Epidermal growth factor receptor	AV412	4-protein oral cancer panel		Proteomic	EGFR variant 1; EGFR variant 2; EGFR variant 3; EGFR variant 4; ERBB2 variant 1; ERBB2 variant 2; LAMC2; RHOC variant 1
770		EGFR	EGFR	EGFR_HUMAN	Receptor with enzyme activity	Epidermal growth factor receptor	AV412	12-gene expression melanoma panel		Genomic	COL11A1 variant A; CXCL13; EGFR variant 1; EGFR variant 2; EGFR variant 3; EGFR variant 4; FGFR2 variant 1; FGFR2 variant 2; FGFR2 variant 3; FGFR2 variant 4; FGFR2 variant 5; FGFR2 variant 6; FGFR2 variant 7; FGFR2 variant 8; FGFR2 variant 9; FGFR3 variant 1; FGFR3 variant 3; IL8; PPP2R2C; PTPRF; SHC4; TNC; WNT4
771		EGFR	EGFR	EGFR_HUMAN	Receptor with enzyme activity	Epidermal growth factor receptor	AV412	10-protein liver cancer panel		Proteomic	AFP; CDH1; CEACAM5 variant 1; EGFR variant 1; EGFR variant 2; EGFR variant 3; EGFR variant 4; ERBB2 variant 1; ERBB2 variant 2; KIT; MMP9; MUC1; MUC1 variant 5; MUC16; SPP1 variant 1; SPP1 variant 2; SPP1 variant 3; SPP1 variant 5
772		EGFR	EGFR	EGFR_HUMAN	Receptor with enzyme activity	Epidermal growth factor receptor	AV412	3-protein esophageal cancer panel		Proteomic	EGFR variant 1; EGFR variant 2; EGFR variant 3; EGFR variant 4; SIRT2 variant 1 ; SIRT2 variant 2; SIRT2 variant 3; SIRT2 variant 4; TRIM44
773		EGFR	EGFR	EGFR_HUMAN	Receptor with enzyme activity	Epidermal growth factor receptor	AV412	9-protein ovarian carcinoma panel		Proteomic	AR variant 1; AR variant 2; BID variant 1; BID variant 2; EEF2; EGFR variant 1; EGFR variant 2; EGFR variant 3; EGFR variant 4; HSPA1A; HSPA1B; MAP2K1; PRKCA; STAT5A; TAZ variant 1; TAZ variant 2
774		EGFR	EGFR	EGFR_HUMAN	Receptor with enzyme activity	Epidermal growth factor receptor	AV412	14-gene expression glioblastoma panel		Genomic	AGT; CALCRL variant 1; CCL2; CHI3L1; CPE; EGFR variant 1; EGFR variant 2; EGFR variant 3; EGFR variant 4; IGFBPL1; MBP; MCF2 variant 2; OLFM1 variant 1; PACSIN1; PACSIN1 variant 1; SNCA variant 1; SNCA variant 2; SNCA variant 3; SNCA variant 4; SOD2 variant 1; SOD2 variant 2; SOD2 variant 3; TOP2A
775		EGFR	EGFR	EGFR_HUMAN	Receptor with enzyme activity	Epidermal growth factor receptor	AV412	3-gene expression esophageal squamous cell cancer panel		Genomic	EGFR variant 1; EGFR variant 2; EGFR variant 3; EGFR variant 4; FSCN1; SP1; SP1 variant 3
776		EGFR	EGFR	EGFR_HUMAN	Receptor with enzyme activity	Epidermal growth factor receptor	AV412	38-gene expression cancer panel		Genomic	ADORA2B; AGBL5 variant 1; ARNTL variant 1; ARNTL variant 2; CCDC141; CDKN1A variant 2; CLEC6A; CXCL2; CXCL6; CYS1; DIO2 variant 2; DNMT1 variant 1; DNMT1 variant 2; DNMT3A variant 1; DNMT3A variant 2; DNMT3A variant 3; EGFR variant 1; EGFR variant 2; EGFR variant 3; EGFR variant 4; EPAS1; EREG; IGJ; KIAA1430; LITAF; MBD1 variant 1; MBD1 variant 6; NNT variant 1; PER3; PI15; PLCXD2; PRKCG; PVR var…
777		EGFR	EGFR	EGFR_HUMAN	Receptor with enzyme activity	Epidermal growth factor receptor	AV412	26-gene expression glioma panel		Genomic	EGFR variant 1; EGFR variant 2; EGFR variant 3; EGFR variant 4; ERBB2 variant 1; ERBB2 variant 2; FLT1; FLT1 variant 3; FLT4 variant 1; FLT4 variant 2; FZD1; FZD10; FZD2; FZD3; FZD4; FZD5; FZD6 variant 1; FZD6 variant 2; FZD7; FZD8; FZD9; IGF1R; ITGB1; ITGB3; ITGB4 variant 1; ITGB4 variant 3; ITGB5; ITGB6; ITGB7; ITGB8; KDR; MET variant 1; MET variant 2; PDGFRA; PDGFRB; sFLT1
778		EGFR	EGFR	EGFR_HUMAN	Receptor with enzyme activity	Epidermal growth factor receptor	AV412	121-gene expression glioblastoma panel		Genomic	ACPP variant 1; AIM1; AK5 variant 1; ALCAM; ALDH1L1; AMPD3 variant 1; ANKS1B variant 1; ARMCX4 variant 1; ARPP21 variant 1; ARPP21 variant 6; ATP13A5; C6orf163; C9orf11 variant 1; CA10 variant 1; CCDC62 variant 2; CDH18 variant 1; CDR1; CFB; CHGA; CNTN3; CNTNAP2; CR1 variant F; CR1 variant S; CRYBB1; CRYM variant 1; CSMD2; CSMD3; CSMD3 variant c; CTTNBP2; DCX variant 1; DCX variant 2; DENND2A; DG…
779		EGFR	EGFR	EGFR_HUMAN	Receptor with enzyme activity	Epidermal growth factor receptor	Cediranib	Epidermal growth factor receptor		Genomic; Proteomic	EGFR variant 1; EGFR variant 2; EGFR variant 3; EGFR variant 4
780		EGFR	EGFR	EGFR_HUMAN	Receptor with enzyme activity	Epidermal growth factor receptor	Cediranib	OvaCheck		Proteomic	APOA1; APOC3; CCL3; CRP; EGFR variant 1; EGFR variant 3; IL18 variant 1; IL6; MB; MUC1; MUC16; TNC
781		EGFR	EGFR	EGFR_HUMAN	Receptor with enzyme activity	Epidermal growth factor receptor	Cediranib	374-gene expression breast cancer panel		Genomic	ABCD3 variant 1; ABLIM1 variant 1; ACADSB; ACSS2 variant 1; ACTB; ADAMTS1; ADM; AKAP2 variant 1; ALDH4A1; ANG; AP2A2; AP2B1 variant 1; APOD; APP variant 1; ARF1; ARPC4 variant 1; ASPM; ATAD2; AURKA variant 1; AURKB; BBC3; BCL6 variant 1; BHLHB2; BIRC5 variant 1; BLM; BRCA1 variant BRCA1a; BTG2; BUB1; C16orf61; C1S variant 1; C20orf46; CAD; CCL18; CCNA2; CCNB1; CCNB2; CCNC variant 1; CCND1; CCNE1;…
782		EGFR	EGFR	EGFR_HUMAN	Receptor with enzyme activity	Epidermal growth factor receptor	Cediranib	4-protein cancer panel		Proteomic	EGFR variant 1; EGFR variant 3; ERBB2 variant 1; MUC1; TACSTD1
783		EGFR	EGFR	EGFR_HUMAN	Receptor with enzyme activity	Epidermal growth factor receptor	Cediranib	5-protein breast cancer panel		Proteomic	CD40LG; EGFR variant 1; EGFR variant 3; ERBB2 variant 1; MIF; MMP2 variant 1
784		EGFR	EGFR	EGFR_HUMAN	Receptor with enzyme activity	Epidermal growth factor receptor	Cediranib	188-gene expression breast cancer panel		Genomic	ABAT variant 1; ADCY1; ANXA9; APRT; ARMCX2; ASPH variant 1; Adam19; BCL11A variant 1; BIRC5 variant 1; BTG2; BTN3A2 variant 1; BTRC variant 1; C16orf61; C2orf54 vaiant 1; CA12 variant 1; CALML5; CCL18; CDCA3; CDK1 variant 1; CDT1; CELSR2; CEP55; CLCA2; CLSTN2; COX6C; CRYAB; CTSC variant 1; CTSC variant 2; CX3CL1; CYP2B6; CYP4F8; DLG5; DLG7; DNALI1; DSC2 variant Dsc2a; DUSP6 variant 1; EGFR varian…
785		EGFR	EGFR	EGFR_HUMAN	Receptor with enzyme activity	Epidermal growth factor receptor	Cediranib	4-protein lung cancer panel		Proteomic	EGFR variant 1; EGFR variant 3; KRT13; KRT5; TITF1
786		EGFR	EGFR	EGFR_HUMAN	Receptor with enzyme activity	Epidermal growth factor receptor	Cediranib	4-gene expression lung cancer panel		Genomic	EGFR variant 1; EGFR variant 3; LCK; RND3 variant 2; WNT3A
787		EGFR	EGFR	EGFR_HUMAN	Receptor with enzyme activity	Epidermal growth factor receptor	Cediranib	Prosigna		Genomic	ACTR3B variant 1; ANLN; BAG1; BIRC5 variant 1; BIRC5 variant 2; BIRC5 variant 3; BLVRA; CCNB1; CCNE1; CDC20; CDC6; CDCA1 variant 2; CDH3; CENPF; CEP55; CXXC5; EGFR variant 1; EGFR variant 2; EGFR variant 3; EGFR variant 4; ERBB2 variant 1; ERBB2 variant 2; ESR1 variant 1; ESR1 variant 2; ESR1 variant 3; ESR1 variant 4; EXO1 variant 1; FGFR4 variant 1; FGFR4 variant 2; FGFR4 variant 3; FOXA1; FOXC…
788		EGFR	EGFR	EGFR_HUMAN	Receptor with enzyme activity	Epidermal growth factor receptor	Cediranib	5-protein cancer panel		Proteomic	BTC; EGFR variant 1; EGFR variant 3; ERBB2 variant 1; ERBB3 variant 1; NRG1 variant GGF; NRG1 variant GGF2; NRG1 variant HRG-alpha; NRG1 variant HRG-beta1; NRG1 variant HRG-beta2; NRG1 variant HRG-beta3; NRG1 variant HRG-gamma; NRG1 variant SMDF; NRG1 variant ndf43
789		EGFR	EGFR	EGFR_HUMAN	Receptor with enzyme activity	Epidermal growth factor receptor	Cediranib	VeriPsych		Proteomic	ACPP variant 1; AHSG; APCS; APOA1; APOA2; APOB; APOC1; APOH; B2M; BDNF variant 3; BDNF variant 4; BTC; C3; CALB1; CCL22; CCL3; CCL8; CD5L; CGA; CTGF; EDN1 variant 1; EGFR variant 1; EGFR variant 3; FTH1; FTL; HAVCR1 variant 1; HP variant 1; ICAM1; IL10; IL11; IL17; IL1B; IL6R variant 1; IL7; LHB; MIF; MMP2 variant 1; MUC16; PRL variant 1; PYY; SERPINA1 variant 1; SORT1; TF; THPO; TIMP1; TNFRSF10C…
790		EGFR	EGFR	EGFR_HUMAN	Receptor with enzyme activity	Epidermal growth factor receptor	Cediranib	6-Protein colorectal cancer panel		Proteomic	CD63 variant 1; CD81; CD9; EGFR variant 1; EGFR variant 3; STEAP1; TACSTD1
791		EGFR	EGFR	EGFR_HUMAN	Receptor with enzyme activity	Epidermal growth factor receptor	Cediranib	6-gene copy number lung cancer panel		Genomic	EGFR variant 1; EGFR variant 2; EGFR variant 3; EGFR variant 4; GLI3; NFE2L3; SDK1 variant 1
792		EGFR	EGFR	EGFR_HUMAN	Receptor with enzyme activity	Epidermal growth factor receptor	Cediranib	47-gene expression ovarian cancer panel		Genomic	AKT1 variant 1; AKT2 variant 1; AKT3 variant 1; BAD; BAX variant beta; BAX variant delta; BCL2L1 variant 1; CDK1 variant 1; EGFR variant 1; EGFR variant 2; EGFR variant 3; EGFR variant 4; GNAS variant 1; GNB1; GNB2; GNB3; GNG11; GNG12; GNG3; GNG4; GNG7; HRAS variant 1; IRS1; MAP2K2; PIK3CA; PIK3CB; PIK3CD; PPM1B variant 1; PPM1D; PPM1F; PPM1G; PPM2C; PRKACB variant 1; PRKAR1A variant 1; PRKAR2A; …
793		EGFR	EGFR	EGFR_HUMAN	Receptor with enzyme activity	Epidermal growth factor receptor	Cediranib	3-protein colorectal cancer panel		Proteomic	CAPG; EGFR variant 1; EGFR variant 2; EGFR variant 3; EGFR variant 4; MFAP3L variant 1
794		EGFR	EGFR	EGFR_HUMAN	Receptor with enzyme activity	Epidermal growth factor receptor	Cediranib	4-gene expression bladder cancer panel		Genomic	EGFR variant 1; EGFR variant 2; EGFR variant 3; EGFR variant 4; IL1B; S100A8; S100A9
795		EGFR	EGFR	EGFR_HUMAN	Receptor with enzyme activity	Epidermal growth factor receptor	Cediranib	44-gene expression breast cancer panel		Genomic	ADAMTS4; ANXA1; APOL3 alpha/d variant; CD109 variant 1; CD2; CLDN10 variant b; CORIN; CYP2B6; EGFR variant 1; EGFR variant 2; EGFR variant 3; EGFR variant 4; EGR1; ERBB2 variant 1; ESR1 variant 1; ETV7; FAM19A5; FOSB; FYB variant 1; GBP5 variant 1; GRB14; IDO1; IFI44L; IKZF3 variant 1; ITGAL; KLHDC7B; LATS2; LRP4; MFAP5; MX1; NAT1; NLRC5; OLFM4; PDCD1LG1; PPP1R1A; PRAME variant 1; PRICKLE1 varian…
796		EGFR	EGFR	EGFR_HUMAN	Receptor with enzyme activity	Epidermal growth factor receptor	Cediranib	3-gene expression lung cancer panel		Genomic	CA9; CSF1 variant 1; EGFR variant 1; EGFR variant 2; EGFR variant 3; EGFR variant 4
797		EGFR	EGFR	EGFR_HUMAN	Receptor with enzyme activity	Epidermal growth factor receptor	Cediranib	3-gene expression gastric cancer panel		Genomic	EGFR variant 1; EGFR variant 2; EGFR variant 3; EGFR variant 4; FGFR2 variant 1; FGFR2 variant 2; FGFR2 variant 3; FGFR2 variant 5; MYC
798		EGFR	EGFR	EGFR_HUMAN	Receptor with enzyme activity	Epidermal growth factor receptor	Cediranib	15-gene expression breast cancer panel		Genomic	CTSD; E2F1; EGFR variant 1; EGFR variant 2; EGFR variant 3; EGFR variant 4; FIGF; GSTP1; MMP1 variant 1; MMP11; PLAU variant 1; PLAUR variant 1; SERPINE1 variant 1; TGFB1; TYMP variant 2; VEGFA; VEGFA variant 1; VEGFA variant 4; VEGFA variant 6; VEGFA variant 7
799		EGFR	EGFR	EGFR_HUMAN	Receptor with enzyme activity	Epidermal growth factor receptor	Cediranib	47-gene expression cancer panel		Genomic	AKT1 variant 1; AKT2 variant 1; AKT3 variant 1; BAD; BAX variant beta; BAX variant delta; BCL2L1 variant 1; BCL2L1 variant 2; CDK1 variant 1; EGFR variant 1; EGFR variant 2; EGFR variant 3; EGFR variant 4; GNAS variant 1; GNB1; GNB2; GNB3; GNB5 variant 2; GNG10 variant 1; GNG11; GNG12; GNG13; GNG3; GNG4; GNG5; GNG7; HRAS variant 1; IRS1; MAP2K2; PIK3CA; PIK3CB; PIK3CD; PPM1A variant 3; PPM1B vari…
800		EGFR	EGFR	EGFR_HUMAN	Receptor with enzyme activity	Epidermal growth factor receptor	Cediranib	2-gene expression colorectal cancer panel		Genomic	AREG; EGFR variant 1; EGFR variant 2; EGFR variant 3; EGFR variant 4
801		EGFR	EGFR	EGFR_HUMAN	Receptor with enzyme activity	Epidermal growth factor receptor	Cediranib	5-protein neurological panel		Proteomic	CCL11; EGFR variant 1; EGFR variant 2; EGFR variant 3; EGFR variant 4; PRL variant 1; S100A12; TIMP4
802		EGFR	EGFR	EGFR_HUMAN	Receptor with enzyme activity	Epidermal growth factor receptor	Cediranib	4-protein oral cancer panel		Proteomic	EGFR variant 1; EGFR variant 2; EGFR variant 3; EGFR variant 4; ERBB2 variant 1; ERBB2 variant 2; LAMC2; RHOC variant 1
803		EGFR	EGFR	EGFR_HUMAN	Receptor with enzyme activity	Epidermal growth factor receptor	Cediranib	12-gene expression melanoma panel		Genomic	COL11A1 variant A; CXCL13; EGFR variant 1; EGFR variant 2; EGFR variant 3; EGFR variant 4; FGFR2 variant 1; FGFR2 variant 2; FGFR2 variant 3; FGFR2 variant 4; FGFR2 variant 5; FGFR2 variant 6; FGFR2 variant 7; FGFR2 variant 8; FGFR2 variant 9; FGFR3 variant 1; FGFR3 variant 3; IL8; PPP2R2C; PTPRF; SHC4; TNC; WNT4
804		EGFR	EGFR	EGFR_HUMAN	Receptor with enzyme activity	Epidermal growth factor receptor	Cediranib	10-protein liver cancer panel		Proteomic	AFP; CDH1; CEACAM5 variant 1; EGFR variant 1; EGFR variant 2; EGFR variant 3; EGFR variant 4; ERBB2 variant 1; ERBB2 variant 2; KIT; MMP9; MUC1; MUC1 variant 5; MUC16; SPP1 variant 1; SPP1 variant 2; SPP1 variant 3; SPP1 variant 5
805		EGFR	EGFR	EGFR_HUMAN	Receptor with enzyme activity	Epidermal growth factor receptor	Cediranib	3-protein esophageal cancer panel		Proteomic	EGFR variant 1; EGFR variant 2; EGFR variant 3; EGFR variant 4; SIRT2 variant 1 ; SIRT2 variant 2; SIRT2 variant 3; SIRT2 variant 4; TRIM44
806		EGFR	EGFR	EGFR_HUMAN	Receptor with enzyme activity	Epidermal growth factor receptor	Cediranib	9-protein ovarian carcinoma panel		Proteomic	AR variant 1; AR variant 2; BID variant 1; BID variant 2; EEF2; EGFR variant 1; EGFR variant 2; EGFR variant 3; EGFR variant 4; HSPA1A; HSPA1B; MAP2K1; PRKCA; STAT5A; TAZ variant 1; TAZ variant 2
807		EGFR	EGFR	EGFR_HUMAN	Receptor with enzyme activity	Epidermal growth factor receptor	Cediranib	14-gene expression glioblastoma panel		Genomic	AGT; CALCRL variant 1; CCL2; CHI3L1; CPE; EGFR variant 1; EGFR variant 2; EGFR variant 3; EGFR variant 4; IGFBPL1; MBP; MCF2 variant 2; OLFM1 variant 1; PACSIN1; PACSIN1 variant 1; SNCA variant 1; SNCA variant 2; SNCA variant 3; SNCA variant 4; SOD2 variant 1; SOD2 variant 2; SOD2 variant 3; TOP2A
808		EGFR	EGFR	EGFR_HUMAN	Receptor with enzyme activity	Epidermal growth factor receptor	Cediranib	3-gene expression esophageal squamous cell cancer panel		Genomic	EGFR variant 1; EGFR variant 2; EGFR variant 3; EGFR variant 4; FSCN1; SP1; SP1 variant 3
809		EGFR	EGFR	EGFR_HUMAN	Receptor with enzyme activity	Epidermal growth factor receptor	Cediranib	38-gene expression cancer panel		Genomic	ADORA2B; AGBL5 variant 1; ARNTL variant 1; ARNTL variant 2; CCDC141; CDKN1A variant 2; CLEC6A; CXCL2; CXCL6; CYS1; DIO2 variant 2; DNMT1 variant 1; DNMT1 variant 2; DNMT3A variant 1; DNMT3A variant 2; DNMT3A variant 3; EGFR variant 1; EGFR variant 2; EGFR variant 3; EGFR variant 4; EPAS1; EREG; IGJ; KIAA1430; LITAF; MBD1 variant 1; MBD1 variant 6; NNT variant 1; PER3; PI15; PLCXD2; PRKCG; PVR var…
810		EGFR	EGFR	EGFR_HUMAN	Receptor with enzyme activity	Epidermal growth factor receptor	Cediranib	26-gene expression glioma panel		Genomic	EGFR variant 1; EGFR variant 2; EGFR variant 3; EGFR variant 4; ERBB2 variant 1; ERBB2 variant 2; FLT1; FLT1 variant 3; FLT4 variant 1; FLT4 variant 2; FZD1; FZD10; FZD2; FZD3; FZD4; FZD5; FZD6 variant 1; FZD6 variant 2; FZD7; FZD8; FZD9; IGF1R; ITGB1; ITGB3; ITGB4 variant 1; ITGB4 variant 3; ITGB5; ITGB6; ITGB7; ITGB8; KDR; MET variant 1; MET variant 2; PDGFRA; PDGFRB; sFLT1
811		EGFR	EGFR	EGFR_HUMAN	Receptor with enzyme activity	Epidermal growth factor receptor	Cediranib	121-gene expression glioblastoma panel		Genomic	ACPP variant 1; AIM1; AK5 variant 1; ALCAM; ALDH1L1; AMPD3 variant 1; ANKS1B variant 1; ARMCX4 variant 1; ARPP21 variant 1; ARPP21 variant 6; ATP13A5; C6orf163; C9orf11 variant 1; CA10 variant 1; CCDC62 variant 2; CDH18 variant 1; CDR1; CFB; CHGA; CNTN3; CNTNAP2; CR1 variant F; CR1 variant S; CRYBB1; CRYM variant 1; CSMD2; CSMD3; CSMD3 variant c; CTTNBP2; DCX variant 1; DCX variant 2; DENND2A; DG…
812		EGFR	EGFR	EGFR_HUMAN	Receptor with enzyme activity	Epidermal growth factor receptor	Varlitinib	Epidermal growth factor receptor		Genomic; Proteomic	EGFR variant 1; EGFR variant 2; EGFR variant 3; EGFR variant 4
813		EGFR	EGFR	EGFR_HUMAN	Receptor with enzyme activity	Epidermal growth factor receptor	Varlitinib	OvaCheck		Proteomic	APOA1; APOC3; CCL3; CRP; EGFR variant 1; EGFR variant 3; IL18 variant 1; IL6; MB; MUC1; MUC16; TNC
814		EGFR	EGFR	EGFR_HUMAN	Receptor with enzyme activity	Epidermal growth factor receptor	Varlitinib	374-gene expression breast cancer panel		Genomic	ABCD3 variant 1; ABLIM1 variant 1; ACADSB; ACSS2 variant 1; ACTB; ADAMTS1; ADM; AKAP2 variant 1; ALDH4A1; ANG; AP2A2; AP2B1 variant 1; APOD; APP variant 1; ARF1; ARPC4 variant 1; ASPM; ATAD2; AURKA variant 1; AURKB; BBC3; BCL6 variant 1; BHLHB2; BIRC5 variant 1; BLM; BRCA1 variant BRCA1a; BTG2; BUB1; C16orf61; C1S variant 1; C20orf46; CAD; CCL18; CCNA2; CCNB1; CCNB2; CCNC variant 1; CCND1; CCNE1;…
815		EGFR	EGFR	EGFR_HUMAN	Receptor with enzyme activity	Epidermal growth factor receptor	Varlitinib	4-protein cancer panel		Proteomic	EGFR variant 1; EGFR variant 3; ERBB2 variant 1; MUC1; TACSTD1
816		EGFR	EGFR	EGFR_HUMAN	Receptor with enzyme activity	Epidermal growth factor receptor	Varlitinib	5-protein breast cancer panel		Proteomic	CD40LG; EGFR variant 1; EGFR variant 3; ERBB2 variant 1; MIF; MMP2 variant 1
817		EGFR	EGFR	EGFR_HUMAN	Receptor with enzyme activity	Epidermal growth factor receptor	Varlitinib	188-gene expression breast cancer panel		Genomic	ABAT variant 1; ADCY1; ANXA9; APRT; ARMCX2; ASPH variant 1; Adam19; BCL11A variant 1; BIRC5 variant 1; BTG2; BTN3A2 variant 1; BTRC variant 1; C16orf61; C2orf54 vaiant 1; CA12 variant 1; CALML5; CCL18; CDCA3; CDK1 variant 1; CDT1; CELSR2; CEP55; CLCA2; CLSTN2; COX6C; CRYAB; CTSC variant 1; CTSC variant 2; CX3CL1; CYP2B6; CYP4F8; DLG5; DLG7; DNALI1; DSC2 variant Dsc2a; DUSP6 variant 1; EGFR varian…
818		EGFR	EGFR	EGFR_HUMAN	Receptor with enzyme activity	Epidermal growth factor receptor	Varlitinib	4-protein lung cancer panel		Proteomic	EGFR variant 1; EGFR variant 3; KRT13; KRT5; TITF1
819		EGFR	EGFR	EGFR_HUMAN	Receptor with enzyme activity	Epidermal growth factor receptor	Varlitinib	4-gene expression lung cancer panel		Genomic	EGFR variant 1; EGFR variant 3; LCK; RND3 variant 2; WNT3A
820		EGFR	EGFR	EGFR_HUMAN	Receptor with enzyme activity	Epidermal growth factor receptor	Varlitinib	Prosigna		Genomic	ACTR3B variant 1; ANLN; BAG1; BIRC5 variant 1; BIRC5 variant 2; BIRC5 variant 3; BLVRA; CCNB1; CCNE1; CDC20; CDC6; CDCA1 variant 2; CDH3; CENPF; CEP55; CXXC5; EGFR variant 1; EGFR variant 2; EGFR variant 3; EGFR variant 4; ERBB2 variant 1; ERBB2 variant 2; ESR1 variant 1; ESR1 variant 2; ESR1 variant 3; ESR1 variant 4; EXO1 variant 1; FGFR4 variant 1; FGFR4 variant 2; FGFR4 variant 3; FOXA1; FOXC…
821		EGFR	EGFR	EGFR_HUMAN	Receptor with enzyme activity	Epidermal growth factor receptor	Varlitinib	5-protein cancer panel		Proteomic	BTC; EGFR variant 1; EGFR variant 3; ERBB2 variant 1; ERBB3 variant 1; NRG1 variant GGF; NRG1 variant GGF2; NRG1 variant HRG-alpha; NRG1 variant HRG-beta1; NRG1 variant HRG-beta2; NRG1 variant HRG-beta3; NRG1 variant HRG-gamma; NRG1 variant SMDF; NRG1 variant ndf43
822		EGFR	EGFR	EGFR_HUMAN	Receptor with enzyme activity	Epidermal growth factor receptor	Varlitinib	VeriPsych		Proteomic	ACPP variant 1; AHSG; APCS; APOA1; APOA2; APOB; APOC1; APOH; B2M; BDNF variant 3; BDNF variant 4; BTC; C3; CALB1; CCL22; CCL3; CCL8; CD5L; CGA; CTGF; EDN1 variant 1; EGFR variant 1; EGFR variant 3; FTH1; FTL; HAVCR1 variant 1; HP variant 1; ICAM1; IL10; IL11; IL17; IL1B; IL6R variant 1; IL7; LHB; MIF; MMP2 variant 1; MUC16; PRL variant 1; PYY; SERPINA1 variant 1; SORT1; TF; THPO; TIMP1; TNFRSF10C…
823		EGFR	EGFR	EGFR_HUMAN	Receptor with enzyme activity	Epidermal growth factor receptor	Varlitinib	6-Protein colorectal cancer panel		Proteomic	CD63 variant 1; CD81; CD9; EGFR variant 1; EGFR variant 3; STEAP1; TACSTD1
824		EGFR	EGFR	EGFR_HUMAN	Receptor with enzyme activity	Epidermal growth factor receptor	Varlitinib	6-gene copy number lung cancer panel		Genomic	EGFR variant 1; EGFR variant 2; EGFR variant 3; EGFR variant 4; GLI3; NFE2L3; SDK1 variant 1
825		EGFR	EGFR	EGFR_HUMAN	Receptor with enzyme activity	Epidermal growth factor receptor	Varlitinib	47-gene expression ovarian cancer panel		Genomic	AKT1 variant 1; AKT2 variant 1; AKT3 variant 1; BAD; BAX variant beta; BAX variant delta; BCL2L1 variant 1; CDK1 variant 1; EGFR variant 1; EGFR variant 2; EGFR variant 3; EGFR variant 4; GNAS variant 1; GNB1; GNB2; GNB3; GNG11; GNG12; GNG3; GNG4; GNG7; HRAS variant 1; IRS1; MAP2K2; PIK3CA; PIK3CB; PIK3CD; PPM1B variant 1; PPM1D; PPM1F; PPM1G; PPM2C; PRKACB variant 1; PRKAR1A variant 1; PRKAR2A; …
826		EGFR	EGFR	EGFR_HUMAN	Receptor with enzyme activity	Epidermal growth factor receptor	Varlitinib	3-protein colorectal cancer panel		Proteomic	CAPG; EGFR variant 1; EGFR variant 2; EGFR variant 3; EGFR variant 4; MFAP3L variant 1
827		EGFR	EGFR	EGFR_HUMAN	Receptor with enzyme activity	Epidermal growth factor receptor	Varlitinib	4-gene expression bladder cancer panel		Genomic	EGFR variant 1; EGFR variant 2; EGFR variant 3; EGFR variant 4; IL1B; S100A8; S100A9
828		EGFR	EGFR	EGFR_HUMAN	Receptor with enzyme activity	Epidermal growth factor receptor	Varlitinib	44-gene expression breast cancer panel		Genomic	ADAMTS4; ANXA1; APOL3 alpha/d variant; CD109 variant 1; CD2; CLDN10 variant b; CORIN; CYP2B6; EGFR variant 1; EGFR variant 2; EGFR variant 3; EGFR variant 4; EGR1; ERBB2 variant 1; ESR1 variant 1; ETV7; FAM19A5; FOSB; FYB variant 1; GBP5 variant 1; GRB14; IDO1; IFI44L; IKZF3 variant 1; ITGAL; KLHDC7B; LATS2; LRP4; MFAP5; MX1; NAT1; NLRC5; OLFM4; PDCD1LG1; PPP1R1A; PRAME variant 1; PRICKLE1 varian…
829		EGFR	EGFR	EGFR_HUMAN	Receptor with enzyme activity	Epidermal growth factor receptor	Varlitinib	3-gene expression lung cancer panel		Genomic	CA9; CSF1 variant 1; EGFR variant 1; EGFR variant 2; EGFR variant 3; EGFR variant 4
830		EGFR	EGFR	EGFR_HUMAN	Receptor with enzyme activity	Epidermal growth factor receptor	Varlitinib	3-gene expression gastric cancer panel		Genomic	EGFR variant 1; EGFR variant 2; EGFR variant 3; EGFR variant 4; FGFR2 variant 1; FGFR2 variant 2; FGFR2 variant 3; FGFR2 variant 5; MYC
831		EGFR	EGFR	EGFR_HUMAN	Receptor with enzyme activity	Epidermal growth factor receptor	Varlitinib	15-gene expression breast cancer panel		Genomic	CTSD; E2F1; EGFR variant 1; EGFR variant 2; EGFR variant 3; EGFR variant 4; FIGF; GSTP1; MMP1 variant 1; MMP11; PLAU variant 1; PLAUR variant 1; SERPINE1 variant 1; TGFB1; TYMP variant 2; VEGFA; VEGFA variant 1; VEGFA variant 4; VEGFA variant 6; VEGFA variant 7
832		EGFR	EGFR	EGFR_HUMAN	Receptor with enzyme activity	Epidermal growth factor receptor	Varlitinib	47-gene expression cancer panel		Genomic	AKT1 variant 1; AKT2 variant 1; AKT3 variant 1; BAD; BAX variant beta; BAX variant delta; BCL2L1 variant 1; BCL2L1 variant 2; CDK1 variant 1; EGFR variant 1; EGFR variant 2; EGFR variant 3; EGFR variant 4; GNAS variant 1; GNB1; GNB2; GNB3; GNB5 variant 2; GNG10 variant 1; GNG11; GNG12; GNG13; GNG3; GNG4; GNG5; GNG7; HRAS variant 1; IRS1; MAP2K2; PIK3CA; PIK3CB; PIK3CD; PPM1A variant 3; PPM1B vari…
833		EGFR	EGFR	EGFR_HUMAN	Receptor with enzyme activity	Epidermal growth factor receptor	Varlitinib	2-gene expression colorectal cancer panel		Genomic	AREG; EGFR variant 1; EGFR variant 2; EGFR variant 3; EGFR variant 4
834		EGFR	EGFR	EGFR_HUMAN	Receptor with enzyme activity	Epidermal growth factor receptor	Varlitinib	5-protein neurological panel		Proteomic	CCL11; EGFR variant 1; EGFR variant 2; EGFR variant 3; EGFR variant 4; PRL variant 1; S100A12; TIMP4
835		EGFR	EGFR	EGFR_HUMAN	Receptor with enzyme activity	Epidermal growth factor receptor	Varlitinib	4-protein oral cancer panel		Proteomic	EGFR variant 1; EGFR variant 2; EGFR variant 3; EGFR variant 4; ERBB2 variant 1; ERBB2 variant 2; LAMC2; RHOC variant 1
836		EGFR	EGFR	EGFR_HUMAN	Receptor with enzyme activity	Epidermal growth factor receptor	Varlitinib	12-gene expression melanoma panel		Genomic	COL11A1 variant A; CXCL13; EGFR variant 1; EGFR variant 2; EGFR variant 3; EGFR variant 4; FGFR2 variant 1; FGFR2 variant 2; FGFR2 variant 3; FGFR2 variant 4; FGFR2 variant 5; FGFR2 variant 6; FGFR2 variant 7; FGFR2 variant 8; FGFR2 variant 9; FGFR3 variant 1; FGFR3 variant 3; IL8; PPP2R2C; PTPRF; SHC4; TNC; WNT4
837		EGFR	EGFR	EGFR_HUMAN	Receptor with enzyme activity	Epidermal growth factor receptor	Varlitinib	10-protein liver cancer panel		Proteomic	AFP; CDH1; CEACAM5 variant 1; EGFR variant 1; EGFR variant 2; EGFR variant 3; EGFR variant 4; ERBB2 variant 1; ERBB2 variant 2; KIT; MMP9; MUC1; MUC1 variant 5; MUC16; SPP1 variant 1; SPP1 variant 2; SPP1 variant 3; SPP1 variant 5
838		EGFR	EGFR	EGFR_HUMAN	Receptor with enzyme activity	Epidermal growth factor receptor	Varlitinib	3-protein esophageal cancer panel		Proteomic	EGFR variant 1; EGFR variant 2; EGFR variant 3; EGFR variant 4; SIRT2 variant 1 ; SIRT2 variant 2; SIRT2 variant 3; SIRT2 variant 4; TRIM44
839		EGFR	EGFR	EGFR_HUMAN	Receptor with enzyme activity	Epidermal growth factor receptor	Varlitinib	9-protein ovarian carcinoma panel		Proteomic	AR variant 1; AR variant 2; BID variant 1; BID variant 2; EEF2; EGFR variant 1; EGFR variant 2; EGFR variant 3; EGFR variant 4; HSPA1A; HSPA1B; MAP2K1; PRKCA; STAT5A; TAZ variant 1; TAZ variant 2
840		EGFR	EGFR	EGFR_HUMAN	Receptor with enzyme activity	Epidermal growth factor receptor	Varlitinib	14-gene expression glioblastoma panel		Genomic	AGT; CALCRL variant 1; CCL2; CHI3L1; CPE; EGFR variant 1; EGFR variant 2; EGFR variant 3; EGFR variant 4; IGFBPL1; MBP; MCF2 variant 2; OLFM1 variant 1; PACSIN1; PACSIN1 variant 1; SNCA variant 1; SNCA variant 2; SNCA variant 3; SNCA variant 4; SOD2 variant 1; SOD2 variant 2; SOD2 variant 3; TOP2A
841		EGFR	EGFR	EGFR_HUMAN	Receptor with enzyme activity	Epidermal growth factor receptor	Varlitinib	3-gene expression esophageal squamous cell cancer panel		Genomic	EGFR variant 1; EGFR variant 2; EGFR variant 3; EGFR variant 4; FSCN1; SP1; SP1 variant 3
842		EGFR	EGFR	EGFR_HUMAN	Receptor with enzyme activity	Epidermal growth factor receptor	Varlitinib	38-gene expression cancer panel		Genomic	ADORA2B; AGBL5 variant 1; ARNTL variant 1; ARNTL variant 2; CCDC141; CDKN1A variant 2; CLEC6A; CXCL2; CXCL6; CYS1; DIO2 variant 2; DNMT1 variant 1; DNMT1 variant 2; DNMT3A variant 1; DNMT3A variant 2; DNMT3A variant 3; EGFR variant 1; EGFR variant 2; EGFR variant 3; EGFR variant 4; EPAS1; EREG; IGJ; KIAA1430; LITAF; MBD1 variant 1; MBD1 variant 6; NNT variant 1; PER3; PI15; PLCXD2; PRKCG; PVR var…
843		EGFR	EGFR	EGFR_HUMAN	Receptor with enzyme activity	Epidermal growth factor receptor	Varlitinib	26-gene expression glioma panel		Genomic	EGFR variant 1; EGFR variant 2; EGFR variant 3; EGFR variant 4; ERBB2 variant 1; ERBB2 variant 2; FLT1; FLT1 variant 3; FLT4 variant 1; FLT4 variant 2; FZD1; FZD10; FZD2; FZD3; FZD4; FZD5; FZD6 variant 1; FZD6 variant 2; FZD7; FZD8; FZD9; IGF1R; ITGB1; ITGB3; ITGB4 variant 1; ITGB4 variant 3; ITGB5; ITGB6; ITGB7; ITGB8; KDR; MET variant 1; MET variant 2; PDGFRA; PDGFRB; sFLT1
844		EGFR	EGFR	EGFR_HUMAN	Receptor with enzyme activity	Epidermal growth factor receptor	Varlitinib	121-gene expression glioblastoma panel		Genomic	ACPP variant 1; AIM1; AK5 variant 1; ALCAM; ALDH1L1; AMPD3 variant 1; ANKS1B variant 1; ARMCX4 variant 1; ARPP21 variant 1; ARPP21 variant 6; ATP13A5; C6orf163; C9orf11 variant 1; CA10 variant 1; CCDC62 variant 2; CDH18 variant 1; CDR1; CFB; CHGA; CNTN3; CNTNAP2; CR1 variant F; CR1 variant S; CRYBB1; CRYM variant 1; CSMD2; CSMD3; CSMD3 variant c; CTTNBP2; DCX variant 1; DCX variant 2; DENND2A; DG…
845		EGFR	EGFR	EGFR_HUMAN	Receptor with enzyme activity	Epidermal growth factor receptor	Panitumumab	Epidermal growth factor receptor		Genomic; Proteomic	EGFR variant 1; EGFR variant 2; EGFR variant 3; EGFR variant 4
846		EGFR	EGFR	EGFR_HUMAN	Receptor with enzyme activity	Epidermal growth factor receptor	Panitumumab	OvaCheck		Proteomic	APOA1; APOC3; CCL3; CRP; EGFR variant 1; EGFR variant 3; IL18 variant 1; IL6; MB; MUC1; MUC16; TNC
847		EGFR	EGFR	EGFR_HUMAN	Receptor with enzyme activity	Epidermal growth factor receptor	Panitumumab	374-gene expression breast cancer panel		Genomic	ABCD3 variant 1; ABLIM1 variant 1; ACADSB; ACSS2 variant 1; ACTB; ADAMTS1; ADM; AKAP2 variant 1; ALDH4A1; ANG; AP2A2; AP2B1 variant 1; APOD; APP variant 1; ARF1; ARPC4 variant 1; ASPM; ATAD2; AURKA variant 1; AURKB; BBC3; BCL6 variant 1; BHLHB2; BIRC5 variant 1; BLM; BRCA1 variant BRCA1a; BTG2; BUB1; C16orf61; C1S variant 1; C20orf46; CAD; CCL18; CCNA2; CCNB1; CCNB2; CCNC variant 1; CCND1; CCNE1;…
848		EGFR	EGFR	EGFR_HUMAN	Receptor with enzyme activity	Epidermal growth factor receptor	Panitumumab	4-protein cancer panel		Proteomic	EGFR variant 1; EGFR variant 3; ERBB2 variant 1; MUC1; TACSTD1
849		EGFR	EGFR	EGFR_HUMAN	Receptor with enzyme activity	Epidermal growth factor receptor	Panitumumab	5-protein breast cancer panel		Proteomic	CD40LG; EGFR variant 1; EGFR variant 3; ERBB2 variant 1; MIF; MMP2 variant 1
850		EGFR	EGFR	EGFR_HUMAN	Receptor with enzyme activity	Epidermal growth factor receptor	Panitumumab	188-gene expression breast cancer panel		Genomic	ABAT variant 1; ADCY1; ANXA9; APRT; ARMCX2; ASPH variant 1; Adam19; BCL11A variant 1; BIRC5 variant 1; BTG2; BTN3A2 variant 1; BTRC variant 1; C16orf61; C2orf54 vaiant 1; CA12 variant 1; CALML5; CCL18; CDCA3; CDK1 variant 1; CDT1; CELSR2; CEP55; CLCA2; CLSTN2; COX6C; CRYAB; CTSC variant 1; CTSC variant 2; CX3CL1; CYP2B6; CYP4F8; DLG5; DLG7; DNALI1; DSC2 variant Dsc2a; DUSP6 variant 1; EGFR varian…
851		EGFR	EGFR	EGFR_HUMAN	Receptor with enzyme activity	Epidermal growth factor receptor	Panitumumab	4-protein lung cancer panel		Proteomic	EGFR variant 1; EGFR variant 3; KRT13; KRT5; TITF1
852		EGFR	EGFR	EGFR_HUMAN	Receptor with enzyme activity	Epidermal growth factor receptor	Panitumumab	4-gene expression lung cancer panel		Genomic	EGFR variant 1; EGFR variant 3; LCK; RND3 variant 2; WNT3A
853		EGFR	EGFR	EGFR_HUMAN	Receptor with enzyme activity	Epidermal growth factor receptor	Panitumumab	Prosigna		Genomic	ACTR3B variant 1; ANLN; BAG1; BIRC5 variant 1; BIRC5 variant 2; BIRC5 variant 3; BLVRA; CCNB1; CCNE1; CDC20; CDC6; CDCA1 variant 2; CDH3; CENPF; CEP55; CXXC5; EGFR variant 1; EGFR variant 2; EGFR variant 3; EGFR variant 4; ERBB2 variant 1; ERBB2 variant 2; ESR1 variant 1; ESR1 variant 2; ESR1 variant 3; ESR1 variant 4; EXO1 variant 1; FGFR4 variant 1; FGFR4 variant 2; FGFR4 variant 3; FOXA1; FOXC…
854		EGFR	EGFR	EGFR_HUMAN	Receptor with enzyme activity	Epidermal growth factor receptor	Panitumumab	5-protein cancer panel		Proteomic	BTC; EGFR variant 1; EGFR variant 3; ERBB2 variant 1; ERBB3 variant 1; NRG1 variant GGF; NRG1 variant GGF2; NRG1 variant HRG-alpha; NRG1 variant HRG-beta1; NRG1 variant HRG-beta2; NRG1 variant HRG-beta3; NRG1 variant HRG-gamma; NRG1 variant SMDF; NRG1 variant ndf43
855		EGFR	EGFR	EGFR_HUMAN	Receptor with enzyme activity	Epidermal growth factor receptor	Panitumumab	VeriPsych		Proteomic	ACPP variant 1; AHSG; APCS; APOA1; APOA2; APOB; APOC1; APOH; B2M; BDNF variant 3; BDNF variant 4; BTC; C3; CALB1; CCL22; CCL3; CCL8; CD5L; CGA; CTGF; EDN1 variant 1; EGFR variant 1; EGFR variant 3; FTH1; FTL; HAVCR1 variant 1; HP variant 1; ICAM1; IL10; IL11; IL17; IL1B; IL6R variant 1; IL7; LHB; MIF; MMP2 variant 1; MUC16; PRL variant 1; PYY; SERPINA1 variant 1; SORT1; TF; THPO; TIMP1; TNFRSF10C…
856		EGFR	EGFR	EGFR_HUMAN	Receptor with enzyme activity	Epidermal growth factor receptor	Panitumumab	6-Protein colorectal cancer panel		Proteomic	CD63 variant 1; CD81; CD9; EGFR variant 1; EGFR variant 3; STEAP1; TACSTD1
857		EGFR	EGFR	EGFR_HUMAN	Receptor with enzyme activity	Epidermal growth factor receptor	Panitumumab	6-gene copy number lung cancer panel		Genomic	EGFR variant 1; EGFR variant 2; EGFR variant 3; EGFR variant 4; GLI3; NFE2L3; SDK1 variant 1
858		EGFR	EGFR	EGFR_HUMAN	Receptor with enzyme activity	Epidermal growth factor receptor	Panitumumab	47-gene expression ovarian cancer panel		Genomic	AKT1 variant 1; AKT2 variant 1; AKT3 variant 1; BAD; BAX variant beta; BAX variant delta; BCL2L1 variant 1; CDK1 variant 1; EGFR variant 1; EGFR variant 2; EGFR variant 3; EGFR variant 4; GNAS variant 1; GNB1; GNB2; GNB3; GNG11; GNG12; GNG3; GNG4; GNG7; HRAS variant 1; IRS1; MAP2K2; PIK3CA; PIK3CB; PIK3CD; PPM1B variant 1; PPM1D; PPM1F; PPM1G; PPM2C; PRKACB variant 1; PRKAR1A variant 1; PRKAR2A; …
859		EGFR	EGFR	EGFR_HUMAN	Receptor with enzyme activity	Epidermal growth factor receptor	Panitumumab	3-protein colorectal cancer panel		Proteomic	CAPG; EGFR variant 1; EGFR variant 2; EGFR variant 3; EGFR variant 4; MFAP3L variant 1
860		EGFR	EGFR	EGFR_HUMAN	Receptor with enzyme activity	Epidermal growth factor receptor	Panitumumab	4-gene expression bladder cancer panel		Genomic	EGFR variant 1; EGFR variant 2; EGFR variant 3; EGFR variant 4; IL1B; S100A8; S100A9
861		EGFR	EGFR	EGFR_HUMAN	Receptor with enzyme activity	Epidermal growth factor receptor	Panitumumab	44-gene expression breast cancer panel		Genomic	ADAMTS4; ANXA1; APOL3 alpha/d variant; CD109 variant 1; CD2; CLDN10 variant b; CORIN; CYP2B6; EGFR variant 1; EGFR variant 2; EGFR variant 3; EGFR variant 4; EGR1; ERBB2 variant 1; ESR1 variant 1; ETV7; FAM19A5; FOSB; FYB variant 1; GBP5 variant 1; GRB14; IDO1; IFI44L; IKZF3 variant 1; ITGAL; KLHDC7B; LATS2; LRP4; MFAP5; MX1; NAT1; NLRC5; OLFM4; PDCD1LG1; PPP1R1A; PRAME variant 1; PRICKLE1 varian…
862		EGFR	EGFR	EGFR_HUMAN	Receptor with enzyme activity	Epidermal growth factor receptor	Panitumumab	3-gene expression lung cancer panel		Genomic	CA9; CSF1 variant 1; EGFR variant 1; EGFR variant 2; EGFR variant 3; EGFR variant 4
863		EGFR	EGFR	EGFR_HUMAN	Receptor with enzyme activity	Epidermal growth factor receptor	Panitumumab	3-gene expression gastric cancer panel		Genomic	EGFR variant 1; EGFR variant 2; EGFR variant 3; EGFR variant 4; FGFR2 variant 1; FGFR2 variant 2; FGFR2 variant 3; FGFR2 variant 5; MYC
864		EGFR	EGFR	EGFR_HUMAN	Receptor with enzyme activity	Epidermal growth factor receptor	Panitumumab	15-gene expression breast cancer panel		Genomic	CTSD; E2F1; EGFR variant 1; EGFR variant 2; EGFR variant 3; EGFR variant 4; FIGF; GSTP1; MMP1 variant 1; MMP11; PLAU variant 1; PLAUR variant 1; SERPINE1 variant 1; TGFB1; TYMP variant 2; VEGFA; VEGFA variant 1; VEGFA variant 4; VEGFA variant 6; VEGFA variant 7
865		EGFR	EGFR	EGFR_HUMAN	Receptor with enzyme activity	Epidermal growth factor receptor	Panitumumab	47-gene expression cancer panel		Genomic	AKT1 variant 1; AKT2 variant 1; AKT3 variant 1; BAD; BAX variant beta; BAX variant delta; BCL2L1 variant 1; BCL2L1 variant 2; CDK1 variant 1; EGFR variant 1; EGFR variant 2; EGFR variant 3; EGFR variant 4; GNAS variant 1; GNB1; GNB2; GNB3; GNB5 variant 2; GNG10 variant 1; GNG11; GNG12; GNG13; GNG3; GNG4; GNG5; GNG7; HRAS variant 1; IRS1; MAP2K2; PIK3CA; PIK3CB; PIK3CD; PPM1A variant 3; PPM1B vari…
866		EGFR	EGFR	EGFR_HUMAN	Receptor with enzyme activity	Epidermal growth factor receptor	Panitumumab	2-gene expression colorectal cancer panel		Genomic	AREG; EGFR variant 1; EGFR variant 2; EGFR variant 3; EGFR variant 4
867		EGFR	EGFR	EGFR_HUMAN	Receptor with enzyme activity	Epidermal growth factor receptor	Panitumumab	5-protein neurological panel		Proteomic	CCL11; EGFR variant 1; EGFR variant 2; EGFR variant 3; EGFR variant 4; PRL variant 1; S100A12; TIMP4
868		EGFR	EGFR	EGFR_HUMAN	Receptor with enzyme activity	Epidermal growth factor receptor	Panitumumab	4-protein oral cancer panel		Proteomic	EGFR variant 1; EGFR variant 2; EGFR variant 3; EGFR variant 4; ERBB2 variant 1; ERBB2 variant 2; LAMC2; RHOC variant 1
869		EGFR	EGFR	EGFR_HUMAN	Receptor with enzyme activity	Epidermal growth factor receptor	Panitumumab	12-gene expression melanoma panel		Genomic	COL11A1 variant A; CXCL13; EGFR variant 1; EGFR variant 2; EGFR variant 3; EGFR variant 4; FGFR2 variant 1; FGFR2 variant 2; FGFR2 variant 3; FGFR2 variant 4; FGFR2 variant 5; FGFR2 variant 6; FGFR2 variant 7; FGFR2 variant 8; FGFR2 variant 9; FGFR3 variant 1; FGFR3 variant 3; IL8; PPP2R2C; PTPRF; SHC4; TNC; WNT4
870		EGFR	EGFR	EGFR_HUMAN	Receptor with enzyme activity	Epidermal growth factor receptor	Panitumumab	10-protein liver cancer panel		Proteomic	AFP; CDH1; CEACAM5 variant 1; EGFR variant 1; EGFR variant 2; EGFR variant 3; EGFR variant 4; ERBB2 variant 1; ERBB2 variant 2; KIT; MMP9; MUC1; MUC1 variant 5; MUC16; SPP1 variant 1; SPP1 variant 2; SPP1 variant 3; SPP1 variant 5
871		EGFR	EGFR	EGFR_HUMAN	Receptor with enzyme activity	Epidermal growth factor receptor	Panitumumab	3-protein esophageal cancer panel		Proteomic	EGFR variant 1; EGFR variant 2; EGFR variant 3; EGFR variant 4; SIRT2 variant 1 ; SIRT2 variant 2; SIRT2 variant 3; SIRT2 variant 4; TRIM44
872		EGFR	EGFR	EGFR_HUMAN	Receptor with enzyme activity	Epidermal growth factor receptor	Panitumumab	9-protein ovarian carcinoma panel		Proteomic	AR variant 1; AR variant 2; BID variant 1; BID variant 2; EEF2; EGFR variant 1; EGFR variant 2; EGFR variant 3; EGFR variant 4; HSPA1A; HSPA1B; MAP2K1; PRKCA; STAT5A; TAZ variant 1; TAZ variant 2
873		EGFR	EGFR	EGFR_HUMAN	Receptor with enzyme activity	Epidermal growth factor receptor	Panitumumab	14-gene expression glioblastoma panel		Genomic	AGT; CALCRL variant 1; CCL2; CHI3L1; CPE; EGFR variant 1; EGFR variant 2; EGFR variant 3; EGFR variant 4; IGFBPL1; MBP; MCF2 variant 2; OLFM1 variant 1; PACSIN1; PACSIN1 variant 1; SNCA variant 1; SNCA variant 2; SNCA variant 3; SNCA variant 4; SOD2 variant 1; SOD2 variant 2; SOD2 variant 3; TOP2A
874		EGFR	EGFR	EGFR_HUMAN	Receptor with enzyme activity	Epidermal growth factor receptor	Panitumumab	3-gene expression esophageal squamous cell cancer panel		Genomic	EGFR variant 1; EGFR variant 2; EGFR variant 3; EGFR variant 4; FSCN1; SP1; SP1 variant 3
875		EGFR	EGFR	EGFR_HUMAN	Receptor with enzyme activity	Epidermal growth factor receptor	Panitumumab	38-gene expression cancer panel		Genomic	ADORA2B; AGBL5 variant 1; ARNTL variant 1; ARNTL variant 2; CCDC141; CDKN1A variant 2; CLEC6A; CXCL2; CXCL6; CYS1; DIO2 variant 2; DNMT1 variant 1; DNMT1 variant 2; DNMT3A variant 1; DNMT3A variant 2; DNMT3A variant 3; EGFR variant 1; EGFR variant 2; EGFR variant 3; EGFR variant 4; EPAS1; EREG; IGJ; KIAA1430; LITAF; MBD1 variant 1; MBD1 variant 6; NNT variant 1; PER3; PI15; PLCXD2; PRKCG; PVR var…
876		EGFR	EGFR	EGFR_HUMAN	Receptor with enzyme activity	Epidermal growth factor receptor	Panitumumab	26-gene expression glioma panel		Genomic	EGFR variant 1; EGFR variant 2; EGFR variant 3; EGFR variant 4; ERBB2 variant 1; ERBB2 variant 2; FLT1; FLT1 variant 3; FLT4 variant 1; FLT4 variant 2; FZD1; FZD10; FZD2; FZD3; FZD4; FZD5; FZD6 variant 1; FZD6 variant 2; FZD7; FZD8; FZD9; IGF1R; ITGB1; ITGB3; ITGB4 variant 1; ITGB4 variant 3; ITGB5; ITGB6; ITGB7; ITGB8; KDR; MET variant 1; MET variant 2; PDGFRA; PDGFRB; sFLT1
877		EGFR	EGFR	EGFR_HUMAN	Receptor with enzyme activity	Epidermal growth factor receptor	Panitumumab	121-gene expression glioblastoma panel		Genomic	ACPP variant 1; AIM1; AK5 variant 1; ALCAM; ALDH1L1; AMPD3 variant 1; ANKS1B variant 1; ARMCX4 variant 1; ARPP21 variant 1; ARPP21 variant 6; ATP13A5; C6orf163; C9orf11 variant 1; CA10 variant 1; CCDC62 variant 2; CDH18 variant 1; CDR1; CFB; CHGA; CNTN3; CNTNAP2; CR1 variant F; CR1 variant S; CRYBB1; CRYM variant 1; CSMD2; CSMD3; CSMD3 variant c; CTTNBP2; DCX variant 1; DCX variant 2; DENND2A; DG…
878		EGFR	EGFR	EGFR_HUMAN	Receptor with enzyme activity	Epidermal growth factor receptor	DAB389EGF	Epidermal growth factor receptor		Genomic; Proteomic	EGFR variant 1; EGFR variant 2; EGFR variant 3; EGFR variant 4
879		EGFR	EGFR	EGFR_HUMAN	Receptor with enzyme activity	Epidermal growth factor receptor	DAB389EGF	OvaCheck		Proteomic	APOA1; APOC3; CCL3; CRP; EGFR variant 1; EGFR variant 3; IL18 variant 1; IL6; MB; MUC1; MUC16; TNC
880		EGFR	EGFR	EGFR_HUMAN	Receptor with enzyme activity	Epidermal growth factor receptor	DAB389EGF	374-gene expression breast cancer panel		Genomic	ABCD3 variant 1; ABLIM1 variant 1; ACADSB; ACSS2 variant 1; ACTB; ADAMTS1; ADM; AKAP2 variant 1; ALDH4A1; ANG; AP2A2; AP2B1 variant 1; APOD; APP variant 1; ARF1; ARPC4 variant 1; ASPM; ATAD2; AURKA variant 1; AURKB; BBC3; BCL6 variant 1; BHLHB2; BIRC5 variant 1; BLM; BRCA1 variant BRCA1a; BTG2; BUB1; C16orf61; C1S variant 1; C20orf46; CAD; CCL18; CCNA2; CCNB1; CCNB2; CCNC variant 1; CCND1; CCNE1;…
881		EGFR	EGFR	EGFR_HUMAN	Receptor with enzyme activity	Epidermal growth factor receptor	DAB389EGF	4-protein cancer panel		Proteomic	EGFR variant 1; EGFR variant 3; ERBB2 variant 1; MUC1; TACSTD1
882		EGFR	EGFR	EGFR_HUMAN	Receptor with enzyme activity	Epidermal growth factor receptor	DAB389EGF	5-protein breast cancer panel		Proteomic	CD40LG; EGFR variant 1; EGFR variant 3; ERBB2 variant 1; MIF; MMP2 variant 1
883		EGFR	EGFR	EGFR_HUMAN	Receptor with enzyme activity	Epidermal growth factor receptor	DAB389EGF	188-gene expression breast cancer panel		Genomic	ABAT variant 1; ADCY1; ANXA9; APRT; ARMCX2; ASPH variant 1; Adam19; BCL11A variant 1; BIRC5 variant 1; BTG2; BTN3A2 variant 1; BTRC variant 1; C16orf61; C2orf54 vaiant 1; CA12 variant 1; CALML5; CCL18; CDCA3; CDK1 variant 1; CDT1; CELSR2; CEP55; CLCA2; CLSTN2; COX6C; CRYAB; CTSC variant 1; CTSC variant 2; CX3CL1; CYP2B6; CYP4F8; DLG5; DLG7; DNALI1; DSC2 variant Dsc2a; DUSP6 variant 1; EGFR varian…
884		EGFR	EGFR	EGFR_HUMAN	Receptor with enzyme activity	Epidermal growth factor receptor	DAB389EGF	4-protein lung cancer panel		Proteomic	EGFR variant 1; EGFR variant 3; KRT13; KRT5; TITF1
885		EGFR	EGFR	EGFR_HUMAN	Receptor with enzyme activity	Epidermal growth factor receptor	DAB389EGF	4-gene expression lung cancer panel		Genomic	EGFR variant 1; EGFR variant 3; LCK; RND3 variant 2; WNT3A
886		EGFR	EGFR	EGFR_HUMAN	Receptor with enzyme activity	Epidermal growth factor receptor	DAB389EGF	Prosigna		Genomic	ACTR3B variant 1; ANLN; BAG1; BIRC5 variant 1; BIRC5 variant 2; BIRC5 variant 3; BLVRA; CCNB1; CCNE1; CDC20; CDC6; CDCA1 variant 2; CDH3; CENPF; CEP55; CXXC5; EGFR variant 1; EGFR variant 2; EGFR variant 3; EGFR variant 4; ERBB2 variant 1; ERBB2 variant 2; ESR1 variant 1; ESR1 variant 2; ESR1 variant 3; ESR1 variant 4; EXO1 variant 1; FGFR4 variant 1; FGFR4 variant 2; FGFR4 variant 3; FOXA1; FOXC…
887		EGFR	EGFR	EGFR_HUMAN	Receptor with enzyme activity	Epidermal growth factor receptor	DAB389EGF	5-protein cancer panel		Proteomic	BTC; EGFR variant 1; EGFR variant 3; ERBB2 variant 1; ERBB3 variant 1; NRG1 variant GGF; NRG1 variant GGF2; NRG1 variant HRG-alpha; NRG1 variant HRG-beta1; NRG1 variant HRG-beta2; NRG1 variant HRG-beta3; NRG1 variant HRG-gamma; NRG1 variant SMDF; NRG1 variant ndf43
888		EGFR	EGFR	EGFR_HUMAN	Receptor with enzyme activity	Epidermal growth factor receptor	DAB389EGF	VeriPsych		Proteomic	ACPP variant 1; AHSG; APCS; APOA1; APOA2; APOB; APOC1; APOH; B2M; BDNF variant 3; BDNF variant 4; BTC; C3; CALB1; CCL22; CCL3; CCL8; CD5L; CGA; CTGF; EDN1 variant 1; EGFR variant 1; EGFR variant 3; FTH1; FTL; HAVCR1 variant 1; HP variant 1; ICAM1; IL10; IL11; IL17; IL1B; IL6R variant 1; IL7; LHB; MIF; MMP2 variant 1; MUC16; PRL variant 1; PYY; SERPINA1 variant 1; SORT1; TF; THPO; TIMP1; TNFRSF10C…
889		EGFR	EGFR	EGFR_HUMAN	Receptor with enzyme activity	Epidermal growth factor receptor	DAB389EGF	6-Protein colorectal cancer panel		Proteomic	CD63 variant 1; CD81; CD9; EGFR variant 1; EGFR variant 3; STEAP1; TACSTD1
890		EGFR	EGFR	EGFR_HUMAN	Receptor with enzyme activity	Epidermal growth factor receptor	DAB389EGF	6-gene copy number lung cancer panel		Genomic	EGFR variant 1; EGFR variant 2; EGFR variant 3; EGFR variant 4; GLI3; NFE2L3; SDK1 variant 1
891		EGFR	EGFR	EGFR_HUMAN	Receptor with enzyme activity	Epidermal growth factor receptor	DAB389EGF	47-gene expression ovarian cancer panel		Genomic	AKT1 variant 1; AKT2 variant 1; AKT3 variant 1; BAD; BAX variant beta; BAX variant delta; BCL2L1 variant 1; CDK1 variant 1; EGFR variant 1; EGFR variant 2; EGFR variant 3; EGFR variant 4; GNAS variant 1; GNB1; GNB2; GNB3; GNG11; GNG12; GNG3; GNG4; GNG7; HRAS variant 1; IRS1; MAP2K2; PIK3CA; PIK3CB; PIK3CD; PPM1B variant 1; PPM1D; PPM1F; PPM1G; PPM2C; PRKACB variant 1; PRKAR1A variant 1; PRKAR2A; …
892		EGFR	EGFR	EGFR_HUMAN	Receptor with enzyme activity	Epidermal growth factor receptor	DAB389EGF	3-protein colorectal cancer panel		Proteomic	CAPG; EGFR variant 1; EGFR variant 2; EGFR variant 3; EGFR variant 4; MFAP3L variant 1
893		EGFR	EGFR	EGFR_HUMAN	Receptor with enzyme activity	Epidermal growth factor receptor	DAB389EGF	4-gene expression bladder cancer panel		Genomic	EGFR variant 1; EGFR variant 2; EGFR variant 3; EGFR variant 4; IL1B; S100A8; S100A9
894		EGFR	EGFR	EGFR_HUMAN	Receptor with enzyme activity	Epidermal growth factor receptor	DAB389EGF	44-gene expression breast cancer panel		Genomic	ADAMTS4; ANXA1; APOL3 alpha/d variant; CD109 variant 1; CD2; CLDN10 variant b; CORIN; CYP2B6; EGFR variant 1; EGFR variant 2; EGFR variant 3; EGFR variant 4; EGR1; ERBB2 variant 1; ESR1 variant 1; ETV7; FAM19A5; FOSB; FYB variant 1; GBP5 variant 1; GRB14; IDO1; IFI44L; IKZF3 variant 1; ITGAL; KLHDC7B; LATS2; LRP4; MFAP5; MX1; NAT1; NLRC5; OLFM4; PDCD1LG1; PPP1R1A; PRAME variant 1; PRICKLE1 varian…
895		EGFR	EGFR	EGFR_HUMAN	Receptor with enzyme activity	Epidermal growth factor receptor	DAB389EGF	3-gene expression lung cancer panel		Genomic	CA9; CSF1 variant 1; EGFR variant 1; EGFR variant 2; EGFR variant 3; EGFR variant 4
896		EGFR	EGFR	EGFR_HUMAN	Receptor with enzyme activity	Epidermal growth factor receptor	DAB389EGF	3-gene expression gastric cancer panel		Genomic	EGFR variant 1; EGFR variant 2; EGFR variant 3; EGFR variant 4; FGFR2 variant 1; FGFR2 variant 2; FGFR2 variant 3; FGFR2 variant 5; MYC
897		EGFR	EGFR	EGFR_HUMAN	Receptor with enzyme activity	Epidermal growth factor receptor	DAB389EGF	15-gene expression breast cancer panel		Genomic	CTSD; E2F1; EGFR variant 1; EGFR variant 2; EGFR variant 3; EGFR variant 4; FIGF; GSTP1; MMP1 variant 1; MMP11; PLAU variant 1; PLAUR variant 1; SERPINE1 variant 1; TGFB1; TYMP variant 2; VEGFA; VEGFA variant 1; VEGFA variant 4; VEGFA variant 6; VEGFA variant 7
898		EGFR	EGFR	EGFR_HUMAN	Receptor with enzyme activity	Epidermal growth factor receptor	DAB389EGF	47-gene expression cancer panel		Genomic	AKT1 variant 1; AKT2 variant 1; AKT3 variant 1; BAD; BAX variant beta; BAX variant delta; BCL2L1 variant 1; BCL2L1 variant 2; CDK1 variant 1; EGFR variant 1; EGFR variant 2; EGFR variant 3; EGFR variant 4; GNAS variant 1; GNB1; GNB2; GNB3; GNB5 variant 2; GNG10 variant 1; GNG11; GNG12; GNG13; GNG3; GNG4; GNG5; GNG7; HRAS variant 1; IRS1; MAP2K2; PIK3CA; PIK3CB; PIK3CD; PPM1A variant 3; PPM1B vari…
899		EGFR	EGFR	EGFR_HUMAN	Receptor with enzyme activity	Epidermal growth factor receptor	DAB389EGF	2-gene expression colorectal cancer panel		Genomic	AREG; EGFR variant 1; EGFR variant 2; EGFR variant 3; EGFR variant 4
900		EGFR	EGFR	EGFR_HUMAN	Receptor with enzyme activity	Epidermal growth factor receptor	DAB389EGF	5-protein neurological panel		Proteomic	CCL11; EGFR variant 1; EGFR variant 2; EGFR variant 3; EGFR variant 4; PRL variant 1; S100A12; TIMP4
901		EGFR	EGFR	EGFR_HUMAN	Receptor with enzyme activity	Epidermal growth factor receptor	DAB389EGF	4-protein oral cancer panel		Proteomic	EGFR variant 1; EGFR variant 2; EGFR variant 3; EGFR variant 4; ERBB2 variant 1; ERBB2 variant 2; LAMC2; RHOC variant 1
902		EGFR	EGFR	EGFR_HUMAN	Receptor with enzyme activity	Epidermal growth factor receptor	DAB389EGF	12-gene expression melanoma panel		Genomic	COL11A1 variant A; CXCL13; EGFR variant 1; EGFR variant 2; EGFR variant 3; EGFR variant 4; FGFR2 variant 1; FGFR2 variant 2; FGFR2 variant 3; FGFR2 variant 4; FGFR2 variant 5; FGFR2 variant 6; FGFR2 variant 7; FGFR2 variant 8; FGFR2 variant 9; FGFR3 variant 1; FGFR3 variant 3; IL8; PPP2R2C; PTPRF; SHC4; TNC; WNT4
903		EGFR	EGFR	EGFR_HUMAN	Receptor with enzyme activity	Epidermal growth factor receptor	DAB389EGF	10-protein liver cancer panel		Proteomic	AFP; CDH1; CEACAM5 variant 1; EGFR variant 1; EGFR variant 2; EGFR variant 3; EGFR variant 4; ERBB2 variant 1; ERBB2 variant 2; KIT; MMP9; MUC1; MUC1 variant 5; MUC16; SPP1 variant 1; SPP1 variant 2; SPP1 variant 3; SPP1 variant 5
904		EGFR	EGFR	EGFR_HUMAN	Receptor with enzyme activity	Epidermal growth factor receptor	DAB389EGF	3-protein esophageal cancer panel		Proteomic	EGFR variant 1; EGFR variant 2; EGFR variant 3; EGFR variant 4; SIRT2 variant 1 ; SIRT2 variant 2; SIRT2 variant 3; SIRT2 variant 4; TRIM44
905		EGFR	EGFR	EGFR_HUMAN	Receptor with enzyme activity	Epidermal growth factor receptor	DAB389EGF	9-protein ovarian carcinoma panel		Proteomic	AR variant 1; AR variant 2; BID variant 1; BID variant 2; EEF2; EGFR variant 1; EGFR variant 2; EGFR variant 3; EGFR variant 4; HSPA1A; HSPA1B; MAP2K1; PRKCA; STAT5A; TAZ variant 1; TAZ variant 2
906		EGFR	EGFR	EGFR_HUMAN	Receptor with enzyme activity	Epidermal growth factor receptor	DAB389EGF	14-gene expression glioblastoma panel		Genomic	AGT; CALCRL variant 1; CCL2; CHI3L1; CPE; EGFR variant 1; EGFR variant 2; EGFR variant 3; EGFR variant 4; IGFBPL1; MBP; MCF2 variant 2; OLFM1 variant 1; PACSIN1; PACSIN1 variant 1; SNCA variant 1; SNCA variant 2; SNCA variant 3; SNCA variant 4; SOD2 variant 1; SOD2 variant 2; SOD2 variant 3; TOP2A
907		EGFR	EGFR	EGFR_HUMAN	Receptor with enzyme activity	Epidermal growth factor receptor	DAB389EGF	3-gene expression esophageal squamous cell cancer panel		Genomic	EGFR variant 1; EGFR variant 2; EGFR variant 3; EGFR variant 4; FSCN1; SP1; SP1 variant 3
908		EGFR	EGFR	EGFR_HUMAN	Receptor with enzyme activity	Epidermal growth factor receptor	DAB389EGF	38-gene expression cancer panel		Genomic	ADORA2B; AGBL5 variant 1; ARNTL variant 1; ARNTL variant 2; CCDC141; CDKN1A variant 2; CLEC6A; CXCL2; CXCL6; CYS1; DIO2 variant 2; DNMT1 variant 1; DNMT1 variant 2; DNMT3A variant 1; DNMT3A variant 2; DNMT3A variant 3; EGFR variant 1; EGFR variant 2; EGFR variant 3; EGFR variant 4; EPAS1; EREG; IGJ; KIAA1430; LITAF; MBD1 variant 1; MBD1 variant 6; NNT variant 1; PER3; PI15; PLCXD2; PRKCG; PVR var…
909		EGFR	EGFR	EGFR_HUMAN	Receptor with enzyme activity	Epidermal growth factor receptor	DAB389EGF	26-gene expression glioma panel		Genomic	EGFR variant 1; EGFR variant 2; EGFR variant 3; EGFR variant 4; ERBB2 variant 1; ERBB2 variant 2; FLT1; FLT1 variant 3; FLT4 variant 1; FLT4 variant 2; FZD1; FZD10; FZD2; FZD3; FZD4; FZD5; FZD6 variant 1; FZD6 variant 2; FZD7; FZD8; FZD9; IGF1R; ITGB1; ITGB3; ITGB4 variant 1; ITGB4 variant 3; ITGB5; ITGB6; ITGB7; ITGB8; KDR; MET variant 1; MET variant 2; PDGFRA; PDGFRB; sFLT1
910		EGFR	EGFR	EGFR_HUMAN	Receptor with enzyme activity	Epidermal growth factor receptor	DAB389EGF	121-gene expression glioblastoma panel		Genomic	ACPP variant 1; AIM1; AK5 variant 1; ALCAM; ALDH1L1; AMPD3 variant 1; ANKS1B variant 1; ARMCX4 variant 1; ARPP21 variant 1; ARPP21 variant 6; ATP13A5; C6orf163; C9orf11 variant 1; CA10 variant 1; CCDC62 variant 2; CDH18 variant 1; CDR1; CFB; CHGA; CNTN3; CNTNAP2; CR1 variant F; CR1 variant S; CRYBB1; CRYM variant 1; CSMD2; CSMD3; CSMD3 variant c; CTTNBP2; DCX variant 1; DCX variant 2; DENND2A; DG…
911		EGFR	EGFR	EGFR_HUMAN	Receptor with enzyme activity	Epidermal growth factor receptor	TGF-Alpha-PE40	Epidermal growth factor receptor		Genomic; Proteomic	EGFR variant 1; EGFR variant 2; EGFR variant 3; EGFR variant 4
912		EGFR	EGFR	EGFR_HUMAN	Receptor with enzyme activity	Epidermal growth factor receptor	TGF-Alpha-PE40	OvaCheck		Proteomic	APOA1; APOC3; CCL3; CRP; EGFR variant 1; EGFR variant 3; IL18 variant 1; IL6; MB; MUC1; MUC16; TNC
913		EGFR	EGFR	EGFR_HUMAN	Receptor with enzyme activity	Epidermal growth factor receptor	TGF-Alpha-PE40	374-gene expression breast cancer panel		Genomic	ABCD3 variant 1; ABLIM1 variant 1; ACADSB; ACSS2 variant 1; ACTB; ADAMTS1; ADM; AKAP2 variant 1; ALDH4A1; ANG; AP2A2; AP2B1 variant 1; APOD; APP variant 1; ARF1; ARPC4 variant 1; ASPM; ATAD2; AURKA variant 1; AURKB; BBC3; BCL6 variant 1; BHLHB2; BIRC5 variant 1; BLM; BRCA1 variant BRCA1a; BTG2; BUB1; C16orf61; C1S variant 1; C20orf46; CAD; CCL18; CCNA2; CCNB1; CCNB2; CCNC variant 1; CCND1; CCNE1;…
914		EGFR	EGFR	EGFR_HUMAN	Receptor with enzyme activity	Epidermal growth factor receptor	TGF-Alpha-PE40	4-protein cancer panel		Proteomic	EGFR variant 1; EGFR variant 3; ERBB2 variant 1; MUC1; TACSTD1
915		EGFR	EGFR	EGFR_HUMAN	Receptor with enzyme activity	Epidermal growth factor receptor	TGF-Alpha-PE40	5-protein breast cancer panel		Proteomic	CD40LG; EGFR variant 1; EGFR variant 3; ERBB2 variant 1; MIF; MMP2 variant 1
916		EGFR	EGFR	EGFR_HUMAN	Receptor with enzyme activity	Epidermal growth factor receptor	TGF-Alpha-PE40	188-gene expression breast cancer panel		Genomic	ABAT variant 1; ADCY1; ANXA9; APRT; ARMCX2; ASPH variant 1; Adam19; BCL11A variant 1; BIRC5 variant 1; BTG2; BTN3A2 variant 1; BTRC variant 1; C16orf61; C2orf54 vaiant 1; CA12 variant 1; CALML5; CCL18; CDCA3; CDK1 variant 1; CDT1; CELSR2; CEP55; CLCA2; CLSTN2; COX6C; CRYAB; CTSC variant 1; CTSC variant 2; CX3CL1; CYP2B6; CYP4F8; DLG5; DLG7; DNALI1; DSC2 variant Dsc2a; DUSP6 variant 1; EGFR varian…
917		EGFR	EGFR	EGFR_HUMAN	Receptor with enzyme activity	Epidermal growth factor receptor	TGF-Alpha-PE40	4-protein lung cancer panel		Proteomic	EGFR variant 1; EGFR variant 3; KRT13; KRT5; TITF1
918		EGFR	EGFR	EGFR_HUMAN	Receptor with enzyme activity	Epidermal growth factor receptor	TGF-Alpha-PE40	4-gene expression lung cancer panel		Genomic	EGFR variant 1; EGFR variant 3; LCK; RND3 variant 2; WNT3A
919		EGFR	EGFR	EGFR_HUMAN	Receptor with enzyme activity	Epidermal growth factor receptor	TGF-Alpha-PE40	Prosigna		Genomic	ACTR3B variant 1; ANLN; BAG1; BIRC5 variant 1; BIRC5 variant 2; BIRC5 variant 3; BLVRA; CCNB1; CCNE1; CDC20; CDC6; CDCA1 variant 2; CDH3; CENPF; CEP55; CXXC5; EGFR variant 1; EGFR variant 2; EGFR variant 3; EGFR variant 4; ERBB2 variant 1; ERBB2 variant 2; ESR1 variant 1; ESR1 variant 2; ESR1 variant 3; ESR1 variant 4; EXO1 variant 1; FGFR4 variant 1; FGFR4 variant 2; FGFR4 variant 3; FOXA1; FOXC…
920		EGFR	EGFR	EGFR_HUMAN	Receptor with enzyme activity	Epidermal growth factor receptor	TGF-Alpha-PE40	5-protein cancer panel		Proteomic	BTC; EGFR variant 1; EGFR variant 3; ERBB2 variant 1; ERBB3 variant 1; NRG1 variant GGF; NRG1 variant GGF2; NRG1 variant HRG-alpha; NRG1 variant HRG-beta1; NRG1 variant HRG-beta2; NRG1 variant HRG-beta3; NRG1 variant HRG-gamma; NRG1 variant SMDF; NRG1 variant ndf43
921		EGFR	EGFR	EGFR_HUMAN	Receptor with enzyme activity	Epidermal growth factor receptor	TGF-Alpha-PE40	VeriPsych		Proteomic	ACPP variant 1; AHSG; APCS; APOA1; APOA2; APOB; APOC1; APOH; B2M; BDNF variant 3; BDNF variant 4; BTC; C3; CALB1; CCL22; CCL3; CCL8; CD5L; CGA; CTGF; EDN1 variant 1; EGFR variant 1; EGFR variant 3; FTH1; FTL; HAVCR1 variant 1; HP variant 1; ICAM1; IL10; IL11; IL17; IL1B; IL6R variant 1; IL7; LHB; MIF; MMP2 variant 1; MUC16; PRL variant 1; PYY; SERPINA1 variant 1; SORT1; TF; THPO; TIMP1; TNFRSF10C…
922		EGFR	EGFR	EGFR_HUMAN	Receptor with enzyme activity	Epidermal growth factor receptor	TGF-Alpha-PE40	6-Protein colorectal cancer panel		Proteomic	CD63 variant 1; CD81; CD9; EGFR variant 1; EGFR variant 3; STEAP1; TACSTD1
923		EGFR	EGFR	EGFR_HUMAN	Receptor with enzyme activity	Epidermal growth factor receptor	TGF-Alpha-PE40	6-gene copy number lung cancer panel		Genomic	EGFR variant 1; EGFR variant 2; EGFR variant 3; EGFR variant 4; GLI3; NFE2L3; SDK1 variant 1
924		EGFR	EGFR	EGFR_HUMAN	Receptor with enzyme activity	Epidermal growth factor receptor	TGF-Alpha-PE40	47-gene expression ovarian cancer panel		Genomic	AKT1 variant 1; AKT2 variant 1; AKT3 variant 1; BAD; BAX variant beta; BAX variant delta; BCL2L1 variant 1; CDK1 variant 1; EGFR variant 1; EGFR variant 2; EGFR variant 3; EGFR variant 4; GNAS variant 1; GNB1; GNB2; GNB3; GNG11; GNG12; GNG3; GNG4; GNG7; HRAS variant 1; IRS1; MAP2K2; PIK3CA; PIK3CB; PIK3CD; PPM1B variant 1; PPM1D; PPM1F; PPM1G; PPM2C; PRKACB variant 1; PRKAR1A variant 1; PRKAR2A; …
925		EGFR	EGFR	EGFR_HUMAN	Receptor with enzyme activity	Epidermal growth factor receptor	TGF-Alpha-PE40	3-protein colorectal cancer panel		Proteomic	CAPG; EGFR variant 1; EGFR variant 2; EGFR variant 3; EGFR variant 4; MFAP3L variant 1
926		EGFR	EGFR	EGFR_HUMAN	Receptor with enzyme activity	Epidermal growth factor receptor	TGF-Alpha-PE40	4-gene expression bladder cancer panel		Genomic	EGFR variant 1; EGFR variant 2; EGFR variant 3; EGFR variant 4; IL1B; S100A8; S100A9
927		EGFR	EGFR	EGFR_HUMAN	Receptor with enzyme activity	Epidermal growth factor receptor	TGF-Alpha-PE40	44-gene expression breast cancer panel		Genomic	ADAMTS4; ANXA1; APOL3 alpha/d variant; CD109 variant 1; CD2; CLDN10 variant b; CORIN; CYP2B6; EGFR variant 1; EGFR variant 2; EGFR variant 3; EGFR variant 4; EGR1; ERBB2 variant 1; ESR1 variant 1; ETV7; FAM19A5; FOSB; FYB variant 1; GBP5 variant 1; GRB14; IDO1; IFI44L; IKZF3 variant 1; ITGAL; KLHDC7B; LATS2; LRP4; MFAP5; MX1; NAT1; NLRC5; OLFM4; PDCD1LG1; PPP1R1A; PRAME variant 1; PRICKLE1 varian…
928		EGFR	EGFR	EGFR_HUMAN	Receptor with enzyme activity	Epidermal growth factor receptor	TGF-Alpha-PE40	3-gene expression lung cancer panel		Genomic	CA9; CSF1 variant 1; EGFR variant 1; EGFR variant 2; EGFR variant 3; EGFR variant 4
929		EGFR	EGFR	EGFR_HUMAN	Receptor with enzyme activity	Epidermal growth factor receptor	TGF-Alpha-PE40	3-gene expression gastric cancer panel		Genomic	EGFR variant 1; EGFR variant 2; EGFR variant 3; EGFR variant 4; FGFR2 variant 1; FGFR2 variant 2; FGFR2 variant 3; FGFR2 variant 5; MYC
930		EGFR	EGFR	EGFR_HUMAN	Receptor with enzyme activity	Epidermal growth factor receptor	TGF-Alpha-PE40	15-gene expression breast cancer panel		Genomic	CTSD; E2F1; EGFR variant 1; EGFR variant 2; EGFR variant 3; EGFR variant 4; FIGF; GSTP1; MMP1 variant 1; MMP11; PLAU variant 1; PLAUR variant 1; SERPINE1 variant 1; TGFB1; TYMP variant 2; VEGFA; VEGFA variant 1; VEGFA variant 4; VEGFA variant 6; VEGFA variant 7
931		EGFR	EGFR	EGFR_HUMAN	Receptor with enzyme activity	Epidermal growth factor receptor	TGF-Alpha-PE40	47-gene expression cancer panel		Genomic	AKT1 variant 1; AKT2 variant 1; AKT3 variant 1; BAD; BAX variant beta; BAX variant delta; BCL2L1 variant 1; BCL2L1 variant 2; CDK1 variant 1; EGFR variant 1; EGFR variant 2; EGFR variant 3; EGFR variant 4; GNAS variant 1; GNB1; GNB2; GNB3; GNB5 variant 2; GNG10 variant 1; GNG11; GNG12; GNG13; GNG3; GNG4; GNG5; GNG7; HRAS variant 1; IRS1; MAP2K2; PIK3CA; PIK3CB; PIK3CD; PPM1A variant 3; PPM1B vari…
932		EGFR	EGFR	EGFR_HUMAN	Receptor with enzyme activity	Epidermal growth factor receptor	TGF-Alpha-PE40	2-gene expression colorectal cancer panel		Genomic	AREG; EGFR variant 1; EGFR variant 2; EGFR variant 3; EGFR variant 4
933		EGFR	EGFR	EGFR_HUMAN	Receptor with enzyme activity	Epidermal growth factor receptor	TGF-Alpha-PE40	5-protein neurological panel		Proteomic	CCL11; EGFR variant 1; EGFR variant 2; EGFR variant 3; EGFR variant 4; PRL variant 1; S100A12; TIMP4
934		EGFR	EGFR	EGFR_HUMAN	Receptor with enzyme activity	Epidermal growth factor receptor	TGF-Alpha-PE40	4-protein oral cancer panel		Proteomic	EGFR variant 1; EGFR variant 2; EGFR variant 3; EGFR variant 4; ERBB2 variant 1; ERBB2 variant 2; LAMC2; RHOC variant 1
935		EGFR	EGFR	EGFR_HUMAN	Receptor with enzyme activity	Epidermal growth factor receptor	TGF-Alpha-PE40	12-gene expression melanoma panel		Genomic	COL11A1 variant A; CXCL13; EGFR variant 1; EGFR variant 2; EGFR variant 3; EGFR variant 4; FGFR2 variant 1; FGFR2 variant 2; FGFR2 variant 3; FGFR2 variant 4; FGFR2 variant 5; FGFR2 variant 6; FGFR2 variant 7; FGFR2 variant 8; FGFR2 variant 9; FGFR3 variant 1; FGFR3 variant 3; IL8; PPP2R2C; PTPRF; SHC4; TNC; WNT4
936		EGFR	EGFR	EGFR_HUMAN	Receptor with enzyme activity	Epidermal growth factor receptor	TGF-Alpha-PE40	10-protein liver cancer panel		Proteomic	AFP; CDH1; CEACAM5 variant 1; EGFR variant 1; EGFR variant 2; EGFR variant 3; EGFR variant 4; ERBB2 variant 1; ERBB2 variant 2; KIT; MMP9; MUC1; MUC1 variant 5; MUC16; SPP1 variant 1; SPP1 variant 2; SPP1 variant 3; SPP1 variant 5
937		EGFR	EGFR	EGFR_HUMAN	Receptor with enzyme activity	Epidermal growth factor receptor	TGF-Alpha-PE40	3-protein esophageal cancer panel		Proteomic	EGFR variant 1; EGFR variant 2; EGFR variant 3; EGFR variant 4; SIRT2 variant 1 ; SIRT2 variant 2; SIRT2 variant 3; SIRT2 variant 4; TRIM44
938		EGFR	EGFR	EGFR_HUMAN	Receptor with enzyme activity	Epidermal growth factor receptor	TGF-Alpha-PE40	9-protein ovarian carcinoma panel		Proteomic	AR variant 1; AR variant 2; BID variant 1; BID variant 2; EEF2; EGFR variant 1; EGFR variant 2; EGFR variant 3; EGFR variant 4; HSPA1A; HSPA1B; MAP2K1; PRKCA; STAT5A; TAZ variant 1; TAZ variant 2
939		EGFR	EGFR	EGFR_HUMAN	Receptor with enzyme activity	Epidermal growth factor receptor	TGF-Alpha-PE40	14-gene expression glioblastoma panel		Genomic	AGT; CALCRL variant 1; CCL2; CHI3L1; CPE; EGFR variant 1; EGFR variant 2; EGFR variant 3; EGFR variant 4; IGFBPL1; MBP; MCF2 variant 2; OLFM1 variant 1; PACSIN1; PACSIN1 variant 1; SNCA variant 1; SNCA variant 2; SNCA variant 3; SNCA variant 4; SOD2 variant 1; SOD2 variant 2; SOD2 variant 3; TOP2A
940		EGFR	EGFR	EGFR_HUMAN	Receptor with enzyme activity	Epidermal growth factor receptor	TGF-Alpha-PE40	3-gene expression esophageal squamous cell cancer panel		Genomic	EGFR variant 1; EGFR variant 2; EGFR variant 3; EGFR variant 4; FSCN1; SP1; SP1 variant 3
941		EGFR	EGFR	EGFR_HUMAN	Receptor with enzyme activity	Epidermal growth factor receptor	TGF-Alpha-PE40	38-gene expression cancer panel		Genomic	ADORA2B; AGBL5 variant 1; ARNTL variant 1; ARNTL variant 2; CCDC141; CDKN1A variant 2; CLEC6A; CXCL2; CXCL6; CYS1; DIO2 variant 2; DNMT1 variant 1; DNMT1 variant 2; DNMT3A variant 1; DNMT3A variant 2; DNMT3A variant 3; EGFR variant 1; EGFR variant 2; EGFR variant 3; EGFR variant 4; EPAS1; EREG; IGJ; KIAA1430; LITAF; MBD1 variant 1; MBD1 variant 6; NNT variant 1; PER3; PI15; PLCXD2; PRKCG; PVR var…
942		EGFR	EGFR	EGFR_HUMAN	Receptor with enzyme activity	Epidermal growth factor receptor	TGF-Alpha-PE40	26-gene expression glioma panel		Genomic	EGFR variant 1; EGFR variant 2; EGFR variant 3; EGFR variant 4; ERBB2 variant 1; ERBB2 variant 2; FLT1; FLT1 variant 3; FLT4 variant 1; FLT4 variant 2; FZD1; FZD10; FZD2; FZD3; FZD4; FZD5; FZD6 variant 1; FZD6 variant 2; FZD7; FZD8; FZD9; IGF1R; ITGB1; ITGB3; ITGB4 variant 1; ITGB4 variant 3; ITGB5; ITGB6; ITGB7; ITGB8; KDR; MET variant 1; MET variant 2; PDGFRA; PDGFRB; sFLT1
943		EGFR	EGFR	EGFR_HUMAN	Receptor with enzyme activity	Epidermal growth factor receptor	TGF-Alpha-PE40	121-gene expression glioblastoma panel		Genomic	ACPP variant 1; AIM1; AK5 variant 1; ALCAM; ALDH1L1; AMPD3 variant 1; ANKS1B variant 1; ARMCX4 variant 1; ARPP21 variant 1; ARPP21 variant 6; ATP13A5; C6orf163; C9orf11 variant 1; CA10 variant 1; CCDC62 variant 2; CDH18 variant 1; CDR1; CFB; CHGA; CNTN3; CNTNAP2; CR1 variant F; CR1 variant S; CRYBB1; CRYM variant 1; CSMD2; CSMD3; CSMD3 variant c; CTTNBP2; DCX variant 1; DCX variant 2; DENND2A; DG…
944		EGFR	EGFR	EGFR_HUMAN	Receptor with enzyme activity	Epidermal growth factor receptor	Cetuximab	Epidermal growth factor receptor		Genomic; Proteomic	EGFR variant 1; EGFR variant 2; EGFR variant 3; EGFR variant 4
945		EGFR	EGFR	EGFR_HUMAN	Receptor with enzyme activity	Epidermal growth factor receptor	Cetuximab	OvaCheck		Proteomic	APOA1; APOC3; CCL3; CRP; EGFR variant 1; EGFR variant 3; IL18 variant 1; IL6; MB; MUC1; MUC16; TNC
946		EGFR	EGFR	EGFR_HUMAN	Receptor with enzyme activity	Epidermal growth factor receptor	Cetuximab	374-gene expression breast cancer panel		Genomic	ABCD3 variant 1; ABLIM1 variant 1; ACADSB; ACSS2 variant 1; ACTB; ADAMTS1; ADM; AKAP2 variant 1; ALDH4A1; ANG; AP2A2; AP2B1 variant 1; APOD; APP variant 1; ARF1; ARPC4 variant 1; ASPM; ATAD2; AURKA variant 1; AURKB; BBC3; BCL6 variant 1; BHLHB2; BIRC5 variant 1; BLM; BRCA1 variant BRCA1a; BTG2; BUB1; C16orf61; C1S variant 1; C20orf46; CAD; CCL18; CCNA2; CCNB1; CCNB2; CCNC variant 1; CCND1; CCNE1;…
947		EGFR	EGFR	EGFR_HUMAN	Receptor with enzyme activity	Epidermal growth factor receptor	Cetuximab	4-protein cancer panel		Proteomic	EGFR variant 1; EGFR variant 3; ERBB2 variant 1; MUC1; TACSTD1
948		EGFR	EGFR	EGFR_HUMAN	Receptor with enzyme activity	Epidermal growth factor receptor	Cetuximab	5-protein breast cancer panel		Proteomic	CD40LG; EGFR variant 1; EGFR variant 3; ERBB2 variant 1; MIF; MMP2 variant 1
949		EGFR	EGFR	EGFR_HUMAN	Receptor with enzyme activity	Epidermal growth factor receptor	Cetuximab	188-gene expression breast cancer panel		Genomic	ABAT variant 1; ADCY1; ANXA9; APRT; ARMCX2; ASPH variant 1; Adam19; BCL11A variant 1; BIRC5 variant 1; BTG2; BTN3A2 variant 1; BTRC variant 1; C16orf61; C2orf54 vaiant 1; CA12 variant 1; CALML5; CCL18; CDCA3; CDK1 variant 1; CDT1; CELSR2; CEP55; CLCA2; CLSTN2; COX6C; CRYAB; CTSC variant 1; CTSC variant 2; CX3CL1; CYP2B6; CYP4F8; DLG5; DLG7; DNALI1; DSC2 variant Dsc2a; DUSP6 variant 1; EGFR varian…
950		EGFR	EGFR	EGFR_HUMAN	Receptor with enzyme activity	Epidermal growth factor receptor	Cetuximab	4-protein lung cancer panel		Proteomic	EGFR variant 1; EGFR variant 3; KRT13; KRT5; TITF1
951		EGFR	EGFR	EGFR_HUMAN	Receptor with enzyme activity	Epidermal growth factor receptor	Cetuximab	4-gene expression lung cancer panel		Genomic	EGFR variant 1; EGFR variant 3; LCK; RND3 variant 2; WNT3A
952		EGFR	EGFR	EGFR_HUMAN	Receptor with enzyme activity	Epidermal growth factor receptor	Cetuximab	Prosigna		Genomic	ACTR3B variant 1; ANLN; BAG1; BIRC5 variant 1; BIRC5 variant 2; BIRC5 variant 3; BLVRA; CCNB1; CCNE1; CDC20; CDC6; CDCA1 variant 2; CDH3; CENPF; CEP55; CXXC5; EGFR variant 1; EGFR variant 2; EGFR variant 3; EGFR variant 4; ERBB2 variant 1; ERBB2 variant 2; ESR1 variant 1; ESR1 variant 2; ESR1 variant 3; ESR1 variant 4; EXO1 variant 1; FGFR4 variant 1; FGFR4 variant 2; FGFR4 variant 3; FOXA1; FOXC…
953		EGFR	EGFR	EGFR_HUMAN	Receptor with enzyme activity	Epidermal growth factor receptor	Cetuximab	5-protein cancer panel		Proteomic	BTC; EGFR variant 1; EGFR variant 3; ERBB2 variant 1; ERBB3 variant 1; NRG1 variant GGF; NRG1 variant GGF2; NRG1 variant HRG-alpha; NRG1 variant HRG-beta1; NRG1 variant HRG-beta2; NRG1 variant HRG-beta3; NRG1 variant HRG-gamma; NRG1 variant SMDF; NRG1 variant ndf43
954		EGFR	EGFR	EGFR_HUMAN	Receptor with enzyme activity	Epidermal growth factor receptor	Cetuximab	VeriPsych		Proteomic	ACPP variant 1; AHSG; APCS; APOA1; APOA2; APOB; APOC1; APOH; B2M; BDNF variant 3; BDNF variant 4; BTC; C3; CALB1; CCL22; CCL3; CCL8; CD5L; CGA; CTGF; EDN1 variant 1; EGFR variant 1; EGFR variant 3; FTH1; FTL; HAVCR1 variant 1; HP variant 1; ICAM1; IL10; IL11; IL17; IL1B; IL6R variant 1; IL7; LHB; MIF; MMP2 variant 1; MUC16; PRL variant 1; PYY; SERPINA1 variant 1; SORT1; TF; THPO; TIMP1; TNFRSF10C…
955		EGFR	EGFR	EGFR_HUMAN	Receptor with enzyme activity	Epidermal growth factor receptor	Cetuximab	6-Protein colorectal cancer panel		Proteomic	CD63 variant 1; CD81; CD9; EGFR variant 1; EGFR variant 3; STEAP1; TACSTD1
956		EGFR	EGFR	EGFR_HUMAN	Receptor with enzyme activity	Epidermal growth factor receptor	Cetuximab	6-gene copy number lung cancer panel		Genomic	EGFR variant 1; EGFR variant 2; EGFR variant 3; EGFR variant 4; GLI3; NFE2L3; SDK1 variant 1
957		EGFR	EGFR	EGFR_HUMAN	Receptor with enzyme activity	Epidermal growth factor receptor	Cetuximab	47-gene expression ovarian cancer panel		Genomic	AKT1 variant 1; AKT2 variant 1; AKT3 variant 1; BAD; BAX variant beta; BAX variant delta; BCL2L1 variant 1; CDK1 variant 1; EGFR variant 1; EGFR variant 2; EGFR variant 3; EGFR variant 4; GNAS variant 1; GNB1; GNB2; GNB3; GNG11; GNG12; GNG3; GNG4; GNG7; HRAS variant 1; IRS1; MAP2K2; PIK3CA; PIK3CB; PIK3CD; PPM1B variant 1; PPM1D; PPM1F; PPM1G; PPM2C; PRKACB variant 1; PRKAR1A variant 1; PRKAR2A; …
958		EGFR	EGFR	EGFR_HUMAN	Receptor with enzyme activity	Epidermal growth factor receptor	Cetuximab	3-protein colorectal cancer panel		Proteomic	CAPG; EGFR variant 1; EGFR variant 2; EGFR variant 3; EGFR variant 4; MFAP3L variant 1
959		EGFR	EGFR	EGFR_HUMAN	Receptor with enzyme activity	Epidermal growth factor receptor	Cetuximab	4-gene expression bladder cancer panel		Genomic	EGFR variant 1; EGFR variant 2; EGFR variant 3; EGFR variant 4; IL1B; S100A8; S100A9
960		EGFR	EGFR	EGFR_HUMAN	Receptor with enzyme activity	Epidermal growth factor receptor	Cetuximab	44-gene expression breast cancer panel		Genomic	ADAMTS4; ANXA1; APOL3 alpha/d variant; CD109 variant 1; CD2; CLDN10 variant b; CORIN; CYP2B6; EGFR variant 1; EGFR variant 2; EGFR variant 3; EGFR variant 4; EGR1; ERBB2 variant 1; ESR1 variant 1; ETV7; FAM19A5; FOSB; FYB variant 1; GBP5 variant 1; GRB14; IDO1; IFI44L; IKZF3 variant 1; ITGAL; KLHDC7B; LATS2; LRP4; MFAP5; MX1; NAT1; NLRC5; OLFM4; PDCD1LG1; PPP1R1A; PRAME variant 1; PRICKLE1 varian…
961		EGFR	EGFR	EGFR_HUMAN	Receptor with enzyme activity	Epidermal growth factor receptor	Cetuximab	3-gene expression lung cancer panel		Genomic	CA9; CSF1 variant 1; EGFR variant 1; EGFR variant 2; EGFR variant 3; EGFR variant 4
962		EGFR	EGFR	EGFR_HUMAN	Receptor with enzyme activity	Epidermal growth factor receptor	Cetuximab	3-gene expression gastric cancer panel		Genomic	EGFR variant 1; EGFR variant 2; EGFR variant 3; EGFR variant 4; FGFR2 variant 1; FGFR2 variant 2; FGFR2 variant 3; FGFR2 variant 5; MYC
963		EGFR	EGFR	EGFR_HUMAN	Receptor with enzyme activity	Epidermal growth factor receptor	Cetuximab	15-gene expression breast cancer panel		Genomic	CTSD; E2F1; EGFR variant 1; EGFR variant 2; EGFR variant 3; EGFR variant 4; FIGF; GSTP1; MMP1 variant 1; MMP11; PLAU variant 1; PLAUR variant 1; SERPINE1 variant 1; TGFB1; TYMP variant 2; VEGFA; VEGFA variant 1; VEGFA variant 4; VEGFA variant 6; VEGFA variant 7
964		EGFR	EGFR	EGFR_HUMAN	Receptor with enzyme activity	Epidermal growth factor receptor	Cetuximab	47-gene expression cancer panel		Genomic	AKT1 variant 1; AKT2 variant 1; AKT3 variant 1; BAD; BAX variant beta; BAX variant delta; BCL2L1 variant 1; BCL2L1 variant 2; CDK1 variant 1; EGFR variant 1; EGFR variant 2; EGFR variant 3; EGFR variant 4; GNAS variant 1; GNB1; GNB2; GNB3; GNB5 variant 2; GNG10 variant 1; GNG11; GNG12; GNG13; GNG3; GNG4; GNG5; GNG7; HRAS variant 1; IRS1; MAP2K2; PIK3CA; PIK3CB; PIK3CD; PPM1A variant 3; PPM1B vari…
965		EGFR	EGFR	EGFR_HUMAN	Receptor with enzyme activity	Epidermal growth factor receptor	Cetuximab	2-gene expression colorectal cancer panel		Genomic	AREG; EGFR variant 1; EGFR variant 2; EGFR variant 3; EGFR variant 4
966		EGFR	EGFR	EGFR_HUMAN	Receptor with enzyme activity	Epidermal growth factor receptor	Cetuximab	5-protein neurological panel		Proteomic	CCL11; EGFR variant 1; EGFR variant 2; EGFR variant 3; EGFR variant 4; PRL variant 1; S100A12; TIMP4
967		EGFR	EGFR	EGFR_HUMAN	Receptor with enzyme activity	Epidermal growth factor receptor	Cetuximab	4-protein oral cancer panel		Proteomic	EGFR variant 1; EGFR variant 2; EGFR variant 3; EGFR variant 4; ERBB2 variant 1; ERBB2 variant 2; LAMC2; RHOC variant 1
968		EGFR	EGFR	EGFR_HUMAN	Receptor with enzyme activity	Epidermal growth factor receptor	Cetuximab	12-gene expression melanoma panel		Genomic	COL11A1 variant A; CXCL13; EGFR variant 1; EGFR variant 2; EGFR variant 3; EGFR variant 4; FGFR2 variant 1; FGFR2 variant 2; FGFR2 variant 3; FGFR2 variant 4; FGFR2 variant 5; FGFR2 variant 6; FGFR2 variant 7; FGFR2 variant 8; FGFR2 variant 9; FGFR3 variant 1; FGFR3 variant 3; IL8; PPP2R2C; PTPRF; SHC4; TNC; WNT4
969		EGFR	EGFR	EGFR_HUMAN	Receptor with enzyme activity	Epidermal growth factor receptor	Cetuximab	10-protein liver cancer panel		Proteomic	AFP; CDH1; CEACAM5 variant 1; EGFR variant 1; EGFR variant 2; EGFR variant 3; EGFR variant 4; ERBB2 variant 1; ERBB2 variant 2; KIT; MMP9; MUC1; MUC1 variant 5; MUC16; SPP1 variant 1; SPP1 variant 2; SPP1 variant 3; SPP1 variant 5
970		EGFR	EGFR	EGFR_HUMAN	Receptor with enzyme activity	Epidermal growth factor receptor	Cetuximab	3-protein esophageal cancer panel		Proteomic	EGFR variant 1; EGFR variant 2; EGFR variant 3; EGFR variant 4; SIRT2 variant 1 ; SIRT2 variant 2; SIRT2 variant 3; SIRT2 variant 4; TRIM44
971		EGFR	EGFR	EGFR_HUMAN	Receptor with enzyme activity	Epidermal growth factor receptor	Cetuximab	9-protein ovarian carcinoma panel		Proteomic	AR variant 1; AR variant 2; BID variant 1; BID variant 2; EEF2; EGFR variant 1; EGFR variant 2; EGFR variant 3; EGFR variant 4; HSPA1A; HSPA1B; MAP2K1; PRKCA; STAT5A; TAZ variant 1; TAZ variant 2
972		EGFR	EGFR	EGFR_HUMAN	Receptor with enzyme activity	Epidermal growth factor receptor	Cetuximab	14-gene expression glioblastoma panel		Genomic	AGT; CALCRL variant 1; CCL2; CHI3L1; CPE; EGFR variant 1; EGFR variant 2; EGFR variant 3; EGFR variant 4; IGFBPL1; MBP; MCF2 variant 2; OLFM1 variant 1; PACSIN1; PACSIN1 variant 1; SNCA variant 1; SNCA variant 2; SNCA variant 3; SNCA variant 4; SOD2 variant 1; SOD2 variant 2; SOD2 variant 3; TOP2A
973		EGFR	EGFR	EGFR_HUMAN	Receptor with enzyme activity	Epidermal growth factor receptor	Cetuximab	3-gene expression esophageal squamous cell cancer panel		Genomic	EGFR variant 1; EGFR variant 2; EGFR variant 3; EGFR variant 4; FSCN1; SP1; SP1 variant 3
974		EGFR	EGFR	EGFR_HUMAN	Receptor with enzyme activity	Epidermal growth factor receptor	Cetuximab	38-gene expression cancer panel		Genomic	ADORA2B; AGBL5 variant 1; ARNTL variant 1; ARNTL variant 2; CCDC141; CDKN1A variant 2; CLEC6A; CXCL2; CXCL6; CYS1; DIO2 variant 2; DNMT1 variant 1; DNMT1 variant 2; DNMT3A variant 1; DNMT3A variant 2; DNMT3A variant 3; EGFR variant 1; EGFR variant 2; EGFR variant 3; EGFR variant 4; EPAS1; EREG; IGJ; KIAA1430; LITAF; MBD1 variant 1; MBD1 variant 6; NNT variant 1; PER3; PI15; PLCXD2; PRKCG; PVR var…
975		EGFR	EGFR	EGFR_HUMAN	Receptor with enzyme activity	Epidermal growth factor receptor	Cetuximab	26-gene expression glioma panel		Genomic	EGFR variant 1; EGFR variant 2; EGFR variant 3; EGFR variant 4; ERBB2 variant 1; ERBB2 variant 2; FLT1; FLT1 variant 3; FLT4 variant 1; FLT4 variant 2; FZD1; FZD10; FZD2; FZD3; FZD4; FZD5; FZD6 variant 1; FZD6 variant 2; FZD7; FZD8; FZD9; IGF1R; ITGB1; ITGB3; ITGB4 variant 1; ITGB4 variant 3; ITGB5; ITGB6; ITGB7; ITGB8; KDR; MET variant 1; MET variant 2; PDGFRA; PDGFRB; sFLT1
976		EGFR	EGFR	EGFR_HUMAN	Receptor with enzyme activity	Epidermal growth factor receptor	Cetuximab	121-gene expression glioblastoma panel		Genomic	ACPP variant 1; AIM1; AK5 variant 1; ALCAM; ALDH1L1; AMPD3 variant 1; ANKS1B variant 1; ARMCX4 variant 1; ARPP21 variant 1; ARPP21 variant 6; ATP13A5; C6orf163; C9orf11 variant 1; CA10 variant 1; CCDC62 variant 2; CDH18 variant 1; CDR1; CFB; CHGA; CNTN3; CNTNAP2; CR1 variant F; CR1 variant S; CRYBB1; CRYM variant 1; CSMD2; CSMD3; CSMD3 variant c; CTTNBP2; DCX variant 1; DCX variant 2; DENND2A; DG…
977		EGFR	EGFR	EGFR_HUMAN	Receptor with enzyme activity	Epidermal growth factor receptor	Genistein	Epidermal growth factor receptor		Genomic; Proteomic	EGFR variant 1; EGFR variant 2; EGFR variant 3; EGFR variant 4
978		EGFR	EGFR	EGFR_HUMAN	Receptor with enzyme activity	Epidermal growth factor receptor	Genistein	OvaCheck		Proteomic	APOA1; APOC3; CCL3; CRP; EGFR variant 1; EGFR variant 3; IL18 variant 1; IL6; MB; MUC1; MUC16; TNC
979		EGFR	EGFR	EGFR_HUMAN	Receptor with enzyme activity	Epidermal growth factor receptor	Genistein	374-gene expression breast cancer panel		Genomic	ABCD3 variant 1; ABLIM1 variant 1; ACADSB; ACSS2 variant 1; ACTB; ADAMTS1; ADM; AKAP2 variant 1; ALDH4A1; ANG; AP2A2; AP2B1 variant 1; APOD; APP variant 1; ARF1; ARPC4 variant 1; ASPM; ATAD2; AURKA variant 1; AURKB; BBC3; BCL6 variant 1; BHLHB2; BIRC5 variant 1; BLM; BRCA1 variant BRCA1a; BTG2; BUB1; C16orf61; C1S variant 1; C20orf46; CAD; CCL18; CCNA2; CCNB1; CCNB2; CCNC variant 1; CCND1; CCNE1;…
980		EGFR	EGFR	EGFR_HUMAN	Receptor with enzyme activity	Epidermal growth factor receptor	Genistein	4-protein cancer panel		Proteomic	EGFR variant 1; EGFR variant 3; ERBB2 variant 1; MUC1; TACSTD1
981		EGFR	EGFR	EGFR_HUMAN	Receptor with enzyme activity	Epidermal growth factor receptor	Genistein	5-protein breast cancer panel		Proteomic	CD40LG; EGFR variant 1; EGFR variant 3; ERBB2 variant 1; MIF; MMP2 variant 1
982		EGFR	EGFR	EGFR_HUMAN	Receptor with enzyme activity	Epidermal growth factor receptor	Genistein	188-gene expression breast cancer panel		Genomic	ABAT variant 1; ADCY1; ANXA9; APRT; ARMCX2; ASPH variant 1; Adam19; BCL11A variant 1; BIRC5 variant 1; BTG2; BTN3A2 variant 1; BTRC variant 1; C16orf61; C2orf54 vaiant 1; CA12 variant 1; CALML5; CCL18; CDCA3; CDK1 variant 1; CDT1; CELSR2; CEP55; CLCA2; CLSTN2; COX6C; CRYAB; CTSC variant 1; CTSC variant 2; CX3CL1; CYP2B6; CYP4F8; DLG5; DLG7; DNALI1; DSC2 variant Dsc2a; DUSP6 variant 1; EGFR varian…
983		EGFR	EGFR	EGFR_HUMAN	Receptor with enzyme activity	Epidermal growth factor receptor	Genistein	4-protein lung cancer panel		Proteomic	EGFR variant 1; EGFR variant 3; KRT13; KRT5; TITF1
984		EGFR	EGFR	EGFR_HUMAN	Receptor with enzyme activity	Epidermal growth factor receptor	Genistein	4-gene expression lung cancer panel		Genomic	EGFR variant 1; EGFR variant 3; LCK; RND3 variant 2; WNT3A
985		EGFR	EGFR	EGFR_HUMAN	Receptor with enzyme activity	Epidermal growth factor receptor	Genistein	Prosigna		Genomic	ACTR3B variant 1; ANLN; BAG1; BIRC5 variant 1; BIRC5 variant 2; BIRC5 variant 3; BLVRA; CCNB1; CCNE1; CDC20; CDC6; CDCA1 variant 2; CDH3; CENPF; CEP55; CXXC5; EGFR variant 1; EGFR variant 2; EGFR variant 3; EGFR variant 4; ERBB2 variant 1; ERBB2 variant 2; ESR1 variant 1; ESR1 variant 2; ESR1 variant 3; ESR1 variant 4; EXO1 variant 1; FGFR4 variant 1; FGFR4 variant 2; FGFR4 variant 3; FOXA1; FOXC…
986		EGFR	EGFR	EGFR_HUMAN	Receptor with enzyme activity	Epidermal growth factor receptor	Genistein	5-protein cancer panel		Proteomic	BTC; EGFR variant 1; EGFR variant 3; ERBB2 variant 1; ERBB3 variant 1; NRG1 variant GGF; NRG1 variant GGF2; NRG1 variant HRG-alpha; NRG1 variant HRG-beta1; NRG1 variant HRG-beta2; NRG1 variant HRG-beta3; NRG1 variant HRG-gamma; NRG1 variant SMDF; NRG1 variant ndf43
987		EGFR	EGFR	EGFR_HUMAN	Receptor with enzyme activity	Epidermal growth factor receptor	Genistein	VeriPsych		Proteomic	ACPP variant 1; AHSG; APCS; APOA1; APOA2; APOB; APOC1; APOH; B2M; BDNF variant 3; BDNF variant 4; BTC; C3; CALB1; CCL22; CCL3; CCL8; CD5L; CGA; CTGF; EDN1 variant 1; EGFR variant 1; EGFR variant 3; FTH1; FTL; HAVCR1 variant 1; HP variant 1; ICAM1; IL10; IL11; IL17; IL1B; IL6R variant 1; IL7; LHB; MIF; MMP2 variant 1; MUC16; PRL variant 1; PYY; SERPINA1 variant 1; SORT1; TF; THPO; TIMP1; TNFRSF10C…
988		EGFR	EGFR	EGFR_HUMAN	Receptor with enzyme activity	Epidermal growth factor receptor	Genistein	6-Protein colorectal cancer panel		Proteomic	CD63 variant 1; CD81; CD9; EGFR variant 1; EGFR variant 3; STEAP1; TACSTD1
989		EGFR	EGFR	EGFR_HUMAN	Receptor with enzyme activity	Epidermal growth factor receptor	Genistein	6-gene copy number lung cancer panel		Genomic	EGFR variant 1; EGFR variant 2; EGFR variant 3; EGFR variant 4; GLI3; NFE2L3; SDK1 variant 1
990		EGFR	EGFR	EGFR_HUMAN	Receptor with enzyme activity	Epidermal growth factor receptor	Genistein	47-gene expression ovarian cancer panel		Genomic	AKT1 variant 1; AKT2 variant 1; AKT3 variant 1; BAD; BAX variant beta; BAX variant delta; BCL2L1 variant 1; CDK1 variant 1; EGFR variant 1; EGFR variant 2; EGFR variant 3; EGFR variant 4; GNAS variant 1; GNB1; GNB2; GNB3; GNG11; GNG12; GNG3; GNG4; GNG7; HRAS variant 1; IRS1; MAP2K2; PIK3CA; PIK3CB; PIK3CD; PPM1B variant 1; PPM1D; PPM1F; PPM1G; PPM2C; PRKACB variant 1; PRKAR1A variant 1; PRKAR2A; …
991		EGFR	EGFR	EGFR_HUMAN	Receptor with enzyme activity	Epidermal growth factor receptor	Genistein	3-protein colorectal cancer panel		Proteomic	CAPG; EGFR variant 1; EGFR variant 2; EGFR variant 3; EGFR variant 4; MFAP3L variant 1
992		EGFR	EGFR	EGFR_HUMAN	Receptor with enzyme activity	Epidermal growth factor receptor	Genistein	4-gene expression bladder cancer panel		Genomic	EGFR variant 1; EGFR variant 2; EGFR variant 3; EGFR variant 4; IL1B; S100A8; S100A9
993		EGFR	EGFR	EGFR_HUMAN	Receptor with enzyme activity	Epidermal growth factor receptor	Genistein	44-gene expression breast cancer panel		Genomic	ADAMTS4; ANXA1; APOL3 alpha/d variant; CD109 variant 1; CD2; CLDN10 variant b; CORIN; CYP2B6; EGFR variant 1; EGFR variant 2; EGFR variant 3; EGFR variant 4; EGR1; ERBB2 variant 1; ESR1 variant 1; ETV7; FAM19A5; FOSB; FYB variant 1; GBP5 variant 1; GRB14; IDO1; IFI44L; IKZF3 variant 1; ITGAL; KLHDC7B; LATS2; LRP4; MFAP5; MX1; NAT1; NLRC5; OLFM4; PDCD1LG1; PPP1R1A; PRAME variant 1; PRICKLE1 varian…
994		EGFR	EGFR	EGFR_HUMAN	Receptor with enzyme activity	Epidermal growth factor receptor	Genistein	3-gene expression lung cancer panel		Genomic	CA9; CSF1 variant 1; EGFR variant 1; EGFR variant 2; EGFR variant 3; EGFR variant 4
995		EGFR	EGFR	EGFR_HUMAN	Receptor with enzyme activity	Epidermal growth factor receptor	Genistein	3-gene expression gastric cancer panel		Genomic	EGFR variant 1; EGFR variant 2; EGFR variant 3; EGFR variant 4; FGFR2 variant 1; FGFR2 variant 2; FGFR2 variant 3; FGFR2 variant 5; MYC
996		EGFR	EGFR	EGFR_HUMAN	Receptor with enzyme activity	Epidermal growth factor receptor	Genistein	15-gene expression breast cancer panel		Genomic	CTSD; E2F1; EGFR variant 1; EGFR variant 2; EGFR variant 3; EGFR variant 4; FIGF; GSTP1; MMP1 variant 1; MMP11; PLAU variant 1; PLAUR variant 1; SERPINE1 variant 1; TGFB1; TYMP variant 2; VEGFA; VEGFA variant 1; VEGFA variant 4; VEGFA variant 6; VEGFA variant 7
997		EGFR	EGFR	EGFR_HUMAN	Receptor with enzyme activity	Epidermal growth factor receptor	Genistein	47-gene expression cancer panel		Genomic	AKT1 variant 1; AKT2 variant 1; AKT3 variant 1; BAD; BAX variant beta; BAX variant delta; BCL2L1 variant 1; BCL2L1 variant 2; CDK1 variant 1; EGFR variant 1; EGFR variant 2; EGFR variant 3; EGFR variant 4; GNAS variant 1; GNB1; GNB2; GNB3; GNB5 variant 2; GNG10 variant 1; GNG11; GNG12; GNG13; GNG3; GNG4; GNG5; GNG7; HRAS variant 1; IRS1; MAP2K2; PIK3CA; PIK3CB; PIK3CD; PPM1A variant 3; PPM1B vari…
998		EGFR	EGFR	EGFR_HUMAN	Receptor with enzyme activity	Epidermal growth factor receptor	Genistein	2-gene expression colorectal cancer panel		Genomic	AREG; EGFR variant 1; EGFR variant 2; EGFR variant 3; EGFR variant 4
999		EGFR	EGFR	EGFR_HUMAN	Receptor with enzyme activity	Epidermal growth factor receptor	Genistein	5-protein neurological panel		Proteomic	CCL11; EGFR variant 1; EGFR variant 2; EGFR variant 3; EGFR variant 4; PRL variant 1; S100A12; TIMP4
1000		EGFR	EGFR	EGFR_HUMAN	Receptor with enzyme activity	Epidermal growth factor receptor	Genistein	4-protein oral cancer panel		Proteomic	EGFR variant 1; EGFR variant 2; EGFR variant 3; EGFR variant 4; ERBB2 variant 1; ERBB2 variant 2; LAMC2; RHOC variant 1
1001		EGFR	EGFR	EGFR_HUMAN	Receptor with enzyme activity	Epidermal growth factor receptor	Genistein	12-gene expression melanoma panel		Genomic	COL11A1 variant A; CXCL13; EGFR variant 1; EGFR variant 2; EGFR variant 3; EGFR variant 4; FGFR2 variant 1; FGFR2 variant 2; FGFR2 variant 3; FGFR2 variant 4; FGFR2 variant 5; FGFR2 variant 6; FGFR2 variant 7; FGFR2 variant 8; FGFR2 variant 9; FGFR3 variant 1; FGFR3 variant 3; IL8; PPP2R2C; PTPRF; SHC4; TNC; WNT4
1002		EGFR	EGFR	EGFR_HUMAN	Receptor with enzyme activity	Epidermal growth factor receptor	Genistein	10-protein liver cancer panel		Proteomic	AFP; CDH1; CEACAM5 variant 1; EGFR variant 1; EGFR variant 2; EGFR variant 3; EGFR variant 4; ERBB2 variant 1; ERBB2 variant 2; KIT; MMP9; MUC1; MUC1 variant 5; MUC16; SPP1 variant 1; SPP1 variant 2; SPP1 variant 3; SPP1 variant 5
1003		EGFR	EGFR	EGFR_HUMAN	Receptor with enzyme activity	Epidermal growth factor receptor	Genistein	3-protein esophageal cancer panel		Proteomic	EGFR variant 1; EGFR variant 2; EGFR variant 3; EGFR variant 4; SIRT2 variant 1 ; SIRT2 variant 2; SIRT2 variant 3; SIRT2 variant 4; TRIM44
1004		EGFR	EGFR	EGFR_HUMAN	Receptor with enzyme activity	Epidermal growth factor receptor	Genistein	9-protein ovarian carcinoma panel		Proteomic	AR variant 1; AR variant 2; BID variant 1; BID variant 2; EEF2; EGFR variant 1; EGFR variant 2; EGFR variant 3; EGFR variant 4; HSPA1A; HSPA1B; MAP2K1; PRKCA; STAT5A; TAZ variant 1; TAZ variant 2
1005		EGFR	EGFR	EGFR_HUMAN	Receptor with enzyme activity	Epidermal growth factor receptor	Genistein	14-gene expression glioblastoma panel		Genomic	AGT; CALCRL variant 1; CCL2; CHI3L1; CPE; EGFR variant 1; EGFR variant 2; EGFR variant 3; EGFR variant 4; IGFBPL1; MBP; MCF2 variant 2; OLFM1 variant 1; PACSIN1; PACSIN1 variant 1; SNCA variant 1; SNCA variant 2; SNCA variant 3; SNCA variant 4; SOD2 variant 1; SOD2 variant 2; SOD2 variant 3; TOP2A
1006		EGFR	EGFR	EGFR_HUMAN	Receptor with enzyme activity	Epidermal growth factor receptor	Genistein	3-gene expression esophageal squamous cell cancer panel		Genomic	EGFR variant 1; EGFR variant 2; EGFR variant 3; EGFR variant 4; FSCN1; SP1; SP1 variant 3
1007		EGFR	EGFR	EGFR_HUMAN	Receptor with enzyme activity	Epidermal growth factor receptor	Genistein	38-gene expression cancer panel		Genomic	ADORA2B; AGBL5 variant 1; ARNTL variant 1; ARNTL variant 2; CCDC141; CDKN1A variant 2; CLEC6A; CXCL2; CXCL6; CYS1; DIO2 variant 2; DNMT1 variant 1; DNMT1 variant 2; DNMT3A variant 1; DNMT3A variant 2; DNMT3A variant 3; EGFR variant 1; EGFR variant 2; EGFR variant 3; EGFR variant 4; EPAS1; EREG; IGJ; KIAA1430; LITAF; MBD1 variant 1; MBD1 variant 6; NNT variant 1; PER3; PI15; PLCXD2; PRKCG; PVR var…
1008		EGFR	EGFR	EGFR_HUMAN	Receptor with enzyme activity	Epidermal growth factor receptor	Genistein	26-gene expression glioma panel		Genomic	EGFR variant 1; EGFR variant 2; EGFR variant 3; EGFR variant 4; ERBB2 variant 1; ERBB2 variant 2; FLT1; FLT1 variant 3; FLT4 variant 1; FLT4 variant 2; FZD1; FZD10; FZD2; FZD3; FZD4; FZD5; FZD6 variant 1; FZD6 variant 2; FZD7; FZD8; FZD9; IGF1R; ITGB1; ITGB3; ITGB4 variant 1; ITGB4 variant 3; ITGB5; ITGB6; ITGB7; ITGB8; KDR; MET variant 1; MET variant 2; PDGFRA; PDGFRB; sFLT1
1009		EGFR	EGFR	EGFR_HUMAN	Receptor with enzyme activity	Epidermal growth factor receptor	Genistein	121-gene expression glioblastoma panel		Genomic	ACPP variant 1; AIM1; AK5 variant 1; ALCAM; ALDH1L1; AMPD3 variant 1; ANKS1B variant 1; ARMCX4 variant 1; ARPP21 variant 1; ARPP21 variant 6; ATP13A5; C6orf163; C9orf11 variant 1; CA10 variant 1; CCDC62 variant 2; CDH18 variant 1; CDR1; CFB; CHGA; CNTN3; CNTNAP2; CR1 variant F; CR1 variant S; CRYBB1; CRYM variant 1; CSMD2; CSMD3; CSMD3 variant c; CTTNBP2; DCX variant 1; DCX variant 2; DENND2A; DG…
1010		EGFR	EGFR	EGFR_HUMAN	Receptor with enzyme activity	Epidermal growth factor receptor	Afatinib	Epidermal growth factor receptor		Genomic; Proteomic	EGFR variant 1; EGFR variant 2; EGFR variant 3; EGFR variant 4
1011		EGFR	EGFR	EGFR_HUMAN	Receptor with enzyme activity	Epidermal growth factor receptor	Afatinib	OvaCheck		Proteomic	APOA1; APOC3; CCL3; CRP; EGFR variant 1; EGFR variant 3; IL18 variant 1; IL6; MB; MUC1; MUC16; TNC
1012		EGFR	EGFR	EGFR_HUMAN	Receptor with enzyme activity	Epidermal growth factor receptor	Afatinib	374-gene expression breast cancer panel		Genomic	ABCD3 variant 1; ABLIM1 variant 1; ACADSB; ACSS2 variant 1; ACTB; ADAMTS1; ADM; AKAP2 variant 1; ALDH4A1; ANG; AP2A2; AP2B1 variant 1; APOD; APP variant 1; ARF1; ARPC4 variant 1; ASPM; ATAD2; AURKA variant 1; AURKB; BBC3; BCL6 variant 1; BHLHB2; BIRC5 variant 1; BLM; BRCA1 variant BRCA1a; BTG2; BUB1; C16orf61; C1S variant 1; C20orf46; CAD; CCL18; CCNA2; CCNB1; CCNB2; CCNC variant 1; CCND1; CCNE1;…
1013		EGFR	EGFR	EGFR_HUMAN	Receptor with enzyme activity	Epidermal growth factor receptor	Afatinib	4-protein cancer panel		Proteomic	EGFR variant 1; EGFR variant 3; ERBB2 variant 1; MUC1; TACSTD1
1014		EGFR	EGFR	EGFR_HUMAN	Receptor with enzyme activity	Epidermal growth factor receptor	Afatinib	5-protein breast cancer panel		Proteomic	CD40LG; EGFR variant 1; EGFR variant 3; ERBB2 variant 1; MIF; MMP2 variant 1
1015		EGFR	EGFR	EGFR_HUMAN	Receptor with enzyme activity	Epidermal growth factor receptor	Afatinib	188-gene expression breast cancer panel		Genomic	ABAT variant 1; ADCY1; ANXA9; APRT; ARMCX2; ASPH variant 1; Adam19; BCL11A variant 1; BIRC5 variant 1; BTG2; BTN3A2 variant 1; BTRC variant 1; C16orf61; C2orf54 vaiant 1; CA12 variant 1; CALML5; CCL18; CDCA3; CDK1 variant 1; CDT1; CELSR2; CEP55; CLCA2; CLSTN2; COX6C; CRYAB; CTSC variant 1; CTSC variant 2; CX3CL1; CYP2B6; CYP4F8; DLG5; DLG7; DNALI1; DSC2 variant Dsc2a; DUSP6 variant 1; EGFR varian…
1016		EGFR	EGFR	EGFR_HUMAN	Receptor with enzyme activity	Epidermal growth factor receptor	Afatinib	4-protein lung cancer panel		Proteomic	EGFR variant 1; EGFR variant 3; KRT13; KRT5; TITF1
1017		EGFR	EGFR	EGFR_HUMAN	Receptor with enzyme activity	Epidermal growth factor receptor	Afatinib	4-gene expression lung cancer panel		Genomic	EGFR variant 1; EGFR variant 3; LCK; RND3 variant 2; WNT3A
1018		EGFR	EGFR	EGFR_HUMAN	Receptor with enzyme activity	Epidermal growth factor receptor	Afatinib	Prosigna		Genomic	ACTR3B variant 1; ANLN; BAG1; BIRC5 variant 1; BIRC5 variant 2; BIRC5 variant 3; BLVRA; CCNB1; CCNE1; CDC20; CDC6; CDCA1 variant 2; CDH3; CENPF; CEP55; CXXC5; EGFR variant 1; EGFR variant 2; EGFR variant 3; EGFR variant 4; ERBB2 variant 1; ERBB2 variant 2; ESR1 variant 1; ESR1 variant 2; ESR1 variant 3; ESR1 variant 4; EXO1 variant 1; FGFR4 variant 1; FGFR4 variant 2; FGFR4 variant 3; FOXA1; FOXC…
1019		EGFR	EGFR	EGFR_HUMAN	Receptor with enzyme activity	Epidermal growth factor receptor	Afatinib	5-protein cancer panel		Proteomic	BTC; EGFR variant 1; EGFR variant 3; ERBB2 variant 1; ERBB3 variant 1; NRG1 variant GGF; NRG1 variant GGF2; NRG1 variant HRG-alpha; NRG1 variant HRG-beta1; NRG1 variant HRG-beta2; NRG1 variant HRG-beta3; NRG1 variant HRG-gamma; NRG1 variant SMDF; NRG1 variant ndf43
1020		EGFR	EGFR	EGFR_HUMAN	Receptor with enzyme activity	Epidermal growth factor receptor	Afatinib	VeriPsych		Proteomic	ACPP variant 1; AHSG; APCS; APOA1; APOA2; APOB; APOC1; APOH; B2M; BDNF variant 3; BDNF variant 4; BTC; C3; CALB1; CCL22; CCL3; CCL8; CD5L; CGA; CTGF; EDN1 variant 1; EGFR variant 1; EGFR variant 3; FTH1; FTL; HAVCR1 variant 1; HP variant 1; ICAM1; IL10; IL11; IL17; IL1B; IL6R variant 1; IL7; LHB; MIF; MMP2 variant 1; MUC16; PRL variant 1; PYY; SERPINA1 variant 1; SORT1; TF; THPO; TIMP1; TNFRSF10C…
1021		EGFR	EGFR	EGFR_HUMAN	Receptor with enzyme activity	Epidermal growth factor receptor	Afatinib	6-Protein colorectal cancer panel		Proteomic	CD63 variant 1; CD81; CD9; EGFR variant 1; EGFR variant 3; STEAP1; TACSTD1
1022		EGFR	EGFR	EGFR_HUMAN	Receptor with enzyme activity	Epidermal growth factor receptor	Afatinib	6-gene copy number lung cancer panel		Genomic	EGFR variant 1; EGFR variant 2; EGFR variant 3; EGFR variant 4; GLI3; NFE2L3; SDK1 variant 1
1023		EGFR	EGFR	EGFR_HUMAN	Receptor with enzyme activity	Epidermal growth factor receptor	Afatinib	47-gene expression ovarian cancer panel		Genomic	AKT1 variant 1; AKT2 variant 1; AKT3 variant 1; BAD; BAX variant beta; BAX variant delta; BCL2L1 variant 1; CDK1 variant 1; EGFR variant 1; EGFR variant 2; EGFR variant 3; EGFR variant 4; GNAS variant 1; GNB1; GNB2; GNB3; GNG11; GNG12; GNG3; GNG4; GNG7; HRAS variant 1; IRS1; MAP2K2; PIK3CA; PIK3CB; PIK3CD; PPM1B variant 1; PPM1D; PPM1F; PPM1G; PPM2C; PRKACB variant 1; PRKAR1A variant 1; PRKAR2A; …
1024		EGFR	EGFR	EGFR_HUMAN	Receptor with enzyme activity	Epidermal growth factor receptor	Afatinib	3-protein colorectal cancer panel		Proteomic	CAPG; EGFR variant 1; EGFR variant 2; EGFR variant 3; EGFR variant 4; MFAP3L variant 1
1025		EGFR	EGFR	EGFR_HUMAN	Receptor with enzyme activity	Epidermal growth factor receptor	Afatinib	4-gene expression bladder cancer panel		Genomic	EGFR variant 1; EGFR variant 2; EGFR variant 3; EGFR variant 4; IL1B; S100A8; S100A9
1026		EGFR	EGFR	EGFR_HUMAN	Receptor with enzyme activity	Epidermal growth factor receptor	Afatinib	44-gene expression breast cancer panel		Genomic	ADAMTS4; ANXA1; APOL3 alpha/d variant; CD109 variant 1; CD2; CLDN10 variant b; CORIN; CYP2B6; EGFR variant 1; EGFR variant 2; EGFR variant 3; EGFR variant 4; EGR1; ERBB2 variant 1; ESR1 variant 1; ETV7; FAM19A5; FOSB; FYB variant 1; GBP5 variant 1; GRB14; IDO1; IFI44L; IKZF3 variant 1; ITGAL; KLHDC7B; LATS2; LRP4; MFAP5; MX1; NAT1; NLRC5; OLFM4; PDCD1LG1; PPP1R1A; PRAME variant 1; PRICKLE1 varian…
1027		EGFR	EGFR	EGFR_HUMAN	Receptor with enzyme activity	Epidermal growth factor receptor	Afatinib	3-gene expression lung cancer panel		Genomic	CA9; CSF1 variant 1; EGFR variant 1; EGFR variant 2; EGFR variant 3; EGFR variant 4
1028		EGFR	EGFR	EGFR_HUMAN	Receptor with enzyme activity	Epidermal growth factor receptor	Afatinib	3-gene expression gastric cancer panel		Genomic	EGFR variant 1; EGFR variant 2; EGFR variant 3; EGFR variant 4; FGFR2 variant 1; FGFR2 variant 2; FGFR2 variant 3; FGFR2 variant 5; MYC
1029		EGFR	EGFR	EGFR_HUMAN	Receptor with enzyme activity	Epidermal growth factor receptor	Afatinib	15-gene expression breast cancer panel		Genomic	CTSD; E2F1; EGFR variant 1; EGFR variant 2; EGFR variant 3; EGFR variant 4; FIGF; GSTP1; MMP1 variant 1; MMP11; PLAU variant 1; PLAUR variant 1; SERPINE1 variant 1; TGFB1; TYMP variant 2; VEGFA; VEGFA variant 1; VEGFA variant 4; VEGFA variant 6; VEGFA variant 7
1030		EGFR	EGFR	EGFR_HUMAN	Receptor with enzyme activity	Epidermal growth factor receptor	Afatinib	47-gene expression cancer panel		Genomic	AKT1 variant 1; AKT2 variant 1; AKT3 variant 1; BAD; BAX variant beta; BAX variant delta; BCL2L1 variant 1; BCL2L1 variant 2; CDK1 variant 1; EGFR variant 1; EGFR variant 2; EGFR variant 3; EGFR variant 4; GNAS variant 1; GNB1; GNB2; GNB3; GNB5 variant 2; GNG10 variant 1; GNG11; GNG12; GNG13; GNG3; GNG4; GNG5; GNG7; HRAS variant 1; IRS1; MAP2K2; PIK3CA; PIK3CB; PIK3CD; PPM1A variant 3; PPM1B vari…
1031		EGFR	EGFR	EGFR_HUMAN	Receptor with enzyme activity	Epidermal growth factor receptor	Afatinib	2-gene expression colorectal cancer panel		Genomic	AREG; EGFR variant 1; EGFR variant 2; EGFR variant 3; EGFR variant 4
1032		EGFR	EGFR	EGFR_HUMAN	Receptor with enzyme activity	Epidermal growth factor receptor	Afatinib	5-protein neurological panel		Proteomic	CCL11; EGFR variant 1; EGFR variant 2; EGFR variant 3; EGFR variant 4; PRL variant 1; S100A12; TIMP4
1033		EGFR	EGFR	EGFR_HUMAN	Receptor with enzyme activity	Epidermal growth factor receptor	Afatinib	4-protein oral cancer panel		Proteomic	EGFR variant 1; EGFR variant 2; EGFR variant 3; EGFR variant 4; ERBB2 variant 1; ERBB2 variant 2; LAMC2; RHOC variant 1
1034		EGFR	EGFR	EGFR_HUMAN	Receptor with enzyme activity	Epidermal growth factor receptor	Afatinib	12-gene expression melanoma panel		Genomic	COL11A1 variant A; CXCL13; EGFR variant 1; EGFR variant 2; EGFR variant 3; EGFR variant 4; FGFR2 variant 1; FGFR2 variant 2; FGFR2 variant 3; FGFR2 variant 4; FGFR2 variant 5; FGFR2 variant 6; FGFR2 variant 7; FGFR2 variant 8; FGFR2 variant 9; FGFR3 variant 1; FGFR3 variant 3; IL8; PPP2R2C; PTPRF; SHC4; TNC; WNT4
1035		EGFR	EGFR	EGFR_HUMAN	Receptor with enzyme activity	Epidermal growth factor receptor	Afatinib	10-protein liver cancer panel		Proteomic	AFP; CDH1; CEACAM5 variant 1; EGFR variant 1; EGFR variant 2; EGFR variant 3; EGFR variant 4; ERBB2 variant 1; ERBB2 variant 2; KIT; MMP9; MUC1; MUC1 variant 5; MUC16; SPP1 variant 1; SPP1 variant 2; SPP1 variant 3; SPP1 variant 5
1036		EGFR	EGFR	EGFR_HUMAN	Receptor with enzyme activity	Epidermal growth factor receptor	Afatinib	3-protein esophageal cancer panel		Proteomic	EGFR variant 1; EGFR variant 2; EGFR variant 3; EGFR variant 4; SIRT2 variant 1 ; SIRT2 variant 2; SIRT2 variant 3; SIRT2 variant 4; TRIM44
1037		EGFR	EGFR	EGFR_HUMAN	Receptor with enzyme activity	Epidermal growth factor receptor	Afatinib	9-protein ovarian carcinoma panel		Proteomic	AR variant 1; AR variant 2; BID variant 1; BID variant 2; EEF2; EGFR variant 1; EGFR variant 2; EGFR variant 3; EGFR variant 4; HSPA1A; HSPA1B; MAP2K1; PRKCA; STAT5A; TAZ variant 1; TAZ variant 2
1038		EGFR	EGFR	EGFR_HUMAN	Receptor with enzyme activity	Epidermal growth factor receptor	Afatinib	14-gene expression glioblastoma panel		Genomic	AGT; CALCRL variant 1; CCL2; CHI3L1; CPE; EGFR variant 1; EGFR variant 2; EGFR variant 3; EGFR variant 4; IGFBPL1; MBP; MCF2 variant 2; OLFM1 variant 1; PACSIN1; PACSIN1 variant 1; SNCA variant 1; SNCA variant 2; SNCA variant 3; SNCA variant 4; SOD2 variant 1; SOD2 variant 2; SOD2 variant 3; TOP2A
1039		EGFR	EGFR	EGFR_HUMAN	Receptor with enzyme activity	Epidermal growth factor receptor	Afatinib	3-gene expression esophageal squamous cell cancer panel		Genomic	EGFR variant 1; EGFR variant 2; EGFR variant 3; EGFR variant 4; FSCN1; SP1; SP1 variant 3
1040		EGFR	EGFR	EGFR_HUMAN	Receptor with enzyme activity	Epidermal growth factor receptor	Afatinib	38-gene expression cancer panel		Genomic	ADORA2B; AGBL5 variant 1; ARNTL variant 1; ARNTL variant 2; CCDC141; CDKN1A variant 2; CLEC6A; CXCL2; CXCL6; CYS1; DIO2 variant 2; DNMT1 variant 1; DNMT1 variant 2; DNMT3A variant 1; DNMT3A variant 2; DNMT3A variant 3; EGFR variant 1; EGFR variant 2; EGFR variant 3; EGFR variant 4; EPAS1; EREG; IGJ; KIAA1430; LITAF; MBD1 variant 1; MBD1 variant 6; NNT variant 1; PER3; PI15; PLCXD2; PRKCG; PVR var…
1041		EGFR	EGFR	EGFR_HUMAN	Receptor with enzyme activity	Epidermal growth factor receptor	Afatinib	26-gene expression glioma panel		Genomic	EGFR variant 1; EGFR variant 2; EGFR variant 3; EGFR variant 4; ERBB2 variant 1; ERBB2 variant 2; FLT1; FLT1 variant 3; FLT4 variant 1; FLT4 variant 2; FZD1; FZD10; FZD2; FZD3; FZD4; FZD5; FZD6 variant 1; FZD6 variant 2; FZD7; FZD8; FZD9; IGF1R; ITGB1; ITGB3; ITGB4 variant 1; ITGB4 variant 3; ITGB5; ITGB6; ITGB7; ITGB8; KDR; MET variant 1; MET variant 2; PDGFRA; PDGFRB; sFLT1
1042		EGFR	EGFR	EGFR_HUMAN	Receptor with enzyme activity	Epidermal growth factor receptor	Afatinib	121-gene expression glioblastoma panel		Genomic	ACPP variant 1; AIM1; AK5 variant 1; ALCAM; ALDH1L1; AMPD3 variant 1; ANKS1B variant 1; ARMCX4 variant 1; ARPP21 variant 1; ARPP21 variant 6; ATP13A5; C6orf163; C9orf11 variant 1; CA10 variant 1; CCDC62 variant 2; CDH18 variant 1; CDR1; CFB; CHGA; CNTN3; CNTNAP2; CR1 variant F; CR1 variant S; CRYBB1; CRYM variant 1; CSMD2; CSMD3; CSMD3 variant c; CTTNBP2; DCX variant 1; DCX variant 2; DENND2A; DG…
1043		EGFR	EGFR	EGFR_HUMAN	Receptor with enzyme activity	Epidermal growth factor receptor	Neratinib	Epidermal growth factor receptor		Genomic; Proteomic	EGFR variant 1; EGFR variant 2; EGFR variant 3; EGFR variant 4
1044		EGFR	EGFR	EGFR_HUMAN	Receptor with enzyme activity	Epidermal growth factor receptor	Neratinib	OvaCheck		Proteomic	APOA1; APOC3; CCL3; CRP; EGFR variant 1; EGFR variant 3; IL18 variant 1; IL6; MB; MUC1; MUC16; TNC
1045		EGFR	EGFR	EGFR_HUMAN	Receptor with enzyme activity	Epidermal growth factor receptor	Neratinib	374-gene expression breast cancer panel		Genomic	ABCD3 variant 1; ABLIM1 variant 1; ACADSB; ACSS2 variant 1; ACTB; ADAMTS1; ADM; AKAP2 variant 1; ALDH4A1; ANG; AP2A2; AP2B1 variant 1; APOD; APP variant 1; ARF1; ARPC4 variant 1; ASPM; ATAD2; AURKA variant 1; AURKB; BBC3; BCL6 variant 1; BHLHB2; BIRC5 variant 1; BLM; BRCA1 variant BRCA1a; BTG2; BUB1; C16orf61; C1S variant 1; C20orf46; CAD; CCL18; CCNA2; CCNB1; CCNB2; CCNC variant 1; CCND1; CCNE1;…
1046		EGFR	EGFR	EGFR_HUMAN	Receptor with enzyme activity	Epidermal growth factor receptor	Neratinib	4-protein cancer panel		Proteomic	EGFR variant 1; EGFR variant 3; ERBB2 variant 1; MUC1; TACSTD1
1047		EGFR	EGFR	EGFR_HUMAN	Receptor with enzyme activity	Epidermal growth factor receptor	Neratinib	5-protein breast cancer panel		Proteomic	CD40LG; EGFR variant 1; EGFR variant 3; ERBB2 variant 1; MIF; MMP2 variant 1
1048		EGFR	EGFR	EGFR_HUMAN	Receptor with enzyme activity	Epidermal growth factor receptor	Neratinib	188-gene expression breast cancer panel		Genomic	ABAT variant 1; ADCY1; ANXA9; APRT; ARMCX2; ASPH variant 1; Adam19; BCL11A variant 1; BIRC5 variant 1; BTG2; BTN3A2 variant 1; BTRC variant 1; C16orf61; C2orf54 vaiant 1; CA12 variant 1; CALML5; CCL18; CDCA3; CDK1 variant 1; CDT1; CELSR2; CEP55; CLCA2; CLSTN2; COX6C; CRYAB; CTSC variant 1; CTSC variant 2; CX3CL1; CYP2B6; CYP4F8; DLG5; DLG7; DNALI1; DSC2 variant Dsc2a; DUSP6 variant 1; EGFR varian…
1049		EGFR	EGFR	EGFR_HUMAN	Receptor with enzyme activity	Epidermal growth factor receptor	Neratinib	4-protein lung cancer panel		Proteomic	EGFR variant 1; EGFR variant 3; KRT13; KRT5; TITF1
1050		EGFR	EGFR	EGFR_HUMAN	Receptor with enzyme activity	Epidermal growth factor receptor	Neratinib	4-gene expression lung cancer panel		Genomic	EGFR variant 1; EGFR variant 3; LCK; RND3 variant 2; WNT3A
1051		EGFR	EGFR	EGFR_HUMAN	Receptor with enzyme activity	Epidermal growth factor receptor	Neratinib	Prosigna		Genomic	ACTR3B variant 1; ANLN; BAG1; BIRC5 variant 1; BIRC5 variant 2; BIRC5 variant 3; BLVRA; CCNB1; CCNE1; CDC20; CDC6; CDCA1 variant 2; CDH3; CENPF; CEP55; CXXC5; EGFR variant 1; EGFR variant 2; EGFR variant 3; EGFR variant 4; ERBB2 variant 1; ERBB2 variant 2; ESR1 variant 1; ESR1 variant 2; ESR1 variant 3; ESR1 variant 4; EXO1 variant 1; FGFR4 variant 1; FGFR4 variant 2; FGFR4 variant 3; FOXA1; FOXC…
1052		EGFR	EGFR	EGFR_HUMAN	Receptor with enzyme activity	Epidermal growth factor receptor	Neratinib	5-protein cancer panel		Proteomic	BTC; EGFR variant 1; EGFR variant 3; ERBB2 variant 1; ERBB3 variant 1; NRG1 variant GGF; NRG1 variant GGF2; NRG1 variant HRG-alpha; NRG1 variant HRG-beta1; NRG1 variant HRG-beta2; NRG1 variant HRG-beta3; NRG1 variant HRG-gamma; NRG1 variant SMDF; NRG1 variant ndf43
1053		EGFR	EGFR	EGFR_HUMAN	Receptor with enzyme activity	Epidermal growth factor receptor	Neratinib	VeriPsych		Proteomic	ACPP variant 1; AHSG; APCS; APOA1; APOA2; APOB; APOC1; APOH; B2M; BDNF variant 3; BDNF variant 4; BTC; C3; CALB1; CCL22; CCL3; CCL8; CD5L; CGA; CTGF; EDN1 variant 1; EGFR variant 1; EGFR variant 3; FTH1; FTL; HAVCR1 variant 1; HP variant 1; ICAM1; IL10; IL11; IL17; IL1B; IL6R variant 1; IL7; LHB; MIF; MMP2 variant 1; MUC16; PRL variant 1; PYY; SERPINA1 variant 1; SORT1; TF; THPO; TIMP1; TNFRSF10C…
1054		EGFR	EGFR	EGFR_HUMAN	Receptor with enzyme activity	Epidermal growth factor receptor	Neratinib	6-Protein colorectal cancer panel		Proteomic	CD63 variant 1; CD81; CD9; EGFR variant 1; EGFR variant 3; STEAP1; TACSTD1
1055		EGFR	EGFR	EGFR_HUMAN	Receptor with enzyme activity	Epidermal growth factor receptor	Neratinib	6-gene copy number lung cancer panel		Genomic	EGFR variant 1; EGFR variant 2; EGFR variant 3; EGFR variant 4; GLI3; NFE2L3; SDK1 variant 1
1056		EGFR	EGFR	EGFR_HUMAN	Receptor with enzyme activity	Epidermal growth factor receptor	Neratinib	47-gene expression ovarian cancer panel		Genomic	AKT1 variant 1; AKT2 variant 1; AKT3 variant 1; BAD; BAX variant beta; BAX variant delta; BCL2L1 variant 1; CDK1 variant 1; EGFR variant 1; EGFR variant 2; EGFR variant 3; EGFR variant 4; GNAS variant 1; GNB1; GNB2; GNB3; GNG11; GNG12; GNG3; GNG4; GNG7; HRAS variant 1; IRS1; MAP2K2; PIK3CA; PIK3CB; PIK3CD; PPM1B variant 1; PPM1D; PPM1F; PPM1G; PPM2C; PRKACB variant 1; PRKAR1A variant 1; PRKAR2A; …
1057		EGFR	EGFR	EGFR_HUMAN	Receptor with enzyme activity	Epidermal growth factor receptor	Neratinib	3-protein colorectal cancer panel		Proteomic	CAPG; EGFR variant 1; EGFR variant 2; EGFR variant 3; EGFR variant 4; MFAP3L variant 1
1058		EGFR	EGFR	EGFR_HUMAN	Receptor with enzyme activity	Epidermal growth factor receptor	Neratinib	4-gene expression bladder cancer panel		Genomic	EGFR variant 1; EGFR variant 2; EGFR variant 3; EGFR variant 4; IL1B; S100A8; S100A9
1059		EGFR	EGFR	EGFR_HUMAN	Receptor with enzyme activity	Epidermal growth factor receptor	Neratinib	44-gene expression breast cancer panel		Genomic	ADAMTS4; ANXA1; APOL3 alpha/d variant; CD109 variant 1; CD2; CLDN10 variant b; CORIN; CYP2B6; EGFR variant 1; EGFR variant 2; EGFR variant 3; EGFR variant 4; EGR1; ERBB2 variant 1; ESR1 variant 1; ETV7; FAM19A5; FOSB; FYB variant 1; GBP5 variant 1; GRB14; IDO1; IFI44L; IKZF3 variant 1; ITGAL; KLHDC7B; LATS2; LRP4; MFAP5; MX1; NAT1; NLRC5; OLFM4; PDCD1LG1; PPP1R1A; PRAME variant 1; PRICKLE1 varian…
1060		EGFR	EGFR	EGFR_HUMAN	Receptor with enzyme activity	Epidermal growth factor receptor	Neratinib	3-gene expression lung cancer panel		Genomic	CA9; CSF1 variant 1; EGFR variant 1; EGFR variant 2; EGFR variant 3; EGFR variant 4
1061		EGFR	EGFR	EGFR_HUMAN	Receptor with enzyme activity	Epidermal growth factor receptor	Neratinib	3-gene expression gastric cancer panel		Genomic	EGFR variant 1; EGFR variant 2; EGFR variant 3; EGFR variant 4; FGFR2 variant 1; FGFR2 variant 2; FGFR2 variant 3; FGFR2 variant 5; MYC
1062		EGFR	EGFR	EGFR_HUMAN	Receptor with enzyme activity	Epidermal growth factor receptor	Neratinib	15-gene expression breast cancer panel		Genomic	CTSD; E2F1; EGFR variant 1; EGFR variant 2; EGFR variant 3; EGFR variant 4; FIGF; GSTP1; MMP1 variant 1; MMP11; PLAU variant 1; PLAUR variant 1; SERPINE1 variant 1; TGFB1; TYMP variant 2; VEGFA; VEGFA variant 1; VEGFA variant 4; VEGFA variant 6; VEGFA variant 7
1063		EGFR	EGFR	EGFR_HUMAN	Receptor with enzyme activity	Epidermal growth factor receptor	Neratinib	47-gene expression cancer panel		Genomic	AKT1 variant 1; AKT2 variant 1; AKT3 variant 1; BAD; BAX variant beta; BAX variant delta; BCL2L1 variant 1; BCL2L1 variant 2; CDK1 variant 1; EGFR variant 1; EGFR variant 2; EGFR variant 3; EGFR variant 4; GNAS variant 1; GNB1; GNB2; GNB3; GNB5 variant 2; GNG10 variant 1; GNG11; GNG12; GNG13; GNG3; GNG4; GNG5; GNG7; HRAS variant 1; IRS1; MAP2K2; PIK3CA; PIK3CB; PIK3CD; PPM1A variant 3; PPM1B vari…
1064		EGFR	EGFR	EGFR_HUMAN	Receptor with enzyme activity	Epidermal growth factor receptor	Neratinib	2-gene expression colorectal cancer panel		Genomic	AREG; EGFR variant 1; EGFR variant 2; EGFR variant 3; EGFR variant 4
1065		EGFR	EGFR	EGFR_HUMAN	Receptor with enzyme activity	Epidermal growth factor receptor	Neratinib	5-protein neurological panel		Proteomic	CCL11; EGFR variant 1; EGFR variant 2; EGFR variant 3; EGFR variant 4; PRL variant 1; S100A12; TIMP4
1066		EGFR	EGFR	EGFR_HUMAN	Receptor with enzyme activity	Epidermal growth factor receptor	Neratinib	4-protein oral cancer panel		Proteomic	EGFR variant 1; EGFR variant 2; EGFR variant 3; EGFR variant 4; ERBB2 variant 1; ERBB2 variant 2; LAMC2; RHOC variant 1
1067		EGFR	EGFR	EGFR_HUMAN	Receptor with enzyme activity	Epidermal growth factor receptor	Neratinib	12-gene expression melanoma panel		Genomic	COL11A1 variant A; CXCL13; EGFR variant 1; EGFR variant 2; EGFR variant 3; EGFR variant 4; FGFR2 variant 1; FGFR2 variant 2; FGFR2 variant 3; FGFR2 variant 4; FGFR2 variant 5; FGFR2 variant 6; FGFR2 variant 7; FGFR2 variant 8; FGFR2 variant 9; FGFR3 variant 1; FGFR3 variant 3; IL8; PPP2R2C; PTPRF; SHC4; TNC; WNT4
1068		EGFR	EGFR	EGFR_HUMAN	Receptor with enzyme activity	Epidermal growth factor receptor	Neratinib	10-protein liver cancer panel		Proteomic	AFP; CDH1; CEACAM5 variant 1; EGFR variant 1; EGFR variant 2; EGFR variant 3; EGFR variant 4; ERBB2 variant 1; ERBB2 variant 2; KIT; MMP9; MUC1; MUC1 variant 5; MUC16; SPP1 variant 1; SPP1 variant 2; SPP1 variant 3; SPP1 variant 5
1069		EGFR	EGFR	EGFR_HUMAN	Receptor with enzyme activity	Epidermal growth factor receptor	Neratinib	3-protein esophageal cancer panel		Proteomic	EGFR variant 1; EGFR variant 2; EGFR variant 3; EGFR variant 4; SIRT2 variant 1 ; SIRT2 variant 2; SIRT2 variant 3; SIRT2 variant 4; TRIM44
1070		EGFR	EGFR	EGFR_HUMAN	Receptor with enzyme activity	Epidermal growth factor receptor	Neratinib	9-protein ovarian carcinoma panel		Proteomic	AR variant 1; AR variant 2; BID variant 1; BID variant 2; EEF2; EGFR variant 1; EGFR variant 2; EGFR variant 3; EGFR variant 4; HSPA1A; HSPA1B; MAP2K1; PRKCA; STAT5A; TAZ variant 1; TAZ variant 2
1071		EGFR	EGFR	EGFR_HUMAN	Receptor with enzyme activity	Epidermal growth factor receptor	Neratinib	14-gene expression glioblastoma panel		Genomic	AGT; CALCRL variant 1; CCL2; CHI3L1; CPE; EGFR variant 1; EGFR variant 2; EGFR variant 3; EGFR variant 4; IGFBPL1; MBP; MCF2 variant 2; OLFM1 variant 1; PACSIN1; PACSIN1 variant 1; SNCA variant 1; SNCA variant 2; SNCA variant 3; SNCA variant 4; SOD2 variant 1; SOD2 variant 2; SOD2 variant 3; TOP2A
1072		EGFR	EGFR	EGFR_HUMAN	Receptor with enzyme activity	Epidermal growth factor receptor	Neratinib	3-gene expression esophageal squamous cell cancer panel		Genomic	EGFR variant 1; EGFR variant 2; EGFR variant 3; EGFR variant 4; FSCN1; SP1; SP1 variant 3
1073		EGFR	EGFR	EGFR_HUMAN	Receptor with enzyme activity	Epidermal growth factor receptor	Neratinib	38-gene expression cancer panel		Genomic	ADORA2B; AGBL5 variant 1; ARNTL variant 1; ARNTL variant 2; CCDC141; CDKN1A variant 2; CLEC6A; CXCL2; CXCL6; CYS1; DIO2 variant 2; DNMT1 variant 1; DNMT1 variant 2; DNMT3A variant 1; DNMT3A variant 2; DNMT3A variant 3; EGFR variant 1; EGFR variant 2; EGFR variant 3; EGFR variant 4; EPAS1; EREG; IGJ; KIAA1430; LITAF; MBD1 variant 1; MBD1 variant 6; NNT variant 1; PER3; PI15; PLCXD2; PRKCG; PVR var…
1074		EGFR	EGFR	EGFR_HUMAN	Receptor with enzyme activity	Epidermal growth factor receptor	Neratinib	26-gene expression glioma panel		Genomic	EGFR variant 1; EGFR variant 2; EGFR variant 3; EGFR variant 4; ERBB2 variant 1; ERBB2 variant 2; FLT1; FLT1 variant 3; FLT4 variant 1; FLT4 variant 2; FZD1; FZD10; FZD2; FZD3; FZD4; FZD5; FZD6 variant 1; FZD6 variant 2; FZD7; FZD8; FZD9; IGF1R; ITGB1; ITGB3; ITGB4 variant 1; ITGB4 variant 3; ITGB5; ITGB6; ITGB7; ITGB8; KDR; MET variant 1; MET variant 2; PDGFRA; PDGFRB; sFLT1
1075		EGFR	EGFR	EGFR_HUMAN	Receptor with enzyme activity	Epidermal growth factor receptor	Neratinib	121-gene expression glioblastoma panel		Genomic	ACPP variant 1; AIM1; AK5 variant 1; ALCAM; ALDH1L1; AMPD3 variant 1; ANKS1B variant 1; ARMCX4 variant 1; ARPP21 variant 1; ARPP21 variant 6; ATP13A5; C6orf163; C9orf11 variant 1; CA10 variant 1; CCDC62 variant 2; CDH18 variant 1; CDR1; CFB; CHGA; CNTN3; CNTNAP2; CR1 variant F; CR1 variant S; CRYBB1; CRYM variant 1; CSMD2; CSMD3; CSMD3 variant c; CTTNBP2; DCX variant 1; DCX variant 2; DENND2A; DG…
1076		EGFR	EGFR	EGFR_HUMAN	Receptor with enzyme activity	Epidermal growth factor receptor	Falnidamol	Epidermal growth factor receptor		Genomic; Proteomic	EGFR variant 1; EGFR variant 2; EGFR variant 3; EGFR variant 4
1077		EGFR	EGFR	EGFR_HUMAN	Receptor with enzyme activity	Epidermal growth factor receptor	Falnidamol	OvaCheck		Proteomic	APOA1; APOC3; CCL3; CRP; EGFR variant 1; EGFR variant 3; IL18 variant 1; IL6; MB; MUC1; MUC16; TNC
1078		EGFR	EGFR	EGFR_HUMAN	Receptor with enzyme activity	Epidermal growth factor receptor	Falnidamol	374-gene expression breast cancer panel		Genomic	ABCD3 variant 1; ABLIM1 variant 1; ACADSB; ACSS2 variant 1; ACTB; ADAMTS1; ADM; AKAP2 variant 1; ALDH4A1; ANG; AP2A2; AP2B1 variant 1; APOD; APP variant 1; ARF1; ARPC4 variant 1; ASPM; ATAD2; AURKA variant 1; AURKB; BBC3; BCL6 variant 1; BHLHB2; BIRC5 variant 1; BLM; BRCA1 variant BRCA1a; BTG2; BUB1; C16orf61; C1S variant 1; C20orf46; CAD; CCL18; CCNA2; CCNB1; CCNB2; CCNC variant 1; CCND1; CCNE1;…
1079		EGFR	EGFR	EGFR_HUMAN	Receptor with enzyme activity	Epidermal growth factor receptor	Falnidamol	4-protein cancer panel		Proteomic	EGFR variant 1; EGFR variant 3; ERBB2 variant 1; MUC1; TACSTD1
1080		EGFR	EGFR	EGFR_HUMAN	Receptor with enzyme activity	Epidermal growth factor receptor	Falnidamol	5-protein breast cancer panel		Proteomic	CD40LG; EGFR variant 1; EGFR variant 3; ERBB2 variant 1; MIF; MMP2 variant 1
1081		EGFR	EGFR	EGFR_HUMAN	Receptor with enzyme activity	Epidermal growth factor receptor	Falnidamol	188-gene expression breast cancer panel		Genomic	ABAT variant 1; ADCY1; ANXA9; APRT; ARMCX2; ASPH variant 1; Adam19; BCL11A variant 1; BIRC5 variant 1; BTG2; BTN3A2 variant 1; BTRC variant 1; C16orf61; C2orf54 vaiant 1; CA12 variant 1; CALML5; CCL18; CDCA3; CDK1 variant 1; CDT1; CELSR2; CEP55; CLCA2; CLSTN2; COX6C; CRYAB; CTSC variant 1; CTSC variant 2; CX3CL1; CYP2B6; CYP4F8; DLG5; DLG7; DNALI1; DSC2 variant Dsc2a; DUSP6 variant 1; EGFR varian…
1082		EGFR	EGFR	EGFR_HUMAN	Receptor with enzyme activity	Epidermal growth factor receptor	Falnidamol	4-protein lung cancer panel		Proteomic	EGFR variant 1; EGFR variant 3; KRT13; KRT5; TITF1
1083		EGFR	EGFR	EGFR_HUMAN	Receptor with enzyme activity	Epidermal growth factor receptor	Falnidamol	4-gene expression lung cancer panel		Genomic	EGFR variant 1; EGFR variant 3; LCK; RND3 variant 2; WNT3A
1084		EGFR	EGFR	EGFR_HUMAN	Receptor with enzyme activity	Epidermal growth factor receptor	Falnidamol	Prosigna		Genomic	ACTR3B variant 1; ANLN; BAG1; BIRC5 variant 1; BIRC5 variant 2; BIRC5 variant 3; BLVRA; CCNB1; CCNE1; CDC20; CDC6; CDCA1 variant 2; CDH3; CENPF; CEP55; CXXC5; EGFR variant 1; EGFR variant 2; EGFR variant 3; EGFR variant 4; ERBB2 variant 1; ERBB2 variant 2; ESR1 variant 1; ESR1 variant 2; ESR1 variant 3; ESR1 variant 4; EXO1 variant 1; FGFR4 variant 1; FGFR4 variant 2; FGFR4 variant 3; FOXA1; FOXC…
1085		EGFR	EGFR	EGFR_HUMAN	Receptor with enzyme activity	Epidermal growth factor receptor	Falnidamol	5-protein cancer panel		Proteomic	BTC; EGFR variant 1; EGFR variant 3; ERBB2 variant 1; ERBB3 variant 1; NRG1 variant GGF; NRG1 variant GGF2; NRG1 variant HRG-alpha; NRG1 variant HRG-beta1; NRG1 variant HRG-beta2; NRG1 variant HRG-beta3; NRG1 variant HRG-gamma; NRG1 variant SMDF; NRG1 variant ndf43
1086		EGFR	EGFR	EGFR_HUMAN	Receptor with enzyme activity	Epidermal growth factor receptor	Falnidamol	VeriPsych		Proteomic	ACPP variant 1; AHSG; APCS; APOA1; APOA2; APOB; APOC1; APOH; B2M; BDNF variant 3; BDNF variant 4; BTC; C3; CALB1; CCL22; CCL3; CCL8; CD5L; CGA; CTGF; EDN1 variant 1; EGFR variant 1; EGFR variant 3; FTH1; FTL; HAVCR1 variant 1; HP variant 1; ICAM1; IL10; IL11; IL17; IL1B; IL6R variant 1; IL7; LHB; MIF; MMP2 variant 1; MUC16; PRL variant 1; PYY; SERPINA1 variant 1; SORT1; TF; THPO; TIMP1; TNFRSF10C…
1087		EGFR	EGFR	EGFR_HUMAN	Receptor with enzyme activity	Epidermal growth factor receptor	Falnidamol	6-Protein colorectal cancer panel		Proteomic	CD63 variant 1; CD81; CD9; EGFR variant 1; EGFR variant 3; STEAP1; TACSTD1
1088		EGFR	EGFR	EGFR_HUMAN	Receptor with enzyme activity	Epidermal growth factor receptor	Falnidamol	6-gene copy number lung cancer panel		Genomic	EGFR variant 1; EGFR variant 2; EGFR variant 3; EGFR variant 4; GLI3; NFE2L3; SDK1 variant 1
1089		EGFR	EGFR	EGFR_HUMAN	Receptor with enzyme activity	Epidermal growth factor receptor	Falnidamol	47-gene expression ovarian cancer panel		Genomic	AKT1 variant 1; AKT2 variant 1; AKT3 variant 1; BAD; BAX variant beta; BAX variant delta; BCL2L1 variant 1; CDK1 variant 1; EGFR variant 1; EGFR variant 2; EGFR variant 3; EGFR variant 4; GNAS variant 1; GNB1; GNB2; GNB3; GNG11; GNG12; GNG3; GNG4; GNG7; HRAS variant 1; IRS1; MAP2K2; PIK3CA; PIK3CB; PIK3CD; PPM1B variant 1; PPM1D; PPM1F; PPM1G; PPM2C; PRKACB variant 1; PRKAR1A variant 1; PRKAR2A; …
1090		EGFR	EGFR	EGFR_HUMAN	Receptor with enzyme activity	Epidermal growth factor receptor	Falnidamol	3-protein colorectal cancer panel		Proteomic	CAPG; EGFR variant 1; EGFR variant 2; EGFR variant 3; EGFR variant 4; MFAP3L variant 1
1091		EGFR	EGFR	EGFR_HUMAN	Receptor with enzyme activity	Epidermal growth factor receptor	Falnidamol	4-gene expression bladder cancer panel		Genomic	EGFR variant 1; EGFR variant 2; EGFR variant 3; EGFR variant 4; IL1B; S100A8; S100A9
1092		EGFR	EGFR	EGFR_HUMAN	Receptor with enzyme activity	Epidermal growth factor receptor	Falnidamol	44-gene expression breast cancer panel		Genomic	ADAMTS4; ANXA1; APOL3 alpha/d variant; CD109 variant 1; CD2; CLDN10 variant b; CORIN; CYP2B6; EGFR variant 1; EGFR variant 2; EGFR variant 3; EGFR variant 4; EGR1; ERBB2 variant 1; ESR1 variant 1; ETV7; FAM19A5; FOSB; FYB variant 1; GBP5 variant 1; GRB14; IDO1; IFI44L; IKZF3 variant 1; ITGAL; KLHDC7B; LATS2; LRP4; MFAP5; MX1; NAT1; NLRC5; OLFM4; PDCD1LG1; PPP1R1A; PRAME variant 1; PRICKLE1 varian…
1093		EGFR	EGFR	EGFR_HUMAN	Receptor with enzyme activity	Epidermal growth factor receptor	Falnidamol	3-gene expression lung cancer panel		Genomic	CA9; CSF1 variant 1; EGFR variant 1; EGFR variant 2; EGFR variant 3; EGFR variant 4
1094		EGFR	EGFR	EGFR_HUMAN	Receptor with enzyme activity	Epidermal growth factor receptor	Falnidamol	3-gene expression gastric cancer panel		Genomic	EGFR variant 1; EGFR variant 2; EGFR variant 3; EGFR variant 4; FGFR2 variant 1; FGFR2 variant 2; FGFR2 variant 3; FGFR2 variant 5; MYC
1095		EGFR	EGFR	EGFR_HUMAN	Receptor with enzyme activity	Epidermal growth factor receptor	Falnidamol	15-gene expression breast cancer panel		Genomic	CTSD; E2F1; EGFR variant 1; EGFR variant 2; EGFR variant 3; EGFR variant 4; FIGF; GSTP1; MMP1 variant 1; MMP11; PLAU variant 1; PLAUR variant 1; SERPINE1 variant 1; TGFB1; TYMP variant 2; VEGFA; VEGFA variant 1; VEGFA variant 4; VEGFA variant 6; VEGFA variant 7
1096		EGFR	EGFR	EGFR_HUMAN	Receptor with enzyme activity	Epidermal growth factor receptor	Falnidamol	47-gene expression cancer panel		Genomic	AKT1 variant 1; AKT2 variant 1; AKT3 variant 1; BAD; BAX variant beta; BAX variant delta; BCL2L1 variant 1; BCL2L1 variant 2; CDK1 variant 1; EGFR variant 1; EGFR variant 2; EGFR variant 3; EGFR variant 4; GNAS variant 1; GNB1; GNB2; GNB3; GNB5 variant 2; GNG10 variant 1; GNG11; GNG12; GNG13; GNG3; GNG4; GNG5; GNG7; HRAS variant 1; IRS1; MAP2K2; PIK3CA; PIK3CB; PIK3CD; PPM1A variant 3; PPM1B vari…
1097		EGFR	EGFR	EGFR_HUMAN	Receptor with enzyme activity	Epidermal growth factor receptor	Falnidamol	2-gene expression colorectal cancer panel		Genomic	AREG; EGFR variant 1; EGFR variant 2; EGFR variant 3; EGFR variant 4
1098		EGFR	EGFR	EGFR_HUMAN	Receptor with enzyme activity	Epidermal growth factor receptor	Falnidamol	5-protein neurological panel		Proteomic	CCL11; EGFR variant 1; EGFR variant 2; EGFR variant 3; EGFR variant 4; PRL variant 1; S100A12; TIMP4
1099		EGFR	EGFR	EGFR_HUMAN	Receptor with enzyme activity	Epidermal growth factor receptor	Falnidamol	4-protein oral cancer panel		Proteomic	EGFR variant 1; EGFR variant 2; EGFR variant 3; EGFR variant 4; ERBB2 variant 1; ERBB2 variant 2; LAMC2; RHOC variant 1
1100		EGFR	EGFR	EGFR_HUMAN	Receptor with enzyme activity	Epidermal growth factor receptor	Falnidamol	12-gene expression melanoma panel		Genomic	COL11A1 variant A; CXCL13; EGFR variant 1; EGFR variant 2; EGFR variant 3; EGFR variant 4; FGFR2 variant 1; FGFR2 variant 2; FGFR2 variant 3; FGFR2 variant 4; FGFR2 variant 5; FGFR2 variant 6; FGFR2 variant 7; FGFR2 variant 8; FGFR2 variant 9; FGFR3 variant 1; FGFR3 variant 3; IL8; PPP2R2C; PTPRF; SHC4; TNC; WNT4
1101		EGFR	EGFR	EGFR_HUMAN	Receptor with enzyme activity	Epidermal growth factor receptor	Falnidamol	10-protein liver cancer panel		Proteomic	AFP; CDH1; CEACAM5 variant 1; EGFR variant 1; EGFR variant 2; EGFR variant 3; EGFR variant 4; ERBB2 variant 1; ERBB2 variant 2; KIT; MMP9; MUC1; MUC1 variant 5; MUC16; SPP1 variant 1; SPP1 variant 2; SPP1 variant 3; SPP1 variant 5
1102		EGFR	EGFR	EGFR_HUMAN	Receptor with enzyme activity	Epidermal growth factor receptor	Falnidamol	3-protein esophageal cancer panel		Proteomic	EGFR variant 1; EGFR variant 2; EGFR variant 3; EGFR variant 4; SIRT2 variant 1 ; SIRT2 variant 2; SIRT2 variant 3; SIRT2 variant 4; TRIM44
1103		EGFR	EGFR	EGFR_HUMAN	Receptor with enzyme activity	Epidermal growth factor receptor	Falnidamol	9-protein ovarian carcinoma panel		Proteomic	AR variant 1; AR variant 2; BID variant 1; BID variant 2; EEF2; EGFR variant 1; EGFR variant 2; EGFR variant 3; EGFR variant 4; HSPA1A; HSPA1B; MAP2K1; PRKCA; STAT5A; TAZ variant 1; TAZ variant 2
1104		EGFR	EGFR	EGFR_HUMAN	Receptor with enzyme activity	Epidermal growth factor receptor	Falnidamol	14-gene expression glioblastoma panel		Genomic	AGT; CALCRL variant 1; CCL2; CHI3L1; CPE; EGFR variant 1; EGFR variant 2; EGFR variant 3; EGFR variant 4; IGFBPL1; MBP; MCF2 variant 2; OLFM1 variant 1; PACSIN1; PACSIN1 variant 1; SNCA variant 1; SNCA variant 2; SNCA variant 3; SNCA variant 4; SOD2 variant 1; SOD2 variant 2; SOD2 variant 3; TOP2A
1105		EGFR	EGFR	EGFR_HUMAN	Receptor with enzyme activity	Epidermal growth factor receptor	Falnidamol	3-gene expression esophageal squamous cell cancer panel		Genomic	EGFR variant 1; EGFR variant 2; EGFR variant 3; EGFR variant 4; FSCN1; SP1; SP1 variant 3
[truncated: 1,004 more rows]

## Sheet: Info
Info
General
Date	2016.03.11
Server	https://portal.genego.com
Version	MetaCore+MetaDrug® version 6.24 build 67895 scripts 67893.
Name	Fei
Login	louisville-feiye
Export Settings
Homo sapiens	Yes
Mus musculus	No
Rattus norvegicus	No
Ortholog	No
With active data only	No
Active Data
[truncated: 3 more rows]
