# Supplementary material for: The myocardial regenerative potential of three-dimensional engineered cardiac tissues composed of multiple human iPS cell-derived cardiovascular cell lineages
Source: Sci Rep. 2016 Jul 20;6:29933. doi: 10.1038/srep29933 (PMC4951692; doi:10.1038/srep29933)
Supplement: Supplementary Dataset 4 [file srep29933-s8.xls]

## Sheet: List Report
List Report
MetaCore Data								Integrity Biomarkers Data				DEGs_CEMvsCE_314genes_pval.01MetaCore
#	Input IDs	Network Object Name	Gene Symbol	Unit (protein or chem)	Object Type	Description	Therapeutic Drugs	Integrity Biomarker	Integrity Biomarker Role	Integrity Biomarker Type	Integrity Gene Symbol	Signal	p-value
1		<cytosol> Ca('2+) = <extracellular region> Ca('2+)			Reaction
2		<extracellular region> Ca('2+) = <cytosol> Ca('2+)			Reaction
3		ACTA2	ACTA2	ACTA_HUMAN	Generic binding protein	Actin, aortic smooth muscle		Actin, aortic smooth muscle		Genomic; Proteomic	ACTA2 variant 1; ACTA2 variant 2
4		ACTA2	ACTA2	ACTA_HUMAN	Generic binding protein	Actin, aortic smooth muscle		367-gene expression 1-microRNA breast cancer panel		Genomic	ABCA3; ABCC4 variant 1; ACSL3 variant 1; ACSL3 variant 2; ACTA2 variant 2; ACTG2; ACVR1; ADAM8; ADAMTS12; ADORA2A; ADRBK2; AGPAT2 variant 1; AIFM2 variant 2; AIM2; AKAP2 variant 1; ANKRD22; ANO1; ANXA7 variant 1; AOC3; APOE; AQP1 variant 1; BGN; BIRC3; BOC; BTN3A1 variant 1; BTN3A3 variant 2; BUB3 variant 1; C12orf11; C1RL; C1S variant 1; C1orf116 variant 1; CADM1 variant 1; CALD1; CAPN2; CAPN5; …
5		ACTA2	ACTA2	ACTA_HUMAN	Generic binding protein	Actin, aortic smooth muscle		158-gene expression prostate cancer panel		Genomic	ACTA2 variant 2; AHNAK variant 1; ALDH3B2 variant 1; ANK1 variant 9; ATP7B variant 1; BEND4 variant 1; CALU variant 1; CAMKK2 variant 1; CCL8; CDC25A variant 1; CDKN2AIPNL; CITED2; CLEC11A; CNN2 variant 1; CNTNAP2; COL6A2 variant 2C2; CRIM1; CYR61; DGAT2; DGKB; DGKZ; DIAPH2 variant 156; DIDO1; DNAH7; EGFL7 variant 1; ELMO2 variant 1; EPS15L1; ERN1; F5; FAM111B; FBXL3; FGD4; FMO5 variant 1; FSTL1;…
6		ACTA2	ACTA2	ACTA_HUMAN	Generic binding protein	Actin, aortic smooth muscle		104-gene expression cancer panel		Genomic	ABAT variant 1; ACTA2 variant 2; ACTR3; AMH; AMIGO2 variant 2; ANG; ANK2 variant 1; BHLHE41; C1QTNF7; C7orf24; CALR; CAV1 variant 1; CELF2 variant 2; CFH; CKS2; COL6A2 variant 2C2; CXCL1; CXCL2; CYLD variant 1; DCN; DHCR24; DKK3 variant 1; DPYSL2; DSTvariant 1eA; EDNRB; EFEMP1 variant 1; EFEMP1 variant 2; EGR1; FABP5; FBLN1 variant D; GALNTL2; GAPD; GSN variant 1; GSTM5; GlnA4; H3F3A; H3F3B; HBA1…
7		ACTA2	ACTA2	ACTA_HUMAN	Generic binding protein	Actin, aortic smooth muscle		277-gene expression lung cancer panel		Genomic	ACTA2 variant 2; ACTC1; ACTG1; ADAM10; ADAM12 long variant; ADAM17; ADAM19 variant 1; ADAM8; ADCY6 variant 1; ADORA2B; ADPN; ADRBK2; AEN; ALOX15B variant d; AREG; ASAP3 variant 1; ATF2 variant 1; ATP2C2; BCAR3; BMPR2 variant 1; BPGM variant 2; CALML5; CASP1 variant alpha; CASP4 variant alpha; CAT; CCNA1 variant 1; CCNB2; CCND1; CCND2; CD3EAP; CDC42; CDH3; CENPF; CHODL variant 1; CHODL variant 2; …
8		ACTA2	ACTA2	ACTA_HUMAN	Generic binding protein	Actin, aortic smooth muscle		32-protein 2-biochemical psychiatric disorder panel		Biochemical; Proteomic	A2M; ABAT variant 1; ACPP variant 1; ACTA2 variant 2; ACTR3; AMH; AMIGO2 variant 2; ANG; ANGPT2 variant 1; ANK2 variant 1; BDNF variant 1; BDNF variant 3; BDNF variant 4; BHLHE41; BMP6; BTC; C1QTNF7; C7orf24; CALR; CAV1 variant 1; CCL26; CCL5; CD40LG; CEACAM5 variant 1; CELF2 variant 2; CFH; CGA; CKS2; COL6A2 variant 2C2; CSF2; CTGF; CXCL1; CXCL2; CYLD variant 1; DCN; DHCR24; DKK3 variant 1; DPYS…
9		ACTA2	ACTA2	ACTA_HUMAN	Generic binding protein	Actin, aortic smooth muscle		788-gene expression esophageal cancer panel		Genomic	A2ML1; ABCA1; ABCC10; ABHD12 variant 1; ABHD5; ABLIM1 variant 1; ABLIM3; ACAA1; ACOT9 variant 1; ACOX1 variant 1; ACPP variant 1; ACSL1; ACTA2 variant 2; ACTN1 variant 1; ADAMTSL4 variant 1; ADAMTSL4 variant 2; ADH5; ADS1; AIM1L; AK3L1 variant 1; AKAP13 variant 1; AKAP2 variant 1; AKR1B10; AKT3 variant 1; ALDH3B2 variant 1; ALDH9A1; AMIGO2 variant 2; ANKRD22; ANKRD35; ANKRD38; ANTXR2; AQP3; ARAP2…
10		ACTA2	ACTA2	ACTA_HUMAN	Generic binding protein	Actin, aortic smooth muscle		204-gene expression breast cancer panel		Genomic	AARD; ABCA3; ABCC3 variant 1; ABCC3 variant 2; ABLIM2 variant 1; ACER3; ACSS1; ACTA2 variant 1; ACTA2 variant 2; ADH1A; AKR1C3; ALDH3A1; ANKRD20A11P; APC variant 2; APC variant 3; AQP3; ARHGDIB; ARHGEF37; ARHGEF7 variant 3; ARID5B variant 2; ASPM; ATP10B; ATP6V1B1; AURKB; AZGP1; C; C1orf116 variant 1; C22orf18 variant 1; C9orf3 variant 1; CA12 variant 1; CAMK2B variant 1; CAMK2N1; CAT; CCDC69; CC…
11		ACTA2	ACTA2	ACTA_HUMAN	Generic binding protein	Actin, aortic smooth muscle		15-gene expression nerve and muscle disorders panel		Genomic	ACTA2 variant 1; ACTA2 variant 2; CAB39L variant 1; EXTL1; F2R; GLT25D2; IDI2; IL32 variant 1; IL32 variant 4; LBP; MYH8; OXCT1; PFN2 variant 1; SAMHD1; TECRL; nj
12		ACTA2	ACTA2	ACTA_HUMAN	Generic binding protein	Actin, aortic smooth muscle		7-gene polymorphism familial thoracic aortic aneurysm panel		Genomic	ACTA2 variant 1; ACTA2 variant 2; COL3A1; FBN1; SMAD3; TGFB2 variant 1; TGFB2 variant 2; TGFBR1 variant 1; TGFBR1 variant 2; TGFBR2 variant 1; TGFBR2 variant 2
13		ADAM17	ADAM17	ADA17_HUMAN	Metalloprotease	Disintegrin and metalloproteinase domain-containing protein 17		Disintegrin and metalloproteinase domain-containing protein 17		Genomic; Proteomic	ADAM17
14		ADAM17	ADAM17	ADA17_HUMAN	Metalloprotease	Disintegrin and metalloproteinase domain-containing protein 17		277-gene expression lung cancer panel		Genomic	ACTA2 variant 2; ACTC1; ACTG1; ADAM10; ADAM12 long variant; ADAM17; ADAM19 variant 1; ADAM8; ADCY6 variant 1; ADORA2B; ADPN; ADRBK2; AEN; ALOX15B variant d; AREG; ASAP3 variant 1; ATF2 variant 1; ATP2C2; BCAR3; BMPR2 variant 1; BPGM variant 2; CALML5; CASP1 variant alpha; CASP4 variant alpha; CAT; CCNA1 variant 1; CCNB2; CCND1; CCND2; CD3EAP; CDC42; CDH3; CENPF; CHODL variant 1; CHODL variant 2; …
15		Adrenomedullin	ADM	ADML_HUMAN	Receptor ligand	ADM		Adrenomedullin		Genomic; Proteomic	ADM
16		Adrenomedullin	ADM	ADML_HUMAN	Receptor ligand	ADM		Proadrenomedullin		Proteomic	ADM
17		Adrenomedullin	ADM	ADML_HUMAN	Receptor ligand	ADM		374-gene expression breast cancer panel		Genomic	ABCD3 variant 1; ABLIM1 variant 1; ACADSB; ACSS2 variant 1; ACTB; ADAMTS1; ADM; AKAP2 variant 1; ALDH4A1; ANG; AP2A2; AP2B1 variant 1; APOD; APP variant 1; ARF1; ARPC4 variant 1; ASPM; ATAD2; AURKA variant 1; AURKB; BBC3; BCL6 variant 1; BHLHB2; BIRC5 variant 1; BLM; BRCA1 variant BRCA1a; BTG2; BUB1; C16orf61; C1S variant 1; C20orf46; CAD; CCL18; CCNA2; CCNB1; CCNB2; CCNC variant 1; CCND1; CCNE1;…
18		Adrenomedullin	ADM	ADML_HUMAN	Receptor ligand	ADM		VEGF profile		Genomic	ADM; ANGPTL4 variant 1; DDIT4; FABP5; FLVCR2; GAL; NDRG1 variant 2; PLOD1; PNP; RRAGD; SLC16A3 variant 3; UCHL1; VEGFA; VEGFA variant 1; VEGFA variant 4; VEGFA variant 6; VEGFA variant 7
19		Adrenomedullin	ADM	ADML_HUMAN	Receptor ligand	ADM		5-protein angina pectoris panel		Proteomic	ADM; CST3; GDF15; NPPA; NPPB
20		Adrenomedullin	ADM	ADML_HUMAN	Receptor ligand	ADM		15-gene expression head and neck cancer panel		Genomic	ADM; ALDOA variant 1; ANKRD37; BNIP3; BNIP3L; EGLN3; FAM162A; LOX variant 1; NDRG1 variant 2; P4HA1; P4HA2; PDK1; PFKFB3; SLC2A1
21		Adrenomedullin	ADM	ADML_HUMAN	Receptor ligand	ADM		421-gene expression lung cancer panel		Genomic	AARS; ABCA1; ABLIM1 variant 1; ACOT1; ACOX1 variant 1; ACSS1; ADA; ADCY4; ADM; AHSA1; AIM2; AKR1A1 variant 2; AKR1B1; ALG9 variant 1; ANKK1; APEX1; APOL3 alpha/d variant; APRT; ARIH2; ATIC; ATP10B; ATP1A1; ATP5A1 variant 2; B4GALT5; BCL11B variant 1; BCL6 variant 1; BTN3A2 variant 1; C20orf3; C21orf2; CA4; CALM1 variant 1; CALM2; CALM3; CCR2 variant A; CCR2B variant B; CCT7 variant 1; CD40LG; CD5…
22		Adrenomedullin	ADM	ADML_HUMAN	Receptor ligand	ADM		223-gene expression breast cancer panel		Genomic	ABAT variant 1; ACOX1 variant 1; ACTN1 variant 1; ACY1; ADAM10; ADFP; ADM; AEBP1; ALDH5A1; ALOX15; ALPPL2; AMD1 variant 1; AMY2A; ANGPTL4 variant 1; ANP32A; ANXA2 variant 1; APOA1; APOL3 alpha/d variant; AQP3; AVEN; BAG3; BEST1; BHLHB2; BMP7; BUCS1; C19orf6; C1orf116 variant 1; C8orf84; CA9; CALML5; CBFB variant 1; CBX3 variant 2; CDC42EP4; CDK13 variant 1; CLDN1; CLIC4; COL10A1; CRLF1; CSNK1G3 v…
23		Adrenomedullin	ADM	ADML_HUMAN	Receptor ligand	ADM		53-gene expression leukemia panel		Genomic	ABAT variant 1; ADM; ANGPT1 variant 1; ARL7; ARMCX2; BEX5 variant 2; C2orf88 variant 1; C5orf25; CEBPB; CECR1 variant 1; CLEC7A; CLIP4; CMAHP variant 1; CSTA; EMCN variant 1; FCN1; FLJ22662; GPRASP2 variant 1; HEMGN variant 1; IFI30; ITGA2; ITGB8; KIAA1598 variant 1; KIAA1598 variant 2; KIF21A; KLHL13 variant 1; LNX1 variant 1; LPAR6 variant 1; MAFB; MARC2; MEIS1; MMRN1; MPO; MPZL2 variant 1; MS4…
24		Alpha-1A adrenergic receptor	ADRA1A	ADA1A_HUMAN	GPCR	Alpha-1A adrenergic receptor	Abanoquil	Alpha1A-Adrenergic receptor		Genomic; Proteomic	ADRA1A variant 2; ADRA1A variant 3
25		Alpha-1A adrenergic receptor	ADRA1A	ADA1A_HUMAN	GPCR	Alpha-1A adrenergic receptor	Amosulalol	Alpha1A-Adrenergic receptor		Genomic; Proteomic	ADRA1A variant 2; ADRA1A variant 3
26		Alpha-1A adrenergic receptor	ADRA1A	ADA1A_HUMAN	GPCR	Alpha-1A adrenergic receptor	Dipivefrine	Alpha1A-Adrenergic receptor		Genomic; Proteomic	ADRA1A variant 2; ADRA1A variant 3
27		Alpha-1A adrenergic receptor	ADRA1A	ADA1A_HUMAN	GPCR	Alpha-1A adrenergic receptor	Alfuzosin	Alpha1A-Adrenergic receptor		Genomic; Proteomic	ADRA1A variant 2; ADRA1A variant 3
28		Alpha-1A adrenergic receptor	ADRA1A	ADA1A_HUMAN	GPCR	Alpha-1A adrenergic receptor	Trazodone	Alpha1A-Adrenergic receptor		Genomic; Proteomic	ADRA1A variant 2; ADRA1A variant 3
29		Alpha-1A adrenergic receptor	ADRA1A	ADA1A_HUMAN	GPCR	Alpha-1A adrenergic receptor	Tamsulosin	Alpha1A-Adrenergic receptor		Genomic; Proteomic	ADRA1A variant 2; ADRA1A variant 3
30		Alpha-1A adrenergic receptor	ADRA1A	ADA1A_HUMAN	GPCR	Alpha-1A adrenergic receptor	Naftopidil	Alpha1A-Adrenergic receptor		Genomic; Proteomic	ADRA1A variant 2; ADRA1A variant 3
31		Alpha-1A adrenergic receptor	ADRA1A	ADA1A_HUMAN	GPCR	Alpha-1A adrenergic receptor	Midodrine	Alpha1A-Adrenergic receptor		Genomic; Proteomic	ADRA1A variant 2; ADRA1A variant 3
32		Alpha-1A adrenergic receptor	ADRA1A	ADA1A_HUMAN	GPCR	Alpha-1A adrenergic receptor	Guanethidine	Alpha1A-Adrenergic receptor		Genomic; Proteomic	ADRA1A variant 2; ADRA1A variant 3
33		Alpha-1A adrenergic receptor	ADRA1A	ADA1A_HUMAN	GPCR	Alpha-1A adrenergic receptor	Doxazosin	Alpha1A-Adrenergic receptor		Genomic; Proteomic	ADRA1A variant 2; ADRA1A variant 3
34		Alpha-1A adrenergic receptor	ADRA1A	ADA1A_HUMAN	GPCR	Alpha-1A adrenergic receptor	Tolazoline	Alpha1A-Adrenergic receptor		Genomic; Proteomic	ADRA1A variant 2; ADRA1A variant 3
35		Alpha-1A adrenergic receptor	ADRA1A	ADA1A_HUMAN	GPCR	Alpha-1A adrenergic receptor	Nipradilol	Alpha1A-Adrenergic receptor		Genomic; Proteomic	ADRA1A variant 2; ADRA1A variant 3
36		Alpha-1A adrenergic receptor	ADRA1A	ADA1A_HUMAN	GPCR	Alpha-1A adrenergic receptor	Carvedilol	Alpha1A-Adrenergic receptor		Genomic; Proteomic	ADRA1A variant 2; ADRA1A variant 3
37		Alpha-1A adrenergic receptor	ADRA1A	ADA1A_HUMAN	GPCR	Alpha-1A adrenergic receptor	Adimolol	Alpha1A-Adrenergic receptor		Genomic; Proteomic	ADRA1A variant 2; ADRA1A variant 3
38		Alpha-1A adrenergic receptor	ADRA1A	ADA1A_HUMAN	GPCR	Alpha-1A adrenergic receptor	(RS)-Niguldipine	Alpha1A-Adrenergic receptor		Genomic; Proteomic	ADRA1A variant 2; ADRA1A variant 3
39		Alpha-1A adrenergic receptor	ADRA1A	ADA1A_HUMAN	GPCR	Alpha-1A adrenergic receptor	Tibalosin	Alpha1A-Adrenergic receptor		Genomic; Proteomic	ADRA1A variant 2; ADRA1A variant 3
40		Alpha-1A adrenergic receptor	ADRA1A	ADA1A_HUMAN	GPCR	Alpha-1A adrenergic receptor	Synephrine	Alpha1A-Adrenergic receptor		Genomic; Proteomic	ADRA1A variant 2; ADRA1A variant 3
41		Alpha-1A adrenergic receptor	ADRA1A	ADA1A_HUMAN	GPCR	Alpha-1A adrenergic receptor	Adrafinil	Alpha1A-Adrenergic receptor		Genomic; Proteomic	ADRA1A variant 2; ADRA1A variant 3
42		Alpha-1A adrenergic receptor	ADRA1A	ADA1A_HUMAN	GPCR	Alpha-1A adrenergic receptor	Nicergoline	Alpha1A-Adrenergic receptor		Genomic; Proteomic	ADRA1A variant 2; ADRA1A variant 3
43		Alpha-1A adrenergic receptor	ADRA1A	ADA1A_HUMAN	GPCR	Alpha-1A adrenergic receptor	Ketanserin	Alpha1A-Adrenergic receptor		Genomic; Proteomic	ADRA1A variant 2; ADRA1A variant 3
44		Alpha-1A adrenergic receptor	ADRA1A	ADA1A_HUMAN	GPCR	Alpha-1A adrenergic receptor	Bunazosin	Alpha1A-Adrenergic receptor		Genomic; Proteomic	ADRA1A variant 2; ADRA1A variant 3
45		Alpha-1A adrenergic receptor	ADRA1A	ADA1A_HUMAN	GPCR	Alpha-1A adrenergic receptor	Trimazosin	Alpha1A-Adrenergic receptor		Genomic; Proteomic	ADRA1A variant 2; ADRA1A variant 3
46		Alpha-1A adrenergic receptor	ADRA1A	ADA1A_HUMAN	GPCR	Alpha-1A adrenergic receptor	Maprotiline	Alpha1A-Adrenergic receptor		Genomic; Proteomic	ADRA1A variant 2; ADRA1A variant 3
47		Alpha-1A adrenergic receptor	ADRA1A	ADA1A_HUMAN	GPCR	Alpha-1A adrenergic receptor	Urapidil	Alpha1A-Adrenergic receptor		Genomic; Proteomic	ADRA1A variant 2; ADRA1A variant 3
48		Alpha-1A adrenergic receptor	ADRA1A	ADA1A_HUMAN	GPCR	Alpha-1A adrenergic receptor	Silodosin	Alpha1A-Adrenergic receptor		Genomic; Proteomic	ADRA1A variant 2; ADRA1A variant 3
49		Alpha-1A adrenergic receptor	ADRA1A	ADA1A_HUMAN	GPCR	Alpha-1A adrenergic receptor	Moxisylyte	Alpha1A-Adrenergic receptor		Genomic; Proteomic	ADRA1A variant 2; ADRA1A variant 3
50		Alpha-1A adrenergic receptor	ADRA1A	ADA1A_HUMAN	GPCR	Alpha-1A adrenergic receptor	Methoxamine	Alpha1A-Adrenergic receptor		Genomic; Proteomic	ADRA1A variant 2; ADRA1A variant 3
51		Alpha-1A adrenergic receptor	ADRA1A	ADA1A_HUMAN	GPCR	Alpha-1A adrenergic receptor	Benzphetamine	Alpha1A-Adrenergic receptor		Genomic; Proteomic	ADRA1A variant 2; ADRA1A variant 3
52		Alpha-1A adrenergic receptor	ADRA1A	ADA1A_HUMAN	GPCR	Alpha-1A adrenergic receptor	Perphenazine	Alpha1A-Adrenergic receptor		Genomic; Proteomic	ADRA1A variant 2; ADRA1A variant 3
53		Alpha-1B adrenergic receptor	ADRA1B	ADA1B_HUMAN	GPCR	Alpha-1B adrenergic receptor	Abanoquil	alpha-1B adrenergic receptor		Genomic	ADRA1B
54		Alpha-1B adrenergic receptor	ADRA1B	ADA1B_HUMAN	GPCR	Alpha-1B adrenergic receptor	Amosulalol	alpha-1B adrenergic receptor		Genomic	ADRA1B
55		Alpha-1B adrenergic receptor	ADRA1B	ADA1B_HUMAN	GPCR	Alpha-1B adrenergic receptor	Betanidine	alpha-1B adrenergic receptor		Genomic	ADRA1B
56		Alpha-1B adrenergic receptor	ADRA1B	ADA1B_HUMAN	GPCR	Alpha-1B adrenergic receptor	Dipivefrine	alpha-1B adrenergic receptor		Genomic	ADRA1B
57		Alpha-1B adrenergic receptor	ADRA1B	ADA1B_HUMAN	GPCR	Alpha-1B adrenergic receptor	Promazine	alpha-1B adrenergic receptor		Genomic	ADRA1B
58		Alpha-1B adrenergic receptor	ADRA1B	ADA1B_HUMAN	GPCR	Alpha-1B adrenergic receptor	Alfuzosin	alpha-1B adrenergic receptor		Genomic	ADRA1B
59		Alpha-1B adrenergic receptor	ADRA1B	ADA1B_HUMAN	GPCR	Alpha-1B adrenergic receptor	Naftopidil	alpha-1B adrenergic receptor		Genomic	ADRA1B
60		Alpha-1B adrenergic receptor	ADRA1B	ADA1B_HUMAN	GPCR	Alpha-1B adrenergic receptor	Midodrine	alpha-1B adrenergic receptor		Genomic	ADRA1B
61		Alpha-1B adrenergic receptor	ADRA1B	ADA1B_HUMAN	GPCR	Alpha-1B adrenergic receptor	Guanethidine	alpha-1B adrenergic receptor		Genomic	ADRA1B
62		Alpha-1B adrenergic receptor	ADRA1B	ADA1B_HUMAN	GPCR	Alpha-1B adrenergic receptor	Nipradilol	alpha-1B adrenergic receptor		Genomic	ADRA1B
63		Alpha-1B adrenergic receptor	ADRA1B	ADA1B_HUMAN	GPCR	Alpha-1B adrenergic receptor	Carvedilol	alpha-1B adrenergic receptor		Genomic	ADRA1B
64		Alpha-1B adrenergic receptor	ADRA1B	ADA1B_HUMAN	GPCR	Alpha-1B adrenergic receptor	Adrafinil	alpha-1B adrenergic receptor		Genomic	ADRA1B
65		Alpha-1B adrenergic receptor	ADRA1B	ADA1B_HUMAN	GPCR	Alpha-1B adrenergic receptor	Ketanserin	alpha-1B adrenergic receptor		Genomic	ADRA1B
66		Alpha-1B adrenergic receptor	ADRA1B	ADA1B_HUMAN	GPCR	Alpha-1B adrenergic receptor	Bunazosin	alpha-1B adrenergic receptor		Genomic	ADRA1B
67		Alpha-1B adrenergic receptor	ADRA1B	ADA1B_HUMAN	GPCR	Alpha-1B adrenergic receptor	Trimazosin	alpha-1B adrenergic receptor		Genomic	ADRA1B
68		Alpha-1B adrenergic receptor	ADRA1B	ADA1B_HUMAN	GPCR	Alpha-1B adrenergic receptor	Urapidil	alpha-1B adrenergic receptor		Genomic	ADRA1B
69		Alpha-1B adrenergic receptor	ADRA1B	ADA1B_HUMAN	GPCR	Alpha-1B adrenergic receptor	Moxisylyte	alpha-1B adrenergic receptor		Genomic	ADRA1B
70		Beta-catenin	CTNNB1	CTNB1_HUMAN	Generic binding protein	Catenin beta-1	Exisulind	Catenin beta-1		Genomic; Proteomic	CTNNB1 variant 1; CTNNB1 variant 2; CTNNB1 variant 3
71		Beta-catenin	CTNNB1	CTNB1_HUMAN	Generic binding protein	Catenin beta-1	Exisulind	277-gene expression lung cancer panel		Genomic	ACTA2 variant 2; ACTC1; ACTG1; ADAM10; ADAM12 long variant; ADAM17; ADAM19 variant 1; ADAM8; ADCY6 variant 1; ADORA2B; ADPN; ADRBK2; AEN; ALOX15B variant d; AREG; ASAP3 variant 1; ATF2 variant 1; ATP2C2; BCAR3; BMPR2 variant 1; BPGM variant 2; CALML5; CASP1 variant alpha; CASP4 variant alpha; CAT; CCNA1 variant 1; CCNB2; CCND1; CCND2; CD3EAP; CDC42; CDH3; CENPF; CHODL variant 1; CHODL variant 2; …
72		Beta-catenin	CTNNB1	CTNB1_HUMAN	Generic binding protein	Catenin beta-1	Exisulind	6-gene expression gastric cancer panel		Genomic	CCL5; CTNNB1 variant 1; EXOSC3 variant 1; TOP2A; TRANK1
73		Beta-catenin	CTNNB1	CTNB1_HUMAN	Generic binding protein	Catenin beta-1	Exisulind	8-protein thyroid cancer panel		Proteomic	CDH1; CTNNB1 variant 1; MIB1; TG; TOP2A; TP53 variant 1; TP53 variant 3; TP53 variant 5; TP53 variant 6; TP53 variant 7; VEGFA; VEGFA variant 1; VEGFA variant 4; VEGFA variant 6; VEGFA variant 7; cvariant alpha
74		Beta-catenin	CTNNB1	CTNB1_HUMAN	Generic binding protein	Catenin beta-1	Exisulind	3-gene expression prostate cancer panel		Genomic	AXIN2; CTNNB1 variant 1; NANOG
75		Beta-catenin	CTNNB1	CTNB1_HUMAN	Generic binding protein	Catenin beta-1	Exisulind	4-protein lung cancer panel		Proteomic	CCND1; CTNNB1 variant 1; STAT3 variant 1; TITF1
76		CGRP	CALCA	CALCA_HUMAN	Receptor ligand	Calcitonin gene-related peptide 1		Calcitonin		Genomic; Proteomic	CALCA variant 1
77		CGRP	CALCA	CALCA_HUMAN	Receptor ligand	Calcitonin gene-related peptide 1		Procalcitonin		Proteomic	CALCA variant 1
78		CGRP	CALCA	CALCA_HUMAN	Receptor ligand	Calcitonin gene-related peptide 1		89-protein neurological alzheimer's panel		Proteomic	A2M; ACPP variant 1; ADIPOQ variant 2; AFP; APCS; APOA1; APOC3; APOH; B2M; BDNF variant 3; BDNF variant 4; C3; CALCA variant 1; CCL11; CCL2; CCL22; CCL3; CCL4 variant 1; CCL5; CD40 variant 1; CD40LG; CEACAM5 variant 1; CGA; CKB; CKM; CLEC11A; CRP; CSF2; CSF3 variant 1; CXCL5; EDN1 variant 1; EGF; EPO; F3 variant 1; F7; FABP7; FGB; FGF2; FGG variant a; FTH1; FTL; GH1 variant 1; GOT1; GOT2; GSTK1 v…
79		CHIBBY	CBY1	CBY1_HUMAN	Generic binding protein	Protein chibby homolog 1		Protein chibby homolog 1		Genomic; Proteomic	CBY1 variant 2
80		CMYA1	XIRP1	XIRP1_HUMAN	Generic binding protein	Xin actin-binding repeat-containing protein 1		Xin actin-binding repeat-containing protein 1		Genomic; Proteomic	XIRP1 variant 2
81		CRLR	CALCRL	CALRL_HUMAN	GPCR	Calcitonin gene-related peptide type 1 receptor	Davalintide	Calcitonin gene-related peptide type 1 receptor		Genomic; Proteomic	CALCRL variant 1
82		CRLR	CALCRL	CALRL_HUMAN	GPCR	Calcitonin gene-related peptide type 1 receptor	Davalintide	43-gene expression ulcerative colitis panel		Genomic	ACSL4 variant 2; BASP1; BCL6 variant 1; CALCRL variant 1; COL8A1 variant 1; CREB5 variant 1; CSF2RB; CSF3 variant 1; CXCR2 variant 1; CYP2A6; CYP3A5; DGAT2; FAM129A variant 2; FCGR2A variant 2; FPR1; GK variant 1; GPR49; GPR97; IL11; IL24 variant 1; KCNJ15 variant 1; NAMPT; OLFM1 variant 1; OSM; PCDH17; PTGES; RGS5; SELE; SOD2 variant 1; SPP1 variant 1; SPP1 variant 2; SPP1 variant 3; SRGN varian…
83		CRLR	CALCRL	CALRL_HUMAN	GPCR	Calcitonin gene-related peptide type 1 receptor	Davalintide	27-gene expression leukemia panel		Genomic	ALDH1L2; C10orf10; C3orf14; CALCRL variant 1; CPEB4; CTH variant 1; EDN1 variant 1; EDN1 variant 2; EFEMP1 variant 1; EFEMP1 variant 2; FAIM3 variant 1; FAM105A; FAM111B; FNBP1; HOOK1; LAPTM5; LY86; MB; MCTP1 variant L; MKX variant 1; PARP15 variant 1; PDK4; PECAM1; PLEKHF2; RNU5D-1; SLC15A2 variant 1; TCN2; TNFAIP3 variant 1; TNFAIP3 variant 2; TNFAIP3 variant 3; VSIG2; WARS variant 1
84		CRLR	CALCRL	CALRL_HUMAN	GPCR	Calcitonin gene-related peptide type 1 receptor	Davalintide	14-gene expression glioblastoma panel		Genomic	AGT; CALCRL variant 1; CCL2; CHI3L1; CPE; EGFR variant 1; EGFR variant 2; EGFR variant 3; EGFR variant 4; IGFBPL1; MBP; MCF2 variant 2; OLFM1 variant 1; PACSIN1; PACSIN1 variant 1; SNCA variant 1; SNCA variant 2; SNCA variant 3; SNCA variant 4; SOD2 variant 1; SOD2 variant 2; SOD2 variant 3; TOP2A
85		CRLR	CALCRL	CALRL_HUMAN	GPCR	Calcitonin gene-related peptide type 1 receptor	Olcegepant	Calcitonin gene-related peptide type 1 receptor		Genomic; Proteomic	CALCRL variant 1
86		CRLR	CALCRL	CALRL_HUMAN	GPCR	Calcitonin gene-related peptide type 1 receptor	Olcegepant	43-gene expression ulcerative colitis panel		Genomic	ACSL4 variant 2; BASP1; BCL6 variant 1; CALCRL variant 1; COL8A1 variant 1; CREB5 variant 1; CSF2RB; CSF3 variant 1; CXCR2 variant 1; CYP2A6; CYP3A5; DGAT2; FAM129A variant 2; FCGR2A variant 2; FPR1; GK variant 1; GPR49; GPR97; IL11; IL24 variant 1; KCNJ15 variant 1; NAMPT; OLFM1 variant 1; OSM; PCDH17; PTGES; RGS5; SELE; SOD2 variant 1; SPP1 variant 1; SPP1 variant 2; SPP1 variant 3; SRGN varian…
87		CRLR	CALCRL	CALRL_HUMAN	GPCR	Calcitonin gene-related peptide type 1 receptor	Olcegepant	27-gene expression leukemia panel		Genomic	ALDH1L2; C10orf10; C3orf14; CALCRL variant 1; CPEB4; CTH variant 1; EDN1 variant 1; EDN1 variant 2; EFEMP1 variant 1; EFEMP1 variant 2; FAIM3 variant 1; FAM105A; FAM111B; FNBP1; HOOK1; LAPTM5; LY86; MB; MCTP1 variant L; MKX variant 1; PARP15 variant 1; PDK4; PECAM1; PLEKHF2; RNU5D-1; SLC15A2 variant 1; TCN2; TNFAIP3 variant 1; TNFAIP3 variant 2; TNFAIP3 variant 3; VSIG2; WARS variant 1
88		CRLR	CALCRL	CALRL_HUMAN	GPCR	Calcitonin gene-related peptide type 1 receptor	Olcegepant	14-gene expression glioblastoma panel		Genomic	AGT; CALCRL variant 1; CCL2; CHI3L1; CPE; EGFR variant 1; EGFR variant 2; EGFR variant 3; EGFR variant 4; IGFBPL1; MBP; MCF2 variant 2; OLFM1 variant 1; PACSIN1; PACSIN1 variant 1; SNCA variant 1; SNCA variant 2; SNCA variant 3; SNCA variant 4; SOD2 variant 1; SOD2 variant 2; SOD2 variant 3; TOP2A
89		CRP3 (MLP)	CSRP3	CSRP3_HUMAN	Generic binding protein	Cysteine and glycine-rich protein 3		Cysteine and glycine-rich protein 3		Genomic; Proteomic	CSRP3 variant 1
90		CRP3 (MLP)	CSRP3	CSRP3_HUMAN	Generic binding protein	Cysteine and glycine-rich protein 3		99-gene expression breast cancer panel		Genomic	ADD3 variant 1; AMIGO2 variant 2; AREG; ATP7B variant 1; BLNK; C; CDC42EP3; CHN2 variant 2; COL1A1; CSRP3 variant 1; CTSD; DKK1; DLC1 variant 1; DOCK11; EPHA4; ERBB4 variant JM-a/CVT-2; FABP5; FAM46C; FGFR2 variant 1; FN1 variant 1; FN1 variant 3; FREM2; GALNT12; GRB10 variant 1; GREB1 variant a; GULP1; HEY2; HPGD, transcript variant 1; HSD17B1; IFI6 variant c; IGFBP4; IGFBP5; IKZF2 variant 1; IN…
91		CRP3 (MLP)	CSRP3	CSRP3_HUMAN	Generic binding protein	Cysteine and glycine-rich protein 3		64-gene expression colorectal cancer panel		Genomic	ACSL6 variant 1; AGR2; ARID3A; ASCL2; ASXL1 variant 1; ATP9A; AXIN2; C13orf18; C20orf43; CEACAM3; CEACAM5 variant 1; CSRP3 variant 1; DIDO1; DUSP18; DYNLRB1; EP300; EPDR1; FBXO34 variant 1; GGA2; GGT7; GID8; GNG4; GPR143; GUCY2C; HNRPL; KCNK5; KHDRBS3; KRT23; LFNG; MDM2 variant 1; MLH1 variant 1; MLH1 variant 3; MLH1 variant 4; PLAGL2; PPP1R3D; PRR15; QPRT; RNF43; ROCK2; RP11-119E20.1; RPL22L1; S…
92		CRP3 (MLP)	CSRP3	CSRP3_HUMAN	Generic binding protein	Cysteine and glycine-rich protein 3		ClinicoMolecular Triad Classification		Genomic	AAAS; ABCA3; ABLIM3; ACAA1; ACADS; ACAT2; ACE2; ACOT4; ACOT9 variant 1; ACTR3; ADCY1; ADCY9; ADD1 variant 2; ADFP; AGGF1; AGR3; AHNAK variant 1; AK5 variant 1; AKR7A3; ALAD; ALDH6A1; ALG3 variant 1; AMT; ANKRD20A11P; APBB2; ARFGEF1; ARHGEF12; ARID4A variant 1; ARL1; ARSG; ASCC3 variant 1; ASS1 variant 1; ATP2A2 variant 2; ATXN2; B4GALT5; BAI2; BBOX1; BBS12; BBS4; BCAT2 variant a; BCL11A variant 1…
93		CSX (Nkx2.5)	NKX2-5	NKX25_HUMAN	Transcription factor	Homeobox protein Nkx-2.5		Homeobox protein Nkx-2.5		Genomic	NKX2-5
94		Ca('2+) cytosol		Ca('2+)	Inorganic ion	Ca('2+)
95		Ca('2+) extracellular region		Ca('2+)	Inorganic ion	Ca('2+)
96		Calcineurin A (beta)	PPP3CB	PP2BB_HUMAN	Protein phosphatase	Serine/threonine-protein phosphatase 2B catalytic subunit beta isoform	Cyclosporine	Serine/threonine protein phosphatase 2B catalytic subunit beta		Genomic	PPP3CB variant 2
97		Calcineurin A (beta)	PPP3CB	PP2BB_HUMAN	Protein phosphatase	Serine/threonine-protein phosphatase 2B catalytic subunit beta isoform	Cyclosporine	29-gene expression prostate cancer panel		Genomic; Proteomic	ACTR3B variant 1; APOC1; ATP8A1 variant 1; C10orf116; CDK1 variant 1; CDK1 variant 4; CDON; DEGS1; DPP4; F12; FEV; GATA3; GATA3 variant 1; GSTM3; HIST1H3A; HIST1H3B; HIST1H3C; HIST1H3D; HIST1H3E; HIST1H3F; HIST1H3G; HIST1H3H; HIST1H3I; HIST1H3J; HOXC4; HSPA5BP1; IGSF1 variant 1; IGSF6; INHA; INHBA; INHBB; INHBC; KIF18B variant 1; KRT15; LDHB; MAOA; MT1F; NCAPG2; OIP5; PPP3CB variant 2; QPRT; SYNM…
98		Calcineurin A (catalytic)	PPP3CA	PP2BA_HUMAN	Protein phosphatase		Pimecrolimus	Serine/threonine protein phosphatase 2B catalytic subunit alpha isoform		Genomic; Proteomic	PPP3CA variant 1; PPP3CA variant 2
99		Calcineurin A (catalytic)	PPP3CA	PP2BA_HUMAN	Protein phosphatase		Pimecrolimus	163-gene expression colon cancer panel		Genomic	ABHD2 variant 1; AKAP12 variant 1; ALCAM; ANXA1; ANXA2 variant 1; APOE; Adam19; BGN; BHLHB2; BID variant 1; BID variant 2; BNIP3L; CD59 variant 1; CEBPB; COL5A2; CPT2; CTGF; CTSB variant 1; CXCL16 variant 1; CYR61; DAF; DCBLD2; DDIT4; DLEU1; DNAJA3; DUSP10 variant 1; DUSP5; DUSP6 variant 1; DYNLL2; ERRFI1; FHL2; FN1 variant 1; FN1 variant 3; FOLR1; GADD45B; GEMIN4; GEMIN6; GMNN; GPNMB variant 2; …
100		Calcineurin A (catalytic)	PPP3CA	PP2BA_HUMAN	Protein phosphatase		Pimecrolimus	15-gene expression breast cancer panel		Genomic	CCNA2; CD36 variant 1; CD36 variant 2; CD36 variant 3; CXCL12 variant 3; CXCL12 variant 4; CXCL12 variant alpha; CXCL12 variant beta; DNASE1L3; ERBB2 variant 1; ERBB2 variant 2; HBA1; HBA2; HBB; HSPA8 variant 1; LPL; MAPK8IP2 variant 1; MMP13; PPAP2B; PPP3CA variant 1; WAC variant 1
101		Calcineurin A (catalytic)	PPP3CA	PP2BA_HUMAN	Protein phosphatase		Tacrolimus	Serine/threonine protein phosphatase 2B catalytic subunit alpha isoform		Genomic; Proteomic	PPP3CA variant 1; PPP3CA variant 2
102		Calcineurin A (catalytic)	PPP3CA	PP2BA_HUMAN	Protein phosphatase		Tacrolimus	163-gene expression colon cancer panel		Genomic	ABHD2 variant 1; AKAP12 variant 1; ALCAM; ANXA1; ANXA2 variant 1; APOE; Adam19; BGN; BHLHB2; BID variant 1; BID variant 2; BNIP3L; CD59 variant 1; CEBPB; COL5A2; CPT2; CTGF; CTSB variant 1; CXCL16 variant 1; CYR61; DAF; DCBLD2; DDIT4; DLEU1; DNAJA3; DUSP10 variant 1; DUSP5; DUSP6 variant 1; DYNLL2; ERRFI1; FHL2; FN1 variant 1; FN1 variant 3; FOLR1; GADD45B; GEMIN4; GEMIN6; GMNN; GPNMB variant 2; …
103		Calcineurin A (catalytic)	PPP3CA	PP2BA_HUMAN	Protein phosphatase		Tacrolimus	15-gene expression breast cancer panel		Genomic	CCNA2; CD36 variant 1; CD36 variant 2; CD36 variant 3; CXCL12 variant 3; CXCL12 variant 4; CXCL12 variant alpha; CXCL12 variant beta; DNASE1L3; ERBB2 variant 1; ERBB2 variant 2; HBA1; HBA2; HBB; HSPA8 variant 1; LPL; MAPK8IP2 variant 1; MMP13; PPAP2B; PPP3CA variant 1; WAC variant 1
104		Calcineurin A (catalytic)	PPP3CA	PP2BA_HUMAN	Protein phosphatase		Voclosporin	Serine/threonine protein phosphatase 2B catalytic subunit alpha isoform		Genomic; Proteomic	PPP3CA variant 1; PPP3CA variant 2
105		Calcineurin A (catalytic)	PPP3CA	PP2BA_HUMAN	Protein phosphatase		Voclosporin	163-gene expression colon cancer panel		Genomic	ABHD2 variant 1; AKAP12 variant 1; ALCAM; ANXA1; ANXA2 variant 1; APOE; Adam19; BGN; BHLHB2; BID variant 1; BID variant 2; BNIP3L; CD59 variant 1; CEBPB; COL5A2; CPT2; CTGF; CTSB variant 1; CXCL16 variant 1; CYR61; DAF; DCBLD2; DDIT4; DLEU1; DNAJA3; DUSP10 variant 1; DUSP5; DUSP6 variant 1; DYNLL2; ERRFI1; FHL2; FN1 variant 1; FN1 variant 3; FOLR1; GADD45B; GEMIN4; GEMIN6; GMNN; GPNMB variant 2; …
106		Calcineurin A (catalytic)	PPP3CA	PP2BA_HUMAN	Protein phosphatase		Voclosporin	15-gene expression breast cancer panel		Genomic	CCNA2; CD36 variant 1; CD36 variant 2; CD36 variant 3; CXCL12 variant 3; CXCL12 variant 4; CXCL12 variant alpha; CXCL12 variant beta; DNASE1L3; ERBB2 variant 1; ERBB2 variant 2; HBA1; HBA2; HBB; HSPA8 variant 1; LPL; MAPK8IP2 variant 1; MMP13; PPAP2B; PPP3CA variant 1; WAC variant 1
107		Calcineurin A (catalytic)	PPP3CA	PP2BA_HUMAN	Protein phosphatase		Cyclosporine	Serine/threonine protein phosphatase 2B catalytic subunit alpha isoform		Genomic; Proteomic	PPP3CA variant 1; PPP3CA variant 2
108		Calcineurin A (catalytic)	PPP3CA	PP2BA_HUMAN	Protein phosphatase		Cyclosporine	163-gene expression colon cancer panel		Genomic	ABHD2 variant 1; AKAP12 variant 1; ALCAM; ANXA1; ANXA2 variant 1; APOE; Adam19; BGN; BHLHB2; BID variant 1; BID variant 2; BNIP3L; CD59 variant 1; CEBPB; COL5A2; CPT2; CTGF; CTSB variant 1; CXCL16 variant 1; CYR61; DAF; DCBLD2; DDIT4; DLEU1; DNAJA3; DUSP10 variant 1; DUSP5; DUSP6 variant 1; DYNLL2; ERRFI1; FHL2; FN1 variant 1; FN1 variant 3; FOLR1; GADD45B; GEMIN4; GEMIN6; GMNN; GPNMB variant 2; …
109		Calcineurin A (catalytic)	PPP3CA	PP2BA_HUMAN	Protein phosphatase		Cyclosporine	15-gene expression breast cancer panel		Genomic	CCNA2; CD36 variant 1; CD36 variant 2; CD36 variant 3; CXCL12 variant 3; CXCL12 variant 4; CXCL12 variant alpha; CXCL12 variant beta; DNASE1L3; ERBB2 variant 1; ERBB2 variant 2; HBA1; HBA2; HBB; HSPA8 variant 1; LPL; MAPK8IP2 variant 1; MMP13; PPAP2B; PPP3CA variant 1; WAC variant 1
110		Calcineurin A (catalytic)	PPP3CB	PP2BB_HUMAN	Protein phosphatase		Pimecrolimus	Serine/threonine protein phosphatase 2B catalytic subunit beta		Genomic	PPP3CB variant 2
111		Calcineurin A (catalytic)	PPP3CB	PP2BB_HUMAN	Protein phosphatase		Pimecrolimus	29-gene expression prostate cancer panel		Genomic; Proteomic	ACTR3B variant 1; APOC1; ATP8A1 variant 1; C10orf116; CDK1 variant 1; CDK1 variant 4; CDON; DEGS1; DPP4; F12; FEV; GATA3; GATA3 variant 1; GSTM3; HIST1H3A; HIST1H3B; HIST1H3C; HIST1H3D; HIST1H3E; HIST1H3F; HIST1H3G; HIST1H3H; HIST1H3I; HIST1H3J; HOXC4; HSPA5BP1; IGSF1 variant 1; IGSF6; INHA; INHBA; INHBB; INHBC; KIF18B variant 1; KRT15; LDHB; MAOA; MT1F; NCAPG2; OIP5; PPP3CB variant 2; QPRT; SYNM…
112		Calcineurin A (catalytic)	PPP3CB	PP2BB_HUMAN	Protein phosphatase		Tacrolimus	Serine/threonine protein phosphatase 2B catalytic subunit beta		Genomic	PPP3CB variant 2
113		Calcineurin A (catalytic)	PPP3CB	PP2BB_HUMAN	Protein phosphatase		Tacrolimus	29-gene expression prostate cancer panel		Genomic; Proteomic	ACTR3B variant 1; APOC1; ATP8A1 variant 1; C10orf116; CDK1 variant 1; CDK1 variant 4; CDON; DEGS1; DPP4; F12; FEV; GATA3; GATA3 variant 1; GSTM3; HIST1H3A; HIST1H3B; HIST1H3C; HIST1H3D; HIST1H3E; HIST1H3F; HIST1H3G; HIST1H3H; HIST1H3I; HIST1H3J; HOXC4; HSPA5BP1; IGSF1 variant 1; IGSF6; INHA; INHBA; INHBB; INHBC; KIF18B variant 1; KRT15; LDHB; MAOA; MT1F; NCAPG2; OIP5; PPP3CB variant 2; QPRT; SYNM…
114		Calcineurin A (catalytic)	PPP3CB	PP2BB_HUMAN	Protein phosphatase		Voclosporin	Serine/threonine protein phosphatase 2B catalytic subunit beta		Genomic	PPP3CB variant 2
115		Calcineurin A (catalytic)	PPP3CB	PP2BB_HUMAN	Protein phosphatase		Voclosporin	29-gene expression prostate cancer panel		Genomic; Proteomic	ACTR3B variant 1; APOC1; ATP8A1 variant 1; C10orf116; CDK1 variant 1; CDK1 variant 4; CDON; DEGS1; DPP4; F12; FEV; GATA3; GATA3 variant 1; GSTM3; HIST1H3A; HIST1H3B; HIST1H3C; HIST1H3D; HIST1H3E; HIST1H3F; HIST1H3G; HIST1H3H; HIST1H3I; HIST1H3J; HOXC4; HSPA5BP1; IGSF1 variant 1; IGSF6; INHA; INHBA; INHBB; INHBC; KIF18B variant 1; KRT15; LDHB; MAOA; MT1F; NCAPG2; OIP5; PPP3CB variant 2; QPRT; SYNM…
116		Calcineurin A (catalytic)	PPP3CB	PP2BB_HUMAN	Protein phosphatase		Cyclosporine	Serine/threonine protein phosphatase 2B catalytic subunit beta		Genomic	PPP3CB variant 2
117		Calcineurin A (catalytic)	PPP3CB	PP2BB_HUMAN	Protein phosphatase		Cyclosporine	29-gene expression prostate cancer panel		Genomic; Proteomic	ACTR3B variant 1; APOC1; ATP8A1 variant 1; C10orf116; CDK1 variant 1; CDK1 variant 4; CDON; DEGS1; DPP4; F12; FEV; GATA3; GATA3 variant 1; GSTM3; HIST1H3A; HIST1H3B; HIST1H3C; HIST1H3D; HIST1H3E; HIST1H3F; HIST1H3G; HIST1H3H; HIST1H3I; HIST1H3J; HOXC4; HSPA5BP1; IGSF1 variant 1; IGSF6; INHA; INHBA; INHBB; INHBC; KIF18B variant 1; KRT15; LDHB; MAOA; MT1F; NCAPG2; OIP5; PPP3CB variant 2; QPRT; SYNM…
118		Calcineurin A (catalytic)	PPP3CC	PP2BC_HUMAN	Protein phosphatase		Pimecrolimus	Serine/threonine-protein phosphatase 2B catalytic subunit gamma isoform		Genomic	PPP3CC
119		Calcineurin A (catalytic)	PPP3CC	PP2BC_HUMAN	Protein phosphatase		Tacrolimus	Serine/threonine-protein phosphatase 2B catalytic subunit gamma isoform		Genomic	PPP3CC
120		Calcineurin A (catalytic)	PPP3CC	PP2BC_HUMAN	Protein phosphatase		Voclosporin	Serine/threonine-protein phosphatase 2B catalytic subunit gamma isoform		Genomic	PPP3CC
121		Calcineurin A (catalytic)	PPP3CC	PP2BC_HUMAN	Protein phosphatase		Cyclosporine	Serine/threonine-protein phosphatase 2B catalytic subunit gamma isoform		Genomic	PPP3CC
122		Calcineurin B1	PPP3R1	CANB1_HUMAN	Generic binding protein	Calcineurin subunit B type 1	Cyclosporine	Calcineurin subunit B type 1		Genomic	PPP3R1
123		Calcineurin B1	PPP3R1	CANB1_HUMAN	Generic binding protein	Calcineurin subunit B type 1	Cyclosporine	20-gene expression kidney cancer panel		Genomic	AMFR variant 1; ATP1B1; ERLIN2 variant 1; GNG4; KIAA1324L variant 2; MCCC2; MEX3D variant 2; NUTF2; POU4F1; PPP3R1; SLC39A7; THRAP3; TNRC6B variant 2
124		Calcineurin B1	PPP3R1	CANB1_HUMAN	Generic binding protein	Calcineurin subunit B type 1	Cyclosporine	ClinicoMolecular Triad Classification		Genomic	AAAS; ABCA3; ABLIM3; ACAA1; ACADS; ACAT2; ACE2; ACOT4; ACOT9 variant 1; ACTR3; ADCY1; ADCY9; ADD1 variant 2; ADFP; AGGF1; AGR3; AHNAK variant 1; AK5 variant 1; AKR7A3; ALAD; ALDH6A1; ALG3 variant 1; AMT; ANKRD20A11P; APBB2; ARFGEF1; ARHGEF12; ARID4A variant 1; ARL1; ARSG; ASCC3 variant 1; ASS1 variant 1; ATP2A2 variant 2; ATXN2; B4GALT5; BAI2; BBOX1; BBS12; BBS4; BCAT2 variant a; BCL11A variant 1…
125		Calcineurin B1	PPP3R1	CANB1_HUMAN	Generic binding protein	Calcineurin subunit B type 1	Cyclosporine	23-gene expression cancer panel		Genomic	AFAP1-AS1; BRCA1 variant 3; BRCA1 variant BRCA1a; BRCA1, variant 2; DNAJC12 variant 1; FANCA; GAPD; GGH; GLOD4; GNAS-AS1; KIAA1212; NEXN variant 1; NEXN variant 2; NUBPL; PGAM1; POLR1D variant 1; PPM1E; PPP3R1; RBBP8 variant 1; ROCK1; SC4MOL variant 1; STIL variant 1; TACSTD1
126		Calcineurin B1	PPP3R1	CANB1_HUMAN	Generic binding protein	Calcineurin subunit B type 1	Cyclosporine	152-gene expression 2-microRNA thyroid cancer panel		Genomic	AAK1; ABTB2; ADAMTS6; AEN; AKAP3; ALDH1A1; ANK2 variant 1; ANK2 variant 2; ANK2 variant 3; ANXA9; ARHGAP23; ARHGAP24 variant 1; ARHGAP24 variant 2; ARHGAP24 variant 3; ATHL1; ATP6V1D; BACH2; BACH2 variant 2; BCAS3 variant 1; C11orf74; C5orf28; CALR; CCDC176; CDH22; CDH3; CDK5RAP3; CELF2 variant 2; CGNL1 variant 2; CHRFAM7A variant 1; CIDEA variant 1; CIDEA variant 2; CKB; CSGALNACT1 variant X5; C…
127	RCAN1	Calcipressin 1	RCAN1	RCAN1_HUMAN	Generic binding protein	Calcipressin-1		Calcipressin-1		Genomic; Proteomic	RCAN1 variant 1; RCAN1 variant 4	-0.687686	0.0007
128	RCAN1	Calcipressin 1	RCAN1	RCAN1_HUMAN	Generic binding protein	Calcipressin-1		367-gene expression 1-microRNA breast cancer panel		Genomic	ABCA3; ABCC4 variant 1; ACSL3 variant 1; ACSL3 variant 2; ACTA2 variant 2; ACTG2; ACVR1; ADAM8; ADAMTS12; ADORA2A; ADRBK2; AGPAT2 variant 1; AIFM2 variant 2; AIM2; AKAP2 variant 1; ANKRD22; ANO1; ANXA7 variant 1; AOC3; APOE; AQP1 variant 1; BGN; BIRC3; BOC; BTN3A1 variant 1; BTN3A3 variant 2; BUB3 variant 1; C12orf11; C1RL; C1S variant 1; C1orf116 variant 1; CADM1 variant 1; CALD1; CAPN2; CAPN5; …	-0.687686	0.0007
129	RCAN1	Calcipressin 1	RCAN1	RCAN1_HUMAN	Generic binding protein	Calcipressin-1		158-gene expression prostate cancer panel		Genomic	ACTA2 variant 2; AHNAK variant 1; ALDH3B2 variant 1; ANK1 variant 9; ATP7B variant 1; BEND4 variant 1; CALU variant 1; CAMKK2 variant 1; CCL8; CDC25A variant 1; CDKN2AIPNL; CITED2; CLEC11A; CNN2 variant 1; CNTNAP2; COL6A2 variant 2C2; CRIM1; CYR61; DGAT2; DGKB; DGKZ; DIAPH2 variant 156; DIDO1; DNAH7; EGFL7 variant 1; ELMO2 variant 1; EPS15L1; ERN1; F5; FAM111B; FBXL3; FGD4; FMO5 variant 1; FSTL1;…	-0.687686	0.0007
130	RCAN1	Calcipressin 1	RCAN1	RCAN1_HUMAN	Generic binding protein	Calcipressin-1		588-gene expression liposarcoma panel		Genomic	ABCA8; ABCC6; ABLIM1 variant 1; ACACB; ACAT1; ACOT9 variant 1; ACOX2; ACSL1; ACTC1; ACTN1 variant 1; ACTN4; ACY1; ADAM19 variant 1; ADH1B; ADIPOQ variant 2; ADORA2B; ADRB2; AGPAT2 variant 1; AGTR1; ALDH1A1; AMOTL2; ANGPT1 variant 1; ANK2 variant 1; AOC3; APOD; APP variant 1; AQP7; ARID1A variant 1; ARIH1; ASPM; ASPN variant 1; ASS1 variant 1; ATAD2; ATP1A2; ATP1B1; ATP2A2 variant 2; AURKA variant…	-0.687686	0.0007
131	RCAN1	Calcipressin 1	RCAN1	RCAN1_HUMAN	Generic binding protein	Calcipressin-1		223-gene expression breast cancer panel		Genomic	ABAT variant 1; ACOX1 variant 1; ACTN1 variant 1; ACY1; ADAM10; ADFP; ADM; AEBP1; ALDH5A1; ALOX15; ALPPL2; AMD1 variant 1; AMY2A; ANGPTL4 variant 1; ANP32A; ANXA2 variant 1; APOA1; APOL3 alpha/d variant; AQP3; AVEN; BAG3; BEST1; BHLHB2; BMP7; BUCS1; C19orf6; C1orf116 variant 1; C8orf84; CA9; CALML5; CBFB variant 1; CBX3 variant 2; CDC42EP4; CDK13 variant 1; CLDN1; CLIC4; COL10A1; CRLF1; CSNK1G3 v…	-0.687686	0.0007
132	RCAN1	Calcipressin 1	RCAN1	RCAN1_HUMAN	Generic binding protein	Calcipressin-1		9-gene expression Down's syndrome panel		Genomic	ATP5O; BTG3 variant 1; ITSN1 variant 1; LAMB3 variant 1; RCAN1 variant 1; RCAN1 variant 4 ; SOD1; SON variant f; SUMO3; USP16 variant 1	-0.687686	0.0007
133	RCAN1	Calcipressin 1	RCAN1	RCAN1_HUMAN	Generic binding protein	Calcipressin-1		38-gene expression cancer panel		Genomic	ADORA2B; AGBL5 variant 1; ARNTL variant 1; ARNTL variant 2; CCDC141; CDKN1A variant 2; CLEC6A; CXCL2; CXCL6; CYS1; DIO2 variant 2; DNMT1 variant 1; DNMT1 variant 2; DNMT3A variant 1; DNMT3A variant 2; DNMT3A variant 3; EGFR variant 1; EGFR variant 2; EGFR variant 3; EGFR variant 4; EPAS1; EREG; IGJ; KIAA1430; LITAF; MBD1 variant 1; MBD1 variant 6; NNT variant 1; PER3; PI15; PLCXD2; PRKCG; PVR var…	-0.687686	0.0007
134		Calmodulin	CALM1	CALM_HUMAN	Generic binding protein	Calmodulin		Calmodulin		Genomic; Proteomic	CALM1 variant 1; CALM2; CALM3
135		Calmodulin	CALM1	CALM_HUMAN	Generic binding protein	Calmodulin		45-gene expression lung cancer panel		Genomic	ALDH3A1; BMPR1A; CALM1 variant 1; CALM2; CALM3; CAV1 variant 1; CD44 variant 1; CFLAR; CHD1L; DDX3X; E2F4; ELK3; GULP1; HEATR3; IGFBP7; INHBA; ITGA3 variant a; JRKL; KCTD12; LAMA4; MET variant 2; MICAL2; MYO10; NEBL variant 1; OGT variant1; PDLIM7 variant 1; PPFIBP1 variant 1; PPP2R1B variant 1; PRKAB1; PRKD3; PSG3; QSOX1 variant 1; RCC1 variant a; RTEL1 variant 2; SEMA3A; SLC37A4; SORBS2 variant…
136		Calmodulin	CALM1	CALM_HUMAN	Generic binding protein	Calmodulin		Endopredict		Genomic	AZGP1; BIRC5 variant 1; CALM1 variant 1; CALM2; CALM3; DHCR7 variant 1; IL6ST variant 1; MGP; OAZ1; RBBP8 variant 1; RPL37A; STC2; UBE2C variant 1
137		Calmodulin	CALM1	CALM_HUMAN	Generic binding protein	Calmodulin		421-gene expression lung cancer panel		Genomic	AARS; ABCA1; ABLIM1 variant 1; ACOT1; ACOX1 variant 1; ACSS1; ADA; ADCY4; ADM; AHSA1; AIM2; AKR1A1 variant 2; AKR1B1; ALG9 variant 1; ANKK1; APEX1; APOL3 alpha/d variant; APRT; ARIH2; ATIC; ATP10B; ATP1A1; ATP5A1 variant 2; B4GALT5; BCL11B variant 1; BCL6 variant 1; BTN3A2 variant 1; C20orf3; C21orf2; CA4; CALM1 variant 1; CALM2; CALM3; CCR2 variant A; CCR2B variant B; CCT7 variant 1; CD40LG; CD5…
138		Calmodulin	CALM1	CALM_HUMAN	Generic binding protein	Calmodulin		147-gene expression cancer panel		Genomic	ABCC5 variant 1; ADAM8; ADRB2; ANGPTL4 variant 1; ARNTL2; AUTS2; C1orf96; CALM1 variant 1; CALM2; CALM3; CALU variant 1; CAPZA1; CCL20; CDCP1 variant 1; CELSR2; CLCF1; CSNK1D variant 1; CSNK1D variant 2; CXCL1; CXCL2; CXCL3; CXCL5; DENND2C; DRD4; DUSP1; DUSP4 variant 1; DUSP5; DUSP6 variant 1; EFNB1; EGR1; EHD1; ELK3; ENAH variant 1; ENAH variant 2; EREG; FERMT1; FOS; FOXQ1; GDF15; HBEGF; HNRNPU …
139		Calmodulin	CALM1	CALM_HUMAN	Generic binding protein	Calmodulin		530-gene methylation leukemia panel		Genomic	ABCA13; ACOX2; ACTR10; ADCYAP1 variant 1; ADCYAP1 variant 2; AGTR1; AKAP2 variant 1; AMHR2 variant 1; AMHR2 variant 2; AMHR2 variant 3; AMICA1; ANGPT1 variant 1; ANK1 variant 3; ANK1 variant 9; ANKRD35; ANPEP; APOC1; APOE; AREG; ARHGAP27 variant 1; ASRGL1; ATP7B variant 1; ATP7B variant 2; ATP8B4; BAALC; BBS4; BBS4 variant 2; BDH2; BIN1 variant 1; BIN1 variant 8; BVES variant A; C16orf89 variant …
140		Calmodulin	CALM2	CALM_HUMAN	Generic binding protein	Calmodulin		Calmodulin		Genomic; Proteomic	CALM1 variant 1; CALM2; CALM3
141		Calmodulin	CALM2	CALM_HUMAN	Generic binding protein	Calmodulin		Adtect		Genomic	Adam19; CALM2; CALM3; CYBA; GRB2 variant 1; HDAC1; IL2RB; KDM3A variant 1; MAP1S; NXF1 variant 1; PEBP1; PLEC variant 6; S100A6; SH3BGRL; SKAP2; SMARCA2 variant 2; TARDBP; TCF12 variant 3; TCOF1 variant 1; TMEM106B variant 1; TYK2; UBE3A variant 2; UBE4B variant 1
142		Calmodulin	CALM2	CALM_HUMAN	Generic binding protein	Calmodulin		AclarusDx		Genomic	ABCB10; ABCG5; ACOT9 variant 1; ACTG1; ADAMTS16; AGRN; AKR1A1 variant 2; ALDH2; AP2B1 variant 1; APOA1; APOL1 variant 1; ARF1; ARPC5; B2M; BPTF variant 1; C13orf15; C14orf126; CALM2; CRKRS variant 1; CSDE1 variant 3; DHRS7; EEF1D variant 1; EIF4G2; ELL2; EPHB4; FAM129C variant 1; GNAS variant 1; HLA-E; HUWE1; IST1; ITPR3; JAK1; KCNIP3; LAMA1; LRP8; LTN1; MAP4K5 variant 1; MFAP5; MINK1 variant 3; …
143		Calmodulin	CALM2	CALM_HUMAN	Generic binding protein	Calmodulin		45-gene expression lung cancer panel		Genomic	ALDH3A1; BMPR1A; CALM1 variant 1; CALM2; CALM3; CAV1 variant 1; CD44 variant 1; CFLAR; CHD1L; DDX3X; E2F4; ELK3; GULP1; HEATR3; IGFBP7; INHBA; ITGA3 variant a; JRKL; KCTD12; LAMA4; MET variant 2; MICAL2; MYO10; NEBL variant 1; OGT variant1; PDLIM7 variant 1; PPFIBP1 variant 1; PPP2R1B variant 1; PRKAB1; PRKD3; PSG3; QSOX1 variant 1; RCC1 variant a; RTEL1 variant 2; SEMA3A; SLC37A4; SORBS2 variant…
144		Calmodulin	CALM2	CALM_HUMAN	Generic binding protein	Calmodulin		Endopredict		Genomic	AZGP1; BIRC5 variant 1; CALM1 variant 1; CALM2; CALM3; DHCR7 variant 1; IL6ST variant 1; MGP; OAZ1; RBBP8 variant 1; RPL37A; STC2; UBE2C variant 1
145		Calmodulin	CALM2	CALM_HUMAN	Generic binding protein	Calmodulin		421-gene expression lung cancer panel		Genomic	AARS; ABCA1; ABLIM1 variant 1; ACOT1; ACOX1 variant 1; ACSS1; ADA; ADCY4; ADM; AHSA1; AIM2; AKR1A1 variant 2; AKR1B1; ALG9 variant 1; ANKK1; APEX1; APOL3 alpha/d variant; APRT; ARIH2; ATIC; ATP10B; ATP1A1; ATP5A1 variant 2; B4GALT5; BCL11B variant 1; BCL6 variant 1; BTN3A2 variant 1; C20orf3; C21orf2; CA4; CALM1 variant 1; CALM2; CALM3; CCR2 variant A; CCR2B variant B; CCT7 variant 1; CD40LG; CD5…
146		Calmodulin	CALM2	CALM_HUMAN	Generic binding protein	Calmodulin		147-gene expression cancer panel		Genomic	ABCC5 variant 1; ADAM8; ADRB2; ANGPTL4 variant 1; ARNTL2; AUTS2; C1orf96; CALM1 variant 1; CALM2; CALM3; CALU variant 1; CAPZA1; CCL20; CDCP1 variant 1; CELSR2; CLCF1; CSNK1D variant 1; CSNK1D variant 2; CXCL1; CXCL2; CXCL3; CXCL5; DENND2C; DRD4; DUSP1; DUSP4 variant 1; DUSP5; DUSP6 variant 1; EFNB1; EGR1; EHD1; ELK3; ENAH variant 1; ENAH variant 2; EREG; FERMT1; FOS; FOXQ1; GDF15; HBEGF; HNRNPU …
147		Calmodulin	CALM2	CALM_HUMAN	Generic binding protein	Calmodulin		530-gene methylation leukemia panel		Genomic	ABCA13; ACOX2; ACTR10; ADCYAP1 variant 1; ADCYAP1 variant 2; AGTR1; AKAP2 variant 1; AMHR2 variant 1; AMHR2 variant 2; AMHR2 variant 3; AMICA1; ANGPT1 variant 1; ANK1 variant 3; ANK1 variant 9; ANKRD35; ANPEP; APOC1; APOE; AREG; ARHGAP27 variant 1; ASRGL1; ATP7B variant 1; ATP7B variant 2; ATP8B4; BAALC; BBS4; BBS4 variant 2; BDH2; BIN1 variant 1; BIN1 variant 8; BVES variant A; C16orf89 variant …
148		Calmodulin	CALM3	CALM_HUMAN	Generic binding protein	Calmodulin		Calmodulin		Genomic; Proteomic	CALM1 variant 1; CALM2; CALM3
149		Calmodulin	CALM3	CALM_HUMAN	Generic binding protein	Calmodulin		Adtect		Genomic	Adam19; CALM2; CALM3; CYBA; GRB2 variant 1; HDAC1; IL2RB; KDM3A variant 1; MAP1S; NXF1 variant 1; PEBP1; PLEC variant 6; S100A6; SH3BGRL; SKAP2; SMARCA2 variant 2; TARDBP; TCF12 variant 3; TCOF1 variant 1; TMEM106B variant 1; TYK2; UBE3A variant 2; UBE4B variant 1
150		Calmodulin	CALM3	CALM_HUMAN	Generic binding protein	Calmodulin		45-gene expression lung cancer panel		Genomic	ALDH3A1; BMPR1A; CALM1 variant 1; CALM2; CALM3; CAV1 variant 1; CD44 variant 1; CFLAR; CHD1L; DDX3X; E2F4; ELK3; GULP1; HEATR3; IGFBP7; INHBA; ITGA3 variant a; JRKL; KCTD12; LAMA4; MET variant 2; MICAL2; MYO10; NEBL variant 1; OGT variant1; PDLIM7 variant 1; PPFIBP1 variant 1; PPP2R1B variant 1; PRKAB1; PRKD3; PSG3; QSOX1 variant 1; RCC1 variant a; RTEL1 variant 2; SEMA3A; SLC37A4; SORBS2 variant…
151		Calmodulin	CALM3	CALM_HUMAN	Generic binding protein	Calmodulin		Endopredict		Genomic	AZGP1; BIRC5 variant 1; CALM1 variant 1; CALM2; CALM3; DHCR7 variant 1; IL6ST variant 1; MGP; OAZ1; RBBP8 variant 1; RPL37A; STC2; UBE2C variant 1
152		Calmodulin	CALM3	CALM_HUMAN	Generic binding protein	Calmodulin		421-gene expression lung cancer panel		Genomic	AARS; ABCA1; ABLIM1 variant 1; ACOT1; ACOX1 variant 1; ACSS1; ADA; ADCY4; ADM; AHSA1; AIM2; AKR1A1 variant 2; AKR1B1; ALG9 variant 1; ANKK1; APEX1; APOL3 alpha/d variant; APRT; ARIH2; ATIC; ATP10B; ATP1A1; ATP5A1 variant 2; B4GALT5; BCL11B variant 1; BCL6 variant 1; BTN3A2 variant 1; C20orf3; C21orf2; CA4; CALM1 variant 1; CALM2; CALM3; CCR2 variant A; CCR2B variant B; CCT7 variant 1; CD40LG; CD5…
153		Calmodulin	CALM3	CALM_HUMAN	Generic binding protein	Calmodulin		147-gene expression cancer panel		Genomic	ABCC5 variant 1; ADAM8; ADRB2; ANGPTL4 variant 1; ARNTL2; AUTS2; C1orf96; CALM1 variant 1; CALM2; CALM3; CALU variant 1; CAPZA1; CCL20; CDCP1 variant 1; CELSR2; CLCF1; CSNK1D variant 1; CSNK1D variant 2; CXCL1; CXCL2; CXCL3; CXCL5; DENND2C; DRD4; DUSP1; DUSP4 variant 1; DUSP5; DUSP6 variant 1; EFNB1; EGR1; EHD1; ELK3; ENAH variant 1; ENAH variant 2; EREG; FERMT1; FOS; FOXQ1; GDF15; HBEGF; HNRNPU …
154		Calmodulin	CALM3	CALM_HUMAN	Generic binding protein	Calmodulin		530-gene methylation leukemia panel		Genomic	ABCA13; ACOX2; ACTR10; ADCYAP1 variant 1; ADCYAP1 variant 2; AGTR1; AKAP2 variant 1; AMHR2 variant 1; AMHR2 variant 2; AMHR2 variant 3; AMICA1; ANGPT1 variant 1; ANK1 variant 3; ANK1 variant 9; ANKRD35; ANPEP; APOC1; APOE; AREG; ARHGAP27 variant 1; ASRGL1; ATP7B variant 1; ATP7B variant 2; ATP8B4; BAALC; BBS4; BBS4 variant 2; BDH2; BIN1 variant 1; BIN1 variant 8; BVES variant A; C16orf89 variant …
155		Calmodulin	CALM3	CALM_HUMAN	Generic binding protein	Calmodulin		6-gene expression ovarian cancer panel		Genomic	AKT2 variant 1; AKT2 variant 2; CALM3; KRAS variant a; KRAS variant b; RAC1 (Rac1b variant); RAC1 variant Rac1; RPS6KA2 variant 1; YWHAB
156	CASQ2	Calsequestrin 2 (cardiac muscle)	CASQ2	CASQ2_HUMAN	Generic binding protein	Calsequestrin-2		Calsequestrin-2		Genomic; Proteomic	CASQ2	-1.65007	0.0001
157	MYBPC3	Cardiac MyBP-C	MYBPC3	MYPC3_HUMAN	Generic binding protein	Myosin-binding protein C, cardiac-type		Myosin-binding protein C, cardiac-type		Genomic	MYBPC3	-0.514088	0.0071
158		Casein kinase II, alpha chains	CSNK2A1	CSK21_HUMAN	Protein kinase			Casein kinase II subunit alpha		Genomic; Proteomic	CSNK2A1 variant 1
159		Casein kinase II, alpha chains	CSNK2A1	CSK21_HUMAN	Protein kinase			186-gene expression cancer panel		Genomic	ABCA1; ABHD14B variant 1; ACOT13 variant 1; AKIP1 variant 1; APLP2 variant 1; ARPC5; ATIC; ATP13A3; ATXN3; BDH2; BEX5 variant 2; C4orf32; C4orf7; C9orf64; CASP8 variant A; CCNY variant 1; CD59 variant 1; CDC123; CHPT1; CIRBP variant 1; CITED4; CLTC; CNIH4; CRNDE variant 1; CSNK2A1 variant 1; CXCL2; CYP4V2; DCAF7; DCBLD1; DHRS4; DNAJB1; DNAJC13; DNMT3A variant 1; DUSP10 variant 1; ECHDC2 variant 1…
160		Casein kinase II, alpha chains	CSNK2A2	CSK22_HUMAN	Protein kinase			Casein kinase II subunit alpha'		Genomic; Proteomic	CSNK2A2
161		Connexin 40	GJA5	CXA5_HUMAN	Generic channel	Gap junction alpha-5 protein		Gap junction alpha-5 protein		Genomic; Proteomic	GJA5 variant a
162		Connexin 43	GJA1	CXA1_HUMAN	Generic channel	Gap junction alpha-1 protein		Gap junction alpha-1 protein		Genomic; Proteomic	GJA1
163		Connexin 43	GJA1	CXA1_HUMAN	Generic channel	Gap junction alpha-1 protein		188-gene expression breast cancer panel		Genomic	ABAT variant 1; ADCY1; ANXA9; APRT; ARMCX2; ASPH variant 1; Adam19; BCL11A variant 1; BIRC5 variant 1; BTG2; BTN3A2 variant 1; BTRC variant 1; C16orf61; C2orf54 vaiant 1; CA12 variant 1; CALML5; CCL18; CDCA3; CDK1 variant 1; CDT1; CELSR2; CEP55; CLCA2; CLSTN2; COX6C; CRYAB; CTSC variant 1; CTSC variant 2; CX3CL1; CYP2B6; CYP4F8; DLG5; DLG7; DNALI1; DSC2 variant Dsc2a; DUSP6 variant 1; EGFR varian…
164		Connexin 43	GJA1	CXA1_HUMAN	Generic channel	Gap junction alpha-1 protein		36-gene expression breast cancer panel		Genomic	ABCC3 variant 1; ABCC3 variant 2; ASPM; ASPN variant 1; AURKB; AUTS2; CCNB2; CDK1 variant 1; CRIM1; FCGBP; FMO5 variant 1; GJA1; HIGD1A variant 1; ITM2B; KIAA0101 variant 1; LZTFL1; MMP1 variant 1; MTUS1 variant 1; PCM1; PRC1 variant 1; RAD51AP1; RRAGA; RRM2 variant 2; SGK3 variant 1; SPG3A; STC2; TK1; TPX2; UBE2C variant 1; WFDC2 transcript variant 1
165		Connexin 43	GJA1	CXA1_HUMAN	Generic channel	Gap junction alpha-1 protein		786-gene expression cancer panel		Genomic	ABHD2 variant 1; ACSL5 variant 1; ADAM12 long variant; ADAMTS1; ADAMTS14 variant 1; ADAMTS2 variant 1; ADAMTS6; ADAMTS9; ADAMTSL2; AEBP1; AGTRL1; AHR; AK3L1 variant 1; AKAP12 variant 1; AKR1C1; AKR1C2 variant 1; ALDH1A1; ALDH1L2; AMPH variant 1; ANGPTL2; ANK3 variant 1; ANPEP; ANTXR1; APCDD1; APOD; AQP1 variant 1; ARHGAP25 variant 1; ARHGAP6 variant 1; ARL7; ASNS variant 1; ASS1 variant 1; ATF5 v…
166		Connexin 45	GJC1	CXG1_HUMAN	Generic channel	Gap junction gamma-1 protein		Gap junction gamma-1 protein		Genomic; Proteomic	GJA7
167		CrkL	CRKL	CRKL_HUMAN	Generic binding protein	Crk-like protein		Crk-like protein		Genomic; Proteomic	CRKL
168		DIP-1	MIB1	MIB1_HUMAN	Generic enzyme	E3 ubiquitin-protein ligase MIB1		E3 ubiquitin-protein ligase MIB1		Genomic; Proteomic	MIB1
169		DIP-1	MIB1	MIB1_HUMAN	Generic enzyme	E3 ubiquitin-protein ligase MIB1		11-protein prostate cancer panel		Proteomic	AMACR variant 1; CDK7; FLNC; ITGA5; JAG1; KLK3; MIB1; MTA1; MUC1; MUC1 variant 5; TP63 variant 1
170		DIP-1	MIB1	MIB1_HUMAN	Generic enzyme	E3 ubiquitin-protein ligase MIB1		8-protein thyroid cancer panel		Proteomic	CDH1; CTNNB1 variant 1; MIB1; TG; TOP2A; TP53 variant 1; TP53 variant 3; TP53 variant 5; TP53 variant 6; TP53 variant 7; VEGFA; VEGFA variant 1; VEGFA variant 4; VEGFA variant 6; VEGFA variant 7; cvariant alpha
171		DIP-1	MIB1	MIB1_HUMAN	Generic enzyme	E3 ubiquitin-protein ligase MIB1		147-gene expression cancer panel		Genomic	ABCC5 variant 1; ADAM8; ADRB2; ANGPTL4 variant 1; ARNTL2; AUTS2; C1orf96; CALM1 variant 1; CALM2; CALM3; CALU variant 1; CAPZA1; CCL20; CDCP1 variant 1; CELSR2; CLCF1; CSNK1D variant 1; CSNK1D variant 2; CXCL1; CXCL2; CXCL3; CXCL5; DENND2C; DRD4; DUSP1; DUSP4 variant 1; DUSP5; DUSP6 variant 1; EFNB1; EGR1; EHD1; ELK3; ENAH variant 1; ENAH variant 2; EREG; FERMT1; FOS; FOXQ1; GDF15; HBEGF; HNRNPU …
172		DKK1	DKK1	DKK1_HUMAN	Receptor ligand	Dickkopf-related protein 1		Dickkopf-related protein 1		Genomic; Proteomic	DKK1
173		DKK1	DKK1	DKK1_HUMAN	Receptor ligand	Dickkopf-related protein 1		9-protein ovarian cancer panel		Proteomic	CDKN2A variant 1; DKK1; MDM2 variant 1; PGR variant 2; TCF2 transcript variant a; TFF3; TP53 variant 1; VIM; WT1 variant A
174		DKK1	DKK1	DKK1_HUMAN	Receptor ligand	Dickkopf-related protein 1		99-gene expression breast cancer panel		Genomic	ADD3 variant 1; AMIGO2 variant 2; AREG; ATP7B variant 1; BLNK; C; CDC42EP3; CHN2 variant 2; COL1A1; CSRP3 variant 1; CTSD; DKK1; DLC1 variant 1; DOCK11; EPHA4; ERBB4 variant JM-a/CVT-2; FABP5; FAM46C; FGFR2 variant 1; FN1 variant 1; FN1 variant 3; FREM2; GALNT12; GRB10 variant 1; GREB1 variant a; GULP1; HEY2; HPGD, transcript variant 1; HSD17B1; IFI6 variant c; IGFBP4; IGFBP5; IKZF2 variant 1; IN…
175		DKK1	DKK1	DKK1_HUMAN	Receptor ligand	Dickkopf-related protein 1		5-gene expression colorectal cancer panel		Genomic	DKK1; LYN variant 1; MAP4K4 variant 4; MID1 variant 1; SDCBP variant 1
176		DKK1	DKK1	DKK1_HUMAN	Receptor ligand	Dickkopf-related protein 1		6-gene expression breast cancer panel		Genomic	CCND2; CTBP2 variant 2; CTBP2 variant 3; DKK1; FBXW2; RHOU variant 1; WIF1
177		DLL1	DLL1	DLL1_HUMAN	Receptor ligand	Delta-like protein 1		Delta-like protein 1		Genomic; Proteomic	DLL1
178		DLL4	DLL4	DLL4_HUMAN	Receptor ligand	Delta-like protein 4		Delta-like protein 4		Genomic	DLL4
179		DVL-1	DVL1	DVL1_HUMAN	Generic binding protein	Segment polarity protein dishevelled homolog DVL-1		Segment polarity protein dishevelled homolog DVL-1		Genomic; Proteomic	DVL1
180		DVL-2	DVL2	DVL2_HUMAN	Generic binding protein	Segment polarity protein dishevelled homolog DVL-2		Segment polarity protein dishevelled homolog DVL-2		Genomic; Proteomic	DVL2
181		DVL-3	DVL3	DVL3_HUMAN	Generic binding protein	Segment polarity protein dishevelled homolog DVL-3		Segment polarity protein dishevelled homolog DVL-3		Genomic; Proteomic	DVL3
182		Dsh	DVL1	DVL1_HUMAN	Generic binding protein			Segment polarity protein dishevelled homolog DVL-1		Genomic; Proteomic	DVL1
183		Dsh	DVL2	DVL2_HUMAN	Generic binding protein			Segment polarity protein dishevelled homolog DVL-2		Genomic; Proteomic	DVL2
184		Dsh	DVL3	DVL3_HUMAN	Generic binding protein			Segment polarity protein dishevelled homolog DVL-3		Genomic; Proteomic	DVL3
185		FAK1	PTK2	FAK1_HUMAN	Protein kinase	Focal adhesion kinase 1	Defactinib	Focal adhesion kinase 1		Proteomic	PTK2 variant 1; PTK2 variant 2
186		FAK1	PTK2	FAK1_HUMAN	Protein kinase	Focal adhesion kinase 1	Defactinib	82-gene expression glioma panel		Genomic	ALDH6A1; ANXA2 variant 1; ARL7; B3GAT2; C1QTNF3 variant 2; C1orf187; CRNDE variant 1; CRY2; E2F6; EIF1; FLJ22662; FMOD; FRA10AC1; GLB1 variant 1; GPHN variant 1; GPNMB variant 2; IL13RA2; LAP3; LIMS1 variant 1; LOXL3; MAPT variant 1; MCM3AP-AS1; MYOF variant 1; MYST3 variant 1; OAZ1; PGM2; PHF20L1 variant 1; PIK3R1 variant 1; PLCL2 variant 1; PLOD1; PLOD3; PRTG; PSMA1 variant 1; PSMD8; PSMD9; PTK…
187		FAK1	PTK2	FAK1_HUMAN	Protein kinase	Focal adhesion kinase 1	Defactinib	35-gene expression diffuse large B-cell lymphoma panel		Genomic	BATF; BCL6 variant 1; CCND2; DCTD variant 1; FUT8 variant 1; HDAC1; ITPKB; LMO2; LRMP; MAPK10 variant 2; MIR155HG; MYBL1 variant 1; NIPA2 variant 2; NR3C1; PAG1; PIM2; PTK2 variant 1; RAB7L1; SACS; STAG3; STAMBP variant 3; TNFAIP8; TNFRSF13B; TTC9
188		FAK1	PTK2	FAK1_HUMAN	Protein kinase	Focal adhesion kinase 1	Defactinib	121-gene expression acute myeloid leukemia panel		Genomic	ABCB1; ALCAM; ANK3 variant 1; ASXL1 variant 1; ATP8B4; BAALC; BCL11A variant 1; C13orf15; CACNB2 variant 1; CALN1 variant 1; CCR7 variant 1; CD109 variant 1; CGA; COL5A1; CRIM1; CYLD variant 1; DACH1 variant 1; DAPK1; DDX5; DLK1 variant 1; DSTvariant 1eA; DUSP6 variant 1; EIF5 variant 1; ELK3; EPAS1; EPC1; ERG variant 1; FAM3C variant 1; FGFR1 variant 1; FLT3; FOXO1A; GPR126 variant b1; GUCY1A3; …
189		FAK1	PTK2	FAK1_HUMAN	Protein kinase	Focal adhesion kinase 1	Defactinib	13-gene expression breast cancer panel		Genomic	BARD1; CCNC variant 1; CDK4; CTTN variant 1; DSP variant 1; FANCG; HDGF; MYC; PCNA variant 1; PRCC variant 1; PTK2 variant 1; PTK2 variant 2; RAD51; TPR
190		FAK1	PTK2	FAK1_HUMAN	Protein kinase	Focal adhesion kinase 1	Defactinib	11-gene expression ovarian cancer panel		Genomic	CCND1; CDK1 variant 1; CDK1 variant 4; DAB2; DAB2 variant 2; FGF18 variant 1; FGFR2 variant 1; FGFR2 variant 2; FGFR2 variant 3; FGFR2 variant 4; FGFR2 variant 5; FGFR2 variant 6; FGFR2 variant 7; FGFR2 variant 8; FGFR2 variant 9; GRB2 variant 1; GRB2 variant 2; MFAP5; PTK2 variant 1; PTK2 variant 2; PXN; SOS1; STMN1 variant 1; STMN1 variant 2; STMN1 variant 3
191		FAK1	PTK2	FAK1_HUMAN	Protein kinase	Focal adhesion kinase 1	PF562271	Focal adhesion kinase 1		Proteomic	PTK2 variant 1; PTK2 variant 2
192		FAK1	PTK2	FAK1_HUMAN	Protein kinase	Focal adhesion kinase 1	PF562271	82-gene expression glioma panel		Genomic	ALDH6A1; ANXA2 variant 1; ARL7; B3GAT2; C1QTNF3 variant 2; C1orf187; CRNDE variant 1; CRY2; E2F6; EIF1; FLJ22662; FMOD; FRA10AC1; GLB1 variant 1; GPHN variant 1; GPNMB variant 2; IL13RA2; LAP3; LIMS1 variant 1; LOXL3; MAPT variant 1; MCM3AP-AS1; MYOF variant 1; MYST3 variant 1; OAZ1; PGM2; PHF20L1 variant 1; PIK3R1 variant 1; PLCL2 variant 1; PLOD1; PLOD3; PRTG; PSMA1 variant 1; PSMD8; PSMD9; PTK…
193		FAK1	PTK2	FAK1_HUMAN	Protein kinase	Focal adhesion kinase 1	PF562271	35-gene expression diffuse large B-cell lymphoma panel		Genomic	BATF; BCL6 variant 1; CCND2; DCTD variant 1; FUT8 variant 1; HDAC1; ITPKB; LMO2; LRMP; MAPK10 variant 2; MIR155HG; MYBL1 variant 1; NIPA2 variant 2; NR3C1; PAG1; PIM2; PTK2 variant 1; RAB7L1; SACS; STAG3; STAMBP variant 3; TNFAIP8; TNFRSF13B; TTC9
194		FAK1	PTK2	FAK1_HUMAN	Protein kinase	Focal adhesion kinase 1	PF562271	121-gene expression acute myeloid leukemia panel		Genomic	ABCB1; ALCAM; ANK3 variant 1; ASXL1 variant 1; ATP8B4; BAALC; BCL11A variant 1; C13orf15; CACNB2 variant 1; CALN1 variant 1; CCR7 variant 1; CD109 variant 1; CGA; COL5A1; CRIM1; CYLD variant 1; DACH1 variant 1; DAPK1; DDX5; DLK1 variant 1; DSTvariant 1eA; DUSP6 variant 1; EIF5 variant 1; ELK3; EPAS1; EPC1; ERG variant 1; FAM3C variant 1; FGFR1 variant 1; FLT3; FOXO1A; GPR126 variant b1; GUCY1A3; …
195		FAK1	PTK2	FAK1_HUMAN	Protein kinase	Focal adhesion kinase 1	PF562271	13-gene expression breast cancer panel		Genomic	BARD1; CCNC variant 1; CDK4; CTTN variant 1; DSP variant 1; FANCG; HDGF; MYC; PCNA variant 1; PRCC variant 1; PTK2 variant 1; PTK2 variant 2; RAD51; TPR
196		FAK1	PTK2	FAK1_HUMAN	Protein kinase	Focal adhesion kinase 1	PF562271	11-gene expression ovarian cancer panel		Genomic	CCND1; CDK1 variant 1; CDK1 variant 4; DAB2; DAB2 variant 2; FGF18 variant 1; FGFR2 variant 1; FGFR2 variant 2; FGFR2 variant 3; FGFR2 variant 4; FGFR2 variant 5; FGFR2 variant 6; FGFR2 variant 7; FGFR2 variant 8; FGFR2 variant 9; GRB2 variant 1; GRB2 variant 2; MFAP5; PTK2 variant 1; PTK2 variant 2; PXN; SOS1; STMN1 variant 1; STMN1 variant 2; STMN1 variant 3
197	FOXC1	FOXC1	FOXC1	FOXC1_HUMAN	Transcription factor	Forkhead box protein C1		Forkhead box protein C1		Genomic; Proteomic	FOXC1	0.601426	0.00485
198	FOXC1	FOXC1	FOXC1	FOXC1_HUMAN	Transcription factor	Forkhead box protein C1		374-gene expression breast cancer panel		Genomic	ABCD3 variant 1; ABLIM1 variant 1; ACADSB; ACSS2 variant 1; ACTB; ADAMTS1; ADM; AKAP2 variant 1; ALDH4A1; ANG; AP2A2; AP2B1 variant 1; APOD; APP variant 1; ARF1; ARPC4 variant 1; ASPM; ATAD2; AURKA variant 1; AURKB; BBC3; BCL6 variant 1; BHLHB2; BIRC5 variant 1; BLM; BRCA1 variant BRCA1a; BTG2; BUB1; C16orf61; C1S variant 1; C20orf46; CAD; CCL18; CCNA2; CCNB1; CCNB2; CCNC variant 1; CCND1; CCNE1;…	0.601426	0.00485
199	FOXC1	FOXC1	FOXC1	FOXC1_HUMAN	Transcription factor	Forkhead box protein C1		188-gene expression breast cancer panel		Genomic	ABAT variant 1; ADCY1; ANXA9; APRT; ARMCX2; ASPH variant 1; Adam19; BCL11A variant 1; BIRC5 variant 1; BTG2; BTN3A2 variant 1; BTRC variant 1; C16orf61; C2orf54 vaiant 1; CA12 variant 1; CALML5; CCL18; CDCA3; CDK1 variant 1; CDT1; CELSR2; CEP55; CLCA2; CLSTN2; COX6C; CRYAB; CTSC variant 1; CTSC variant 2; CX3CL1; CYP2B6; CYP4F8; DLG5; DLG7; DNALI1; DSC2 variant Dsc2a; DUSP6 variant 1; EGFR varian…	0.601426	0.00485
200	FOXC1	FOXC1	FOXC1	FOXC1_HUMAN	Transcription factor	Forkhead box protein C1		Prosigna		Genomic	ACTR3B variant 1; ANLN; BAG1; BIRC5 variant 1; BIRC5 variant 2; BIRC5 variant 3; BLVRA; CCNB1; CCNE1; CDC20; CDC6; CDCA1 variant 2; CDH3; CENPF; CEP55; CXXC5; EGFR variant 1; EGFR variant 2; EGFR variant 3; EGFR variant 4; ERBB2 variant 1; ERBB2 variant 2; ESR1 variant 1; ESR1 variant 2; ESR1 variant 3; ESR1 variant 4; EXO1 variant 1; FGFR4 variant 1; FGFR4 variant 2; FGFR4 variant 3; FOXA1; FOXC…	0.601426	0.00485
201	FOXC1	FOXC1	FOXC1	FOXC1_HUMAN	Transcription factor	Forkhead box protein C1		788-gene expression esophageal cancer panel		Genomic	A2ML1; ABCA1; ABCC10; ABHD12 variant 1; ABHD5; ABLIM1 variant 1; ABLIM3; ACAA1; ACOT9 variant 1; ACOX1 variant 1; ACPP variant 1; ACSL1; ACTA2 variant 2; ACTN1 variant 1; ADAMTSL4 variant 1; ADAMTSL4 variant 2; ADH5; ADS1; AIM1L; AK3L1 variant 1; AKAP13 variant 1; AKAP2 variant 1; AKR1B10; AKT3 variant 1; ALDH3B2 variant 1; ALDH9A1; AMIGO2 variant 2; ANKRD22; ANKRD35; ANKRD38; ANTXR2; AQP3; ARAP2…	0.601426	0.00485
202	FOXC1	FOXC1	FOXC1	FOXC1_HUMAN	Transcription factor	Forkhead box protein C1		Epithelial-mesenchymal transition gene signature		Genomic	ACTN1 variant 1; ACTN1 variant 2; AGR2; AKAP12 variant 1; ALCAM; AP1M2; AXL variant 1; AXL variant 2; BSPRY; CCL2; CDH1; CDH2; CEP170 variant alpha; CLDN3; CLDN4; CNN3; CYP4X1; DNMT3A variant 1; DNMT3A variant 3; DSG3; DSP variant 1; DSP variant 2; DSPP; EFNB2; EHF; ELF3 variant 1; ELF5 variant 1; ELF5 variant 2; ERBB3 variant 1; ETV5; FLRT3 variant 1; FOSB; FOSL1; FOXC1; FXYD5 variant 2; GPD1L; …	0.601426	0.00485
203		FOXC2	FOXC2	FOXC2_HUMAN	Transcription factor	Forkhead box protein C2		Forkhead box protein C2		Genomic	FOXC2
204		Fibrillin 1	FBN1	FBN1_HUMAN	Receptor ligand	Fibrillin-1		Fibrillin-1		Genomic; Proteomic	FBN1
205		Fibrillin 1	FBN1	FBN1_HUMAN	Receptor ligand	Fibrillin-1		786-gene expression cancer panel		Genomic	ABHD2 variant 1; ACSL5 variant 1; ADAM12 long variant; ADAMTS1; ADAMTS14 variant 1; ADAMTS2 variant 1; ADAMTS6; ADAMTS9; ADAMTSL2; AEBP1; AGTRL1; AHR; AK3L1 variant 1; AKAP12 variant 1; AKR1C1; AKR1C2 variant 1; ALDH1A1; ALDH1L2; AMPH variant 1; ANGPTL2; ANK3 variant 1; ANPEP; ANTXR1; APCDD1; APOD; AQP1 variant 1; ARHGAP25 variant 1; ARHGAP6 variant 1; ARL7; ASNS variant 1; ASS1 variant 1; ATF5 v…
206		Fibrillin 1	FBN1	FBN1_HUMAN	Receptor ligand	Fibrillin-1		788-gene expression esophageal cancer panel		Genomic	A2ML1; ABCA1; ABCC10; ABHD12 variant 1; ABHD5; ABLIM1 variant 1; ABLIM3; ACAA1; ACOT9 variant 1; ACOX1 variant 1; ACPP variant 1; ACSL1; ACTA2 variant 2; ACTN1 variant 1; ADAMTSL4 variant 1; ADAMTSL4 variant 2; ADH5; ADS1; AIM1L; AK3L1 variant 1; AKAP13 variant 1; AKAP2 variant 1; AKR1B10; AKT3 variant 1; ALDH3B2 variant 1; ALDH9A1; AMIGO2 variant 2; ANKRD22; ANKRD35; ANKRD38; ANTXR2; AQP3; ARAP2…
207		Fibrillin 1	FBN1	FBN1_HUMAN	Receptor ligand	Fibrillin-1		50-gene expression breast cancer panel		Genomic	ADAM12 long variant; AEBP1; ANGPTL2; APC variant 3; ASPN variant 1; C1QTNF3 variant 2; C1R; CALD1; CDH11 variant 1; COL10A1; COL1A2; COL3A1; COL5A2; COL6A1; COL6A3; COPZ2; CTSK; DACT1 variant 1; DCN; DPYSL3; ECM2 variant 1; FBLN1 variant D; FBN1; GAS1; HTRA1; ITGBL1; LOXL1; LRP1; LRRC17 variant 1; MFAP2 variant 1; MMP11; MMP14; MMP2 variant 1; MXRA8; NDN; OLFML2B; PCOLCE; PDGFRB; PDGFRL; PLAU var…
208		Fibrillin 1	FBN1	FBN1_HUMAN	Receptor ligand	Fibrillin-1		74-gene expression breast cancer panel		Genomic	ADIPOQ variant 1; ADIPOQ variant 2; AEBP1; ANKRD38; APC variant 2; APC variant 3; ASPN variant 1; ASPN variant 2; ATP2A2 variant 2; BNC2; C7; CASP8 variant A; CASP8 variant B; CASP8 variant C; CASP8 variant F; CASP8 variant G; CAV1 variant 1; CAV1 variant 2; CCL5; CD74 variant 2; CDH11 variant 1; CILP; CITED4; COL10A1; COL11A1 variant A; COL17A1 long variant; COL1A2; COL3A1; COL5A1; COL5A2; COL6A…
209		Fibrillin 1	FBN1	FBN1_HUMAN	Receptor ligand	Fibrillin-1		186-gene expression cirrhosis panel		Genomic	AARS; ABLIM1 variant 1; ACOT2; ACSM3 variant 1; ACTR2 variant 1; ACTR2 variant 2; ADD3 variant 1; ADH5; ADH6 variant 1; ADRA2B; AEBP1; AKAP13 variant 1; AKR1A1 variant 2; AKR1C1; AKR1D1 variant 1; ALAS1; ALDH9A1; ANKRD46 variant 1; ANXA1; ANXA3; AOX1; AR variant 1; AR variant 2; ARF4; ART1; ATP2C1 variant 1; ATP4B; ATP5D variant 1; ATP6AP2; BAIAP2 variant 1; C4BPB; C5; C8B; CALCR variant 2; CCDC6…
210		Fibrillin 1	FBN1	FBN1_HUMAN	Receptor ligand	Fibrillin-1		7-gene polymorphism familial thoracic aortic aneurysm panel		Genomic	ACTA2 variant 1; ACTA2 variant 2; COL3A1; FBN1; SMAD3; TGFB2 variant 1; TGFB2 variant 2; TGFBR1 variant 1; TGFBR1 variant 2; TGFBR2 variant 1; TGFBR2 variant 2
211		Frizzled	FZD1	FZD1_HUMAN	GPCR			Frizzled-1		Genomic; Proteomic	FZD1
212		Frizzled	FZD1	FZD1_HUMAN	GPCR			588-gene expression liposarcoma panel		Genomic	ABCA8; ABCC6; ABLIM1 variant 1; ACACB; ACAT1; ACOT9 variant 1; ACOX2; ACSL1; ACTC1; ACTN1 variant 1; ACTN4; ACY1; ADAM19 variant 1; ADH1B; ADIPOQ variant 2; ADORA2B; ADRB2; AGPAT2 variant 1; AGTR1; ALDH1A1; AMOTL2; ANGPT1 variant 1; ANK2 variant 1; AOC3; APOD; APP variant 1; AQP7; ARID1A variant 1; ARIH1; ASPM; ASPN variant 1; ASS1 variant 1; ATAD2; ATP1A2; ATP1B1; ATP2A2 variant 2; AURKA variant…
213		Frizzled	FZD1	FZD1_HUMAN	GPCR			786-gene expression cancer panel		Genomic	ABHD2 variant 1; ACSL5 variant 1; ADAM12 long variant; ADAMTS1; ADAMTS14 variant 1; ADAMTS2 variant 1; ADAMTS6; ADAMTS9; ADAMTSL2; AEBP1; AGTRL1; AHR; AK3L1 variant 1; AKAP12 variant 1; AKR1C1; AKR1C2 variant 1; ALDH1A1; ALDH1L2; AMPH variant 1; ANGPTL2; ANK3 variant 1; ANPEP; ANTXR1; APCDD1; APOD; AQP1 variant 1; ARHGAP25 variant 1; ARHGAP6 variant 1; ARL7; ASNS variant 1; ASS1 variant 1; ATF5 v…
214		Frizzled	FZD1	FZD1_HUMAN	GPCR			26-gene expression glioma panel		Genomic	EGFR variant 1; EGFR variant 2; EGFR variant 3; EGFR variant 4; ERBB2 variant 1; ERBB2 variant 2; FLT1; FLT1 variant 3; FLT4 variant 1; FLT4 variant 2; FZD1; FZD10; FZD2; FZD3; FZD4; FZD5; FZD6 variant 1; FZD6 variant 2; FZD7; FZD8; FZD9; IGF1R; ITGB1; ITGB3; ITGB4 variant 1; ITGB4 variant 3; ITGB5; ITGB6; ITGB7; ITGB8; KDR; MET variant 1; MET variant 2; PDGFRA; PDGFRB; sFLT1
215		Frizzled	FZD10	FZD10_HUMAN	GPCR			Frizzled-10		Genomic	FZD10
216		Frizzled	FZD10	FZD10_HUMAN	GPCR			277-gene expression lung cancer panel		Genomic	ACTA2 variant 2; ACTC1; ACTG1; ADAM10; ADAM12 long variant; ADAM17; ADAM19 variant 1; ADAM8; ADCY6 variant 1; ADORA2B; ADPN; ADRBK2; AEN; ALOX15B variant d; AREG; ASAP3 variant 1; ATF2 variant 1; ATP2C2; BCAR3; BMPR2 variant 1; BPGM variant 2; CALML5; CASP1 variant alpha; CASP4 variant alpha; CAT; CCNA1 variant 1; CCNB2; CCND1; CCND2; CD3EAP; CDC42; CDH3; CENPF; CHODL variant 1; CHODL variant 2; …
217		Frizzled	FZD10	FZD10_HUMAN	GPCR			26-gene expression glioma panel		Genomic	EGFR variant 1; EGFR variant 2; EGFR variant 3; EGFR variant 4; ERBB2 variant 1; ERBB2 variant 2; FLT1; FLT1 variant 3; FLT4 variant 1; FLT4 variant 2; FZD1; FZD10; FZD2; FZD3; FZD4; FZD5; FZD6 variant 1; FZD6 variant 2; FZD7; FZD8; FZD9; IGF1R; ITGB1; ITGB3; ITGB4 variant 1; ITGB4 variant 3; ITGB5; ITGB6; ITGB7; ITGB8; KDR; MET variant 1; MET variant 2; PDGFRA; PDGFRB; sFLT1
218		Frizzled	FZD2	FZD2_HUMAN	GPCR			Frizzled-2		Genomic; Proteomic	FZD2
219		Frizzled	FZD2	FZD2_HUMAN	GPCR			160-gene expression liver cancer panel		Genomic	ABL2; ADD2 variant 1; AK3L1 variant 1; AKR1C4; ALDH3B1 variant 1; ALDH3B2 variant 1; ANKRD1; AP1S1; ASPH variant 1; ATF2 variant 1; BASP1; CALCOCO2; CCR3 variant 1; CD247 variant 1; CD37 variant 1; CDH13; CDS1; CENPE variant 1; CENTD3; CES1 variant 1; CHEK1 variant 3; CHEK2 variant 1; CHGB; COL4A5 variant 1; CRIP1; CRISPLD2; CSF3R variant 1; CTRB1; CYTH3; DNAJC9; DTYMK; EFTUD1 variant 1; EMD; ENO…
220		Frizzled	FZD2	FZD2_HUMAN	GPCR			588-gene expression liposarcoma panel		Genomic	ABCA8; ABCC6; ABLIM1 variant 1; ACACB; ACAT1; ACOT9 variant 1; ACOX2; ACSL1; ACTC1; ACTN1 variant 1; ACTN4; ACY1; ADAM19 variant 1; ADH1B; ADIPOQ variant 2; ADORA2B; ADRB2; AGPAT2 variant 1; AGTR1; ALDH1A1; AMOTL2; ANGPT1 variant 1; ANK2 variant 1; AOC3; APOD; APP variant 1; AQP7; ARID1A variant 1; ARIH1; ASPM; ASPN variant 1; ASS1 variant 1; ATAD2; ATP1A2; ATP1B1; ATP2A2 variant 2; AURKA variant…
221		Frizzled	FZD2	FZD2_HUMAN	GPCR			786-gene expression cancer panel		Genomic	ABHD2 variant 1; ACSL5 variant 1; ADAM12 long variant; ADAMTS1; ADAMTS14 variant 1; ADAMTS2 variant 1; ADAMTS6; ADAMTS9; ADAMTSL2; AEBP1; AGTRL1; AHR; AK3L1 variant 1; AKAP12 variant 1; AKR1C1; AKR1C2 variant 1; ALDH1A1; ALDH1L2; AMPH variant 1; ANGPTL2; ANK3 variant 1; ANPEP; ANTXR1; APCDD1; APOD; AQP1 variant 1; ARHGAP25 variant 1; ARHGAP6 variant 1; ARL7; ASNS variant 1; ASS1 variant 1; ATF5 v…
222		Frizzled	FZD2	FZD2_HUMAN	GPCR			26-gene expression glioma panel		Genomic	EGFR variant 1; EGFR variant 2; EGFR variant 3; EGFR variant 4; ERBB2 variant 1; ERBB2 variant 2; FLT1; FLT1 variant 3; FLT4 variant 1; FLT4 variant 2; FZD1; FZD10; FZD2; FZD3; FZD4; FZD5; FZD6 variant 1; FZD6 variant 2; FZD7; FZD8; FZD9; IGF1R; ITGB1; ITGB3; ITGB4 variant 1; ITGB4 variant 3; ITGB5; ITGB6; ITGB7; ITGB8; KDR; MET variant 1; MET variant 2; PDGFRA; PDGFRB; sFLT1
223		Frizzled	FZD3	FZD3_HUMAN	GPCR			Frizzled-3		Genomic; Proteomic	FZD3
224		Frizzled	FZD3	FZD3_HUMAN	GPCR			10-gene expression depression panel		Genomic	ATXN1 variant 1; EDNRB; ERBB3 variant 1; FGFR1 variant 1; FGFR1 variant 10; FGFR1 variant 2; FGFR1 variant 3; FGFR1 variant 4; FZD3; LPAR1 variant 1; MAG variant 1; MBP; PMP22; UGT8 variant 1
225		Frizzled	FZD3	FZD3_HUMAN	GPCR			26-gene expression glioma panel		Genomic	EGFR variant 1; EGFR variant 2; EGFR variant 3; EGFR variant 4; ERBB2 variant 1; ERBB2 variant 2; FLT1; FLT1 variant 3; FLT4 variant 1; FLT4 variant 2; FZD1; FZD10; FZD2; FZD3; FZD4; FZD5; FZD6 variant 1; FZD6 variant 2; FZD7; FZD8; FZD9; IGF1R; ITGB1; ITGB3; ITGB4 variant 1; ITGB4 variant 3; ITGB5; ITGB6; ITGB7; ITGB8; KDR; MET variant 1; MET variant 2; PDGFRA; PDGFRB; sFLT1
226		Frizzled	FZD4	FZD4_HUMAN	GPCR			Frizzled-4		Genomic	FZD4
227		Frizzled	FZD4	FZD4_HUMAN	GPCR			588-gene expression liposarcoma panel		Genomic	ABCA8; ABCC6; ABLIM1 variant 1; ACACB; ACAT1; ACOT9 variant 1; ACOX2; ACSL1; ACTC1; ACTN1 variant 1; ACTN4; ACY1; ADAM19 variant 1; ADH1B; ADIPOQ variant 2; ADORA2B; ADRB2; AGPAT2 variant 1; AGTR1; ALDH1A1; AMOTL2; ANGPT1 variant 1; ANK2 variant 1; AOC3; APOD; APP variant 1; AQP7; ARID1A variant 1; ARIH1; ASPM; ASPN variant 1; ASS1 variant 1; ATAD2; ATP1A2; ATP1B1; ATP2A2 variant 2; AURKA variant…
228		Frizzled	FZD4	FZD4_HUMAN	GPCR			37-gene expression lung cancer panel		Genomic	ABL2; ACYP2; APH1B; ARNTL2; ASAP2 variant 1; BACH2; BACH2 variant 2; C20orf111; CASP9 variant alpha; COBL; CRIM1; CTIF variant 2; CTNNA1; DUSP22; FA2H; FZD4; HAS2; LARGE variant 1; LYN variant 1; LYN variant 2; PSMG1 variant 1; SEMA3F; SH2D1A; SLC17A1; SLC2A1; SLC2A5 variant 1; SMOX variant 1; TBX2; TRIM29; TSPAN1
229		Frizzled	FZD4	FZD4_HUMAN	GPCR			26-gene expression glioma panel		Genomic	EGFR variant 1; EGFR variant 2; EGFR variant 3; EGFR variant 4; ERBB2 variant 1; ERBB2 variant 2; FLT1; FLT1 variant 3; FLT4 variant 1; FLT4 variant 2; FZD1; FZD10; FZD2; FZD3; FZD4; FZD5; FZD6 variant 1; FZD6 variant 2; FZD7; FZD8; FZD9; IGF1R; ITGB1; ITGB3; ITGB4 variant 1; ITGB4 variant 3; ITGB5; ITGB6; ITGB7; ITGB8; KDR; MET variant 1; MET variant 2; PDGFRA; PDGFRB; sFLT1
230		Frizzled	FZD5	FZD5_HUMAN	GPCR			Frizzled-5		Genomic; Proteomic	FZD5
231		Frizzled	FZD5	FZD5_HUMAN	GPCR			146-gene expression germ cell cancer panel		Genomic	AGER variant 1; AGR2; APOA1; APOA2; AURKA variant 1; BMP2; C1R; C1S variant 1; C5; CCKBR; CCNB1; CDC20; CDCA1 variant 2; CDH2; CEBPD; CENPA; CGA; CGB; CHGA; CHGB; CHST13; CKS2; CLDN6; CLIC6; COCH; COL14A1; COL4A6 variant A; CST1; CTSL2; CYP26A1 variant 1; DCN; DLG7; DNMT3B variant 1; DNMT3B variant 2; DPPA3; DPPA4; EGR1; EHF; EHHADH variant 1; ELN variant 1; EMP1; EOMES; EPS8; ERBB4 variant JM-a/…
232		Frizzled	FZD5	FZD5_HUMAN	GPCR			530-gene methylation leukemia panel		Genomic	ABCA13; ACOX2; ACTR10; ADCYAP1 variant 1; ADCYAP1 variant 2; AGTR1; AKAP2 variant 1; AMHR2 variant 1; AMHR2 variant 2; AMHR2 variant 3; AMICA1; ANGPT1 variant 1; ANK1 variant 3; ANK1 variant 9; ANKRD35; ANPEP; APOC1; APOE; AREG; ARHGAP27 variant 1; ASRGL1; ATP7B variant 1; ATP7B variant 2; ATP8B4; BAALC; BBS4; BBS4 variant 2; BDH2; BIN1 variant 1; BIN1 variant 8; BVES variant A; C16orf89 variant …
233		Frizzled	FZD5	FZD5_HUMAN	GPCR			26-gene expression glioma panel		Genomic	EGFR variant 1; EGFR variant 2; EGFR variant 3; EGFR variant 4; ERBB2 variant 1; ERBB2 variant 2; FLT1; FLT1 variant 3; FLT4 variant 1; FLT4 variant 2; FZD1; FZD10; FZD2; FZD3; FZD4; FZD5; FZD6 variant 1; FZD6 variant 2; FZD7; FZD8; FZD9; IGF1R; ITGB1; ITGB3; ITGB4 variant 1; ITGB4 variant 3; ITGB5; ITGB6; ITGB7; ITGB8; KDR; MET variant 1; MET variant 2; PDGFRA; PDGFRB; sFLT1
234		Frizzled	FZD6	FZD6_HUMAN	GPCR			Frizzled-6		Genomic; Proteomic	FZD6 variant 1; FZD6 variant 2
235		Frizzled	FZD6	FZD6_HUMAN	GPCR			26-gene expression glioma panel		Genomic	EGFR variant 1; EGFR variant 2; EGFR variant 3; EGFR variant 4; ERBB2 variant 1; ERBB2 variant 2; FLT1; FLT1 variant 3; FLT4 variant 1; FLT4 variant 2; FZD1; FZD10; FZD2; FZD3; FZD4; FZD5; FZD6 variant 1; FZD6 variant 2; FZD7; FZD8; FZD9; IGF1R; ITGB1; ITGB3; ITGB4 variant 1; ITGB4 variant 3; ITGB5; ITGB6; ITGB7; ITGB8; KDR; MET variant 1; MET variant 2; PDGFRA; PDGFRB; sFLT1
236		Frizzled	FZD7	FZD7_HUMAN	GPCR			Frizzled-7		Genomic; Proteomic	FZD7
237		Frizzled	FZD7	FZD7_HUMAN	GPCR			61-gene expression uveal melanoma panel		Genomic	CITED1; CNTN3; DLC1 variant 1; ERBB3 variant 1; FDFT1 variant 3; FZD7; JAG1; MTUS1 variant 1; RNF19A variant 1; SEMA3C; SLC1A4; SLC6A6; SNCA variant 1; SRD5A2L; SULF2; TIMP3
238		Frizzled	FZD7	FZD7_HUMAN	GPCR			786-gene expression cancer panel		Genomic	ABHD2 variant 1; ACSL5 variant 1; ADAM12 long variant; ADAMTS1; ADAMTS14 variant 1; ADAMTS2 variant 1; ADAMTS6; ADAMTS9; ADAMTSL2; AEBP1; AGTRL1; AHR; AK3L1 variant 1; AKAP12 variant 1; AKR1C1; AKR1C2 variant 1; ALDH1A1; ALDH1L2; AMPH variant 1; ANGPTL2; ANK3 variant 1; ANPEP; ANTXR1; APCDD1; APOD; AQP1 variant 1; ARHGAP25 variant 1; ARHGAP6 variant 1; ARL7; ASNS variant 1; ASS1 variant 1; ATF5 v…
239		Frizzled	FZD7	FZD7_HUMAN	GPCR			87-gene expression burkitt's lymphoma panel		Genomic	ABCC10; AKAP8; ALDH6A1; ATF2 variant 1; BDH1 variant 1; BMP7; BTBD7 variant 1; C19orf2 variant 1; CDC2L6; CER1; CSF2RA variant 1; DNAJC11; DUSP4 variant 1; EEF1A1; EIF3D; EIF4A1; ELOVL6 variant 1; ETV5; FOXE1; FZD7; GPR177; HMHB1; HNRNPA3; HNRNPC variant 4; HNRNPR variant 1; HSP90AA1 variant 1; HSP90AA1 variant 2; HSPB1; ICAM1; IL13RA1; IMPDH2; KCNQ3; KDM6B; LARS; LGALS3 variant 1; LSM7; LUC7L3 v…
240		Frizzled	FZD7	FZD7_HUMAN	GPCR			51-gene expression gastroenteropancreatic neuroendocrine cancer panel		Genomic	AKAP8L; APLP2 variant 1; ARAF variant 1; ARHGEF40; ATP6V1H variant 1; BNIP3L; BRAF; CD59 variant 1; COMMD9 variant 1; CTGF; ENPP4; FAM131A variant 1; FZD7; GLT8D1 variant 1; HBXAP; HDAC9 variant 1; HDAC9 variant 3; HDAC9 variant 4; HDAC9 variant 5; HDAC9 variant 6; HSF2 variant 1; KRAS variant a; KRAS variant b; LEO1; MAP3K7CL; MKI67 variant 1; MORF4L2 variant 1; NAP1L1 variant 2; NOL3 cytoplasmi…
241		Frizzled	FZD7	FZD7_HUMAN	GPCR			26-gene expression glioma panel		Genomic	EGFR variant 1; EGFR variant 2; EGFR variant 3; EGFR variant 4; ERBB2 variant 1; ERBB2 variant 2; FLT1; FLT1 variant 3; FLT4 variant 1; FLT4 variant 2; FZD1; FZD10; FZD2; FZD3; FZD4; FZD5; FZD6 variant 1; FZD6 variant 2; FZD7; FZD8; FZD9; IGF1R; ITGB1; ITGB3; ITGB4 variant 1; ITGB4 variant 3; ITGB5; ITGB6; ITGB7; ITGB8; KDR; MET variant 1; MET variant 2; PDGFRA; PDGFRB; sFLT1
242		Frizzled	FZD8	FZD8_HUMAN	GPCR			Frizzled-8		Genomic	FZD8
243		Frizzled	FZD8	FZD8_HUMAN	GPCR			26-gene expression glioma panel		Genomic	EGFR variant 1; EGFR variant 2; EGFR variant 3; EGFR variant 4; ERBB2 variant 1; ERBB2 variant 2; FLT1; FLT1 variant 3; FLT4 variant 1; FLT4 variant 2; FZD1; FZD10; FZD2; FZD3; FZD4; FZD5; FZD6 variant 1; FZD6 variant 2; FZD7; FZD8; FZD9; IGF1R; ITGB1; ITGB3; ITGB4 variant 1; ITGB4 variant 3; ITGB5; ITGB6; ITGB7; ITGB8; KDR; MET variant 1; MET variant 2; PDGFRA; PDGFRB; sFLT1
244		Frizzled	FZD9	FZD9_HUMAN	GPCR			Frizzled-9		Genomic; Proteomic	FZD9
245		Frizzled	FZD9	FZD9_HUMAN	GPCR			26-gene expression glioma panel		Genomic	EGFR variant 1; EGFR variant 2; EGFR variant 3; EGFR variant 4; ERBB2 variant 1; ERBB2 variant 2; FLT1; FLT1 variant 3; FLT4 variant 1; FLT4 variant 2; FZD1; FZD10; FZD2; FZD3; FZD4; FZD5; FZD6 variant 1; FZD6 variant 2; FZD7; FZD8; FZD9; IGF1R; ITGB1; ITGB3; ITGB4 variant 1; ITGB4 variant 3; ITGB5; ITGB6; ITGB7; ITGB8; KDR; MET variant 1; MET variant 2; PDGFRA; PDGFRB; sFLT1
246		G-protein alpha-11	GNA11	GNA11_HUMAN	G-alpha	Guanine nucleotide-binding protein subunit alpha-11		Guanine nucleotide-binding protein subunit alpha-11		Genomic; Proteomic	GNA11
247		G-protein alpha-11	GNA11	GNA11_HUMAN	G-alpha	Guanine nucleotide-binding protein subunit alpha-11		26-gene expression cancer panel		Genomic	ALDOA variant 1; ANGPTL4 variant 1; ANGPTL4 variant 3; ANLN; BNC1; C20orf20; CA9; CDKN3 variant 1; CDKN3 variant 2; COL4A6 variant A; DCBLD1; ENO1; FAM83B; FOSL1; GNA11; HIG2; KCTD11; KRT17; LDHA; MRPS17; P4HA1; PGAM1; PGK1; SDC1 variant 1; SLC16A1; SLC2A1; TPI1; VEGFA; VEGFA variant 1; VEGFA variant 4; VEGFA variant 5; VEGFA variant 6; VEGFA variant 7; VEGFA variant 9
248		G-protein alpha-q	GNAQ	GNAQ_HUMAN	G-alpha	Guanine nucleotide-binding protein G(q) subunit alpha		Guanine nucleotide-binding protein G(q) subunit alpha		Genomic; Proteomic	GNAQ
249		G-protein alpha-q	GNAQ	GNAQ_HUMAN	G-alpha	Guanine nucleotide-binding protein G(q) subunit alpha		54-gene expression colorectal cancer panel		Genomic	ANXA13; APP variant 1; AQP3; CA8; CSF3R variant 1; DUSP4 variant 1; DYNLRB1; ELMO2 variant 1; ERMP1; F3 variant 1; GNAQ; ISL1; KCNAB2 variant 1; KCNAB2 variant 2; KIAA1324; KIF3B; LMNA variant 1; LMNA variant 2; MAP3K5; MAPRE1; MATN2 variant 1; NEDD4 variant 1; NEDD4 variant 2; NFATC2 variant 2; PHF20; PSMA7; RAD23B variant 1; SIDT1; TEP1; TGM2 variant 1; TRIOBP variant 6; TRPC4AP variant 1; UBE2…
250		G-protein alpha-q	GNAQ	GNAQ_HUMAN	G-alpha	Guanine nucleotide-binding protein G(q) subunit alpha		27-gene expression cancer panel		Genomic	CD34; GLI1 variant 1; GNAQ; GRAP2; GRB2 variant 1; IRS1; MRAS variant 1; NRG3; PIGU; RAPGEF1 variant 2; RASGRP1; RUNX2 variant 3; SELL variant 1; SPP1 variant 1; SPP1 variant 2; SPP1 variant 3
251		G-protein alpha-q/11	GNA11	GNA11_HUMAN	G-alpha			Guanine nucleotide-binding protein subunit alpha-11		Genomic; Proteomic	GNA11
252		G-protein alpha-q/11	GNA11	GNA11_HUMAN	G-alpha			26-gene expression cancer panel		Genomic	ALDOA variant 1; ANGPTL4 variant 1; ANGPTL4 variant 3; ANLN; BNC1; C20orf20; CA9; CDKN3 variant 1; CDKN3 variant 2; COL4A6 variant A; DCBLD1; ENO1; FAM83B; FOSL1; GNA11; HIG2; KCTD11; KRT17; LDHA; MRPS17; P4HA1; PGAM1; PGK1; SDC1 variant 1; SLC16A1; SLC2A1; TPI1; VEGFA; VEGFA variant 1; VEGFA variant 4; VEGFA variant 5; VEGFA variant 6; VEGFA variant 7; VEGFA variant 9
253		G-protein alpha-q/11	GNAQ	GNAQ_HUMAN	G-alpha			Guanine nucleotide-binding protein G(q) subunit alpha		Genomic; Proteomic	GNAQ
254		G-protein alpha-q/11	GNAQ	GNAQ_HUMAN	G-alpha			54-gene expression colorectal cancer panel		Genomic	ANXA13; APP variant 1; AQP3; CA8; CSF3R variant 1; DUSP4 variant 1; DYNLRB1; ELMO2 variant 1; ERMP1; F3 variant 1; GNAQ; ISL1; KCNAB2 variant 1; KCNAB2 variant 2; KIAA1324; KIF3B; LMNA variant 1; LMNA variant 2; MAP3K5; MAPRE1; MATN2 variant 1; NEDD4 variant 1; NEDD4 variant 2; NFATC2 variant 2; PHF20; PSMA7; RAD23B variant 1; SIDT1; TEP1; TGM2 variant 1; TRIOBP variant 6; TRPC4AP variant 1; UBE2…
255		G-protein alpha-q/11	GNAQ	GNAQ_HUMAN	G-alpha			27-gene expression cancer panel		Genomic	CD34; GLI1 variant 1; GNAQ; GRAP2; GRB2 variant 1; IRS1; MRAS variant 1; NRG3; PIGU; RAPGEF1 variant 2; RASGRP1; RUNX2 variant 3; SELL variant 1; SPP1 variant 1; SPP1 variant 2; SPP1 variant 3
256		G-protein beta/gamma	GNB1	GBB1_HUMAN	G betta/gamma			Guanine nucleotide-binding protein G(I)/G(S)/G(T) subunit beta-1		Genomic; Proteomic	GNB1
257		G-protein beta/gamma	GNB1	GBB1_HUMAN	G betta/gamma			59-gene expression neuroblastoma panel		Genomic	AHCY; AKR1C1; ARHGEF7 variant 3; BIRC5 variant 1; CADM1 variant 1; CAMTA1; CD44 variant 1; CDCA5; CDKN3 variant 1; CHD5; CLSTN1; DDC; DPYSL3; ECEL1; ELAVL4 variant 1; EPB41L3; EPHA5 variant 1; FYN variant 1; GNB1; HCFC1; HIVEP2; INPP1; MAP2K4; MAP7 variant 4; MAPT variant 1; MCM7 variant 1; MTSS1; MYCN; NCAN; NHLH2; NME1 variant 1; NRCAM; NTRK1 variant 2; ODC1; PAICS variant 1; PIK3R1 variant 1; …
258		G-protein beta/gamma	GNB1	GBB1_HUMAN	G betta/gamma			42-gene expression neuroblastoma panel		Genomic	AHCY; AKR1C1; ARHGEF7 variant 3; BIRC5 variant 1; CADM1 variant 1; CDCA5; CDKN3 variant 1; CLSTN1; DDC; DPYSL3; ECEL1; EPB41L3; EPHA5 variant 1; FYN variant 1; GNB1; HIVEP2; INPP1; MAP7 variant 4; MAPT variant 1; MCM2; MYCN; NCAN; NME1 variant 1; NRCAM; NTRK1 variant 2; ODC1; PAICS variant 1; PLAGL1 variant 3; PMP22; PRKACB variant 1; PRKCZ variant 1; PTN; PTPRN2 variant 1; SCG2; SLC25A5; TYMS; U…
259		G-protein beta/gamma	GNB1	GBB1_HUMAN	G betta/gamma			588-gene expression liposarcoma panel		Genomic	ABCA8; ABCC6; ABLIM1 variant 1; ACACB; ACAT1; ACOT9 variant 1; ACOX2; ACSL1; ACTC1; ACTN1 variant 1; ACTN4; ACY1; ADAM19 variant 1; ADH1B; ADIPOQ variant 2; ADORA2B; ADRB2; AGPAT2 variant 1; AGTR1; ALDH1A1; AMOTL2; ANGPT1 variant 1; ANK2 variant 1; AOC3; APOD; APP variant 1; AQP7; ARID1A variant 1; ARIH1; ASPM; ASPN variant 1; ASS1 variant 1; ATAD2; ATP1A2; ATP1B1; ATP2A2 variant 2; AURKA variant…
260		G-protein beta/gamma	GNB1	GBB1_HUMAN	G betta/gamma			277-gene expression lung cancer panel		Genomic	ACTA2 variant 2; ACTC1; ACTG1; ADAM10; ADAM12 long variant; ADAM17; ADAM19 variant 1; ADAM8; ADCY6 variant 1; ADORA2B; ADPN; ADRBK2; AEN; ALOX15B variant d; AREG; ASAP3 variant 1; ATF2 variant 1; ATP2C2; BCAR3; BMPR2 variant 1; BPGM variant 2; CALML5; CASP1 variant alpha; CASP4 variant alpha; CAT; CCNA1 variant 1; CCNB2; CCND1; CCND2; CD3EAP; CDC42; CDH3; CENPF; CHODL variant 1; CHODL variant 2; …
261		G-protein beta/gamma	GNB1	GBB1_HUMAN	G betta/gamma			47-gene expression ovarian cancer panel		Genomic	AKT1 variant 1; AKT2 variant 1; AKT3 variant 1; BAD; BAX variant beta; BAX variant delta; BCL2L1 variant 1; CDK1 variant 1; EGFR variant 1; EGFR variant 2; EGFR variant 3; EGFR variant 4; GNAS variant 1; GNB1; GNB2; GNB3; GNG11; GNG12; GNG3; GNG4; GNG7; HRAS variant 1; IRS1; MAP2K2; PIK3CA; PIK3CB; PIK3CD; PPM1B variant 1; PPM1D; PPM1F; PPM1G; PPM2C; PRKACB variant 1; PRKAR1A variant 1; PRKAR2A; …
262		G-protein beta/gamma	GNB1	GBB1_HUMAN	G betta/gamma			47-gene expression cancer panel		Genomic	AKT1 variant 1; AKT2 variant 1; AKT3 variant 1; BAD; BAX variant beta; BAX variant delta; BCL2L1 variant 1; BCL2L1 variant 2; CDK1 variant 1; EGFR variant 1; EGFR variant 2; EGFR variant 3; EGFR variant 4; GNAS variant 1; GNB1; GNB2; GNB3; GNB5 variant 2; GNG10 variant 1; GNG11; GNG12; GNG13; GNG3; GNG4; GNG5; GNG7; HRAS variant 1; IRS1; MAP2K2; PIK3CA; PIK3CB; PIK3CD; PPM1A variant 3; PPM1B vari…
263		G-protein beta/gamma	GNB2	GBB2_HUMAN	G betta/gamma			Guanine nucleotide-binding protein G(I)/G(S)/G(T) subunit beta-2		Genomic	GNB2
264		G-protein beta/gamma	GNB2	GBB2_HUMAN	G betta/gamma			47-gene expression ovarian cancer panel		Genomic	AKT1 variant 1; AKT2 variant 1; AKT3 variant 1; BAD; BAX variant beta; BAX variant delta; BCL2L1 variant 1; CDK1 variant 1; EGFR variant 1; EGFR variant 2; EGFR variant 3; EGFR variant 4; GNAS variant 1; GNB1; GNB2; GNB3; GNG11; GNG12; GNG3; GNG4; GNG7; HRAS variant 1; IRS1; MAP2K2; PIK3CA; PIK3CB; PIK3CD; PPM1B variant 1; PPM1D; PPM1F; PPM1G; PPM2C; PRKACB variant 1; PRKAR1A variant 1; PRKAR2A; …
265		G-protein beta/gamma	GNB2	GBB2_HUMAN	G betta/gamma			47-gene expression cancer panel		Genomic	AKT1 variant 1; AKT2 variant 1; AKT3 variant 1; BAD; BAX variant beta; BAX variant delta; BCL2L1 variant 1; BCL2L1 variant 2; CDK1 variant 1; EGFR variant 1; EGFR variant 2; EGFR variant 3; EGFR variant 4; GNAS variant 1; GNB1; GNB2; GNB3; GNB5 variant 2; GNG10 variant 1; GNG11; GNG12; GNG13; GNG3; GNG4; GNG5; GNG7; HRAS variant 1; IRS1; MAP2K2; PIK3CA; PIK3CB; PIK3CD; PPM1A variant 3; PPM1B vari…
266		G-protein beta/gamma	GNB3	GBB3_HUMAN	G betta/gamma			Guanine nucleotide-binding protein G(I)/G(S)/G(T) subunit beta-3		Genomic; Proteomic	GNB3
267		G-protein beta/gamma	GNB3	GBB3_HUMAN	G betta/gamma			47-gene expression ovarian cancer panel		Genomic	AKT1 variant 1; AKT2 variant 1; AKT3 variant 1; BAD; BAX variant beta; BAX variant delta; BCL2L1 variant 1; CDK1 variant 1; EGFR variant 1; EGFR variant 2; EGFR variant 3; EGFR variant 4; GNAS variant 1; GNB1; GNB2; GNB3; GNG11; GNG12; GNG3; GNG4; GNG7; HRAS variant 1; IRS1; MAP2K2; PIK3CA; PIK3CB; PIK3CD; PPM1B variant 1; PPM1D; PPM1F; PPM1G; PPM2C; PRKACB variant 1; PRKAR1A variant 1; PRKAR2A; …
268		G-protein beta/gamma	GNB3	GBB3_HUMAN	G betta/gamma			47-gene expression cancer panel		Genomic	AKT1 variant 1; AKT2 variant 1; AKT3 variant 1; BAD; BAX variant beta; BAX variant delta; BCL2L1 variant 1; BCL2L1 variant 2; CDK1 variant 1; EGFR variant 1; EGFR variant 2; EGFR variant 3; EGFR variant 4; GNAS variant 1; GNB1; GNB2; GNB3; GNB5 variant 2; GNG10 variant 1; GNG11; GNG12; GNG13; GNG3; GNG4; GNG5; GNG7; HRAS variant 1; IRS1; MAP2K2; PIK3CA; PIK3CB; PIK3CD; PPM1A variant 3; PPM1B vari…
269		G-protein beta/gamma	GNB4	GBB4_HUMAN	G betta/gamma			Guanine nucleotide-binding protein subunit beta-4		Genomic; Proteomic	GNB4
270		G-protein beta/gamma	GNB5	GBB5_HUMAN	G betta/gamma			Guanine nucleotide-binding protein subunit beta-5		Genomic; Proteomic	GNB5 variant 2
271		G-protein beta/gamma	GNB5	GBB5_HUMAN	G betta/gamma			47-gene expression cancer panel		Genomic	AKT1 variant 1; AKT2 variant 1; AKT3 variant 1; BAD; BAX variant beta; BAX variant delta; BCL2L1 variant 1; BCL2L1 variant 2; CDK1 variant 1; EGFR variant 1; EGFR variant 2; EGFR variant 3; EGFR variant 4; GNAS variant 1; GNB1; GNB2; GNB3; GNB5 variant 2; GNG10 variant 1; GNG11; GNG12; GNG13; GNG3; GNG4; GNG5; GNG7; HRAS variant 1; IRS1; MAP2K2; PIK3CA; PIK3CB; PIK3CD; PPM1A variant 3; PPM1B vari…
272		G-protein beta/gamma	GNG10	GBG10_HUMAN	G betta/gamma			Guanine nucleotide-binding protein G(I)/G(S)/G(O) subunit gamma-10		Genomic; Proteomic	GNG10 variant 1
273		G-protein beta/gamma	GNG10	GBG10_HUMAN	G betta/gamma			47-gene expression cancer panel		Genomic	AKT1 variant 1; AKT2 variant 1; AKT3 variant 1; BAD; BAX variant beta; BAX variant delta; BCL2L1 variant 1; BCL2L1 variant 2; CDK1 variant 1; EGFR variant 1; EGFR variant 2; EGFR variant 3; EGFR variant 4; GNAS variant 1; GNB1; GNB2; GNB3; GNB5 variant 2; GNG10 variant 1; GNG11; GNG12; GNG13; GNG3; GNG4; GNG5; GNG7; HRAS variant 1; IRS1; MAP2K2; PIK3CA; PIK3CB; PIK3CD; PPM1A variant 3; PPM1B vari…
274		G-protein beta/gamma	GNG11	GBG11_HUMAN	G betta/gamma			Guanine nucleotide-binding protein G(I)/G(S)/G(O) subunit gamma-11		Genomic; Proteomic	GNG11
275		G-protein beta/gamma	GNG11	GBG11_HUMAN	G betta/gamma			442-gene expression breast cancer panel		Genomic	ACSL3 variant 1; ACSL3 variant 2; ACSS2 variant 1; ACTG2; ACTL6A variant 1; ADAMTS1; ADD3 variant 1; ADS1; ANKRD12 variant 1; APOD; APP variant 1; ARHGEF3 variant 1; AXIN2; BBC3; BCCIP variant A; BCL6 variant 1; BHLHB2; BRCA2; C; C10orf10; C10orf26; C13orf15; C16orf61; C1RL; CALCOCO1 variant 1; CAMLG; CBX1 variant 1; CCBL2 variant 1; CCCCCCCCCCCCCCCCCCCCC variant 1; CCPG1 variant 1; CCT5; CCT8; C…
276		G-protein beta/gamma	GNG11	GBG11_HUMAN	G betta/gamma			277-gene expression lung cancer panel		Genomic	ACTA2 variant 2; ACTC1; ACTG1; ADAM10; ADAM12 long variant; ADAM17; ADAM19 variant 1; ADAM8; ADCY6 variant 1; ADORA2B; ADPN; ADRBK2; AEN; ALOX15B variant d; AREG; ASAP3 variant 1; ATF2 variant 1; ATP2C2; BCAR3; BMPR2 variant 1; BPGM variant 2; CALML5; CASP1 variant alpha; CASP4 variant alpha; CAT; CCNA1 variant 1; CCNB2; CCND1; CCND2; CD3EAP; CDC42; CDH3; CENPF; CHODL variant 1; CHODL variant 2; …
277		G-protein beta/gamma	GNG11	GBG11_HUMAN	G betta/gamma			47-gene expression ovarian cancer panel		Genomic	AKT1 variant 1; AKT2 variant 1; AKT3 variant 1; BAD; BAX variant beta; BAX variant delta; BCL2L1 variant 1; CDK1 variant 1; EGFR variant 1; EGFR variant 2; EGFR variant 3; EGFR variant 4; GNAS variant 1; GNB1; GNB2; GNB3; GNG11; GNG12; GNG3; GNG4; GNG7; HRAS variant 1; IRS1; MAP2K2; PIK3CA; PIK3CB; PIK3CD; PPM1B variant 1; PPM1D; PPM1F; PPM1G; PPM2C; PRKACB variant 1; PRKAR1A variant 1; PRKAR2A; …
278		G-protein beta/gamma	GNG11	GBG11_HUMAN	G betta/gamma			788-gene expression esophageal cancer panel		Genomic	A2ML1; ABCA1; ABCC10; ABHD12 variant 1; ABHD5; ABLIM1 variant 1; ABLIM3; ACAA1; ACOT9 variant 1; ACOX1 variant 1; ACPP variant 1; ACSL1; ACTA2 variant 2; ACTN1 variant 1; ADAMTSL4 variant 1; ADAMTSL4 variant 2; ADH5; ADS1; AIM1L; AK3L1 variant 1; AKAP13 variant 1; AKAP2 variant 1; AKR1B10; AKT3 variant 1; ALDH3B2 variant 1; ALDH9A1; AMIGO2 variant 2; ANKRD22; ANKRD35; ANKRD38; ANTXR2; AQP3; ARAP2…
279		G-protein beta/gamma	GNG11	GBG11_HUMAN	G betta/gamma			47-gene expression cancer panel		Genomic	AKT1 variant 1; AKT2 variant 1; AKT3 variant 1; BAD; BAX variant beta; BAX variant delta; BCL2L1 variant 1; BCL2L1 variant 2; CDK1 variant 1; EGFR variant 1; EGFR variant 2; EGFR variant 3; EGFR variant 4; GNAS variant 1; GNB1; GNB2; GNB3; GNB5 variant 2; GNG10 variant 1; GNG11; GNG12; GNG13; GNG3; GNG4; GNG5; GNG7; HRAS variant 1; IRS1; MAP2K2; PIK3CA; PIK3CB; PIK3CD; PPM1A variant 3; PPM1B vari…
280		G-protein beta/gamma	GNG11	GBG11_HUMAN	G betta/gamma			530-gene methylation leukemia panel		Genomic	ABCA13; ACOX2; ACTR10; ADCYAP1 variant 1; ADCYAP1 variant 2; AGTR1; AKAP2 variant 1; AMHR2 variant 1; AMHR2 variant 2; AMHR2 variant 3; AMICA1; ANGPT1 variant 1; ANK1 variant 3; ANK1 variant 9; ANKRD35; ANPEP; APOC1; APOE; AREG; ARHGAP27 variant 1; ASRGL1; ATP7B variant 1; ATP7B variant 2; ATP8B4; BAALC; BBS4; BBS4 variant 2; BDH2; BIN1 variant 1; BIN1 variant 8; BVES variant A; C16orf89 variant …
281		G-protein beta/gamma	GNG12	GBG12_HUMAN	G betta/gamma			Guanine nucleotide-binding protein G(I)/G(S)/G(O) subunit gamma-12		Genomic; Proteomic	GNG12
282		G-protein beta/gamma	GNG12	GBG12_HUMAN	G betta/gamma			47-gene expression ovarian cancer panel		Genomic	AKT1 variant 1; AKT2 variant 1; AKT3 variant 1; BAD; BAX variant beta; BAX variant delta; BCL2L1 variant 1; CDK1 variant 1; EGFR variant 1; EGFR variant 2; EGFR variant 3; EGFR variant 4; GNAS variant 1; GNB1; GNB2; GNB3; GNG11; GNG12; GNG3; GNG4; GNG7; HRAS variant 1; IRS1; MAP2K2; PIK3CA; PIK3CB; PIK3CD; PPM1B variant 1; PPM1D; PPM1F; PPM1G; PPM2C; PRKACB variant 1; PRKAR1A variant 1; PRKAR2A; …
283		G-protein beta/gamma	GNG12	GBG12_HUMAN	G betta/gamma			47-gene expression cancer panel		Genomic	AKT1 variant 1; AKT2 variant 1; AKT3 variant 1; BAD; BAX variant beta; BAX variant delta; BCL2L1 variant 1; BCL2L1 variant 2; CDK1 variant 1; EGFR variant 1; EGFR variant 2; EGFR variant 3; EGFR variant 4; GNAS variant 1; GNB1; GNB2; GNB3; GNB5 variant 2; GNG10 variant 1; GNG11; GNG12; GNG13; GNG3; GNG4; GNG5; GNG7; HRAS variant 1; IRS1; MAP2K2; PIK3CA; PIK3CB; PIK3CD; PPM1A variant 3; PPM1B vari…
284		G-protein beta/gamma	GNG13	GBG13_HUMAN	G betta/gamma			Guanine nucleotide-binding protein G(I)/G(S)/G(O) subunit gamma-13		Genomic; Proteomic	GNG13
285		G-protein beta/gamma	GNG13	GBG13_HUMAN	G betta/gamma			47-gene expression cancer panel		Genomic	AKT1 variant 1; AKT2 variant 1; AKT3 variant 1; BAD; BAX variant beta; BAX variant delta; BCL2L1 variant 1; BCL2L1 variant 2; CDK1 variant 1; EGFR variant 1; EGFR variant 2; EGFR variant 3; EGFR variant 4; GNAS variant 1; GNB1; GNB2; GNB3; GNB5 variant 2; GNG10 variant 1; GNG11; GNG12; GNG13; GNG3; GNG4; GNG5; GNG7; HRAS variant 1; IRS1; MAP2K2; PIK3CA; PIK3CB; PIK3CD; PPM1A variant 3; PPM1B vari…
286		G-protein beta/gamma	GNG2	GBG2_HUMAN	G betta/gamma			Guanine nucleotide-binding protein G(I)/G(S)/G(O) subunit gamma-2		Genomic	GNG2
287		G-protein beta/gamma	GNG2	GBG2_HUMAN	G betta/gamma			20-gene expression acute myeloid leukemia panel		Genomic	CFH; CFHR1; CS; DAPK1; DPPA4; GNG2; GOLGA8A; HOXB2; HOXB5; IL2RA; LAPTM4B; MYO1B variant 1; PBX3 variant 1; PDE4B variant a; SCHIP1; SOCS2; TRH
288		G-protein beta/gamma	GNG3	GBG3_HUMAN	G betta/gamma			Guanine nucleotide-binding protein G(I)/G(S)/G(O) subunit gamma-3		Genomic	GNG3
289		G-protein beta/gamma	GNG3	GBG3_HUMAN	G betta/gamma			47-gene expression ovarian cancer panel		Genomic	AKT1 variant 1; AKT2 variant 1; AKT3 variant 1; BAD; BAX variant beta; BAX variant delta; BCL2L1 variant 1; CDK1 variant 1; EGFR variant 1; EGFR variant 2; EGFR variant 3; EGFR variant 4; GNAS variant 1; GNB1; GNB2; GNB3; GNG11; GNG12; GNG3; GNG4; GNG7; HRAS variant 1; IRS1; MAP2K2; PIK3CA; PIK3CB; PIK3CD; PPM1B variant 1; PPM1D; PPM1F; PPM1G; PPM2C; PRKACB variant 1; PRKAR1A variant 1; PRKAR2A; …
290		G-protein beta/gamma	GNG3	GBG3_HUMAN	G betta/gamma			47-gene expression cancer panel		Genomic	AKT1 variant 1; AKT2 variant 1; AKT3 variant 1; BAD; BAX variant beta; BAX variant delta; BCL2L1 variant 1; BCL2L1 variant 2; CDK1 variant 1; EGFR variant 1; EGFR variant 2; EGFR variant 3; EGFR variant 4; GNAS variant 1; GNB1; GNB2; GNB3; GNB5 variant 2; GNG10 variant 1; GNG11; GNG12; GNG13; GNG3; GNG4; GNG5; GNG7; HRAS variant 1; IRS1; MAP2K2; PIK3CA; PIK3CB; PIK3CD; PPM1A variant 3; PPM1B vari…
291		G-protein beta/gamma	GNG4	GBG4_HUMAN	G betta/gamma			Guanine nucleotide-binding protein G(I)/G(S)/G(O) subunit gamma-4		Genomic; Proteomic	GNG4
292		G-protein beta/gamma	GNG4	GBG4_HUMAN	G betta/gamma			277-gene expression lung cancer panel		Genomic	ACTA2 variant 2; ACTC1; ACTG1; ADAM10; ADAM12 long variant; ADAM17; ADAM19 variant 1; ADAM8; ADCY6 variant 1; ADORA2B; ADPN; ADRBK2; AEN; ALOX15B variant d; AREG; ASAP3 variant 1; ATF2 variant 1; ATP2C2; BCAR3; BMPR2 variant 1; BPGM variant 2; CALML5; CASP1 variant alpha; CASP4 variant alpha; CAT; CCNA1 variant 1; CCNB2; CCND1; CCND2; CD3EAP; CDC42; CDH3; CENPF; CHODL variant 1; CHODL variant 2; …
293		G-protein beta/gamma	GNG4	GBG4_HUMAN	G betta/gamma			20-gene expression kidney cancer panel		Genomic	AMFR variant 1; ATP1B1; ERLIN2 variant 1; GNG4; KIAA1324L variant 2; MCCC2; MEX3D variant 2; NUTF2; POU4F1; PPP3R1; SLC39A7; THRAP3; TNRC6B variant 2
294		G-protein beta/gamma	GNG4	GBG4_HUMAN	G betta/gamma			47-gene expression ovarian cancer panel		Genomic	AKT1 variant 1; AKT2 variant 1; AKT3 variant 1; BAD; BAX variant beta; BAX variant delta; BCL2L1 variant 1; CDK1 variant 1; EGFR variant 1; EGFR variant 2; EGFR variant 3; EGFR variant 4; GNAS variant 1; GNB1; GNB2; GNB3; GNG11; GNG12; GNG3; GNG4; GNG7; HRAS variant 1; IRS1; MAP2K2; PIK3CA; PIK3CB; PIK3CD; PPM1B variant 1; PPM1D; PPM1F; PPM1G; PPM2C; PRKACB variant 1; PRKAR1A variant 1; PRKAR2A; …
295		G-protein beta/gamma	GNG4	GBG4_HUMAN	G betta/gamma			64-gene expression colorectal cancer panel		Genomic	ACSL6 variant 1; AGR2; ARID3A; ASCL2; ASXL1 variant 1; ATP9A; AXIN2; C13orf18; C20orf43; CEACAM3; CEACAM5 variant 1; CSRP3 variant 1; DIDO1; DUSP18; DYNLRB1; EP300; EPDR1; FBXO34 variant 1; GGA2; GGT7; GID8; GNG4; GPR143; GUCY2C; HNRPL; KCNK5; KHDRBS3; KRT23; LFNG; MDM2 variant 1; MLH1 variant 1; MLH1 variant 3; MLH1 variant 4; PLAGL2; PPP1R3D; PRR15; QPRT; RNF43; ROCK2; RP11-119E20.1; RPL22L1; S…
296		G-protein beta/gamma	GNG4	GBG4_HUMAN	G betta/gamma			47-gene expression cancer panel		Genomic	AKT1 variant 1; AKT2 variant 1; AKT3 variant 1; BAD; BAX variant beta; BAX variant delta; BCL2L1 variant 1; BCL2L1 variant 2; CDK1 variant 1; EGFR variant 1; EGFR variant 2; EGFR variant 3; EGFR variant 4; GNAS variant 1; GNB1; GNB2; GNB3; GNB5 variant 2; GNG10 variant 1; GNG11; GNG12; GNG13; GNG3; GNG4; GNG5; GNG7; HRAS variant 1; IRS1; MAP2K2; PIK3CA; PIK3CB; PIK3CD; PPM1A variant 3; PPM1B vari…
297		G-protein beta/gamma	GNG5	GBG5_HUMAN	G betta/gamma			Guanine nucleotide-binding protein G(I)/G(S)/G(O) subunit gamma-5		Genomic; Proteomic	GNG5
298		G-protein beta/gamma	GNG5	GBG5_HUMAN	G betta/gamma			47-gene expression cancer panel		Genomic	AKT1 variant 1; AKT2 variant 1; AKT3 variant 1; BAD; BAX variant beta; BAX variant delta; BCL2L1 variant 1; BCL2L1 variant 2; CDK1 variant 1; EGFR variant 1; EGFR variant 2; EGFR variant 3; EGFR variant 4; GNAS variant 1; GNB1; GNB2; GNB3; GNB5 variant 2; GNG10 variant 1; GNG11; GNG12; GNG13; GNG3; GNG4; GNG5; GNG7; HRAS variant 1; IRS1; MAP2K2; PIK3CA; PIK3CB; PIK3CD; PPM1A variant 3; PPM1B vari…
299		G-protein beta/gamma	GNG7	GBG7_HUMAN	G betta/gamma			Guanine nucleotide-binding protein G(I)/G(S)/G(O) subunit gamma-7		Genomic	GNG7
300		G-protein beta/gamma	GNG7	GBG7_HUMAN	G betta/gamma			47-gene expression ovarian cancer panel		Genomic	AKT1 variant 1; AKT2 variant 1; AKT3 variant 1; BAD; BAX variant beta; BAX variant delta; BCL2L1 variant 1; CDK1 variant 1; EGFR variant 1; EGFR variant 2; EGFR variant 3; EGFR variant 4; GNAS variant 1; GNB1; GNB2; GNB3; GNG11; GNG12; GNG3; GNG4; GNG7; HRAS variant 1; IRS1; MAP2K2; PIK3CA; PIK3CB; PIK3CD; PPM1B variant 1; PPM1D; PPM1F; PPM1G; PPM2C; PRKACB variant 1; PRKAR1A variant 1; PRKAR2A; …
301		G-protein beta/gamma	GNG7	GBG7_HUMAN	G betta/gamma			47-gene expression cancer panel		Genomic	AKT1 variant 1; AKT2 variant 1; AKT3 variant 1; BAD; BAX variant beta; BAX variant delta; BCL2L1 variant 1; BCL2L1 variant 2; CDK1 variant 1; EGFR variant 1; EGFR variant 2; EGFR variant 3; EGFR variant 4; GNAS variant 1; GNB1; GNB2; GNB3; GNB5 variant 2; GNG10 variant 1; GNG11; GNG12; GNG13; GNG3; GNG4; GNG5; GNG7; HRAS variant 1; IRS1; MAP2K2; PIK3CA; PIK3CB; PIK3CD; PPM1A variant 3; PPM1B vari…
302		G-protein beta/gamma	GNG7	GBG7_HUMAN	G betta/gamma			43-gene expression multiple myeloma panel		Genomic	ADFP; ARHGAP9 variant 1; C6orf48 variant 1; CCPG1 variant 1; CORO1A; DNAJB9; EAF2; EIF2C2; ELL2; FKBP11 variant 1; FNDC3A variant 1; GALNT3; GNG7; GSK3B; GSK3B variant 2; HIST1H2BC; HIST1H2BD variant 1; HIST1H2BE; HIST1H2BF; HIST1H2BG; HIST1H2BI; HLA-DPA1 variant 1; HLA-DPA1 variant 2; HLA-DPA1 variant 3; IFI27; IFI35; IL21R variant 1; INSIG1 variant 1; ISG15; ITGB7; KIF21B variant 2; MYLIP; NFE2…
303		G-protein beta/gamma	GNG8	GBG8_HUMAN	G betta/gamma			Guanine nucleotide-binding protein G(I)/G(S)/G(O) subunit gamma-8		Genomic	GNG8
304		G-protein beta/gamma	GNGT1	GBG1_HUMAN	G betta/gamma			Guanine nucleotide-binding protein G(T) subunit gamma-T1		Genomic; Proteomic	GNGT1
305		G-protein beta/gamma	GNGT2	GBGT2_HUMAN	G betta/gamma			Guanine nucleotide-binding protein G(I)/G(S)/G(O) subunit gamma-T2		Genomic; Proteomic	GNGT2 variant 1
306		GATA-4	GATA4	GATA4_HUMAN	Transcription factor	Transcription factor GATA-4		Transcription factor GATA-4		Genomic; Proteomic	GATA4
307		GLI-2	GLI2	GLI2_HUMAN	Transcription factor	Zinc finger protein GLI2		Zinc finger protein GLI2		Genomic; Proteomic	GLI2
308		GLI-2	GLI2	GLI2_HUMAN	Transcription factor	Zinc finger protein GLI2		156-gene expression cervical cancer panel		Genomic	A4GALT; ADH5; ALDH3A2 variant 1; ATP5E; BMP15; BMX variant 1; COPS5; COX7B; DKK3 variant 1; DYNLL1 variant 1; GDF5; GLI2; IPO8 variant 1; MRPS22; PSPN; RAPSN; RBM8A; SDHB; TBX21; TMPO variant 1; TXN variant 1
309		GLI-2	GLI2	GLI2_HUMAN	Transcription factor	Zinc finger protein GLI2		786-gene expression cancer panel		Genomic	ABHD2 variant 1; ACSL5 variant 1; ADAM12 long variant; ADAMTS1; ADAMTS14 variant 1; ADAMTS2 variant 1; ADAMTS6; ADAMTS9; ADAMTSL2; AEBP1; AGTRL1; AHR; AK3L1 variant 1; AKAP12 variant 1; AKR1C1; AKR1C2 variant 1; ALDH1A1; ALDH1L2; AMPH variant 1; ANGPTL2; ANK3 variant 1; ANPEP; ANTXR1; APCDD1; APOD; AQP1 variant 1; ARHGAP25 variant 1; ARHGAP6 variant 1; ARL7; ASNS variant 1; ASS1 variant 1; ATF5 v…
310		GLI-3	GLI3	GLI3_HUMAN	Transcription factor	Transcriptional activator GLI3		Zinc finger protein GLI3		Genomic; Proteomic	GLI3
311		GLI-3	GLI3	GLI3_HUMAN	Transcription factor	Transcriptional activator GLI3		6-gene copy number lung cancer panel		Genomic	EGFR variant 1; EGFR variant 2; EGFR variant 3; EGFR variant 4; GLI3; NFE2L3; SDK1 variant 1
312		GLI-3	GLI3	GLI3_HUMAN	Transcription factor	Transcriptional activator GLI3		ClinicoMolecular Triad Classification		Genomic	AAAS; ABCA3; ABLIM3; ACAA1; ACADS; ACAT2; ACE2; ACOT4; ACOT9 variant 1; ACTR3; ADCY1; ADCY9; ADD1 variant 2; ADFP; AGGF1; AGR3; AHNAK variant 1; AK5 variant 1; AKR7A3; ALAD; ALDH6A1; ALG3 variant 1; AMT; ANKRD20A11P; APBB2; ARFGEF1; ARHGEF12; ARID4A variant 1; ARL1; ARSG; ASCC3 variant 1; ASS1 variant 1; ATP2A2 variant 2; ATXN2; B4GALT5; BAI2; BBOX1; BBS12; BBS4; BCAT2 variant a; BCL11A variant 1…
313		GLI-3R	GLI3	GLI-3R_HUMAN	Transcription factor	GLI-3 repressor form		Zinc finger protein GLI3		Genomic; Proteomic	GLI3
314		GLI-3R	GLI3	GLI-3R_HUMAN	Transcription factor	GLI-3 repressor form		6-gene copy number lung cancer panel		Genomic	EGFR variant 1; EGFR variant 2; EGFR variant 3; EGFR variant 4; GLI3; NFE2L3; SDK1 variant 1
315		GLI-3R	GLI3	GLI-3R_HUMAN	Transcription factor	GLI-3 repressor form		ClinicoMolecular Triad Classification		Genomic	AAAS; ABCA3; ABLIM3; ACAA1; ACADS; ACAT2; ACE2; ACOT4; ACOT9 variant 1; ACTR3; ADCY1; ADCY9; ADD1 variant 2; ADFP; AGGF1; AGR3; AHNAK variant 1; AK5 variant 1; AKR7A3; ALAD; ALDH6A1; ALG3 variant 1; AMT; ANKRD20A11P; APBB2; ARFGEF1; ARHGEF12; ARID4A variant 1; ARL1; ARSG; ASCC3 variant 1; ASS1 variant 1; ATP2A2 variant 2; ATXN2; B4GALT5; BAI2; BBOX1; BBS12; BBS4; BCAT2 variant a; BCL11A variant 1…
316		GLI3 = GLI-3R			Reaction
317		GRK2	ADRBK1	ARBK1_HUMAN	Protein kinase	Beta-adrenergic receptor kinase 1		beta-Adrenergic receptor kinase 1		Genomic; Proteomic	ADRBK1
318		GSK3 alpha/beta	GSK3A	GSK3A_HUMAN	Protein kinase			Glycogen synthase kinase-3 alpha		Genomic; Proteomic	GSK3A
319		GSK3 alpha/beta	GSK3B	GSK3B_HUMAN	Protein kinase			Glycogen synthase kinase-3 beta		Genomic	GSK3B; GSK3B variant 2
320		GSK3 alpha/beta	GSK3B	GSK3B_HUMAN	Protein kinase			186-gene expression cancer panel		Genomic	ABCA1; ABHD14B variant 1; ACOT13 variant 1; AKIP1 variant 1; APLP2 variant 1; ARPC5; ATIC; ATP13A3; ATXN3; BDH2; BEX5 variant 2; C4orf32; C4orf7; C9orf64; CASP8 variant A; CCNY variant 1; CD59 variant 1; CDC123; CHPT1; CIRBP variant 1; CITED4; CLTC; CNIH4; CRNDE variant 1; CSNK2A1 variant 1; CXCL2; CYP4V2; DCAF7; DCBLD1; DHRS4; DNAJB1; DNAJC13; DNMT3A variant 1; DUSP10 variant 1; ECHDC2 variant 1…
321		GSK3 alpha/beta	GSK3B	GSK3B_HUMAN	Protein kinase			43-gene expression multiple myeloma panel		Genomic	ADFP; ARHGAP9 variant 1; C6orf48 variant 1; CCPG1 variant 1; CORO1A; DNAJB9; EAF2; EIF2C2; ELL2; FKBP11 variant 1; FNDC3A variant 1; GALNT3; GNG7; GSK3B; GSK3B variant 2; HIST1H2BC; HIST1H2BD variant 1; HIST1H2BE; HIST1H2BF; HIST1H2BG; HIST1H2BI; HLA-DPA1 variant 1; HLA-DPA1 variant 2; HLA-DPA1 variant 3; IFI27; IFI35; IL21R variant 1; INSIG1 variant 1; ISG15; ITGB7; KIF21B variant 2; MYLIP; NFE2…
322		GSK3 beta	GSK3B	GSK3B_HUMAN	Protein kinase	Glycogen synthase kinase-3 beta		Glycogen synthase kinase-3 beta		Genomic	GSK3B; GSK3B variant 2
323		GSK3 beta	GSK3B	GSK3B_HUMAN	Protein kinase	Glycogen synthase kinase-3 beta		186-gene expression cancer panel		Genomic	ABCA1; ABHD14B variant 1; ACOT13 variant 1; AKIP1 variant 1; APLP2 variant 1; ARPC5; ATIC; ATP13A3; ATXN3; BDH2; BEX5 variant 2; C4orf32; C4orf7; C9orf64; CASP8 variant A; CCNY variant 1; CD59 variant 1; CDC123; CHPT1; CIRBP variant 1; CITED4; CLTC; CNIH4; CRNDE variant 1; CSNK2A1 variant 1; CXCL2; CYP4V2; DCAF7; DCBLD1; DHRS4; DNAJB1; DNAJC13; DNMT3A variant 1; DUSP10 variant 1; ECHDC2 variant 1…
324		GSK3 beta	GSK3B	GSK3B_HUMAN	Protein kinase	Glycogen synthase kinase-3 beta		43-gene expression multiple myeloma panel		Genomic	ADFP; ARHGAP9 variant 1; C6orf48 variant 1; CCPG1 variant 1; CORO1A; DNAJB9; EAF2; EIF2C2; ELL2; FKBP11 variant 1; FNDC3A variant 1; GALNT3; GNG7; GSK3B; GSK3B variant 2; HIST1H2BC; HIST1H2BD variant 1; HIST1H2BE; HIST1H2BF; HIST1H2BG; HIST1H2BI; HLA-DPA1 variant 1; HLA-DPA1 variant 2; HLA-DPA1 variant 3; IFI27; IFI35; IL21R variant 1; INSIG1 variant 1; ISG15; ITGB7; KIF21B variant 2; MYLIP; NFE2…
325		GYS1	GYS1	GYS1_HUMAN	Generic enzyme	Glycogen [starch] synthase, muscle		Glycogen [starch] synthase, muscle		Genomic	GYS1
326		GYS1	GYS1	GYS1_HUMAN	Generic enzyme	Glycogen [starch] synthase, muscle		160-gene expression liver cancer panel		Genomic	ABL2; ADD2 variant 1; AK3L1 variant 1; AKR1C4; ALDH3B1 variant 1; ALDH3B2 variant 1; ANKRD1; AP1S1; ASPH variant 1; ATF2 variant 1; BASP1; CALCOCO2; CCR3 variant 1; CD247 variant 1; CD37 variant 1; CDH13; CDS1; CENPE variant 1; CENTD3; CES1 variant 1; CHEK1 variant 3; CHEK2 variant 1; CHGB; COL4A5 variant 1; CRIP1; CRISPLD2; CSF3R variant 1; CTRB1; CYTH3; DNAJC9; DTYMK; EFTUD1 variant 1; EMD; ENO…
327		Galpha(s)-specific calcitonin GPCRs	CALCR	CALCR_HUMAN	GPCR			Calcitonin receptor		Genomic	CALCR variant 2
328		Galpha(s)-specific calcitonin GPCRs	CALCR	CALCR_HUMAN	GPCR			186-gene expression cirrhosis panel		Genomic	AARS; ABLIM1 variant 1; ACOT2; ACSM3 variant 1; ACTR2 variant 1; ACTR2 variant 2; ADD3 variant 1; ADH5; ADH6 variant 1; ADRA2B; AEBP1; AKAP13 variant 1; AKR1A1 variant 2; AKR1C1; AKR1D1 variant 1; ALAS1; ALDH9A1; ANKRD46 variant 1; ANXA1; ANXA3; AOX1; AR variant 1; AR variant 2; ARF4; ART1; ATP2C1 variant 1; ATP4B; ATP5D variant 1; ATP6AP2; BAIAP2 variant 1; C4BPB; C5; C8B; CALCR variant 2; CCDC6…
329		Galpha(s)-specific calcitonin GPCRs	CALCRL	CALRL_HUMAN	GPCR			Calcitonin gene-related peptide type 1 receptor		Genomic; Proteomic	CALCRL variant 1
330		Galpha(s)-specific calcitonin GPCRs	CALCRL	CALRL_HUMAN	GPCR			43-gene expression ulcerative colitis panel		Genomic	ACSL4 variant 2; BASP1; BCL6 variant 1; CALCRL variant 1; COL8A1 variant 1; CREB5 variant 1; CSF2RB; CSF3 variant 1; CXCR2 variant 1; CYP2A6; CYP3A5; DGAT2; FAM129A variant 2; FCGR2A variant 2; FPR1; GK variant 1; GPR49; GPR97; IL11; IL24 variant 1; KCNJ15 variant 1; NAMPT; OLFM1 variant 1; OSM; PCDH17; PTGES; RGS5; SELE; SOD2 variant 1; SPP1 variant 1; SPP1 variant 2; SPP1 variant 3; SRGN varian…
331		Galpha(s)-specific calcitonin GPCRs	CALCRL	CALRL_HUMAN	GPCR			27-gene expression leukemia panel		Genomic	ALDH1L2; C10orf10; C3orf14; CALCRL variant 1; CPEB4; CTH variant 1; EDN1 variant 1; EDN1 variant 2; EFEMP1 variant 1; EFEMP1 variant 2; FAIM3 variant 1; FAM105A; FAM111B; FNBP1; HOOK1; LAPTM5; LY86; MB; MCTP1 variant L; MKX variant 1; PARP15 variant 1; PDK4; PECAM1; PLEKHF2; RNU5D-1; SLC15A2 variant 1; TCN2; TNFAIP3 variant 1; TNFAIP3 variant 2; TNFAIP3 variant 3; VSIG2; WARS variant 1
332		Galpha(s)-specific calcitonin GPCRs	CALCRL	CALRL_HUMAN	GPCR			14-gene expression glioblastoma panel		Genomic	AGT; CALCRL variant 1; CCL2; CHI3L1; CPE; EGFR variant 1; EGFR variant 2; EGFR variant 3; EGFR variant 4; IGFBPL1; MBP; MCF2 variant 2; OLFM1 variant 1; PACSIN1; PACSIN1 variant 1; SNCA variant 1; SNCA variant 2; SNCA variant 3; SNCA variant 4; SOD2 variant 1; SOD2 variant 2; SOD2 variant 3; TOP2A
333		H(,2)O + PtdIns(4,5)P2 = IP3 + 1,2-Diacyglycerol			Reaction
334	HAND1	HAND1	HAND1	HAND1_HUMAN	Transcription factor	Heart- and neural crest derivatives-expressed protein 1		Heart- and neural crest derivatives-expressed protein 1		Genomic	HAND1	-0.845403	0.00045
335		HAND2	HAND2	HAND2_HUMAN	Transcription factor	Heart- and neural crest derivatives-expressed protein 2		Heart- and neural crest derivatives-expressed protein 2		Genomic; Proteomic	HAND2
336		HES1	HES1	HES1_HUMAN	Transcription factor	Transcription factor HES-1		Transcription factor HES-1		Genomic; Proteomic	HES1
337		HES1	HES1	HES1_HUMAN	Transcription factor	Transcription factor HES-1		277-gene expression lung cancer panel		Genomic	ACTA2 variant 2; ACTC1; ACTG1; ADAM10; ADAM12 long variant; ADAM17; ADAM19 variant 1; ADAM8; ADCY6 variant 1; ADORA2B; ADPN; ADRBK2; AEN; ALOX15B variant d; AREG; ASAP3 variant 1; ATF2 variant 1; ATP2C2; BCAR3; BMPR2 variant 1; BPGM variant 2; CALML5; CASP1 variant alpha; CASP4 variant alpha; CAT; CCNA1 variant 1; CCNB2; CCND1; CCND2; CD3EAP; CDC42; CDH3; CENPF; CHODL variant 1; CHODL variant 2; …
338		HES1	HES1	HES1_HUMAN	Transcription factor	Transcription factor HES-1		34-gene expression colon cancer panel		Genomic	ACTB; ACYP2; AK1; CIRBP variant 1; CRABP1; CXCR7; DCTD variant 1; DENND2A; DFNB31; EGR1; HES1; HPSE variant 1; MGP; MMP13; MUM1L1 variant 2; NMNAT3; NQO1 variant 1; PDLIM5 variant 1; PRTN3; S100A3; SLC25A30; SPRY4 variant 1; TACC2 variant 1; TACC2 variant 4; TMEM14A; TTID; VDR
339		HES1	HES1	HES1_HUMAN	Transcription factor	Transcription factor HES-1		121-gene expression acute myeloid leukemia panel		Genomic	ABCB1; ALCAM; ANK3 variant 1; ASXL1 variant 1; ATP8B4; BAALC; BCL11A variant 1; C13orf15; CACNB2 variant 1; CALN1 variant 1; CCR7 variant 1; CD109 variant 1; CGA; COL5A1; CRIM1; CYLD variant 1; DACH1 variant 1; DAPK1; DDX5; DLK1 variant 1; DSTvariant 1eA; DUSP6 variant 1; EIF5 variant 1; ELK3; EPAS1; EPC1; ERG variant 1; FAM3C variant 1; FGFR1 variant 1; FLT3; FOXO1A; GPR126 variant b1; GUCY1A3; …
340		HES1	HES1	HES1_HUMAN	Transcription factor	Transcription factor HES-1		223-gene expression breast cancer panel		Genomic	ABAT variant 1; ACOX1 variant 1; ACTN1 variant 1; ACY1; ADAM10; ADFP; ADM; AEBP1; ALDH5A1; ALOX15; ALPPL2; AMD1 variant 1; AMY2A; ANGPTL4 variant 1; ANP32A; ANXA2 variant 1; APOA1; APOL3 alpha/d variant; AQP3; AVEN; BAG3; BEST1; BHLHB2; BMP7; BUCS1; C19orf6; C1orf116 variant 1; C8orf84; CA9; CALML5; CBFB variant 1; CBX3 variant 2; CDC42EP4; CDK13 variant 1; CLDN1; CLIC4; COL10A1; CRLF1; CSNK1G3 v…
341		HEY1	HEY1	HEY1_HUMAN	Transcription factor	Hairy/enhancer-of-split related with YRPW motif protein 1		Hairy/enhancer-of-split related with YRPW motif protein 1		Genomic; Proteomic	HEY1
342		HEY1	HEY1	HEY1_HUMAN	Transcription factor	Hairy/enhancer-of-split related with YRPW motif protein 1		788-gene expression esophageal cancer panel		Genomic	A2ML1; ABCA1; ABCC10; ABHD12 variant 1; ABHD5; ABLIM1 variant 1; ABLIM3; ACAA1; ACOT9 variant 1; ACOX1 variant 1; ACPP variant 1; ACSL1; ACTA2 variant 2; ACTN1 variant 1; ADAMTSL4 variant 1; ADAMTSL4 variant 2; ADH5; ADS1; AIM1L; AK3L1 variant 1; AKAP13 variant 1; AKAP2 variant 1; AKR1B10; AKT3 variant 1; ALDH3B2 variant 1; ALDH9A1; AMIGO2 variant 2; ANKRD22; ANKRD35; ANKRD38; ANTXR2; AQP3; ARAP2…
343		HEY2	HEY2	HEY2_HUMAN	Transcription factor	Hairy/enhancer-of-split related with YRPW motif protein 2		Hairy/enhancer-of-split related with YRPW motif protein 2		Genomic; Proteomic	HEY2
344		HEY2	HEY2	HEY2_HUMAN	Transcription factor	Hairy/enhancer-of-split related with YRPW motif protein 2		99-gene expression breast cancer panel		Genomic	ADD3 variant 1; AMIGO2 variant 2; AREG; ATP7B variant 1; BLNK; C; CDC42EP3; CHN2 variant 2; COL1A1; CSRP3 variant 1; CTSD; DKK1; DLC1 variant 1; DOCK11; EPHA4; ERBB4 variant JM-a/CVT-2; FABP5; FAM46C; FGFR2 variant 1; FN1 variant 1; FN1 variant 3; FREM2; GALNT12; GRB10 variant 1; GREB1 variant a; GULP1; HEY2; HPGD, transcript variant 1; HSD17B1; IFI6 variant c; IGFBP4; IGFBP5; IKZF2 variant 1; IN…
345		HEY2	HEY2	HEY2_HUMAN	Transcription factor	Hairy/enhancer-of-split related with YRPW motif protein 2		786-gene expression cancer panel		Genomic	ABHD2 variant 1; ACSL5 variant 1; ADAM12 long variant; ADAMTS1; ADAMTS14 variant 1; ADAMTS2 variant 1; ADAMTS6; ADAMTS9; ADAMTSL2; AEBP1; AGTRL1; AHR; AK3L1 variant 1; AKAP12 variant 1; AKR1C1; AKR1C2 variant 1; ALDH1A1; ALDH1L2; AMPH variant 1; ANGPTL2; ANK3 variant 1; ANPEP; ANTXR1; APCDD1; APOD; AQP1 variant 1; ARHGAP25 variant 1; ARHGAP6 variant 1; ARL7; ASNS variant 1; ASS1 variant 1; ATF5 v…
346		HHEX (PRH)	HHEX	HHEX_HUMAN	Transcription factor	Hematopoietically-expressed homeobox protein HHEX		Hematopoietically-expressed homeobox protein HHEX		Genomic	HHEX
347		HHEX (PRH)	HHEX	HHEX_HUMAN	Transcription factor	Hematopoietically-expressed homeobox protein HHEX		210-gene expression cancer panel		Genomic	ADAM8; ADARB2; ADCY7; ARHGAP9 variant 1; ARHGDIB; ASPM; ATP8B4; BARD1; BEST1; BIN1 variant 8; BIN2; BIRC5 variant 1; BLNK; BRCA1 variant BRCA1a; C10orf54; C12orf32 variant 1; C1ORF38 variant 3; CASC5 variant 1; CCR5 variant A; CD28; CD48 variant 1; CD52; CD53 variant 1; CD74 variant 2; CDCA1 variant 2; CDCA2; CDKN3 variant 1; CELA3A; CELA3B; CENPH; CKAP2L; CKS2; CLEC7A; CPM variant 1; CSF1R; CTNN…
348		HHEX (PRH)	HHEX	HHEX_HUMAN	Transcription factor	Hematopoietically-expressed homeobox protein HHEX		34-gene polymorphism diabetes panel		Genomic	ADAMTS9; ADCY5 variant 1; BCL11A variant 1; BCL2A1 variant 1; CDC123; CDKAL1; DGKB; GCK variant 1; GCKR; HHEX; HMGA2; IGF2BP2 variant 1; IRS1; JAZF1; KCNJ11 variant 1; MTNR1B; NOTCH2; PPARG variant 1; PPARG variant 2; PROX1; SLC30A8; TCF1; TCF2 transcript variant a; TCF7L2 variant 2; THADA variant 1; TSPAN8; VPS33B; WFS1
349		ID1	ID1	ID1_HUMAN	Transcription factor	DNA-binding protein inhibitor ID-1		DNA-binding protein inhibitor ID-1		Genomic; Proteomic	ID1 variant 1; ID1 variant 2
350		ID1	ID1	ID1_HUMAN	Transcription factor	DNA-binding protein inhibitor ID-1		277-gene expression lung cancer panel		Genomic	ACTA2 variant 2; ACTC1; ACTG1; ADAM10; ADAM12 long variant; ADAM17; ADAM19 variant 1; ADAM8; ADCY6 variant 1; ADORA2B; ADPN; ADRBK2; AEN; ALOX15B variant d; AREG; ASAP3 variant 1; ATF2 variant 1; ATP2C2; BCAR3; BMPR2 variant 1; BPGM variant 2; CALML5; CASP1 variant alpha; CASP4 variant alpha; CAT; CCNA1 variant 1; CCNB2; CCND1; CCND2; CD3EAP; CDC42; CDH3; CENPF; CHODL variant 1; CHODL variant 2; …
351		ID1	ID1	ID1_HUMAN	Transcription factor	DNA-binding protein inhibitor ID-1		204-gene expression breast cancer panel		Genomic	AARD; ABCA3; ABCC3 variant 1; ABCC3 variant 2; ABLIM2 variant 1; ACER3; ACSS1; ACTA2 variant 1; ACTA2 variant 2; ADH1A; AKR1C3; ALDH3A1; ANKRD20A11P; APC variant 2; APC variant 3; AQP3; ARHGDIB; ARHGEF37; ARHGEF7 variant 3; ARID5B variant 2; ASPM; ATP10B; ATP6V1B1; AURKB; AZGP1; C; C1orf116 variant 1; C22orf18 variant 1; C9orf3 variant 1; CA12 variant 1; CAMK2B variant 1; CAMK2N1; CAT; CCDC69; CC…
352		ID2	ID2	ID2_HUMAN	Transcription factor	DNA-binding protein inhibitor ID-2		DNA-binding protein inhibitor ID-2		Genomic; Proteomic	ID2
353		ID2	ID2	ID2_HUMAN	Transcription factor	DNA-binding protein inhibitor ID-2		442-gene expression breast cancer panel		Genomic	ACSL3 variant 1; ACSL3 variant 2; ACSS2 variant 1; ACTG2; ACTL6A variant 1; ADAMTS1; ADD3 variant 1; ADS1; ANKRD12 variant 1; APOD; APP variant 1; ARHGEF3 variant 1; AXIN2; BBC3; BCCIP variant A; BCL6 variant 1; BHLHB2; BRCA2; C; C10orf10; C10orf26; C13orf15; C16orf61; C1RL; CALCOCO1 variant 1; CAMLG; CBX1 variant 1; CCBL2 variant 1; CCCCCCCCCCCCCCCCCCCCC variant 1; CCPG1 variant 1; CCT5; CCT8; C…
354		ID2	ID2	ID2_HUMAN	Transcription factor	DNA-binding protein inhibitor ID-2		90-gene expression acute promyelocytic leukemia panel		Genomic	ACTB; ACTR1A; ADS1; ALOX5 variant 1; ARHGEF2; ATP2B4 variant 1; C12orf11; CADM1 variant 1; CAPN3 variant 1; CCL2; CFLAR; CTSS variant 1; DDIT4; DDX50; DNAJC13; DUT variant 1; EIF3S8 variant 1; EIF4EBP1; EMR1; FCER1G; FUCA1; GALC variant 1; GAS7 variant c; GCLC; GNL3; HSD17B4; HSPA9; ID2; IGF1R; IL8; IMPDH2; ITGAM variant 2; ITGB2 variant 1; ITGB3BP variant 2; LDHA; LRP8; MAD2L1; MAPKAPK2 variant …
355		ID2	ID2	ID2_HUMAN	Transcription factor	DNA-binding protein inhibitor ID-2		204-gene expression breast cancer panel		Genomic	AARD; ABCA3; ABCC3 variant 1; ABCC3 variant 2; ABLIM2 variant 1; ACER3; ACSS1; ACTA2 variant 1; ACTA2 variant 2; ADH1A; AKR1C3; ALDH3A1; ANKRD20A11P; APC variant 2; APC variant 3; AQP3; ARHGDIB; ARHGEF37; ARHGEF7 variant 3; ARID5B variant 2; ASPM; ATP10B; ATP6V1B1; AURKB; AZGP1; C; C1orf116 variant 1; C22orf18 variant 1; C9orf3 variant 1; CA12 variant 1; CAMK2B variant 1; CAMK2N1; CAT; CCDC69; CC…
356		ID3	ID3	ID3_HUMAN	Transcription factor	DNA-binding protein inhibitor ID-3		DNA-binding protein inhibitor ID-3		Genomic; Proteomic	ID3
357		ID3	ID3	ID3_HUMAN	Transcription factor	DNA-binding protein inhibitor ID-3		374-gene expression breast cancer panel		Genomic	ABCD3 variant 1; ABLIM1 variant 1; ACADSB; ACSS2 variant 1; ACTB; ADAMTS1; ADM; AKAP2 variant 1; ALDH4A1; ANG; AP2A2; AP2B1 variant 1; APOD; APP variant 1; ARF1; ARPC4 variant 1; ASPM; ATAD2; AURKA variant 1; AURKB; BBC3; BCL6 variant 1; BHLHB2; BIRC5 variant 1; BLM; BRCA1 variant BRCA1a; BTG2; BUB1; C16orf61; C1S variant 1; C20orf46; CAD; CCL18; CCNA2; CCNB1; CCNB2; CCNC variant 1; CCND1; CCNE1;…
358		ID3	ID3	ID3_HUMAN	Transcription factor	DNA-binding protein inhibitor ID-3		442-gene expression breast cancer panel		Genomic	ACSL3 variant 1; ACSL3 variant 2; ACSS2 variant 1; ACTG2; ACTL6A variant 1; ADAMTS1; ADD3 variant 1; ADS1; ANKRD12 variant 1; APOD; APP variant 1; ARHGEF3 variant 1; AXIN2; BBC3; BCCIP variant A; BCL6 variant 1; BHLHB2; BRCA2; C; C10orf10; C10orf26; C13orf15; C16orf61; C1RL; CALCOCO1 variant 1; CAMLG; CBX1 variant 1; CCBL2 variant 1; CCCCCCCCCCCCCCCCCCCCC variant 1; CCPG1 variant 1; CCT5; CCT8; C…
359		ID3	ID3	ID3_HUMAN	Transcription factor	DNA-binding protein inhibitor ID-3		786-gene expression cancer panel		Genomic	ABHD2 variant 1; ACSL5 variant 1; ADAM12 long variant; ADAMTS1; ADAMTS14 variant 1; ADAMTS2 variant 1; ADAMTS6; ADAMTS9; ADAMTSL2; AEBP1; AGTRL1; AHR; AK3L1 variant 1; AKAP12 variant 1; AKR1C1; AKR1C2 variant 1; ALDH1A1; ALDH1L2; AMPH variant 1; ANGPTL2; ANK3 variant 1; ANPEP; ANTXR1; APCDD1; APOD; AQP1 variant 1; ARHGAP25 variant 1; ARHGAP6 variant 1; ARL7; ASNS variant 1; ASS1 variant 1; ATF5 v…
360		ID3	ID3	ID3_HUMAN	Transcription factor	DNA-binding protein inhibitor ID-3		788-gene expression esophageal cancer panel		Genomic	A2ML1; ABCA1; ABCC10; ABHD12 variant 1; ABHD5; ABLIM1 variant 1; ABLIM3; ACAA1; ACOT9 variant 1; ACOX1 variant 1; ACPP variant 1; ACSL1; ACTA2 variant 2; ACTN1 variant 1; ADAMTSL4 variant 1; ADAMTSL4 variant 2; ADH5; ADS1; AIM1L; AK3L1 variant 1; AKAP13 variant 1; AKAP2 variant 1; AKR1B10; AKT3 variant 1; ALDH3B2 variant 1; ALDH9A1; AMIGO2 variant 2; ANKRD22; ANKRD35; ANKRD38; ANTXR2; AQP3; ARAP2…
361		ID3	ID3	ID3_HUMAN	Transcription factor	DNA-binding protein inhibitor ID-3		204-gene expression breast cancer panel		Genomic	AARD; ABCA3; ABCC3 variant 1; ABCC3 variant 2; ABLIM2 variant 1; ACER3; ACSS1; ACTA2 variant 1; ACTA2 variant 2; ADH1A; AKR1C3; ALDH3A1; ANKRD20A11P; APC variant 2; APC variant 3; AQP3; ARHGDIB; ARHGEF37; ARHGEF7 variant 3; ARID5B variant 2; ASPM; ATP10B; ATP6V1B1; AURKB; AZGP1; C; C1orf116 variant 1; C22orf18 variant 1; C9orf3 variant 1; CA12 variant 1; CAMK2B variant 1; CAMK2N1; CAT; CCDC69; CC…
362		IP3 intracellular		IP3	Compound	IP3
363		IP3 receptor	ITPR1	ITPR1_HUMAN	Ligand-gated ion channel			Inositol 1,4,5-trisphosphate receptor type 1		Genomic	ITPR1 variant 2
364		IP3 receptor	ITPR1	ITPR1_HUMAN	Ligand-gated ion channel			277-gene expression lung cancer panel		Genomic	ACTA2 variant 2; ACTC1; ACTG1; ADAM10; ADAM12 long variant; ADAM17; ADAM19 variant 1; ADAM8; ADCY6 variant 1; ADORA2B; ADPN; ADRBK2; AEN; ALOX15B variant d; AREG; ASAP3 variant 1; ATF2 variant 1; ATP2C2; BCAR3; BMPR2 variant 1; BPGM variant 2; CALML5; CASP1 variant alpha; CASP4 variant alpha; CAT; CCNA1 variant 1; CCNB2; CCND1; CCND2; CD3EAP; CDC42; CDH3; CENPF; CHODL variant 1; CHODL variant 2; …
365		IP3 receptor	ITPR1	ITPR1_HUMAN	Ligand-gated ion channel			ClinicoMolecular Triad Classification		Genomic	AAAS; ABCA3; ABLIM3; ACAA1; ACADS; ACAT2; ACE2; ACOT4; ACOT9 variant 1; ACTR3; ADCY1; ADCY9; ADD1 variant 2; ADFP; AGGF1; AGR3; AHNAK variant 1; AK5 variant 1; AKR7A3; ALAD; ALDH6A1; ALG3 variant 1; AMT; ANKRD20A11P; APBB2; ARFGEF1; ARHGEF12; ARID4A variant 1; ARL1; ARSG; ASCC3 variant 1; ASS1 variant 1; ATP2A2 variant 2; ATXN2; B4GALT5; BAI2; BBOX1; BBS12; BBS4; BCAT2 variant a; BCL11A variant 1…
366		IP3 receptor	ITPR2	ITPR2_HUMAN	Ligand-gated ion channel			Inositol 1,4,5-trisphosphate receptor type 2		Genomic; Proteomic	ITPR2
367		IP3 receptor	ITPR2	ITPR2_HUMAN	Ligand-gated ion channel			69-gene expression uveal melanoma panel		Genomic	CELF2 variant 2; COL9A3; ENPP2 variant 1; ENTPD1 variant 1; HSD17B8; HTATIP2 variant a; HTR2B; HTRA1; IL12RB2; ITPR2; LMCD1; LYRM4 variant 1; MID1 variant 1; MTUS1 variant 1; NEDD9 variant 1; OVOS2; PAM variant 1; PARP8 variant 2; PCDH20; PDE3A variant 1; PHLDA1; PLN; PTGER4; RAB31; ROPN1; SDC2; SLC44A3 variant 1; SYNPR; TIMP3; TNFRSF19 variant 1
368		IP3 receptor	ITPR2	ITPR2_HUMAN	Ligand-gated ion channel			786-gene expression cancer panel		Genomic	ABHD2 variant 1; ACSL5 variant 1; ADAM12 long variant; ADAMTS1; ADAMTS14 variant 1; ADAMTS2 variant 1; ADAMTS6; ADAMTS9; ADAMTSL2; AEBP1; AGTRL1; AHR; AK3L1 variant 1; AKAP12 variant 1; AKR1C1; AKR1C2 variant 1; ALDH1A1; ALDH1L2; AMPH variant 1; ANGPTL2; ANK3 variant 1; ANPEP; ANTXR1; APCDD1; APOD; AQP1 variant 1; ARHGAP25 variant 1; ARHGAP6 variant 1; ARL7; ASNS variant 1; ASS1 variant 1; ATF5 v…
369		IP3 receptor	ITPR2	ITPR2_HUMAN	Ligand-gated ion channel			65-gene expression hepatocellular cancer panel		Genomic	ACSL5 variant 1; ADH1B; ADH6 variant 1; ALDOA variant 1; APOC3; AQP9; ARPC2 variant 1; ARPC2 variant 2; BPHL variant 1; C1orf115; C4BPB; CDO1; CHI3L1; COBLL1; CRAT variant 1; CRYL1; CTSC variant 1; CTSC variant 2; CXCR4 variant 1; CXCR4 variant 2; CYB5A variant 1; CYP27A1; CYP2J2; CYP4F12; DDIT4; EPHX2; ETV5; F10; F3 variant 1; F5; GJB1 variant 2; GPHN variant 1; GPHN variant 2; HN1 variant 2; HN…
370		IP3 receptor	ITPR3	ITPR3_HUMAN	Ligand-gated ion channel			Inositol 1,4,5-trisphosphate receptor type 3		Genomic; Proteomic	ITPR3
371		IP3 receptor	ITPR3	ITPR3_HUMAN	Ligand-gated ion channel			374-gene expression breast cancer panel		Genomic	ABCD3 variant 1; ABLIM1 variant 1; ACADSB; ACSS2 variant 1; ACTB; ADAMTS1; ADM; AKAP2 variant 1; ALDH4A1; ANG; AP2A2; AP2B1 variant 1; APOD; APP variant 1; ARF1; ARPC4 variant 1; ASPM; ATAD2; AURKA variant 1; AURKB; BBC3; BCL6 variant 1; BHLHB2; BIRC5 variant 1; BLM; BRCA1 variant BRCA1a; BTG2; BUB1; C16orf61; C1S variant 1; C20orf46; CAD; CCL18; CCNA2; CCNB1; CCNB2; CCNC variant 1; CCND1; CCNE1;…
372		IP3 receptor	ITPR3	ITPR3_HUMAN	Ligand-gated ion channel			AclarusDx		Genomic	ABCB10; ABCG5; ACOT9 variant 1; ACTG1; ADAMTS16; AGRN; AKR1A1 variant 2; ALDH2; AP2B1 variant 1; APOA1; APOL1 variant 1; ARF1; ARPC5; B2M; BPTF variant 1; C13orf15; C14orf126; CALM2; CRKRS variant 1; CSDE1 variant 3; DHRS7; EEF1D variant 1; EIF4G2; ELL2; EPHB4; FAM129C variant 1; GNAS variant 1; HLA-E; HUWE1; IST1; ITPR3; JAK1; KCNIP3; LAMA1; LRP8; LTN1; MAP4K5 variant 1; MFAP5; MINK1 variant 3; …
373		IP3 receptor	ITPR3	ITPR3_HUMAN	Ligand-gated ion channel			18-gene expression ovarian cancer panel		Genomic	ADORA2B; ATP1B1; ATXN2; BST2; CELA3A; HOXB7; HOXB9; ITPR3; MARCKS; MSLN variant 2; PLN; RAPGEF3; ST5 variant 1
374		IP3 receptor	ITPR3	ITPR3_HUMAN	Ligand-gated ion channel			147-gene expression cancer panel		Genomic	ABCC5 variant 1; ADAM8; ADRB2; ANGPTL4 variant 1; ARNTL2; AUTS2; C1orf96; CALM1 variant 1; CALM2; CALM3; CALU variant 1; CAPZA1; CCL20; CDCP1 variant 1; CELSR2; CLCF1; CSNK1D variant 1; CSNK1D variant 2; CXCL1; CXCL2; CXCL3; CXCL5; DENND2C; DRD4; DUSP1; DUSP4 variant 1; DUSP5; DUSP6 variant 1; EFNB1; EGR1; EHD1; ELK3; ENAH variant 1; ENAH variant 2; EREG; FERMT1; FOS; FOXQ1; GDF15; HBEGF; HNRNPU …
375		IP3R1	ITPR1	ITPR1_HUMAN	Ligand-gated ion channel	Inositol 1,4,5-trisphosphate receptor type 1		Inositol 1,4,5-trisphosphate receptor type 1		Genomic	ITPR1 variant 2
376		IP3R1	ITPR1	ITPR1_HUMAN	Ligand-gated ion channel	Inositol 1,4,5-trisphosphate receptor type 1		277-gene expression lung cancer panel		Genomic	ACTA2 variant 2; ACTC1; ACTG1; ADAM10; ADAM12 long variant; ADAM17; ADAM19 variant 1; ADAM8; ADCY6 variant 1; ADORA2B; ADPN; ADRBK2; AEN; ALOX15B variant d; AREG; ASAP3 variant 1; ATF2 variant 1; ATP2C2; BCAR3; BMPR2 variant 1; BPGM variant 2; CALML5; CASP1 variant alpha; CASP4 variant alpha; CAT; CCNA1 variant 1; CCNB2; CCND1; CCND2; CD3EAP; CDC42; CDH3; CENPF; CHODL variant 1; CHODL variant 2; …
377		IP3R1	ITPR1	ITPR1_HUMAN	Ligand-gated ion channel	Inositol 1,4,5-trisphosphate receptor type 1		ClinicoMolecular Triad Classification		Genomic	AAAS; ABCA3; ABLIM3; ACAA1; ACADS; ACAT2; ACE2; ACOT4; ACOT9 variant 1; ACTR3; ADCY1; ADCY9; ADD1 variant 2; ADFP; AGGF1; AGR3; AHNAK variant 1; AK5 variant 1; AKR7A3; ALAD; ALDH6A1; ALG3 variant 1; AMT; ANKRD20A11P; APBB2; ARFGEF1; ARHGEF12; ARID4A variant 1; ARL1; ARSG; ASCC3 variant 1; ASS1 variant 1; ATP2A2 variant 2; ATXN2; B4GALT5; BAI2; BBOX1; BBS12; BBS4; BCAT2 variant a; BCL11A variant 1…
378		ITGA4	ITGA4	ITA4_HUMAN	Generic receptor	Integrin alpha-4	Natalizumab	Integrin alpha 4		Genomic; Proteomic	ITGA4
379		ITGA4	ITGA4	ITA4_HUMAN	Generic receptor	Integrin alpha-4	Natalizumab	AlloMap		Genomic	FLT3; IL1R2 variant 1; ITGA4; ITGAM variant 2; MYLIP; PDCD1; PF4; RHOU variant 1; SEMA7A
380		ITGA4	ITGA4	ITA4_HUMAN	Generic receptor	Integrin alpha-4	Natalizumab	786-gene expression cancer panel		Genomic	ABHD2 variant 1; ACSL5 variant 1; ADAM12 long variant; ADAMTS1; ADAMTS14 variant 1; ADAMTS2 variant 1; ADAMTS6; ADAMTS9; ADAMTSL2; AEBP1; AGTRL1; AHR; AK3L1 variant 1; AKAP12 variant 1; AKR1C1; AKR1C2 variant 1; ALDH1A1; ALDH1L2; AMPH variant 1; ANGPTL2; ANK3 variant 1; ANPEP; ANTXR1; APCDD1; APOD; AQP1 variant 1; ARHGAP25 variant 1; ARHGAP6 variant 1; ARL7; ASNS variant 1; ASS1 variant 1; ATF5 v…
381		ITGA4	ITGA4	ITA4_HUMAN	Generic receptor	Integrin alpha-4	Natalizumab	158-gene expression breast cancer panel		Genomic	ABCD4 variant 1; ADD3 variant 1; ADD3 variant 3; AFP; AFTPH variant 1; ALAS2 variant 1; ANPEP; ARHGAP19 variant 1; ARIH2; ASAP2 variant 1; ATOH8; ATP8B2 variant 1; AXIN2; BIN3; BMP4; BMP4 variant 2; BMP4 variant 3; C11orf57 variant 2; C12orf29; C14orf49; C7orf25 variant 1; CASP6 variant alpha; CD3D variant 1; CD69; CDON; CFL2; CLSTN3; COL8A1 variant 1; COLEC12 variant 1; COMP; CRMP1 variant 1; CT…
382		ITGB1	ITGB1	ITB1_HUMAN	Generic receptor	Integrin beta-1		Integrin beta-1		Genomic; Proteomic	ITGB1
383		ITGB1	ITGB1	ITB1_HUMAN	Generic receptor	Integrin beta-1		Integrin alpha5beta1		Genomic; Proteomic	ITGA5; ITGB1
384		ITGB1	ITGB1	ITB1_HUMAN	Generic receptor	Integrin beta-1		Integrin alpha1beta1		Cellular; Proteomic	ITGA1; ITGB1
385		ITGB1	ITGB1	ITB1_HUMAN	Generic receptor	Integrin beta-1		14-gene expression oral cancer panel		Genomic	AURKA variant 1; BMI1; CCNB1; CENPA; CEP55; DNMT1 variant 2; DNMT3B variant 1; DNMT3B variant 2; FOXM1 variant 2; HELLS; ITGB1; IVL; MAPK8 variant JNK1-a2; NCOA6; NEK2 variant 1
386		ITGB1	ITGB1	ITB1_HUMAN	Generic receptor	Integrin beta-1		26-gene expression glioma panel		Genomic	EGFR variant 1; EGFR variant 2; EGFR variant 3; EGFR variant 4; ERBB2 variant 1; ERBB2 variant 2; FLT1; FLT1 variant 3; FLT4 variant 1; FLT4 variant 2; FZD1; FZD10; FZD2; FZD3; FZD4; FZD5; FZD6 variant 1; FZD6 variant 2; FZD7; FZD8; FZD9; IGF1R; ITGB1; ITGB3; ITGB4 variant 1; ITGB4 variant 3; ITGB5; ITGB6; ITGB7; ITGB8; KDR; MET variant 1; MET variant 2; PDGFRA; PDGFRB; sFLT1
387		Islet-1	ISL1	ISL1_HUMAN	Transcription factor	Insulin gene enhancer protein ISL-1		Insulin gene enhancer protein ISL-1		Genomic; Proteomic	ISL1
388		Islet-1	ISL1	ISL1_HUMAN	Transcription factor	Insulin gene enhancer protein ISL-1		54-gene expression colorectal cancer panel		Genomic	ANXA13; APP variant 1; AQP3; CA8; CSF3R variant 1; DUSP4 variant 1; DYNLRB1; ELMO2 variant 1; ERMP1; F3 variant 1; GNAQ; ISL1; KCNAB2 variant 1; KCNAB2 variant 2; KIAA1324; KIF3B; LMNA variant 1; LMNA variant 2; MAP3K5; MAPRE1; MATN2 variant 1; NEDD4 variant 1; NEDD4 variant 2; NFATC2 variant 2; PHF20; PSMA7; RAD23B variant 1; SIDT1; TEP1; TGM2 variant 1; TRIOBP variant 6; TRPC4AP variant 1; UBE2…
389		Islet-1	ISL1	ISL1_HUMAN	Transcription factor	Insulin gene enhancer protein ISL-1		204-gene expression breast cancer panel		Genomic	AARD; ABCA3; ABCC3 variant 1; ABCC3 variant 2; ABLIM2 variant 1; ACER3; ACSS1; ACTA2 variant 1; ACTA2 variant 2; ADH1A; AKR1C3; ALDH3A1; ANKRD20A11P; APC variant 2; APC variant 3; AQP3; ARHGDIB; ARHGEF37; ARHGEF7 variant 3; ARID5B variant 2; ASPM; ATP10B; ATP6V1B1; AURKB; AZGP1; C; C1orf116 variant 1; C22orf18 variant 1; C9orf3 variant 1; CA12 variant 1; CAMK2B variant 1; CAMK2N1; CAT; CCDC69; CC…
390		Kv4.2 channel	KCND2	KCND2_HUMAN	Voltage-gated ion channel	Potassium voltage-gated channel subfamily D member 2	Dalfampridine	Potassium voltage-gated channel subfamily D member		Genomic	KCND2
391		LAGY	HOPX	HOP_HUMAN	Generic binding protein	Homeodomain-only protein		Homeodomain-only protein		Genomic	HOPX variant 1; HOPX variant 5
392		LAGY	HOPX	HOP_HUMAN	Generic binding protein	Homeodomain-only protein		52-gene expression acute myeloid leukemia panel		Genomic	ABCC2; ANLN; BIRC3; CCL5; CCNA1 variant 1; CD34; CD38; CLC; CPA3; CSTA; DDX53; DLG7; EBF3; EPAS1; FAIM3 variant 1; GIMAP2; GIMAP6 variant 1; GIMAP7; GUCY1A3; HOPX variant 1; ICAM1; KIAA0101 variant 1; MEF2C variant 1; MMRN1; MS4A3 variant 1; OLFM4; PCDHGC3 variant 1; RBPMS variant 4; RNASE2; RNASE3; SETBP1 variant 1; SLC37A3; SLC38A1 variant 2; STAR; UBE2T; VNN1; ZWINT variant 1
393		LAGY	HOPX	HOP_HUMAN	Generic binding protein	Homeodomain-only protein		84-Gene expression lymphoma panel		Genomic	C7; CCL21; CCL5; CCR1; CD160; CD244; CD3D variant 1; CD3G; CR1 variant F; CR2; CXCL13; FCRL5; GNLY; GZMA; GZMH; GZMM; HOPX variant 1; ICOS; KIR2DL4 variant 1; KLRD1 variant 1; MAL; MATK variant 1; MCTP2; NCAM1 variant 1; NKG7; PKIA variant 1; POU2AF1; TCF7 variant 1; TNFRSF17; TNFRSF25; TNFRSF7; TUBG2; VSIG4 variant 1; XCL1; XCL2
394		LAGY	HOPX	HOP_HUMAN	Generic binding protein	Homeodomain-only protein		277-gene expression lung cancer panel		Genomic	ACTA2 variant 2; ACTC1; ACTG1; ADAM10; ADAM12 long variant; ADAM17; ADAM19 variant 1; ADAM8; ADCY6 variant 1; ADORA2B; ADPN; ADRBK2; AEN; ALOX15B variant d; AREG; ASAP3 variant 1; ATF2 variant 1; ATP2C2; BCAR3; BMPR2 variant 1; BPGM variant 2; CALML5; CASP1 variant alpha; CASP4 variant alpha; CAT; CCNA1 variant 1; CCNB2; CCND1; CCND2; CD3EAP; CDC42; CDH3; CENPF; CHODL variant 1; CHODL variant 2; …
395		LAGY	HOPX	HOP_HUMAN	Generic binding protein	Homeodomain-only protein		121-gene expression acute myeloid leukemia panel		Genomic	ABCB1; ALCAM; ANK3 variant 1; ASXL1 variant 1; ATP8B4; BAALC; BCL11A variant 1; C13orf15; CACNB2 variant 1; CALN1 variant 1; CCR7 variant 1; CD109 variant 1; CGA; COL5A1; CRIM1; CYLD variant 1; DACH1 variant 1; DAPK1; DDX5; DLK1 variant 1; DSTvariant 1eA; DUSP6 variant 1; EIF5 variant 1; ELK3; EPAS1; EPC1; ERG variant 1; FAM3C variant 1; FGFR1 variant 1; FLT3; FOXO1A; GPR126 variant b1; GUCY1A3; …
396		LAGY	HOPX	HOP_HUMAN	Generic binding protein	Homeodomain-only protein		63-gene expression cancer panel		Genomic	ABI2; ARMCX1; BCAT1 variant 1; BCL11A variant 1; CD109 variant 1; CFH; COL24A1; COL6A1; DAPK1; DOCK1; GOLGA8A; GPR56 variant 1; GPSM1 variant 1; GUCY1A3; HBG2; HIST1H2AD; HOPX variant 1; IL23A; IL2RA; LAPTM4B; LGALS3 variant 1; MAP1A; MARVELD1; MAST4 variant 3; MFI2 variant 1; MIR155; MRC1; MSI2; MXRA7 variant 1; MYO5C; NPDC1; NPL variant 1; PHGDH; PRTFDC1; RAB13; RPL35A; RUNX1 variant 1; RUNX1 v…
397		LAGY	HOPX	HOP_HUMAN	Generic binding protein	Homeodomain-only protein		Epithelial-mesenchymal transition gene signature		Genomic	ACTN1 variant 1; ACTN1 variant 2; AGR2; AKAP12 variant 1; ALCAM; AP1M2; AXL variant 1; AXL variant 2; BSPRY; CCL2; CDH1; CDH2; CEP170 variant alpha; CLDN3; CLDN4; CNN3; CYP4X1; DNMT3A variant 1; DNMT3A variant 3; DSG3; DSP variant 1; DSP variant 2; DSPP; EFNB2; EHF; ELF3 variant 1; ELF5 variant 1; ELF5 variant 2; ERBB3 variant 1; ETV5; FLRT3 variant 1; FOSB; FOSL1; FOXC1; FXYD5 variant 2; GPD1L; …
398		LAGY	HOPX	HOP_HUMAN	Generic binding protein	Homeodomain-only protein		12-gene expression lung cancer panel		Genomic	ATP8A1 variant 1; AURKA variant 1; AURKA variant 2; C1orf116 variant 1; DOCK9 variant 1; DOCK9 variant 2; ESRRBL1; HOPX variant 1; HOPX variant 5; HSD17B6; MBIP variant 1; NKX2-1 variant 1; RRM2 variant 2; TITF1; TTC37; l
399		LAGY	HOPX	HOP_HUMAN	Generic binding protein	Homeodomain-only protein		530-gene methylation leukemia panel		Genomic	ABCA13; ACOX2; ACTR10; ADCYAP1 variant 1; ADCYAP1 variant 2; AGTR1; AKAP2 variant 1; AMHR2 variant 1; AMHR2 variant 2; AMHR2 variant 3; AMICA1; ANGPT1 variant 1; ANK1 variant 3; ANK1 variant 9; ANKRD35; ANPEP; APOC1; APOE; AREG; ARHGAP27 variant 1; ASRGL1; ATP7B variant 1; ATP7B variant 2; ATP8B4; BAALC; BBS4; BBS4 variant 2; BDH2; BIN1 variant 1; BIN1 variant 8; BVES variant A; C16orf89 variant …
400		LBX1	LBX1	LBX1_HUMAN	Transcription factor	Transcription factor LBX1		Transcription factor LBX1		Genomic; Proteomic	LBX1
401		LRP6	LRP6	LRP6_HUMAN	Generic receptor	Low-density lipoprotein receptor-related protein 6		Low density lipoprotein receptor-related protein 6		Genomic	LRP6
402		LRP6	LRP6	LRP6_HUMAN	Generic receptor	Low-density lipoprotein receptor-related protein 6		160-gene expression liver cancer panel		Genomic	ABL2; ADD2 variant 1; AK3L1 variant 1; AKR1C4; ALDH3B1 variant 1; ALDH3B2 variant 1; ANKRD1; AP1S1; ASPH variant 1; ATF2 variant 1; BASP1; CALCOCO2; CCR3 variant 1; CD247 variant 1; CD37 variant 1; CDH13; CDS1; CENPE variant 1; CENTD3; CES1 variant 1; CHEK1 variant 3; CHEK2 variant 1; CHGB; COL4A5 variant 1; CRIP1; CRISPLD2; CSF3R variant 1; CTRB1; CYTH3; DNAJC9; DTYMK; EFTUD1 variant 1; EMD; ENO…
403		MEF2	MEF2A	MEF2A_HUMAN	Transcription factor			Myocyte-specific enhancer factor 2A		Genomic; Proteomic	MEF2A
404		MEF2	MEF2B	MEF2B_HUMAN	Transcription factor			Myocyte-specific enhancer factor 2B		Genomic; Proteomic	MEF2B
405		MEF2	MEF2BNB-MEF2B	MEF2B_HUMAN	Transcription factor			Protein MEF2BNB		Genomic; Proteomic	MEF2BNB-MEF2B variant 1
406		MEF2	MEF2BNB-MEF2B	MEF2B_HUMAN	Transcription factor			MEF2BNB-MEF2B readthrough		Genomic; Proteomic	MEF2BNB-MEF2B variant 1
407		MEF2	MEF2C	MEF2C_HUMAN	Transcription factor			Myocyte-specific enhancer factor 2C		Genomic; Proteomic	MEF2C variant 1; MEF2C variant 2
408		MEF2	MEF2C	MEF2C_HUMAN	Transcription factor			52-gene expression acute myeloid leukemia panel		Genomic	ABCC2; ANLN; BIRC3; CCL5; CCNA1 variant 1; CD34; CD38; CLC; CPA3; CSTA; DDX53; DLG7; EBF3; EPAS1; FAIM3 variant 1; GIMAP2; GIMAP6 variant 1; GIMAP7; GUCY1A3; HOPX variant 1; ICAM1; KIAA0101 variant 1; MEF2C variant 1; MMRN1; MS4A3 variant 1; OLFM4; PCDHGC3 variant 1; RBPMS variant 4; RNASE2; RNASE3; SETBP1 variant 1; SLC37A3; SLC38A1 variant 2; STAR; UBE2T; VNN1; ZWINT variant 1
409		MEF2	MEF2C	MEF2C_HUMAN	Transcription factor			160-gene expression lung cancer panel		Genomic	A2M; AKAP13 variant 1; ALDH18A1 variant 1; ARHGDIB; ARHGEF1 variant 1; ATXN1 variant 1; BCAM variant 1; BPTF variant 1; BPTF variant 2; BUB3 variant 1; CARD4; CAST variant 6; CD47 variant 1; CDC42; CDC42BPA variant B; CELF1 variant 1; CFLAR; CFLAR variant 3; CHD9; CKS1B; CKS2; CLASRP; CLEC16A variant 2; COX7A2L; CYLD variant 1; DAD1; DGKA variant 1; DUSP6 variant 1; ECHDC2 variant 1; ECM1 variant…
410		MEF2	MEF2C	MEF2C_HUMAN	Transcription factor			117-gene expression breast cancer panel		Genomic	AKT3 variant 1; AKT3 variant 2; ALDH1A2 variant 1; ALDH1A2 variant 4; AP1S2; ARHGAP15; ARHGAP28; ARHGAP6 variant 1; ASAH1 variant 1; ASAH1 variant 2; BANK1 variant 1; CAPN3 variant 1; CAPN3, variant 3; CARD11; CASP1 variant alpha; CBS; CCL19; CCR2 variant A; CCR2B variant B; CCR5 variant A; CD37 variant 1; CD40 variant 1; CD48 variant 1; CDC25B variant 1; CDC25B variant 3; CDH11 variant 1; CH25H;…
411		MEF2	MEF2D	MEF2D_HUMAN	Transcription factor			Myocyte-specific enhancer factor 2D		Genomic	MEF2D
412		MEF2	MEF2D	MEF2D_HUMAN	Transcription factor			442-gene expression breast cancer panel		Genomic	ACSL3 variant 1; ACSL3 variant 2; ACSS2 variant 1; ACTG2; ACTL6A variant 1; ADAMTS1; ADD3 variant 1; ADS1; ANKRD12 variant 1; APOD; APP variant 1; ARHGEF3 variant 1; AXIN2; BBC3; BCCIP variant A; BCL6 variant 1; BHLHB2; BRCA2; C; C10orf10; C10orf26; C13orf15; C16orf61; C1RL; CALCOCO1 variant 1; CAMLG; CBX1 variant 1; CCBL2 variant 1; CCCCCCCCCCCCCCCCCCCCC variant 1; CCPG1 variant 1; CCT5; CCT8; C…
413		MEF2A	MEF2A	MEF2A_HUMAN	Transcription factor	Myocyte-specific enhancer factor 2A		Myocyte-specific enhancer factor 2A		Genomic; Proteomic	MEF2A
414		MEF2B	MEF2B	MEF2B_HUMAN	Transcription factor	Myocyte-specific enhancer factor 2B		Myocyte-specific enhancer factor 2B		Genomic; Proteomic	MEF2B
415		MEF2B	MEF2BNB-MEF2B	MEF2B_HUMAN	Transcription factor	Myocyte-specific enhancer factor 2B		Protein MEF2BNB		Genomic; Proteomic	MEF2BNB-MEF2B variant 1
416		MEF2B	MEF2BNB-MEF2B	MEF2B_HUMAN	Transcription factor	Myocyte-specific enhancer factor 2B		MEF2BNB-MEF2B readthrough		Genomic; Proteomic	MEF2BNB-MEF2B variant 1
417		MEF2C	MEF2C	MEF2C_HUMAN	Transcription factor	Myocyte-specific enhancer factor 2C		Myocyte-specific enhancer factor 2C		Genomic; Proteomic	MEF2C variant 1; MEF2C variant 2
418		MEF2C	MEF2C	MEF2C_HUMAN	Transcription factor	Myocyte-specific enhancer factor 2C		52-gene expression acute myeloid leukemia panel		Genomic	ABCC2; ANLN; BIRC3; CCL5; CCNA1 variant 1; CD34; CD38; CLC; CPA3; CSTA; DDX53; DLG7; EBF3; EPAS1; FAIM3 variant 1; GIMAP2; GIMAP6 variant 1; GIMAP7; GUCY1A3; HOPX variant 1; ICAM1; KIAA0101 variant 1; MEF2C variant 1; MMRN1; MS4A3 variant 1; OLFM4; PCDHGC3 variant 1; RBPMS variant 4; RNASE2; RNASE3; SETBP1 variant 1; SLC37A3; SLC38A1 variant 2; STAR; UBE2T; VNN1; ZWINT variant 1
419		MEF2C	MEF2C	MEF2C_HUMAN	Transcription factor	Myocyte-specific enhancer factor 2C		160-gene expression lung cancer panel		Genomic	A2M; AKAP13 variant 1; ALDH18A1 variant 1; ARHGDIB; ARHGEF1 variant 1; ATXN1 variant 1; BCAM variant 1; BPTF variant 1; BPTF variant 2; BUB3 variant 1; CARD4; CAST variant 6; CD47 variant 1; CDC42; CDC42BPA variant B; CELF1 variant 1; CFLAR; CFLAR variant 3; CHD9; CKS1B; CKS2; CLASRP; CLEC16A variant 2; COX7A2L; CYLD variant 1; DAD1; DGKA variant 1; DUSP6 variant 1; ECHDC2 variant 1; ECM1 variant…
420		MEF2C	MEF2C	MEF2C_HUMAN	Transcription factor	Myocyte-specific enhancer factor 2C		117-gene expression breast cancer panel		Genomic	AKT3 variant 1; AKT3 variant 2; ALDH1A2 variant 1; ALDH1A2 variant 4; AP1S2; ARHGAP15; ARHGAP28; ARHGAP6 variant 1; ASAH1 variant 1; ASAH1 variant 2; BANK1 variant 1; CAPN3 variant 1; CAPN3, variant 3; CARD11; CASP1 variant alpha; CBS; CCL19; CCR2 variant A; CCR2B variant B; CCR5 variant A; CD37 variant 1; CD40 variant 1; CD48 variant 1; CDC25B variant 1; CDC25B variant 3; CDH11 variant 1; CH25H;…
421		MEF2D	MEF2D	MEF2D_HUMAN	Transcription factor	Myocyte-specific enhancer factor 2D		Myocyte-specific enhancer factor 2D		Genomic	MEF2D
422		MEF2D	MEF2D	MEF2D_HUMAN	Transcription factor	Myocyte-specific enhancer factor 2D		442-gene expression breast cancer panel		Genomic	ACSL3 variant 1; ACSL3 variant 2; ACSS2 variant 1; ACTG2; ACTL6A variant 1; ADAMTS1; ADD3 variant 1; ADS1; ANKRD12 variant 1; APOD; APP variant 1; ARHGEF3 variant 1; AXIN2; BBC3; BCCIP variant A; BCL6 variant 1; BHLHB2; BRCA2; C; C10orf10; C10orf26; C13orf15; C16orf61; C1RL; CALCOCO1 variant 1; CAMLG; CBX1 variant 1; CCBL2 variant 1; CCCCCCCCCCCCCCCCCCCCC variant 1; CCPG1 variant 1; CCT5; CCT8; C…
423		MESP1	MESP1	MESP1_HUMAN	Transcription factor	Mesoderm posterior protein 1		Mesoderm posterior protein 1		Genomic; Proteomic	MESP1
424		MESP1	MESP1	MESP1_HUMAN	Transcription factor	Mesoderm posterior protein 1		12-gene methylation head and neck cancer panel		Genomic	ALDH3A1; ASB2 variant 1; CA7 variant 1; CDKN1A variant 2; GABRA5; GATM; IGDCC4; LMO2; MESP1; SPOCK2 variant 1; SPOCK2 variant 2; SPOCK2 variant 3; TAP1 variant 1; TNFAIP2; WAF1
425		MKL1	MKL1	MKL1_HUMAN	Transcription factor	MKL/myocardin-like protein 1		MKL/myocardin-like protein 1		Genomic; Proteomic	MKL1
426		MKL2(MRTF-B)	MKL2	MKL2_HUMAN	Generic binding protein	MKL/myocardin-like protein 2		MKL/myocardin-like protein 2		Genomic; Proteomic	MKL2
427	MYL2	MLC2	MYL2	MLRV_HUMAN	Generic binding protein	Myosin regulatory light chain 2, ventricular/cardiac muscle isoform		Myosin regulatory light chain 2, ventricular/cardiac muscle isoform		Genomic	MYL2	-0.758828	5e-05
428		MYH11	MYH11	MYH11_HUMAN	Generic binding protein	Myosin-11		Myosin-11		Genomic; Proteomic	MYH11 variant SM1
429		MYH11	MYH11	MYH11_HUMAN	Generic binding protein	Myosin-11		46-gene expression cancer panel		Genomic	ABCA8; ADH1B; ALDH1A1; ARPC1B; BAZ1B; C7orf24; CA4; CBX7; CCT3 variant 1; CD36 variant 3; CKAP4; CKS2; CLEC3B; COX7A1; CXCL12 variant alpha; DEFA4; DNMT1 variant 2; FAM189A2 variant 1; FBXO9 variant 1; FOXM1 variant 2; FXYD1 variant b; GABARAPL1; HMGA1 variant 1; KIAA0101 variant 1; KIF14; LTC4S; MAP3K11; MYH11 variant SM1; NME1 variant 1; PON2; POSTN; PTGDS; RAB13; RECQL variant 1; SCARB2; SELP;…
430		MYH11	MYH11	MYH11_HUMAN	Generic binding protein	Myosin-11		59-gene expression acute myeloid leukemia panel		Genomic	AGR2; AK5 variant 1; ANXA8L2; BAMBI; CACNA2D2 variant 1; CES1 variant 1; CRISP3; CTTNBP2; DYX1C1 variant 1; EDIL3; FAM19A5; FGF13 variant 1; HGF variant 1; IGDCC4; IL5RA; LIN28B; LPAR1 variant 1; LRP4; MAF; MN1; MNX1; MST1; MT2A; MYH11 variant SM1; NRP1; NT5E; PHACTR3 variant 1; POU4F1; SIX3; SPARC; STAB1; TM4SF1; TNFRSF4; TP53BP2 variant 2; TRH
431		MYH11	MYH11	MYH11_HUMAN	Generic binding protein	Myosin-11		74-gene expression breast cancer panel		Genomic	ADIPOQ variant 1; ADIPOQ variant 2; AEBP1; ANKRD38; APC variant 2; APC variant 3; ASPN variant 1; ASPN variant 2; ATP2A2 variant 2; BNC2; C7; CASP8 variant A; CASP8 variant B; CASP8 variant C; CASP8 variant F; CASP8 variant G; CAV1 variant 1; CAV1 variant 2; CCL5; CD74 variant 2; CDH11 variant 1; CILP; CITED4; COL10A1; COL11A1 variant A; COL17A1 long variant; COL1A2; COL3A1; COL5A1; COL5A2; COL6A…
432		MYH11	MYH11	MYH11_HUMAN	Generic binding protein	Myosin-11		13-gene expression oral cancer panel		Genomic	C5orf13 variant 3; CLEC3B; LAMC2; LIPI; LOC283278; MYH11 variant SM1; OASL variant 1; OASL variant 3; OSMR variant 1; SERPINE1 variant 1; SLC16A1; THBS1; TPPP; ZDHHC11
433		MYH11	MYH11	MYH11_HUMAN	Generic binding protein	Myosin-11		61-gene expression breast cancer panel		Genomic	ABTB2; ALOX5AP variant 1; ALOX5AP variant 2; AMIGO2 variant 2; ANG; ANGEL2; ARHGEF40; ATL2 variant 1; BET1L variant 2; BMPR1A; BMPR2 variant 1; C18orf25 variant 1; CD1E variant 1; CD28; CDK17 variant 1; CDKN1A variant 2; CDKN2B variant 1; COL1A1; CTGF; DDIT4; DOPEY1 variant 1; EDN1 variant 1; EDN1 variant 2; ETS2; FAM162A; FAT4; FNDC3B; ID4; INHBA; JUN; KDM6B; LARP6 variant 1; LEMD3; LMCD1; LTBP1…
434		MYH11	MYH11	MYH11_HUMAN	Generic binding protein	Myosin-11		8-protein breast cancer panel		Proteomic	BCL11A variant 1; BCL11A variant 2; CDK2 variant 1; CDKN1A variant 2; ERBB2 variant 1; ERBB2 variant 2; MYH11 variant SM1; RB1; SRC variant 1; WAF1
435		MyHC	MYH1	MYH1_HUMAN	Generic binding protein			Myosin-1		Genomic; Proteomic	MYH1
436		MyHC	MYH10	MYH10_HUMAN	Generic binding protein			Myosin-10		Genomic; Proteomic	MYH10 variant 2
437		MyHC	MYH10	MYH10_HUMAN	Generic binding protein			367-gene expression 1-microRNA breast cancer panel		Genomic	ABCA3; ABCC4 variant 1; ACSL3 variant 1; ACSL3 variant 2; ACTA2 variant 2; ACTG2; ACVR1; ADAM8; ADAMTS12; ADORA2A; ADRBK2; AGPAT2 variant 1; AIFM2 variant 2; AIM2; AKAP2 variant 1; ANKRD22; ANO1; ANXA7 variant 1; AOC3; APOE; AQP1 variant 1; BGN; BIRC3; BOC; BTN3A1 variant 1; BTN3A3 variant 2; BUB3 variant 1; C12orf11; C1RL; C1S variant 1; C1orf116 variant 1; CADM1 variant 1; CALD1; CAPN2; CAPN5; …
438		MyHC	MYH10	MYH10_HUMAN	Generic binding protein			588-gene expression liposarcoma panel		Genomic	ABCA8; ABCC6; ABLIM1 variant 1; ACACB; ACAT1; ACOT9 variant 1; ACOX2; ACSL1; ACTC1; ACTN1 variant 1; ACTN4; ACY1; ADAM19 variant 1; ADH1B; ADIPOQ variant 2; ADORA2B; ADRB2; AGPAT2 variant 1; AGTR1; ALDH1A1; AMOTL2; ANGPT1 variant 1; ANK2 variant 1; AOC3; APOD; APP variant 1; AQP7; ARID1A variant 1; ARIH1; ASPM; ASPN variant 1; ASS1 variant 1; ATAD2; ATP1A2; ATP1B1; ATP2A2 variant 2; AURKA variant…
439		MyHC	MYH11	MYH11_HUMAN	Generic binding protein			Myosin-11		Genomic; Proteomic	MYH11 variant SM1
440		MyHC	MYH11	MYH11_HUMAN	Generic binding protein			46-gene expression cancer panel		Genomic	ABCA8; ADH1B; ALDH1A1; ARPC1B; BAZ1B; C7orf24; CA4; CBX7; CCT3 variant 1; CD36 variant 3; CKAP4; CKS2; CLEC3B; COX7A1; CXCL12 variant alpha; DEFA4; DNMT1 variant 2; FAM189A2 variant 1; FBXO9 variant 1; FOXM1 variant 2; FXYD1 variant b; GABARAPL1; HMGA1 variant 1; KIAA0101 variant 1; KIF14; LTC4S; MAP3K11; MYH11 variant SM1; NME1 variant 1; PON2; POSTN; PTGDS; RAB13; RECQL variant 1; SCARB2; SELP;…
441		MyHC	MYH11	MYH11_HUMAN	Generic binding protein			59-gene expression acute myeloid leukemia panel		Genomic	AGR2; AK5 variant 1; ANXA8L2; BAMBI; CACNA2D2 variant 1; CES1 variant 1; CRISP3; CTTNBP2; DYX1C1 variant 1; EDIL3; FAM19A5; FGF13 variant 1; HGF variant 1; IGDCC4; IL5RA; LIN28B; LPAR1 variant 1; LRP4; MAF; MN1; MNX1; MST1; MT2A; MYH11 variant SM1; NRP1; NT5E; PHACTR3 variant 1; POU4F1; SIX3; SPARC; STAB1; TM4SF1; TNFRSF4; TP53BP2 variant 2; TRH
442		MyHC	MYH11	MYH11_HUMAN	Generic binding protein			74-gene expression breast cancer panel		Genomic	ADIPOQ variant 1; ADIPOQ variant 2; AEBP1; ANKRD38; APC variant 2; APC variant 3; ASPN variant 1; ASPN variant 2; ATP2A2 variant 2; BNC2; C7; CASP8 variant A; CASP8 variant B; CASP8 variant C; CASP8 variant F; CASP8 variant G; CAV1 variant 1; CAV1 variant 2; CCL5; CD74 variant 2; CDH11 variant 1; CILP; CITED4; COL10A1; COL11A1 variant A; COL17A1 long variant; COL1A2; COL3A1; COL5A1; COL5A2; COL6A…
443		MyHC	MYH11	MYH11_HUMAN	Generic binding protein			13-gene expression oral cancer panel		Genomic	C5orf13 variant 3; CLEC3B; LAMC2; LIPI; LOC283278; MYH11 variant SM1; OASL variant 1; OASL variant 3; OSMR variant 1; SERPINE1 variant 1; SLC16A1; THBS1; TPPP; ZDHHC11
444		MyHC	MYH11	MYH11_HUMAN	Generic binding protein			61-gene expression breast cancer panel		Genomic	ABTB2; ALOX5AP variant 1; ALOX5AP variant 2; AMIGO2 variant 2; ANG; ANGEL2; ARHGEF40; ATL2 variant 1; BET1L variant 2; BMPR1A; BMPR2 variant 1; C18orf25 variant 1; CD1E variant 1; CD28; CDK17 variant 1; CDKN1A variant 2; CDKN2B variant 1; COL1A1; CTGF; DDIT4; DOPEY1 variant 1; EDN1 variant 1; EDN1 variant 2; ETS2; FAM162A; FAT4; FNDC3B; ID4; INHBA; JUN; KDM6B; LARP6 variant 1; LEMD3; LMCD1; LTBP1…
445		MyHC	MYH11	MYH11_HUMAN	Generic binding protein			8-protein breast cancer panel		Proteomic	BCL11A variant 1; BCL11A variant 2; CDK2 variant 1; CDKN1A variant 2; ERBB2 variant 1; ERBB2 variant 2; MYH11 variant SM1; RB1; SRC variant 1; WAF1
446		MyHC	MYH13	MYH13_HUMAN	Generic binding protein			Myosin-13		Genomic; Proteomic	MYH13
447		MyHC	MYH14	MYH14_HUMAN	Generic binding protein			Myosin-14		Genomic; Proteomic	MYH14 variant 1
448		MyHC	MYH15	MYH15_HUMAN	Generic binding protein			Myosin-15		Genomic	MYH15
449		MyHC	MYH16	MYH16	Generic binding protein			Myosin, heavy chain 16 pseudogene		Genomic	MYH16
450		MyHC	MYH2	MYH2_HUMAN	Generic binding protein			Myosin-2		Genomic; Proteomic	MYH2
451		MyHC	MYH2	MYH2_HUMAN	Generic binding protein			10-gene expression squamous cell carcinoma panel		Genomic	COL6A2 variant 2C2; CXCL13; GAS1; KLK10; KRT14; MMP1 variant 1; MYH2; SFTPB; TPM3 variant 1; TSPYL5
452		MyHC	MYH3	MYH3_HUMAN	Generic binding protein			Myosin-3		Genomic; Proteomic	MYH3
453		MyHC	MYH3	MYH3_HUMAN	Generic binding protein			588-gene expression liposarcoma panel		Genomic	ABCA8; ABCC6; ABLIM1 variant 1; ACACB; ACAT1; ACOT9 variant 1; ACOX2; ACSL1; ACTC1; ACTN1 variant 1; ACTN4; ACY1; ADAM19 variant 1; ADH1B; ADIPOQ variant 2; ADORA2B; ADRB2; AGPAT2 variant 1; AGTR1; ALDH1A1; AMOTL2; ANGPT1 variant 1; ANK2 variant 1; AOC3; APOD; APP variant 1; AQP7; ARID1A variant 1; ARIH1; ASPM; ASPN variant 1; ASS1 variant 1; ATAD2; ATP1A2; ATP1B1; ATP2A2 variant 2; AURKA variant…
454		MyHC	MYH4	MYH4_HUMAN	Generic binding protein
455		MyHC	MYH6	MYH6_HUMAN	Generic binding protein			Myosin-6		Genomic; Proteomic	MYH6
456	MYH7	MyHC	MYH7	MYH7_HUMAN	Generic binding protein			Myosin-7		Genomic	MYH7	-0.952778	5e-05
457		MyHC	MYH8	MYH8_HUMAN	Generic binding protein			Myosin-8		Genomic; Proteomic	MYH8
458		MyHC	MYH8	MYH8_HUMAN	Generic binding protein			15-gene expression nerve and muscle disorders panel		Genomic	ACTA2 variant 1; ACTA2 variant 2; CAB39L variant 1; EXTL1; F2R; GLT25D2; IDI2; IL32 variant 1; IL32 variant 4; LBP; MYH8; OXCT1; PFN2 variant 1; SAMHD1; TECRL; nj
459		MyHC	MYH9	MYH9_HUMAN	Generic binding protein			Myosin-9		Genomic; Proteomic	MYH9
460		MyHC	MYH9	MYH9_HUMAN	Generic binding protein			367-gene expression 1-microRNA breast cancer panel		Genomic	ABCA3; ABCC4 variant 1; ACSL3 variant 1; ACSL3 variant 2; ACTA2 variant 2; ACTG2; ACVR1; ADAM8; ADAMTS12; ADORA2A; ADRBK2; AGPAT2 variant 1; AIFM2 variant 2; AIM2; AKAP2 variant 1; ANKRD22; ANO1; ANXA7 variant 1; AOC3; APOE; AQP1 variant 1; BGN; BIRC3; BOC; BTN3A1 variant 1; BTN3A3 variant 2; BUB3 variant 1; C12orf11; C1RL; C1S variant 1; C1orf116 variant 1; CADM1 variant 1; CALD1; CAPN2; CAPN5; …
461		MyHC	MYH9	MYH9_HUMAN	Generic binding protein			786-gene expression cancer panel		Genomic	ABHD2 variant 1; ACSL5 variant 1; ADAM12 long variant; ADAMTS1; ADAMTS14 variant 1; ADAMTS2 variant 1; ADAMTS6; ADAMTS9; ADAMTSL2; AEBP1; AGTRL1; AHR; AK3L1 variant 1; AKAP12 variant 1; AKR1C1; AKR1C2 variant 1; ALDH1A1; ALDH1L2; AMPH variant 1; ANGPTL2; ANK3 variant 1; ANPEP; ANTXR1; APCDD1; APOD; AQP1 variant 1; ARHGAP25 variant 1; ARHGAP6 variant 1; ARL7; ASNS variant 1; ASS1 variant 1; ATF5 v…
462		Myocardin	MYOCD	MYCD_HUMAN	Transcription factor	Myocardin		Myocardin		Genomic	MYOCD
463		Myocardin	MYOCD	MYCD_HUMAN	Transcription factor	Myocardin		85-gene expression ovarian cancer panel		Genomic	ADH1B; ARX; C13orf30; C14orf105; C20orf85; CADPS variant 1; CCDC39; CDKN2A variant 4; CDKN2A variant 1; CLDN6; COL11A1 variant A; COLEC11 variant 2; CRISP3; CTCFL; CYP24A1; DHRS2 variant 1; DLK1 variant 1; DNAI2; DPP10 variant 1; DPP6 variant 1; EPYC; EYA4 variant 1; FABP4; FGF3; FLG; GAD1 variant GAD67; GBA3 variant 1; GREM1 variant 1; HABP2; HNT variant 1; HOXA9; KCNJ16 variant 1; LIX1; LUM; MA…
464	MB	Myoglobin	MB	MYG_HUMAN	Generic binding protein	Myoglobin		Myoglobin		Proteomic	MB	-0.558231	0.0091
465	MB	Myoglobin	MB	MYG_HUMAN	Generic binding protein	Myoglobin		OvaCheck		Proteomic	APOA1; APOC3; CCL3; CRP; EGFR variant 1; EGFR variant 3; IL18 variant 1; IL6; MB; MUC1; MUC16; TNC	-0.558231	0.0091
466	MB	Myoglobin	MB	MYG_HUMAN	Generic binding protein	Myoglobin		77-gene expression hepatotoxicity panel		Genomic	AGER variant 1; AHNAK variant 1; ANGPTL4 variant 1; BHLHE41; C; C9orf47 variant 1; CCR2 variant A; CCR2B variant B; CDH7 variant b; CTNNA3 variant 1; CXCL5; DMXL1; DR1; DRD1IP; EMP1; ETV5; FGFR2 variant 1; GJB1 variant 2; GM2A; GPRC5B; IP6K3 variant 1; ITGB2 variant 1; JMJD2B; LCA5; LFNG; MAGI1 variant 1; MB; MDN1; MMAB; NFE2 variant 1; NMBR; PCK1; PEX11A; PKP2 variant 2b; PLA1A; RASEF; RASSF4 va…	-0.558231	0.0091
467	MB	Myoglobin	MB	MYG_HUMAN	Generic binding protein	Myoglobin		89-protein neurological alzheimer's panel		Proteomic	A2M; ACPP variant 1; ADIPOQ variant 2; AFP; APCS; APOA1; APOC3; APOH; B2M; BDNF variant 3; BDNF variant 4; C3; CALCA variant 1; CCL11; CCL2; CCL22; CCL3; CCL4 variant 1; CCL5; CD40 variant 1; CD40LG; CEACAM5 variant 1; CGA; CKB; CKM; CLEC11A; CRP; CSF2; CSF3 variant 1; CXCL5; EDN1 variant 1; EGF; EPO; F3 variant 1; F7; FABP7; FGB; FGF2; FGG variant a; FTH1; FTL; GH1 variant 1; GOT1; GOT2; GSTK1 v…	-0.558231	0.0091
468	MB	Myoglobin	MB	MYG_HUMAN	Generic binding protein	Myoglobin		13-gene expression lung cancer panel		Genomic	ATP1B1; EDN3 variant 1; FAM64A variant 1; FOSL2; HEXIM1; IKBKAP; L1CAM variant 1; MB; MDM2 variant 1; STMN2; UMPS variant 1; ZNF236	-0.558231	0.0091
469	MB	Myoglobin	MB	MYG_HUMAN	Generic binding protein	Myoglobin		15-gene expression lung cancer panel		Genomic	ATP1A1; EDN3 variant 1; FAM64A variant 1; FOSL2; HEXIM1; IKBKAP; MB; MDM2 variant 1; MLANA; MYT1L; STMN2; TRIM14 variant 1; UMPS variant 1; VCAM1 variant 1; ZNF236	-0.558231	0.0091
470	MB	Myoglobin	MB	MYG_HUMAN	Generic binding protein	Myoglobin		Epithelial-mesenchymal transition gene signature		Genomic	ACTN1 variant 1; ACTN1 variant 2; AGR2; AKAP12 variant 1; ALCAM; AP1M2; AXL variant 1; AXL variant 2; BSPRY; CCL2; CDH1; CDH2; CEP170 variant alpha; CLDN3; CLDN4; CNN3; CYP4X1; DNMT3A variant 1; DNMT3A variant 3; DSG3; DSP variant 1; DSP variant 2; DSPP; EFNB2; EHF; ELF3 variant 1; ELF5 variant 1; ELF5 variant 2; ERBB3 variant 1; ETV5; FLRT3 variant 1; FOSB; FOSL1; FOXC1; FXYD5 variant 2; GPD1L; …	-0.558231	0.0091
471	MB	Myoglobin	MB	MYG_HUMAN	Generic binding protein	Myoglobin		27-gene expression leukemia panel		Genomic	ALDH1L2; C10orf10; C3orf14; CALCRL variant 1; CPEB4; CTH variant 1; EDN1 variant 1; EDN1 variant 2; EFEMP1 variant 1; EFEMP1 variant 2; FAIM3 variant 1; FAM105A; FAM111B; FNBP1; HOOK1; LAPTM5; LY86; MB; MCTP1 variant L; MKX variant 1; PARP15 variant 1; PDK4; PECAM1; PLEKHF2; RNU5D-1; SLC15A2 variant 1; TCN2; TNFAIP3 variant 1; TNFAIP3 variant 2; TNFAIP3 variant 3; VSIG2; WARS variant 1	-0.558231	0.0091
472		NCOA6 (TRBP)	NCOA6	NCOA6_HUMAN	Generic binding protein	Nuclear receptor coactivator 6		Nuclear receptor coactivator 6		Genomic	HOXA7; NCOA6
473		NCOA6 (TRBP)	NCOA6	NCOA6_HUMAN	Generic binding protein	Nuclear receptor coactivator 6		14-gene expression oral cancer panel		Genomic	AURKA variant 1; BMI1; CCNB1; CENPA; CEP55; DNMT1 variant 2; DNMT3B variant 1; DNMT3B variant 2; FOXM1 variant 2; HELLS; ITGB1; IVL; MAPK8 variant JNK1-a2; NCOA6; NEK2 variant 1
474		NCOA6 (TRBP)	NCOA6	NCOA6_HUMAN	Generic binding protein	Nuclear receptor coactivator 6		5-gene expression gastric cancer -panel		Genomic	BCL2L13; COBLL1; DDB1; HOXA7; KDM2A variant 1; NCOA6
475		NF-AT2(NFATC1)	NFATC1	NFAC1_HUMAN	Transcription factor	Nuclear factor of activated T-cells, cytoplasmic 1		Nuclear factor of activated T-cells, cytoplasmic 1		Genomic; Proteomic	NFATC1 variant 1; NFATC1 variant B
476		NF-AT3(NFATC4)	NFATC4	NFAC4_HUMAN	Transcription factor	Nuclear factor of activated T-cells, cytoplasmic 4		Nuclear factor of activated T-cells, cytoplasmic 4		Genomic	NFATC4
477		NF-AT3(NFATC4)	NFATC4	NFAC4_HUMAN	Transcription factor	Nuclear factor of activated T-cells, cytoplasmic 4		277-gene expression lung cancer panel		Genomic	ACTA2 variant 2; ACTC1; ACTG1; ADAM10; ADAM12 long variant; ADAM17; ADAM19 variant 1; ADAM8; ADCY6 variant 1; ADORA2B; ADPN; ADRBK2; AEN; ALOX15B variant d; AREG; ASAP3 variant 1; ATF2 variant 1; ATP2C2; BCAR3; BMPR2 variant 1; BPGM variant 2; CALML5; CASP1 variant alpha; CASP4 variant alpha; CAT; CCNA1 variant 1; CCNB2; CCND1; CCND2; CD3EAP; CDC42; CDH3; CENPF; CHODL variant 1; CHODL variant 2; …
478		NF-AT4(NFATC3)	NFATC3	NFAC3_HUMAN	Transcription factor	Nuclear factor of activated T-cells, cytoplasmic 3		Nuclear factor of activated T-cells, cytoplasmic 3		Genomic	NFATC3 variant 1
479		NF-AT4(NFATC3)	NFATC3	NFAC3_HUMAN	Transcription factor	Nuclear factor of activated T-cells, cytoplasmic 3		421-gene expression lung cancer panel		Genomic	AARS; ABCA1; ABLIM1 variant 1; ACOT1; ACOX1 variant 1; ACSS1; ADA; ADCY4; ADM; AHSA1; AIM2; AKR1A1 variant 2; AKR1B1; ALG9 variant 1; ANKK1; APEX1; APOL3 alpha/d variant; APRT; ARIH2; ATIC; ATP10B; ATP1A1; ATP5A1 variant 2; B4GALT5; BCL11B variant 1; BCL6 variant 1; BTN3A2 variant 1; C20orf3; C21orf2; CA4; CALM1 variant 1; CALM2; CALM3; CCR2 variant A; CCR2B variant B; CCT7 variant 1; CD40LG; CD5…
480		NF-AT4(NFATC3)	NFATC3	NFAC3_HUMAN	Transcription factor	Nuclear factor of activated T-cells, cytoplasmic 3		79-gene expression breast cancer panel		Genomic	ABCC10; ACOX1 variant 1; ACTG1; AGMAT; ANKRD11; ANXA7 variant 1; ANXA7 variant 2; ARPC2 variant 1; ATF2 variant 1; ATP7A; AUTS2; BCKDK variant 1; CANX variant 1; CD72; CRK variant I; CRK variant II; CTBP2 variant 2; CTSA variant 1; CUL2 variant 3; DAB2; DAB2 variant 2; DNAJB6 variant 1; DNAJB6 variant 2; DYNC2LI1 variant 1; EHD1; ESF1 variant 1; FOLR1; FTSJ2; GABPB1 variant beta 1; HSN2; HSP90B1;…
481		NKX26	NKX2-6	NKX26_HUMAN	Transcription factor	Homeobox protein Nkx-2.6		Homeobox protein Nkx-2.6		Genomic; Proteomic	NKX2-6
482		NOTCH1 (NEXT)	NOTCH1	NOTCH1(NEXT)_(HUMAN)	Generic binding protein	Notch1 extracellular truncation		Neurogenic locus notch homolog protein 1		Genomic; Proteomic	NOTCH1
483		NOTCH1 (NEXT)	NOTCH1	NOTCH1(NEXT)_(HUMAN)	Generic binding protein	Notch1 extracellular truncation		163-gene expression colon cancer panel		Genomic	ABHD2 variant 1; AKAP12 variant 1; ALCAM; ANXA1; ANXA2 variant 1; APOE; Adam19; BGN; BHLHB2; BID variant 1; BID variant 2; BNIP3L; CD59 variant 1; CEBPB; COL5A2; CPT2; CTGF; CTSB variant 1; CXCL16 variant 1; CYR61; DAF; DCBLD2; DDIT4; DLEU1; DNAJA3; DUSP10 variant 1; DUSP5; DUSP6 variant 1; DYNLL2; ERRFI1; FHL2; FN1 variant 1; FN1 variant 3; FOLR1; GADD45B; GEMIN4; GEMIN6; GMNN; GPNMB variant 2; …
484		NOTCH1 (NEXT)	NOTCH1	NOTCH1(NEXT)_(HUMAN)	Generic binding protein	Notch1 extracellular truncation		188-gene expression breast cancer panel		Genomic	ABAT variant 1; ADCY1; ANXA9; APRT; ARMCX2; ASPH variant 1; Adam19; BCL11A variant 1; BIRC5 variant 1; BTG2; BTN3A2 variant 1; BTRC variant 1; C16orf61; C2orf54 vaiant 1; CA12 variant 1; CALML5; CCL18; CDCA3; CDK1 variant 1; CDT1; CELSR2; CEP55; CLCA2; CLSTN2; COX6C; CRYAB; CTSC variant 1; CTSC variant 2; CX3CL1; CYP2B6; CYP4F8; DLG5; DLG7; DNALI1; DSC2 variant Dsc2a; DUSP6 variant 1; EGFR varian…
485		NOTCH1 (NEXT)	NOTCH1	NOTCH1(NEXT)_(HUMAN)	Generic binding protein	Notch1 extracellular truncation		588-gene expression liposarcoma panel		Genomic	ABCA8; ABCC6; ABLIM1 variant 1; ACACB; ACAT1; ACOT9 variant 1; ACOX2; ACSL1; ACTC1; ACTN1 variant 1; ACTN4; ACY1; ADAM19 variant 1; ADH1B; ADIPOQ variant 2; ADORA2B; ADRB2; AGPAT2 variant 1; AGTR1; ALDH1A1; AMOTL2; ANGPT1 variant 1; ANK2 variant 1; AOC3; APOD; APP variant 1; AQP7; ARID1A variant 1; ARIH1; ASPM; ASPN variant 1; ASS1 variant 1; ATAD2; ATP1A2; ATP1B1; ATP2A2 variant 2; AURKA variant…
486		NOTCH1 (NEXT)	NOTCH1	NOTCH1(NEXT)_(HUMAN)	Generic binding protein	Notch1 extracellular truncation		5-gene expression hepatocellular cancer panel		Genomic; Proteomic	KRT19; NOTCH1; RAMP3; RAN; TAF9 variant 4
487		NOTCH1 (NEXT)	NOTCH1	NOTCH1(NEXT)_(HUMAN)	Generic binding protein	Notch1 extracellular truncation		138-gene expression breast cancer panel		Genomic	ABCC5 variant 1; ABHD5; ACLY variant 1; ACOT7 variant hBACHb; ALG8 variant 1; ANO1; AP1G1 variant 1; APEX2; ARG2; ASAP2 variant 1; ASPM; ATAD2; ATP9A; BACH1 variant 1; BACH1 variant 2; BLM; BOP1; BRCA1 variant 3; BRCA1 variant BRCA1a; BRCA1, variant 2; C15orf63 variant 1; CCNE1; CCNE2; CCNF; CCT5; CD2AP; CDC25A variant 1; CDC45L; CDC7 variant 1; CDK2 variant 1; CENPA; CENPE variant 1; CENPF; CEP5…
488		NOTCH1 (NEXT)	NOTCH1	NOTCH1(NEXT)_(HUMAN)	Generic binding protein	Notch1 extracellular truncation		16-gene polymorphism myelodysplastic syndrome panel		Genomic	ASXL1 variant 1; CEBPA; DNMT3A variant 1; DNMT3A variant 3; EZH2 variant 1; EZH2 variant 2; EZH2 variant 3; EZH2 variant 4; FLT3; IDH1 variant 1; IDH2; JAK2; KRAS variant a; KRAS variant b; NOTCH1; NPM1 variant 1; NRAS; PTPN11 variant 1; RUNX1 variant 1; RUNX1 variant 2; RUNX1 variant 3; TET2 variant 1; TP53 variant 1; TP53 variant 2; TP53 variant 3; TP53 variant 4; TP53 variant 5; TP53 variant 6…
489		NOTCH1 (NICD)	NOTCH1	NOTCH1 (NICD)_(HUMAN)	Transcription factor	Notch1 intracellular domain		Neurogenic locus notch homolog protein 1		Genomic; Proteomic	NOTCH1
490		NOTCH1 (NICD)	NOTCH1	NOTCH1 (NICD)_(HUMAN)	Transcription factor	Notch1 intracellular domain		163-gene expression colon cancer panel		Genomic	ABHD2 variant 1; AKAP12 variant 1; ALCAM; ANXA1; ANXA2 variant 1; APOE; Adam19; BGN; BHLHB2; BID variant 1; BID variant 2; BNIP3L; CD59 variant 1; CEBPB; COL5A2; CPT2; CTGF; CTSB variant 1; CXCL16 variant 1; CYR61; DAF; DCBLD2; DDIT4; DLEU1; DNAJA3; DUSP10 variant 1; DUSP5; DUSP6 variant 1; DYNLL2; ERRFI1; FHL2; FN1 variant 1; FN1 variant 3; FOLR1; GADD45B; GEMIN4; GEMIN6; GMNN; GPNMB variant 2; …
491		NOTCH1 (NICD)	NOTCH1	NOTCH1 (NICD)_(HUMAN)	Transcription factor	Notch1 intracellular domain		188-gene expression breast cancer panel		Genomic	ABAT variant 1; ADCY1; ANXA9; APRT; ARMCX2; ASPH variant 1; Adam19; BCL11A variant 1; BIRC5 variant 1; BTG2; BTN3A2 variant 1; BTRC variant 1; C16orf61; C2orf54 vaiant 1; CA12 variant 1; CALML5; CCL18; CDCA3; CDK1 variant 1; CDT1; CELSR2; CEP55; CLCA2; CLSTN2; COX6C; CRYAB; CTSC variant 1; CTSC variant 2; CX3CL1; CYP2B6; CYP4F8; DLG5; DLG7; DNALI1; DSC2 variant Dsc2a; DUSP6 variant 1; EGFR varian…
492		NOTCH1 (NICD)	NOTCH1	NOTCH1 (NICD)_(HUMAN)	Transcription factor	Notch1 intracellular domain		588-gene expression liposarcoma panel		Genomic	ABCA8; ABCC6; ABLIM1 variant 1; ACACB; ACAT1; ACOT9 variant 1; ACOX2; ACSL1; ACTC1; ACTN1 variant 1; ACTN4; ACY1; ADAM19 variant 1; ADH1B; ADIPOQ variant 2; ADORA2B; ADRB2; AGPAT2 variant 1; AGTR1; ALDH1A1; AMOTL2; ANGPT1 variant 1; ANK2 variant 1; AOC3; APOD; APP variant 1; AQP7; ARID1A variant 1; ARIH1; ASPM; ASPN variant 1; ASS1 variant 1; ATAD2; ATP1A2; ATP1B1; ATP2A2 variant 2; AURKA variant…
493		NOTCH1 (NICD)	NOTCH1	NOTCH1 (NICD)_(HUMAN)	Transcription factor	Notch1 intracellular domain		5-gene expression hepatocellular cancer panel		Genomic; Proteomic	KRT19; NOTCH1; RAMP3; RAN; TAF9 variant 4
494		NOTCH1 (NICD)	NOTCH1	NOTCH1 (NICD)_(HUMAN)	Transcription factor	Notch1 intracellular domain		138-gene expression breast cancer panel		Genomic	ABCC5 variant 1; ABHD5; ACLY variant 1; ACOT7 variant hBACHb; ALG8 variant 1; ANO1; AP1G1 variant 1; APEX2; ARG2; ASAP2 variant 1; ASPM; ATAD2; ATP9A; BACH1 variant 1; BACH1 variant 2; BLM; BOP1; BRCA1 variant 3; BRCA1 variant BRCA1a; BRCA1, variant 2; C15orf63 variant 1; CCNE1; CCNE2; CCNF; CCT5; CD2AP; CDC25A variant 1; CDC45L; CDC7 variant 1; CDK2 variant 1; CENPA; CENPE variant 1; CENPF; CEP5…
495		NOTCH1 (NICD)	NOTCH1	NOTCH1 (NICD)_(HUMAN)	Transcription factor	Notch1 intracellular domain		16-gene polymorphism myelodysplastic syndrome panel		Genomic	ASXL1 variant 1; CEBPA; DNMT3A variant 1; DNMT3A variant 3; EZH2 variant 1; EZH2 variant 2; EZH2 variant 3; EZH2 variant 4; FLT3; IDH1 variant 1; IDH2; JAK2; KRAS variant a; KRAS variant b; NOTCH1; NPM1 variant 1; NRAS; PTPN11 variant 1; RUNX1 variant 1; RUNX1 variant 2; RUNX1 variant 3; TET2 variant 1; TP53 variant 1; TP53 variant 2; TP53 variant 3; TP53 variant 4; TP53 variant 5; TP53 variant 6…
496		NOTCH1 receptor	NOTCH1	NOTCH1 receptor_(HUMAN)	Generic receptor	NOTCH1 receptor		Neurogenic locus notch homolog protein 1		Genomic; Proteomic	NOTCH1
497		NOTCH1 receptor	NOTCH1	NOTCH1 receptor_(HUMAN)	Generic receptor	NOTCH1 receptor		163-gene expression colon cancer panel		Genomic	ABHD2 variant 1; AKAP12 variant 1; ALCAM; ANXA1; ANXA2 variant 1; APOE; Adam19; BGN; BHLHB2; BID variant 1; BID variant 2; BNIP3L; CD59 variant 1; CEBPB; COL5A2; CPT2; CTGF; CTSB variant 1; CXCL16 variant 1; CYR61; DAF; DCBLD2; DDIT4; DLEU1; DNAJA3; DUSP10 variant 1; DUSP5; DUSP6 variant 1; DYNLL2; ERRFI1; FHL2; FN1 variant 1; FN1 variant 3; FOLR1; GADD45B; GEMIN4; GEMIN6; GMNN; GPNMB variant 2; …
498		NOTCH1 receptor	NOTCH1	NOTCH1 receptor_(HUMAN)	Generic receptor	NOTCH1 receptor		188-gene expression breast cancer panel		Genomic	ABAT variant 1; ADCY1; ANXA9; APRT; ARMCX2; ASPH variant 1; Adam19; BCL11A variant 1; BIRC5 variant 1; BTG2; BTN3A2 variant 1; BTRC variant 1; C16orf61; C2orf54 vaiant 1; CA12 variant 1; CALML5; CCL18; CDCA3; CDK1 variant 1; CDT1; CELSR2; CEP55; CLCA2; CLSTN2; COX6C; CRYAB; CTSC variant 1; CTSC variant 2; CX3CL1; CYP2B6; CYP4F8; DLG5; DLG7; DNALI1; DSC2 variant Dsc2a; DUSP6 variant 1; EGFR varian…
499		NOTCH1 receptor	NOTCH1	NOTCH1 receptor_(HUMAN)	Generic receptor	NOTCH1 receptor		588-gene expression liposarcoma panel		Genomic	ABCA8; ABCC6; ABLIM1 variant 1; ACACB; ACAT1; ACOT9 variant 1; ACOX2; ACSL1; ACTC1; ACTN1 variant 1; ACTN4; ACY1; ADAM19 variant 1; ADH1B; ADIPOQ variant 2; ADORA2B; ADRB2; AGPAT2 variant 1; AGTR1; ALDH1A1; AMOTL2; ANGPT1 variant 1; ANK2 variant 1; AOC3; APOD; APP variant 1; AQP7; ARID1A variant 1; ARIH1; ASPM; ASPN variant 1; ASS1 variant 1; ATAD2; ATP1A2; ATP1B1; ATP2A2 variant 2; AURKA variant…
500		NOTCH1 receptor	NOTCH1	NOTCH1 receptor_(HUMAN)	Generic receptor	NOTCH1 receptor		5-gene expression hepatocellular cancer panel		Genomic; Proteomic	KRT19; NOTCH1; RAMP3; RAN; TAF9 variant 4
501		NOTCH1 receptor	NOTCH1	NOTCH1 receptor_(HUMAN)	Generic receptor	NOTCH1 receptor		138-gene expression breast cancer panel		Genomic	ABCC5 variant 1; ABHD5; ACLY variant 1; ACOT7 variant hBACHb; ALG8 variant 1; ANO1; AP1G1 variant 1; APEX2; ARG2; ASAP2 variant 1; ASPM; ATAD2; ATP9A; BACH1 variant 1; BACH1 variant 2; BLM; BOP1; BRCA1 variant 3; BRCA1 variant BRCA1a; BRCA1, variant 2; C15orf63 variant 1; CCNE1; CCNE2; CCNF; CCT5; CD2AP; CDC25A variant 1; CDC45L; CDC7 variant 1; CDK2 variant 1; CENPA; CENPE variant 1; CENPF; CEP5…
502		NOTCH1 receptor	NOTCH1	NOTCH1 receptor_(HUMAN)	Generic receptor	NOTCH1 receptor		16-gene polymorphism myelodysplastic syndrome panel		Genomic	ASXL1 variant 1; CEBPA; DNMT3A variant 1; DNMT3A variant 3; EZH2 variant 1; EZH2 variant 2; EZH2 variant 3; EZH2 variant 4; FLT3; IDH1 variant 1; IDH2; JAK2; KRAS variant a; KRAS variant b; NOTCH1; NPM1 variant 1; NRAS; PTPN11 variant 1; RUNX1 variant 1; RUNX1 variant 2; RUNX1 variant 3; TET2 variant 1; TP53 variant 1; TP53 variant 2; TP53 variant 3; TP53 variant 4; TP53 variant 5; TP53 variant 6…
503		NOTCH1 receptor = NOTCH1 (NEXT)			Reaction
504		NOTCH1(NEXT) = NOTCH1(NICD)			Reaction
505		Neuropilin-2	NRP2	NRP2_HUMAN	Generic receptor	Neuropilin-2		Neuropilin-2		Genomic; Proteomic	NRP2 variant 1
506		Norfenefrine extracellular region		Norfenefrine	Compound	Norfenefrine
507		PAX3	PAX3	PAX3_HUMAN	Transcription factor	Paired box protein Pax-3		Paired box protein Pax-3		Genomic; Proteomic	PAX3
508		PECAM1	PECAM1	PECA1_HUMAN	Generic binding protein	Platelet endothelial cell adhesion molecule		Platelet endothelial cell adhesion molecule		Genomic; Proteomic	PECAM1
509		PECAM1	PECAM1	PECA1_HUMAN	Generic binding protein	Platelet endothelial cell adhesion molecule		Epithelial-mesenchymal transition gene signature		Genomic	ACTN1 variant 1; ACTN1 variant 2; AGR2; AKAP12 variant 1; ALCAM; AP1M2; AXL variant 1; AXL variant 2; BSPRY; CCL2; CDH1; CDH2; CEP170 variant alpha; CLDN3; CLDN4; CNN3; CYP4X1; DNMT3A variant 1; DNMT3A variant 3; DSG3; DSP variant 1; DSP variant 2; DSPP; EFNB2; EHF; ELF3 variant 1; ELF5 variant 1; ELF5 variant 2; ERBB3 variant 1; ETV5; FLRT3 variant 1; FOSB; FOSL1; FOXC1; FXYD5 variant 2; GPD1L; …
510		PECAM1	PECAM1	PECA1_HUMAN	Generic binding protein	Platelet endothelial cell adhesion molecule		27-gene expression leukemia panel		Genomic	ALDH1L2; C10orf10; C3orf14; CALCRL variant 1; CPEB4; CTH variant 1; EDN1 variant 1; EDN1 variant 2; EFEMP1 variant 1; EFEMP1 variant 2; FAIM3 variant 1; FAM105A; FAM111B; FNBP1; HOOK1; LAPTM5; LY86; MB; MCTP1 variant L; MKX variant 1; PARP15 variant 1; PDK4; PECAM1; PLEKHF2; RNU5D-1; SLC15A2 variant 1; TCN2; TNFAIP3 variant 1; TNFAIP3 variant 2; TNFAIP3 variant 3; VSIG2; WARS variant 1
511		PECAM1	PECAM1	PECA1_HUMAN	Generic binding protein	Platelet endothelial cell adhesion molecule		8-gene expression colorectal cancer panel		Genomic	BANK1 variant 1; CDA; CTSL variant 1; GCK variant 1; MMP9; PECAM1; PIP4K2B; TUG1
512		PKA-cat (cAMP-dependent)	PRKACA	KAPCA_HUMAN	Protein kinase			cAMP-dependent protein kinase catalytic subunit alpha		Genomic; Proteomic	PRKACA variant 1; PRKACA variant 2
513		PKA-cat (cAMP-dependent)	PRKACA	KAPCA_HUMAN	Protein kinase			37-gene expression lupus panel		Genomic	CCL2; CCL3; CCR1; CD163 variant 1; CDKN1C; CXCL1; DUSP1; EP300; FCGR1A; FCGR2A variant 2; FCGR2B variant 1; FOS; IFI35; IFIT1 variant 2; IFIT3; IFITM1; IL1B; IL1R2 variant 1; IL1RN variant 1; IL8; JUN; MAP2K3 variant B; MAP2K6; MX1; NFAT5 transcript variant 1; NFKBIA; OAS1 variant 2; PRKACA variant 1; PRKACA variant 2; PRKACB variant 1; SMAD3; SOCS1; SOCS3; STAT1 variant alpha; STAT2 variant 1
514		PKA-cat (cAMP-dependent)	PRKACB	KAPCB_HUMAN	Protein kinase			cAMP-dependent protein kinase catalytic subunit beta		Genomic	PRKACB variant 1
515		PKA-cat (cAMP-dependent)	PRKACB	KAPCB_HUMAN	Protein kinase			59-gene expression neuroblastoma panel		Genomic	AHCY; AKR1C1; ARHGEF7 variant 3; BIRC5 variant 1; CADM1 variant 1; CAMTA1; CD44 variant 1; CDCA5; CDKN3 variant 1; CHD5; CLSTN1; DDC; DPYSL3; ECEL1; ELAVL4 variant 1; EPB41L3; EPHA5 variant 1; FYN variant 1; GNB1; HCFC1; HIVEP2; INPP1; MAP2K4; MAP7 variant 4; MAPT variant 1; MCM7 variant 1; MTSS1; MYCN; NCAN; NHLH2; NME1 variant 1; NRCAM; NTRK1 variant 2; ODC1; PAICS variant 1; PIK3R1 variant 1; …
516		PKA-cat (cAMP-dependent)	PRKACB	KAPCB_HUMAN	Protein kinase			42-gene expression neuroblastoma panel		Genomic	AHCY; AKR1C1; ARHGEF7 variant 3; BIRC5 variant 1; CADM1 variant 1; CDCA5; CDKN3 variant 1; CLSTN1; DDC; DPYSL3; ECEL1; EPB41L3; EPHA5 variant 1; FYN variant 1; GNB1; HIVEP2; INPP1; MAP7 variant 4; MAPT variant 1; MCM2; MYCN; NCAN; NME1 variant 1; NRCAM; NTRK1 variant 2; ODC1; PAICS variant 1; PLAGL1 variant 3; PMP22; PRKACB variant 1; PRKCZ variant 1; PTN; PTPRN2 variant 1; SCG2; SLC25A5; TYMS; U…
517		PKA-cat (cAMP-dependent)	PRKACB	KAPCB_HUMAN	Protein kinase			37-gene expression lupus panel		Genomic	CCL2; CCL3; CCR1; CD163 variant 1; CDKN1C; CXCL1; DUSP1; EP300; FCGR1A; FCGR2A variant 2; FCGR2B variant 1; FOS; IFI35; IFIT1 variant 2; IFIT3; IFITM1; IL1B; IL1R2 variant 1; IL1RN variant 1; IL8; JUN; MAP2K3 variant B; MAP2K6; MX1; NFAT5 transcript variant 1; NFKBIA; OAS1 variant 2; PRKACA variant 1; PRKACA variant 2; PRKACB variant 1; SMAD3; SOCS1; SOCS3; STAT1 variant alpha; STAT2 variant 1
518		PKA-cat (cAMP-dependent)	PRKACB	KAPCB_HUMAN	Protein kinase			786-gene expression cancer panel		Genomic	ABHD2 variant 1; ACSL5 variant 1; ADAM12 long variant; ADAMTS1; ADAMTS14 variant 1; ADAMTS2 variant 1; ADAMTS6; ADAMTS9; ADAMTSL2; AEBP1; AGTRL1; AHR; AK3L1 variant 1; AKAP12 variant 1; AKR1C1; AKR1C2 variant 1; ALDH1A1; ALDH1L2; AMPH variant 1; ANGPTL2; ANK3 variant 1; ANPEP; ANTXR1; APCDD1; APOD; AQP1 variant 1; ARHGAP25 variant 1; ARHGAP6 variant 1; ARL7; ASNS variant 1; ASS1 variant 1; ATF5 v…
519		PKA-cat (cAMP-dependent)	PRKACB	KAPCB_HUMAN	Protein kinase			47-gene expression ovarian cancer panel		Genomic	AKT1 variant 1; AKT2 variant 1; AKT3 variant 1; BAD; BAX variant beta; BAX variant delta; BCL2L1 variant 1; CDK1 variant 1; EGFR variant 1; EGFR variant 2; EGFR variant 3; EGFR variant 4; GNAS variant 1; GNB1; GNB2; GNB3; GNG11; GNG12; GNG3; GNG4; GNG7; HRAS variant 1; IRS1; MAP2K2; PIK3CA; PIK3CB; PIK3CD; PPM1B variant 1; PPM1D; PPM1F; PPM1G; PPM2C; PRKACB variant 1; PRKAR1A variant 1; PRKAR2A; …
520		PKA-cat (cAMP-dependent)	PRKACB	KAPCB_HUMAN	Protein kinase			47-gene expression cancer panel		Genomic	AKT1 variant 1; AKT2 variant 1; AKT3 variant 1; BAD; BAX variant beta; BAX variant delta; BCL2L1 variant 1; BCL2L1 variant 2; CDK1 variant 1; EGFR variant 1; EGFR variant 2; EGFR variant 3; EGFR variant 4; GNAS variant 1; GNB1; GNB2; GNB3; GNB5 variant 2; GNG10 variant 1; GNG11; GNG12; GNG13; GNG3; GNG4; GNG5; GNG7; HRAS variant 1; IRS1; MAP2K2; PIK3CA; PIK3CB; PIK3CD; PPM1A variant 3; PPM1B vari…
521		PKA-cat (cAMP-dependent)	PRKACG	KAPCG_HUMAN	Protein kinase			cAMP-Dependent protein kinase catalytic subunit gamma		Genomic; Proteomic	PRKACG
522		PKA-cat (cAMP-dependent)	PRKACG	KAPCG_HUMAN	Protein kinase			47-gene expression cancer panel		Genomic	AKT1 variant 1; AKT2 variant 1; AKT3 variant 1; BAD; BAX variant beta; BAX variant delta; BCL2L1 variant 1; BCL2L1 variant 2; CDK1 variant 1; EGFR variant 1; EGFR variant 2; EGFR variant 3; EGFR variant 4; GNAS variant 1; GNB1; GNB2; GNB3; GNB5 variant 2; GNG10 variant 1; GNG11; GNG12; GNG13; GNG3; GNG4; GNG5; GNG7; HRAS variant 1; IRS1; MAP2K2; PIK3CA; PIK3CB; PIK3CD; PPM1A variant 3; PPM1B vari…
523		PKC-alpha	PRKCA	KPCA_HUMAN	Protein kinase	Protein kinase C alpha type		Protein kinase C alpha type		Genomic; Proteomic	PRKCA
524		PKC-alpha	PRKCA	KPCA_HUMAN	Protein kinase	Protein kinase C alpha type		588-gene expression liposarcoma panel		Genomic	ABCA8; ABCC6; ABLIM1 variant 1; ACACB; ACAT1; ACOT9 variant 1; ACOX2; ACSL1; ACTC1; ACTN1 variant 1; ACTN4; ACY1; ADAM19 variant 1; ADH1B; ADIPOQ variant 2; ADORA2B; ADRB2; AGPAT2 variant 1; AGTR1; ALDH1A1; AMOTL2; ANGPT1 variant 1; ANK2 variant 1; AOC3; APOD; APP variant 1; AQP7; ARID1A variant 1; ARIH1; ASPM; ASPN variant 1; ASS1 variant 1; ATAD2; ATP1A2; ATP1B1; ATP2A2 variant 2; AURKA variant…
525		PKC-alpha	PRKCA	KPCA_HUMAN	Protein kinase	Protein kinase C alpha type		47-gene expression ovarian cancer panel		Genomic	AKT1 variant 1; AKT2 variant 1; AKT3 variant 1; BAD; BAX variant beta; BAX variant delta; BCL2L1 variant 1; CDK1 variant 1; EGFR variant 1; EGFR variant 2; EGFR variant 3; EGFR variant 4; GNAS variant 1; GNB1; GNB2; GNB3; GNG11; GNG12; GNG3; GNG4; GNG7; HRAS variant 1; IRS1; MAP2K2; PIK3CA; PIK3CB; PIK3CD; PPM1B variant 1; PPM1D; PPM1F; PPM1G; PPM2C; PRKACB variant 1; PRKAR1A variant 1; PRKAR2A; …
526		PKC-alpha	PRKCA	KPCA_HUMAN	Protein kinase	Protein kinase C alpha type		158-gene expression breast cancer panel		Genomic	ABCD4 variant 1; ADD3 variant 1; ADD3 variant 3; AFP; AFTPH variant 1; ALAS2 variant 1; ANPEP; ARHGAP19 variant 1; ARIH2; ASAP2 variant 1; ATOH8; ATP8B2 variant 1; AXIN2; BIN3; BMP4; BMP4 variant 2; BMP4 variant 3; C11orf57 variant 2; C12orf29; C14orf49; C7orf25 variant 1; CASP6 variant alpha; CD3D variant 1; CD69; CDON; CFL2; CLSTN3; COL8A1 variant 1; COLEC12 variant 1; COMP; CRMP1 variant 1; CT…
527		PKC-alpha	PRKCA	KPCA_HUMAN	Protein kinase	Protein kinase C alpha type		47-gene expression cancer panel		Genomic	AKT1 variant 1; AKT2 variant 1; AKT3 variant 1; BAD; BAX variant beta; BAX variant delta; BCL2L1 variant 1; BCL2L1 variant 2; CDK1 variant 1; EGFR variant 1; EGFR variant 2; EGFR variant 3; EGFR variant 4; GNAS variant 1; GNB1; GNB2; GNB3; GNB5 variant 2; GNG10 variant 1; GNG11; GNG12; GNG13; GNG3; GNG4; GNG5; GNG7; HRAS variant 1; IRS1; MAP2K2; PIK3CA; PIK3CB; PIK3CD; PPM1A variant 3; PPM1B vari…
528		PKC-alpha	PRKCA	KPCA_HUMAN	Protein kinase	Protein kinase C alpha type		9-protein ovarian carcinoma panel		Proteomic	AR variant 1; AR variant 2; BID variant 1; BID variant 2; EEF2; EGFR variant 1; EGFR variant 2; EGFR variant 3; EGFR variant 4; HSPA1A; HSPA1B; MAP2K1; PRKCA; STAT5A; TAZ variant 1; TAZ variant 2
529		PLC-beta1	PLCB1	PLCB1_HUMAN	Generic phospholipase	1-phosphatidylinositol 4,5-bisphosphate phosphodiesterase beta-1	Atiprimod	1-phosphatidylinositol-4,5-bisphosphate phosphodiesterase beta-1		Genomic	PLCB1 variant 1
530		PLC-beta1	PLCB1	PLCB1_HUMAN	Generic phospholipase	1-phosphatidylinositol 4,5-bisphosphate phosphodiesterase beta-1	Atiprimod	4-gene methylation head and neck cancer panel		Genomic	PAX1; PAX5; PLCB1 variant 1; ZIC4
531		PLC-beta3	PLCB3	PLCB3_HUMAN	Generic phospholipase	1-phosphatidylinositol 4,5-bisphosphate phosphodiesterase beta-3		1-Phosphatidylinositol 4,5-bisphosphate phosphodiesterase beta-3		Genomic; Proteomic	PLCB3 variant 1
532		PLC-beta3	PLCB3	PLCB3_HUMAN	Generic phospholipase	1-phosphatidylinositol 4,5-bisphosphate phosphodiesterase beta-3		186-gene expression cirrhosis panel		Genomic	AARS; ABLIM1 variant 1; ACOT2; ACSM3 variant 1; ACTR2 variant 1; ACTR2 variant 2; ADD3 variant 1; ADH5; ADH6 variant 1; ADRA2B; AEBP1; AKAP13 variant 1; AKR1A1 variant 2; AKR1C1; AKR1D1 variant 1; ALAS1; ALDH9A1; ANKRD46 variant 1; ANXA1; ANXA3; AOX1; AR variant 1; AR variant 2; ARF4; ART1; ATP2C1 variant 1; ATP4B; ATP5D variant 1; ATP6AP2; BAIAP2 variant 1; C4BPB; C5; C8B; CALCR variant 2; CCDC6…
533		PLC-gamma	PLCG1	PLCG1_HUMAN	Generic phospholipase			1-phosphatidylinositol-4,5-bisphosphate phosphodiesterase gamma		Proteomic	PLCG1 variant 1; PLCG2
534		PLC-gamma	PLCG1	PLCG1_HUMAN	Generic phospholipase			1-Phosphatidylinositol-4,5-bisphosphate phosphodiesterase gamma-1		Genomic; Proteomic	PLCG1 variant 1
535		PLC-gamma	PLCG1	PLCG1_HUMAN	Generic phospholipase			421-gene expression lung cancer panel		Genomic	AARS; ABCA1; ABLIM1 variant 1; ACOT1; ACOX1 variant 1; ACSS1; ADA; ADCY4; ADM; AHSA1; AIM2; AKR1A1 variant 2; AKR1B1; ALG9 variant 1; ANKK1; APEX1; APOL3 alpha/d variant; APRT; ARIH2; ATIC; ATP10B; ATP1A1; ATP5A1 variant 2; B4GALT5; BCL11B variant 1; BCL6 variant 1; BTN3A2 variant 1; C20orf3; C21orf2; CA4; CALM1 variant 1; CALM2; CALM3; CCR2 variant A; CCR2B variant B; CCT7 variant 1; CD40LG; CD5…
536		PLC-gamma	PLCG1	PLCG1_HUMAN	Generic phospholipase			186-gene expression cirrhosis panel		Genomic	AARS; ABLIM1 variant 1; ACOT2; ACSM3 variant 1; ACTR2 variant 1; ACTR2 variant 2; ADD3 variant 1; ADH5; ADH6 variant 1; ADRA2B; AEBP1; AKAP13 variant 1; AKR1A1 variant 2; AKR1C1; AKR1D1 variant 1; ALAS1; ALDH9A1; ANKRD46 variant 1; ANXA1; ANXA3; AOX1; AR variant 1; AR variant 2; ARF4; ART1; ATP2C1 variant 1; ATP4B; ATP5D variant 1; ATP6AP2; BAIAP2 variant 1; C4BPB; C5; C8B; CALCR variant 2; CCDC6…
537		PLC-gamma	PLCG2	PLCG2_HUMAN	Generic phospholipase			1-phosphatidylinositol-4,5-bisphosphate phosphodiesterase gamma		Proteomic	PLCG1 variant 1; PLCG2
538		PLC-gamma	PLCG2	PLCG2_HUMAN	Generic phospholipase			1-Phosphatidylinositol 4,5-bisphosphate phosphodiesterase gamma-2		Genomic; Proteomic	PLCG2
539		PLC-gamma	PLCG2	PLCG2_HUMAN	Generic phospholipase			421-gene expression lung cancer panel		Genomic	AARS; ABCA1; ABLIM1 variant 1; ACOT1; ACOX1 variant 1; ACSS1; ADA; ADCY4; ADM; AHSA1; AIM2; AKR1A1 variant 2; AKR1B1; ALG9 variant 1; ANKK1; APEX1; APOL3 alpha/d variant; APRT; ARIH2; ATIC; ATP10B; ATP1A1; ATP5A1 variant 2; B4GALT5; BCL11B variant 1; BCL6 variant 1; BTN3A2 variant 1; C20orf3; C21orf2; CA4; CALM1 variant 1; CALM2; CALM3; CCR2 variant A; CCR2B variant B; CCT7 variant 1; CD40LG; CD5…
540		PLC-gamma	PLCG2	PLCG2_HUMAN	Generic phospholipase			186-gene expression cirrhosis panel		Genomic	AARS; ABLIM1 variant 1; ACOT2; ACSM3 variant 1; ACTR2 variant 1; ACTR2 variant 2; ADD3 variant 1; ADH5; ADH6 variant 1; ADRA2B; AEBP1; AKAP13 variant 1; AKR1A1 variant 2; AKR1C1; AKR1D1 variant 1; ALAS1; ALDH9A1; ANKRD46 variant 1; ANXA1; ANXA3; AOX1; AR variant 1; AR variant 2; ARF4; ART1; ATP2C1 variant 1; ATP4B; ATP5D variant 1; ATP6AP2; BAIAP2 variant 1; C4BPB; C5; C8B; CALCR variant 2; CCDC6…
541		PPP2R5D	PPP2R5D	2A5D_HUMAN	Protein phosphatase	Serine/threonine-protein phosphatase 2A 56 kDa regulatory subunit delta isoform		Serine/threonine-protein phosphatase 2A 56 kDa regulatory subunit delta isoform		Genomic; Proteomic	PPP2R5D variant 1
542		PTEN	PTEN	PTEN_HUMAN	Lipid phosphatase	Phosphatidylinositol 3,4,5-trisphosphate 3-phosphatase and dual-specificity protein phosphatase PTEN		Phosphatidylinositol-3,4,5-trisphosphate 3-phosphatase and dual-specificity protein phosphatase PTEN		Genomic; Proteomic	PTEN
543		PTEN	PTEN	PTEN_HUMAN	Lipid phosphatase	Phosphatidylinositol 3,4,5-trisphosphate 3-phosphatase and dual-specificity protein phosphatase PTEN		4-protein prostate cancer panel		Proteomic	CCND1; PTEN; SMAD4; SPP1 variant 1; SPP1 variant 2; SPP1 variant 3; SPP1 variant 5
544		PTEN	PTEN	PTEN_HUMAN	Lipid phosphatase	Phosphatidylinositol 3,4,5-trisphosphate 3-phosphatase and dual-specificity protein phosphatase PTEN		97-gene expression multiple myeloma panel		Genomic	ANXA5; API5 variant 2; ARF6; Adam19; BAD; BAG4; BARD1; BCL6 variant 1; BID variant 1; BID variant 2; BIK; BIRC3; BIRC5 variant 1; BUB1B; CASP2 variant 1; CASP8 variant A; CD40 variant 1; CDK1 variant 1; CLN3 variant 1; CSE1L; CUL1; CUL3; CXCR2 variant 1; CYCS; CYFIP2 variant 3; DEDD variant 1; DGCR6; DIABLO; DNAJA3; DNM1L; EIF2AK2 variant 1; FAF1; FASTKD2; FIS1; FOXO3 variant 1; GPR65; GPX1 varia…
545		PTEN	PTEN	PTEN_HUMAN	Lipid phosphatase	Phosphatidylinositol 3,4,5-trisphosphate 3-phosphatase and dual-specificity protein phosphatase PTEN		421-gene expression lung cancer panel		Genomic	AARS; ABCA1; ABLIM1 variant 1; ACOT1; ACOX1 variant 1; ACSS1; ADA; ADCY4; ADM; AHSA1; AIM2; AKR1A1 variant 2; AKR1B1; ALG9 variant 1; ANKK1; APEX1; APOL3 alpha/d variant; APRT; ARIH2; ATIC; ATP10B; ATP1A1; ATP5A1 variant 2; B4GALT5; BCL11B variant 1; BCL6 variant 1; BTN3A2 variant 1; C20orf3; C21orf2; CA4; CALM1 variant 1; CALM2; CALM3; CCR2 variant A; CCR2B variant B; CCT7 variant 1; CD40LG; CD5…
546		PTEN	PTEN	PTEN_HUMAN	Lipid phosphatase	Phosphatidylinositol 3,4,5-trisphosphate 3-phosphatase and dual-specificity protein phosphatase PTEN		28-gene expression breast cancer panel		Genomic	ABCB1; ABCC2; ABCG2 variant 1; AKT1 variant 1; AURKA variant 1; BAG1; BIRC5 variant 1; BIRC5 variant 3; CCNB1; CD68 variant 1; CDKN1B; CTSL2; ERBB2 variant 1; ERBB2 variant 2; GAPD; GRB7 variant 1; GSTM1 variant 1; GSTM1 variant 2; GUSB; HPRT1; MKI67 variant 1; MLH1 variant 1; MMP11; MYBL2; PGR variant 2; PTEN; RPLP0 variant 1; SCUBE2; SPARC; TFRC variant 1; cvariant alpha
547		PTEN	PTEN	PTEN_HUMAN	Lipid phosphatase	Phosphatidylinositol 3,4,5-trisphosphate 3-phosphatase and dual-specificity protein phosphatase PTEN		6-gene polymorphism breast cancer panel		Genomic	BRCA1 variant BRCA1a; BRCA2; CDH1; CDKN2A variant 4; CDKN2A variant 1; PTEN
548		PTEN	PTEN	PTEN_HUMAN	Lipid phosphatase	Phosphatidylinositol 3,4,5-trisphosphate 3-phosphatase and dual-specificity protein phosphatase PTEN		25-gene polymorphism cancer panel		Genomic	APC variant 1; APC variant 2; APC variant 3; ATM; BARD1; BMPR1A; BRCA1 variant 3; BRCA1 variant BRCA1a; BRCA1, variant 2; BRCA2; BRIP1; CDH1; CDK4; CDKN2; CDKN2A variant 4; CDKN2A variant 1; CDKN2A variant 5; CHEK2 variant 1; CHEK2 variant 3; MLH1 variant 1; MLH1 variant 3; MLH1 variant 4; MLH1 variant 5; MSH2; MSH6; MUTYH variant alpha1; MUTYH variant alpha3; MUTYH variant alpha5; NBN; PALB2; PM…
549		Phospholamban	PLN	PPLA_HUMAN	Generic binding protein	Cardiac phospholamban		Cardiac phospholamban		Genomic; Proteomic	PLN
550		Phospholamban	PLN	PPLA_HUMAN	Generic binding protein	Cardiac phospholamban		69-gene expression uveal melanoma panel		Genomic	CELF2 variant 2; COL9A3; ENPP2 variant 1; ENTPD1 variant 1; HSD17B8; HTATIP2 variant a; HTR2B; HTRA1; IL12RB2; ITPR2; LMCD1; LYRM4 variant 1; MID1 variant 1; MTUS1 variant 1; NEDD9 variant 1; OVOS2; PAM variant 1; PARP8 variant 2; PCDH20; PDE3A variant 1; PHLDA1; PLN; PTGER4; RAB31; ROPN1; SDC2; SLC44A3 variant 1; SYNPR; TIMP3; TNFRSF19 variant 1
551		Phospholamban	PLN	PPLA_HUMAN	Generic binding protein	Cardiac phospholamban		18-gene expression ovarian cancer panel		Genomic	ADORA2B; ATP1B1; ATXN2; BST2; CELA3A; HOXB7; HOXB9; ITPR3; MARCKS; MSLN variant 2; PLN; RAPGEF3; ST5 variant 1
552		Phospholamban	PLN	PPLA_HUMAN	Generic binding protein	Cardiac phospholamban		114-gene expression prostate cancer panel		Genomic	ACTC1; AHNAK2; AP1S2; BCHE; BDNF variant 3; BDNF variant 4; BIN1 variant 8; CADM3 variant 1; CAV1 variant 1; CDC14B variant 2; CDKN1C; CDKN2C variant 1; COL4A2; CRTAC1; CSPG4; DAAM2; DBN1 variant a; DMPK variant 2; DNAJC15; DPYSL3; DYSF; EFEMP1 variant 1; EFEMP1 variant 2; ENAH variant 1; ENAH variant 2; ENO2; EPM2A; FAM131B variant 1; FEZ1; FLNC; FREQ; GABARAPL1; GPM6B variant 1; HDGFRP3; HNRNPD…
553		Plakophilin 2	PKP2	PKP2_HUMAN	Generic binding protein	Plakophilin-2		Plakophilin-2		Genomic; Proteomic	PKP2 variant 2a; PKP2 variant 2b
554		Plakophilin 2	PKP2	PKP2_HUMAN	Generic binding protein	Plakophilin-2		77-gene expression hepatotoxicity panel		Genomic	AGER variant 1; AHNAK variant 1; ANGPTL4 variant 1; BHLHE41; C; C9orf47 variant 1; CCR2 variant A; CCR2B variant B; CDH7 variant b; CTNNA3 variant 1; CXCL5; DMXL1; DR1; DRD1IP; EMP1; ETV5; FGFR2 variant 1; GJB1 variant 2; GM2A; GPRC5B; IP6K3 variant 1; ITGB2 variant 1; JMJD2B; LCA5; LFNG; MAGI1 variant 1; MB; MDN1; MMAB; NFE2 variant 1; NMBR; PCK1; PEX11A; PKP2 variant 2b; PLA1A; RASEF; RASSF4 va…
555		Plakophilin 2	PKP2	PKP2_HUMAN	Generic binding protein	Plakophilin-2		204-gene expression breast cancer panel		Genomic	AARD; ABCA3; ABCC3 variant 1; ABCC3 variant 2; ABLIM2 variant 1; ACER3; ACSS1; ACTA2 variant 1; ACTA2 variant 2; ADH1A; AKR1C3; ALDH3A1; ANKRD20A11P; APC variant 2; APC variant 3; AQP3; ARHGDIB; ARHGEF37; ARHGEF7 variant 3; ARID5B variant 2; ASPM; ATP10B; ATP6V1B1; AURKB; AZGP1; C; C1orf116 variant 1; C22orf18 variant 1; C9orf3 variant 1; CA12 variant 1; CAMK2B variant 1; CAMK2N1; CAT; CCDC69; CC…
556		Polycystin	PKD1	PKD1_HUMAN	Generic channel	Polycystin-1		Polycystin-1		Genomic	PKD1 variant 2
557		Polycystin	PKD1	PKD1_HUMAN	Generic channel	Polycystin-1		51-gene expression gastroenteropancreatic neuroendocrine cancer panel		Genomic	AKAP8L; APLP2 variant 1; ARAF variant 1; ARHGEF40; ATP6V1H variant 1; BNIP3L; BRAF; CD59 variant 1; COMMD9 variant 1; CTGF; ENPP4; FAM131A variant 1; FZD7; GLT8D1 variant 1; HBXAP; HDAC9 variant 1; HDAC9 variant 3; HDAC9 variant 4; HDAC9 variant 5; HDAC9 variant 6; HSF2 variant 1; KRAS variant a; KRAS variant b; LEO1; MAP3K7CL; MKI67 variant 1; MORF4L2 variant 1; NAP1L1 variant 2; NOL3 cytoplasmi…
558		Polycystin	PKD1	PKD1_HUMAN	Generic channel	Polycystin-1		37-gene expression lung adenocarcinoma panel		Genomic	ANO1; CACNA1C variant 18; CACNA1C variant 19; CACNA1D; CACNA2D2 variant 1; CACNB3 variant 1; CLCC1 variant 1; CLCN3; CLIC3; CLIC4; CLIC5; CLIC6; CLU variant 1; KCNAB1 variant 1; KCNAB1 variant 3; KCNAB2 variant 1; KCNAB2 variant 2; KCNJ2; KCNJ8; KCNK1; KCNK3; KCNK5; KCNMB4; KCNQ3; KCNT2; MCOLN1; MCOLN2; MCOLN3; PKD1 variant 1; PKD1 variant 2; PKD2; SCN4B; SCN7A; SCNN1B; SCNN1G; TPCN1 variant 1; T…
559		PtdIns(4,5)P2 intracellular		PtdIns(4,5)P2	Compound group	PtdIns(4,5)P2
560		PtdIns(4,5)P2 intracellular		1-Tridecatetraenoyl-2-tridecatrienoylglycerol 3-phosphoinositol biphosphate	Compound
561		PtdIns(4,5)P2 intracellular		1-Butyroyl-2-docosahexaenoylglycerol 3-phosphoinositol biphosphate	Compound
562		PtdIns(4,5)P2 intracellular		1-Caproyl-2-eicosapentaenoylglycerol 3-phosphoinositol biphosphate	Compound
563		PtdIns(4,5)P2 intracellular		1,2-Dinonadienoylglycerol 3-phosphoinositol biphosphate	Compound
564		PtdIns(4,5)P2 intracellular		1-Capryloyl-2-linoleoylglycerol 3-phosphoinositol biphosphate	Compound
565		PtdIns(4,5)P2 intracellular		1-Decanoyl-2-oleoylglycerol 3-phosphoinositol biphosphate	Compound
566		PtdIns(4,5)P2 intracellular		1,2-Dibutenoylglycerol 3-phosphoinositol biphosphate	Compound
567		PtdIns(4,5)P2 intracellular		1-Decanoyl-2-palmitoleoylglycerol 3-phosphoinositol biphosphate	Compound
568		PtdIns(4,5)P2 intracellular		1-Capryloyl-2-palmitoleoylglycerol 3-phosphoinositol biphosphate	Compound
569		PtdIns(4,5)P2 intracellular		1-Arachidoyl-2-palmitoleoylglycerol 3-phosphoinositol biphosphate	Compound
570		PtdIns(4,5)P2 intracellular		1,2-Ditridecatetraenoylglycerol 3-phosphoinositol biphosphate	Compound
571		PtdIns(4,5)P2 intracellular		1-Tetradecatetraenoyl-2-tetradecatrienoyl-glycerolphosphoinositol biphosphate	Compound
572		PtdIns(4,5)P2 intracellular		1-Arachidoyl-2-palmitoylglycerol 3-phosphoinositol biphosphate	Compound
573		PtdIns(4,5)P2 intracellular		1-Butenoyl-2-butadienoylglycerol 3-phosphoinositol biphosphate	Compound
574		PtdIns(4,5)P2 intracellular		1,2-Dimyristoylglycerol 3-phosphoinositol biphosphate	Compound
575		PtdIns(4,5)P2 intracellular		1-Decanoyl-2-linoleoylglycerol 3-phosphoinositol biphosphate	Compound
576		PtdIns(4,5)P2 intracellular		1-Lauroyl-2-myristoleoylglycerol 3-phosphoinositol biphosphate	Compound
577		PtdIns(4,5)P2 intracellular		1-Lauroyl-2-palmitoleoylglycerol 3-phosphoinositol biphosphate	Compound
578		PtdIns(4,5)P2 intracellular		1-Arachidonoyl-2-caproylglycerol 3-phosphoinositol biphosphate	Compound
579		PtdIns(4,5)P2 intracellular		1,2-Dilauroylglycerol 3-phosphoinositol biphosphate	Compound
580		PtdIns(4,5)P2 intracellular		1-Oleoyl-2-stearoylglycerol 3-phosphoinositol biphosphate	Compound
581		PtdIns(4,5)P2 intracellular		1-Arachidoyl-2-linoleoylglycerol 3-phosphoinositol biphosphate	Compound
582		PtdIns(4,5)P2 intracellular		1-Decanoyl-2-palmitoylglycerol 3-phosphoinositol biphosphate	Compound
583		PtdIns(4,5)P2 intracellular		1,2-Distearoylglycerol 3-phosphoinositol biphosphate	Compound
584		PtdIns(4,5)P2 intracellular		1,2-Dioctadienoylglycerol 3-phosphoinositol biphosphate	Compound
585		PtdIns(4,5)P2 intracellular		1-Lauroyl-2-palmitoylglycerol 3-phosphoinositol biphosphate	Compound
586		RBP-J kappa (CBF1)	RBPJ	SUH_HUMAN	Transcription factor	Recombining binding protein suppressor of hairless		Recombining binding protein suppressor of hairless		Genomic; Proteomic	RBPJ variant 1
587		RBP-J kappa (CBF1)	RBPJ	SUH_HUMAN	Transcription factor	Recombining binding protein suppressor of hairless		34-gene expression rhabdomyosarcoma panel		Genomic	AKIP1 variant 1; ALDH6A1; BIN1 variant 8; CHRD; CTDSPL variant 1; CTDSPL variant 2; EED variant 1; ENOX2 variant 1; FRYL; HDGFRP3; HRH3; IRS2; L1CAM variant 1; MAPKAPK3; MARS; OBSL1; PADI2; PIP5K1B variant 2; RBPJ variant 1; SCG3; SMAD6; STX2 variant 2; VCAM1 variant 1
588		RBP-J kappa (CBF1)	RBPJ	SUH_HUMAN	Transcription factor	Recombining binding protein suppressor of hairless		160-gene expression lung cancer panel		Genomic	A2M; AKAP13 variant 1; ALDH18A1 variant 1; ARHGDIB; ARHGEF1 variant 1; ATXN1 variant 1; BCAM variant 1; BPTF variant 1; BPTF variant 2; BUB3 variant 1; CARD4; CAST variant 6; CD47 variant 1; CDC42; CDC42BPA variant B; CELF1 variant 1; CFLAR; CFLAR variant 3; CHD9; CKS1B; CKS2; CLASRP; CLEC16A variant 2; COX7A2L; CYLD variant 1; DAD1; DGKA variant 1; DUSP6 variant 1; ECHDC2 variant 1; ECM1 variant…
589		RhoA	RHOA	RHOA_HUMAN	RAS - superfamily	Transforming protein RhoA	Simvastatin	Transforming protein RhoA		Genomic; Proteomic	RHOA
590		RhoA	RHOA	RHOA_HUMAN	RAS - superfamily	Transforming protein RhoA	Simvastatin	97-gene expression multiple myeloma panel		Genomic	ANXA5; API5 variant 2; ARF6; Adam19; BAD; BAG4; BARD1; BCL6 variant 1; BID variant 1; BID variant 2; BIK; BIRC3; BIRC5 variant 1; BUB1B; CASP2 variant 1; CASP8 variant A; CD40 variant 1; CDK1 variant 1; CLN3 variant 1; CSE1L; CUL1; CUL3; CXCR2 variant 1; CYCS; CYFIP2 variant 3; DEDD variant 1; DGCR6; DIABLO; DNAJA3; DNM1L; EIF2AK2 variant 1; FAF1; FASTKD2; FIS1; FOXO3 variant 1; GPR65; GPX1 varia…
591		SALL4	SALL4	SALL4_HUMAN	Transcription factor	Sal-like protein 4		Sal-like protein 4		Genomic; Proteomic	SALL4
592		SALL4	SALL4	SALL4_HUMAN	Transcription factor	Sal-like protein 4		36-gene expression rectal cancer panel		Genomic	CA9; CEACAM7; CLEC4D; COL11A1 variant A; COMP; DAZ4, variant 1; FAM55D variant 1; HLA-DRA; HLA-DRB4; HNT variant 1; HOXB8; HTR4 variant b; IGF2 variant 1; KRT17; MAPK12; MMP11; MS4A12 variant 1; PIGR; REEP1; SALL4; SELENBP1; SERPINB5; SLC26A3; SLC39A2; SPOCK1; STMN3; TCN1; TNFRSF11B
593		SALL4	SALL4	SALL4_HUMAN	Transcription factor	Sal-like protein 4		36-gene expression rectal cancer panel		Genomic	CA9; CEACAM7; CLEC4D; COL11A1 variant A; COMP; DAZ4, variant 1; DEFB1; FAM55D variant 1; HLA-DRA; HLA-DRB4; HNT variant 1; HOXB8; HTR4 variant b; IGF2 variant 1; KRT17; MAPK12; MMP11; MS4A12 variant 1; PIGR; REEP1; SALL4; SELENBP1; SERPINB5; SLC26A3; SLC39A2; SPOCK1; STMN3; TCN1; TNFRSF11B
594		SNAIL1	SNAI1	SNAI1_HUMAN	Transcription factor	Zinc finger protein SNAI1		Zinc finger protein SNAI1		Genomic; Proteomic	SNAI1
595		SNAIL1	SNAI1	SNAI1_HUMAN	Transcription factor	Zinc finger protein SNAI1		Epithelial-mesenchymal transition gene signature		Genomic	ACTN1 variant 1; ACTN1 variant 2; AGR2; AKAP12 variant 1; ALCAM; AP1M2; AXL variant 1; AXL variant 2; BSPRY; CCL2; CDH1; CDH2; CEP170 variant alpha; CLDN3; CLDN4; CNN3; CYP4X1; DNMT3A variant 1; DNMT3A variant 3; DSG3; DSP variant 1; DSP variant 2; DSPP; EFNB2; EHF; ELF3 variant 1; ELF5 variant 1; ELF5 variant 2; ERBB3 variant 1; ETV5; FLRT3 variant 1; FOSB; FOSL1; FOXC1; FXYD5 variant 2; GPD1L; …
596		SRF	SRF	SRF_HUMAN	Transcription factor	Serum response factor		Serum response factor		Genomic	SRF
597		SRF	SRF	SRF_HUMAN	Transcription factor	Serum response factor		157-gene expression neuroblastoma panel		Genomic	ACSL4 variant 1; ACSL4 variant 2; AGPAT4; ANAPC1; ARHGEF3 variant 1; ARL4D; ATAD2; Astrotactin variant 1; C10orf26; C19orf43; C1orf114; C20orf72; C4orf34; C5orf41 variant 1; CAMK2N1; CCNI; CELF3 variant 1; CLU variant 1; CNNM1; CNTN1 variant 1; CRTAP; CSRNP3 variant 1; CYP4V2; DCTPP1; DHCR7 variant 1; DHCR7 variant 2; DIRAS3; DKC1; DNER; E2F5; E2F8; ECE2; EIF2C4; EIF2S2; EMC3-AS1; EPB41L1 variant…
598		Semaphorin 3C	SEMA3C	SEM3C_HUMAN	Generic receptor	Semaphorin-3C		Semaphorin-3C		Genomic	SEMA3C
599		Semaphorin 3C	SEMA3C	SEM3C_HUMAN	Generic receptor	Semaphorin-3C		61-gene expression uveal melanoma panel		Genomic	CITED1; CNTN3; DLC1 variant 1; ERBB3 variant 1; FDFT1 variant 3; FZD7; JAG1; MTUS1 variant 1; RNF19A variant 1; SEMA3C; SLC1A4; SLC6A6; SNCA variant 1; SRD5A2L; SULF2; TIMP3
600		Semaphorin 3C	SEMA3C	SEM3C_HUMAN	Generic receptor	Semaphorin-3C		7-gene expression lung cancer panel		Genomic	ABCA3; CRTAC1; CRTAC1 variant 2; CYP3A4 variant 1; CYP3A4 variant 2; GPRC5C variant 1; LTF variant 1; PIGN variant 1; SEMA3C
601		TAB1	TAB1	TAB1_HUMAN	Generic binding protein	TGF-beta-activated kinase 1 and MAP3K7-binding protein 1		TGF-beta-activated kinase 1 and MAP3K7-binding protein 1		Genomic; Proteomic	TAB1 variant alpha; TAB1 variant beta
602		TAK1(MAP3K7)	MAP3K7	M3K7_HUMAN	Protein kinase	Mitogen-activated protein kinase kinase kinase 7		Mitogen-activated protein kinase kinase kinase 7		Genomic	MAP3K7 variant A; MAP3K7 variant B; MAP3K7 variant C
603		TAK1(MAP3K7)	MAP3K7	M3K7_HUMAN	Protein kinase	Mitogen-activated protein kinase kinase kinase 7		42-gene expression acute myeloid leukemia panel		Genomic	ABCG1 variant 4; ARL3; ARPP19; ATP1B1; CLN5; CRKRS variant 1; CSDE1 variant 3; EIF2S3; GPR56 variant 1; IQGAP2; LRRC61 variant 1; MAP3K7 variant A; MAP3K7 variant B; MAP3K7 variant C; NAB1; NF1 variant 2; PPP1R10; RBPMS variant 4; SETDB1; TGIF2 variant 2; TRAF3IP2 variant 2; UBR5; ZNF500
604		TAK1(MAP3K7)	MAP3K7	M3K7_HUMAN	Protein kinase	Mitogen-activated protein kinase kinase kinase 7		56-gene expression atherosclerosis panel		Genomic	ABCC1 variant 1; ARFGAP3 variant 1; ARHGDIA variant 2; BRD4 variant long; BRD4 variant short; C5R1; CASP2 variant 1; CBFB variant 1; CLEC7A; CSNK1A1 variant 1; CSNK1A1 variant 2; CTSC variant 1; CTSC variant 2; DEFA7P; DUSP10 variant 1; EDA variant 1; EFEMP2; GRK6 variant B; HIPK3 variant 1; IL27RA; LBP; LHCGR; LNPEP variant 1; MAP3K7 variant A; MAP3K7 variant B; MAP3K7 variant C; MAPK7 variant 1…
605		TAZ	WWTR1	WWTR1_HUMAN	Generic binding protein	WW domain-containing transcription regulator protein 1		WW domain-containing transcription regulator protein 1		Genomic; Proteomic	WWTR1 variant 1
606		TAZ	WWTR1	WWTR1_HUMAN	Generic binding protein	WW domain-containing transcription regulator protein 1		160-gene expression liver cancer panel		Genomic	ABL2; ADD2 variant 1; AK3L1 variant 1; AKR1C4; ALDH3B1 variant 1; ALDH3B2 variant 1; ANKRD1; AP1S1; ASPH variant 1; ATF2 variant 1; BASP1; CALCOCO2; CCR3 variant 1; CD247 variant 1; CD37 variant 1; CDH13; CDS1; CENPE variant 1; CENTD3; CES1 variant 1; CHEK1 variant 3; CHEK2 variant 1; CHGB; COL4A5 variant 1; CRIP1; CRISPLD2; CSF3R variant 1; CTRB1; CYTH3; DNAJC9; DTYMK; EFTUD1 variant 1; EMD; ENO…
607		TAZ	WWTR1	WWTR1_HUMAN	Generic binding protein	WW domain-containing transcription regulator protein 1		158-gene expression prostate cancer panel		Genomic	ACTA2 variant 2; AHNAK variant 1; ALDH3B2 variant 1; ANK1 variant 9; ATP7B variant 1; BEND4 variant 1; CALU variant 1; CAMKK2 variant 1; CCL8; CDC25A variant 1; CDKN2AIPNL; CITED2; CLEC11A; CNN2 variant 1; CNTNAP2; COL6A2 variant 2C2; CRIM1; CYR61; DGAT2; DGKB; DGKZ; DIAPH2 variant 156; DIDO1; DNAH7; EGFL7 variant 1; ELMO2 variant 1; EPS15L1; ERN1; F5; FAM111B; FBXL3; FGD4; FMO5 variant 1; FSTL1;…
608		TAZ	WWTR1	WWTR1_HUMAN	Generic binding protein	WW domain-containing transcription regulator protein 1		104-gene expression cancer panel		Genomic	ABAT variant 1; ACTA2 variant 2; ACTR3; AMH; AMIGO2 variant 2; ANG; ANK2 variant 1; BHLHE41; C1QTNF7; C7orf24; CALR; CAV1 variant 1; CELF2 variant 2; CFH; CKS2; COL6A2 variant 2C2; CXCL1; CXCL2; CYLD variant 1; DCN; DHCR24; DKK3 variant 1; DPYSL2; DSTvariant 1eA; EDNRB; EFEMP1 variant 1; EFEMP1 variant 2; EGR1; FABP5; FBLN1 variant D; GALNTL2; GAPD; GSN variant 1; GSTM5; GlnA4; H3F3A; H3F3B; HBA1…
609		TAZ	WWTR1	WWTR1_HUMAN	Generic binding protein	WW domain-containing transcription regulator protein 1		223-gene expression breast cancer panel		Genomic	ABAT variant 1; ACOX1 variant 1; ACTN1 variant 1; ACY1; ADAM10; ADFP; ADM; AEBP1; ALDH5A1; ALOX15; ALPPL2; AMD1 variant 1; AMY2A; ANGPTL4 variant 1; ANP32A; ANXA2 variant 1; APOA1; APOL3 alpha/d variant; AQP3; AVEN; BAG3; BEST1; BHLHB2; BMP7; BUCS1; C19orf6; C1orf116 variant 1; C8orf84; CA9; CALML5; CBFB variant 1; CBX3 variant 2; CDC42EP4; CDK13 variant 1; CLDN1; CLIC4; COL10A1; CRLF1; CSNK1G3 v…
610		TAZ	WWTR1	WWTR1_HUMAN	Generic binding protein	WW domain-containing transcription regulator protein 1		32-protein 2-biochemical psychiatric disorder panel		Biochemical; Proteomic	A2M; ABAT variant 1; ACPP variant 1; ACTA2 variant 2; ACTR3; AMH; AMIGO2 variant 2; ANG; ANGPT2 variant 1; ANK2 variant 1; BDNF variant 1; BDNF variant 3; BDNF variant 4; BHLHE41; BMP6; BTC; C1QTNF7; C7orf24; CALR; CAV1 variant 1; CCL26; CCL5; CD40LG; CEACAM5 variant 1; CELF2 variant 2; CFH; CGA; CKS2; COL6A2 variant 2C2; CSF2; CTGF; CXCL1; CXCL2; CYLD variant 1; DCN; DHCR24; DKK3 variant 1; DPYS…
611		TBX1	TBX1	TBX1_HUMAN	Transcription factor	T-box transcription factor TBX1		T-box transcription factor TBX1		Genomic	TBX1
612		TBX2	TBX2	TBX2_HUMAN	Transcription factor	T-box transcription factor TBX2		T-box transcription factor TBX2		Genomic; Proteomic	TBX2
613		TBX2	TBX2	TBX2_HUMAN	Transcription factor	T-box transcription factor TBX2		37-gene expression lung cancer panel		Genomic	ABL2; ACYP2; APH1B; ARNTL2; ASAP2 variant 1; BACH2; BACH2 variant 2; C20orf111; CASP9 variant alpha; COBL; CRIM1; CTIF variant 2; CTNNA1; DUSP22; FA2H; FZD4; HAS2; LARGE variant 1; LYN variant 1; LYN variant 2; PSMG1 variant 1; SEMA3F; SH2D1A; SLC17A1; SLC2A1; SLC2A5 variant 1; SMOX variant 1; TBX2; TRIM29; TSPAN1
614		TBX2	TBX2	TBX2_HUMAN	Transcription factor	T-box transcription factor TBX2		Epithelial-mesenchymal transition gene signature		Genomic	ACTN1 variant 1; ACTN1 variant 2; AGR2; AKAP12 variant 1; ALCAM; AP1M2; AXL variant 1; AXL variant 2; BSPRY; CCL2; CDH1; CDH2; CEP170 variant alpha; CLDN3; CLDN4; CNN3; CYP4X1; DNMT3A variant 1; DNMT3A variant 3; DSG3; DSP variant 1; DSP variant 2; DSPP; EFNB2; EHF; ELF3 variant 1; ELF5 variant 1; ELF5 variant 2; ERBB3 variant 1; ETV5; FLRT3 variant 1; FOSB; FOSL1; FOXC1; FXYD5 variant 2; GPD1L; …
615		TBX2	TBX2	TBX2_HUMAN	Transcription factor	T-box transcription factor TBX2		157-gene expression neuroblastoma panel		Genomic	ACSL4 variant 1; ACSL4 variant 2; AGPAT4; ANAPC1; ARHGEF3 variant 1; ARL4D; ATAD2; Astrotactin variant 1; C10orf26; C19orf43; C1orf114; C20orf72; C4orf34; C5orf41 variant 1; CAMK2N1; CCNI; CELF3 variant 1; CLU variant 1; CNNM1; CNTN1 variant 1; CRTAP; CSRNP3 variant 1; CYP4V2; DCTPP1; DHCR7 variant 1; DHCR7 variant 2; DIRAS3; DKC1; DNER; E2F5; E2F8; ECE2; EIF2C4; EIF2S2; EMC3-AS1; EPB41L1 variant…
616		TBX20	TBX20	TBX20_HUMAN	Transcription factor	T-box transcription factor TBX20		T-box transcription factor TBX20		Genomic	TBX20 variant 1
617		TBX3	TBX3	TBX3_HUMAN	Transcription factor	T-box transcription factor TBX3		T-box transcription factor TBX3		Genomic; Proteomic	TBX3 variant 2
618		TBX3	TBX3	TBX3_HUMAN	Transcription factor	T-box transcription factor TBX3		65-gene expression hepatocellular cancer panel		Genomic	ACSL5 variant 1; ADH1B; ADH6 variant 1; ALDOA variant 1; APOC3; AQP9; ARPC2 variant 1; ARPC2 variant 2; BPHL variant 1; C1orf115; C4BPB; CDO1; CHI3L1; COBLL1; CRAT variant 1; CRYL1; CTSC variant 1; CTSC variant 2; CXCR4 variant 1; CXCR4 variant 2; CYB5A variant 1; CYP27A1; CYP2J2; CYP4F12; DDIT4; EPHX2; ETV5; F10; F3 variant 1; F5; GJB1 variant 2; GPHN variant 1; GPHN variant 2; HN1 variant 2; HN…
619		TBX5	TBX5	TBX5_HUMAN	Transcription factor	T-box transcription factor TBX5		T-box transcription factor TBX5		Genomic	TBX5 variant 1; TBX5 variant 3; TBX5 variant 4
620		Tcf(Lef)	LEF1	LEF1_HUMAN	Transcription factor			Lymphoid enhancer-binding factor 1		Genomic; Proteomic	LEF1
621		Tcf(Lef)	LEF1	LEF1_HUMAN	Transcription factor			ClinicoMolecular Triad Classification		Genomic	AAAS; ABCA3; ABLIM3; ACAA1; ACADS; ACAT2; ACE2; ACOT4; ACOT9 variant 1; ACTR3; ADCY1; ADCY9; ADD1 variant 2; ADFP; AGGF1; AGR3; AHNAK variant 1; AK5 variant 1; AKR7A3; ALAD; ALDH6A1; ALG3 variant 1; AMT; ANKRD20A11P; APBB2; ARFGEF1; ARHGEF12; ARID4A variant 1; ARL1; ARSG; ASCC3 variant 1; ASS1 variant 1; ATP2A2 variant 2; ATXN2; B4GALT5; BAI2; BBOX1; BBS12; BBS4; BCAT2 variant a; BCL11A variant 1…
622		Tcf(Lef)	LEF1	LEF1_HUMAN	Transcription factor			10-gene expression prostate cancer panel		Genomic	ANK1 variant 3; ANK1 variant 9; ANXA4; CHD5; FRZB; ING3 variant 1; LEF1; MEIS2 variant a; PLA2G7; SDCBP variant 1; WNT2
623		Tcf(Lef)	LEF1	LEF1_HUMAN	Transcription factor			530-gene methylation leukemia panel		Genomic	ABCA13; ACOX2; ACTR10; ADCYAP1 variant 1; ADCYAP1 variant 2; AGTR1; AKAP2 variant 1; AMHR2 variant 1; AMHR2 variant 2; AMHR2 variant 3; AMICA1; ANGPT1 variant 1; ANK1 variant 3; ANK1 variant 9; ANKRD35; ANPEP; APOC1; APOE; AREG; ARHGAP27 variant 1; ASRGL1; ATP7B variant 1; ATP7B variant 2; ATP8B4; BAALC; BBS4; BBS4 variant 2; BDH2; BIN1 variant 1; BIN1 variant 8; BVES variant A; C16orf89 variant …
624		Tcf(Lef)	TCF7	TCF7_HUMAN	Transcription factor			Transcription factor 7		Genomic	TCF7 variant 1
625		Tcf(Lef)	TCF7	TCF7_HUMAN	Transcription factor			45-gene expression kidney transplant rejection panel		Genomic	ADNP variant 1; ARHGEF7 variant 3; BCL11B variant 1; BRAF; COCH; CSNK1G3 variant 1; CST3; DDX6 variant 1; EDEM1; ETS1; FAM60A variant 2; FOXP1 variant 1; GABPB2; HBB; HINT3; ITGA6; LATS2; LY9 variant a; MALAT1; MAP3K2; MDM4; MSI2; MYL12A; NCF1; NKTR; PDZK1IP1; PRKCD variant 1; PTPRC variant 1; RRAS; SMG1; STX16 variant 1; TCF7 variant 1; TLR2; TOB1; YEATS2; ZBTB11; ZBTB16 variant 1
626		Tcf(Lef)	TCF7	TCF7_HUMAN	Transcription factor			84-Gene expression lymphoma panel		Genomic	C7; CCL21; CCL5; CCR1; CD160; CD244; CD3D variant 1; CD3G; CR1 variant F; CR2; CXCL13; FCRL5; GNLY; GZMA; GZMH; GZMM; HOPX variant 1; ICOS; KIR2DL4 variant 1; KLRD1 variant 1; MAL; MATK variant 1; MCTP2; NCAM1 variant 1; NKG7; PKIA variant 1; POU2AF1; TCF7 variant 1; TNFRSF17; TNFRSF25; TNFRSF7; TUBG2; VSIG4 variant 1; XCL1; XCL2
627		Tcf(Lef)	TCF7	TCF7_HUMAN	Transcription factor			8-gene expression lymphocytic leukemia panel		Genomic	MGAT4A; MSI2; NRIP1; PDE8A variant 1; PLEKHA1; SFTPB; TCF7 variant 1
628		Tcf(Lef)	TCF7	TCF7_HUMAN	Transcription factor			64-gene expression colorectal cancer panel		Genomic	ACSL6 variant 1; AGR2; ARID3A; ASCL2; ASXL1 variant 1; ATP9A; AXIN2; C13orf18; C20orf43; CEACAM3; CEACAM5 variant 1; CSRP3 variant 1; DIDO1; DUSP18; DYNLRB1; EP300; EPDR1; FBXO34 variant 1; GGA2; GGT7; GID8; GNG4; GPR143; GUCY2C; HNRPL; KCNK5; KHDRBS3; KRT23; LFNG; MDM2 variant 1; MLH1 variant 1; MLH1 variant 3; MLH1 variant 4; PLAGL2; PPP1R3D; PRR15; QPRT; RNF43; ROCK2; RP11-119E20.1; RPL22L1; S…
629		Tcf(Lef)	TCF7	TCF7_HUMAN	Transcription factor			158-gene expression breast cancer panel		Genomic	ABCD4 variant 1; ADD3 variant 1; ADD3 variant 3; AFP; AFTPH variant 1; ALAS2 variant 1; ANPEP; ARHGAP19 variant 1; ARIH2; ASAP2 variant 1; ATOH8; ATP8B2 variant 1; AXIN2; BIN3; BMP4; BMP4 variant 2; BMP4 variant 3; C11orf57 variant 2; C12orf29; C14orf49; C7orf25 variant 1; CASP6 variant alpha; CD3D variant 1; CD69; CDON; CFL2; CLSTN3; COL8A1 variant 1; COLEC12 variant 1; COMP; CRMP1 variant 1; CT…
630		Tcf(Lef)	TCF7L1	TF7L1_HUMAN	Transcription factor			Transcription factor 7-like 1		Genomic; Proteomic	TCF7L1
631		Tcf(Lef)	TCF7L1	TF7L1_HUMAN	Transcription factor			99-gene expression breast cancer panel		Genomic	ADD3 variant 1; AMIGO2 variant 2; AREG; ATP7B variant 1; BLNK; C; CDC42EP3; CHN2 variant 2; COL1A1; CSRP3 variant 1; CTSD; DKK1; DLC1 variant 1; DOCK11; EPHA4; ERBB4 variant JM-a/CVT-2; FABP5; FAM46C; FGFR2 variant 1; FN1 variant 1; FN1 variant 3; FREM2; GALNT12; GRB10 variant 1; GREB1 variant a; GULP1; HEY2; HPGD, transcript variant 1; HSD17B1; IFI6 variant c; IGFBP4; IGFBP5; IKZF2 variant 1; IN…
632		Tcf(Lef)	TCF7L1	TF7L1_HUMAN	Transcription factor			99-gene expression oral cancer panel		Genomic	ABI2; ACAN variant 1; APLP2 variant 1; ARL3; ATP2B4 variant 1; B4GALT5; BBC3; CDC27 variant 1; CHRNA10; CNNM2 variant 1; COL2A1 variant 1; COL2A1 variant 2; CTTN variant 1; DSTvariant 1eA; ERC1 variant epsilon; ERI3; F8 variant 1; FAM13B variant 1; FHL2; GCOM1 variant 1; GLS2; HEXIM1; IGF1 variant 4; JMJD6 variant 1; L3MBTL variant I; LRP12; MAP2K6; MAPK7 variant 1; MFN2; MIA3; MYO7A; NR3C1; NR3C…
633		Tcf(Lef)	TCF7L2	TF7L2_HUMAN	Transcription factor			Transcription factor 7-like 2		Genomic	TCF7L2; TCF7L2 variant 1; TCF7L2 variant 2
634		Tcf(Lef)	TCF7L2	TF7L2_HUMAN	Transcription factor			40-gene polymorphism diabetes panel		Genomic	ADAMTS9-AS2; ADCY5 variant 1; BCL11A variant 1; CDKAL1; EFNA5; FTO; GCKR; IGF2BP2 variant 1; JAZF1; KCNJ11 variant 1; KCNQ1 variant 1; LOC646736; MTNR1B; NOTCH2; OASL variant 1; PPARG variant 1; PPARG variant 2; PRC1 variant 1; PROX1; RBMS1 variant 1; RPSAP52; SLC30A8; TCF2 transcript variant a; TCF7L2 variant 2; THADA variant 1; TP53INP1; WFS1; ZBED3-AS1
635		Tcf(Lef)	TCF7L2	TF7L2_HUMAN	Transcription factor			277-gene expression lung cancer panel		Genomic	ACTA2 variant 2; ACTC1; ACTG1; ADAM10; ADAM12 long variant; ADAM17; ADAM19 variant 1; ADAM8; ADCY6 variant 1; ADORA2B; ADPN; ADRBK2; AEN; ALOX15B variant d; AREG; ASAP3 variant 1; ATF2 variant 1; ATP2C2; BCAR3; BMPR2 variant 1; BPGM variant 2; CALML5; CASP1 variant alpha; CASP4 variant alpha; CAT; CCNA1 variant 1; CCNB2; CCND1; CCND2; CD3EAP; CDC42; CDH3; CENPF; CHODL variant 1; CHODL variant 2; …
636		Tcf(Lef)	TCF7L2	TF7L2_HUMAN	Transcription factor			20-gene polymorphism diabetes panel		Genomic	ADAMTS9-AS2; CAPN10 variant 1; FTO; IGF2BP2 variant 1; JAZF1; KCNJ11 variant 1; NOTCH2; PPARG variant 1; PPARG variant 2; SLC30A8; TCF1; TCF2 transcript variant a; TCF7L2 variant 2; THADA variant 1
637		Tcf(Lef)	TCF7L2	TF7L2_HUMAN	Transcription factor			34-gene polymorphism diabetes panel		Genomic	ADAMTS9; ADCY5 variant 1; BCL11A variant 1; BCL2A1 variant 1; CDC123; CDKAL1; DGKB; GCK variant 1; GCKR; HHEX; HMGA2; IGF2BP2 variant 1; IRS1; JAZF1; KCNJ11 variant 1; MTNR1B; NOTCH2; PPARG variant 1; PPARG variant 2; PROX1; SLC30A8; TCF1; TCF2 transcript variant a; TCF7L2 variant 2; THADA variant 1; TSPAN8; VPS33B; WFS1
638		Tcf(Lef)	TCF7L2	TF7L2_HUMAN	Transcription factor			160-gene expression lung cancer panel		Genomic	A2M; AKAP13 variant 1; ALDH18A1 variant 1; ARHGDIB; ARHGEF1 variant 1; ATXN1 variant 1; BCAM variant 1; BPTF variant 1; BPTF variant 2; BUB3 variant 1; CARD4; CAST variant 6; CD47 variant 1; CDC42; CDC42BPA variant B; CELF1 variant 1; CFLAR; CFLAR variant 3; CHD9; CKS1B; CKS2; CLASRP; CLEC16A variant 2; COX7A2L; CYLD variant 1; DAD1; DGKA variant 1; DUSP6 variant 1; ECHDC2 variant 1; ECM1 variant…
639		Tcf(Lef)	TCF7L2	TF7L2_HUMAN	Transcription factor			63-gene expression cancer panel		Genomic	ABI2; ARMCX1; BCAT1 variant 1; BCL11A variant 1; CD109 variant 1; CFH; COL24A1; COL6A1; DAPK1; DOCK1; GOLGA8A; GPR56 variant 1; GPSM1 variant 1; GUCY1A3; HBG2; HIST1H2AD; HOPX variant 1; IL23A; IL2RA; LAPTM4B; LGALS3 variant 1; MAP1A; MARVELD1; MAST4 variant 3; MFI2 variant 1; MIR155; MRC1; MSI2; MXRA7 variant 1; MYO5C; NPDC1; NPL variant 1; PHGDH; PRTFDC1; RAB13; RPL35A; RUNX1 variant 1; RUNX1 v…
640		Tcf(Lef)	TCF7L2	TF7L2_HUMAN	Transcription factor			15-gene polymorphism cardiovascular panel		Genomic	ACE variant 1; ACE variant 2; ACE variant 3; AGT; AGTR1; APOE; FTO; GJA4; HNF4A variant 1; HNF4A variant 2; HNF4A variant 4; HNF4A variant 5; HNF4A variant 6; HNF4A, variant 3; MTHFR; PCSK9; PON1; TAS2R50; TCF7L2 variant 1; TCF7L2 variant 12; TCF7L2 variant 2
641		Tcf(Lef)	TCF7L2	TF7L2_HUMAN	Transcription factor			186-gene expression cirrhosis panel		Genomic	AARS; ABLIM1 variant 1; ACOT2; ACSM3 variant 1; ACTR2 variant 1; ACTR2 variant 2; ADD3 variant 1; ADH5; ADH6 variant 1; ADRA2B; AEBP1; AKAP13 variant 1; AKR1A1 variant 2; AKR1C1; AKR1D1 variant 1; ALAS1; ALDH9A1; ANKRD46 variant 1; ANXA1; ANXA3; AOX1; AR variant 1; AR variant 2; ARF4; ART1; ATP2C1 variant 1; ATP4B; ATP5D variant 1; ATP6AP2; BAIAP2 variant 1; C4BPB; C5; C8B; CALCR variant 2; CCDC6…
642		Tcf(Lef)	TCF7L2	TF7L2_HUMAN	Transcription factor			16-gene polymorphism type 2 diabetes panel		Genomic	CDKAL1; FTO; GATAD2A; GCKR; IGF2BP2 variant 1; IGF2BP2 variant 2; KCNJ11 variant 1; KCNJ11 variant 2; KCNQ1 variant 1; KCNQ1 variant 2; MTNR1B; PPARG variant 1; PPARG variant 2; PPARG variant 3; PPARG variant 4; SLC30A8; TCF2 transcript variant a; TCF7L2 variant 1; TCF7L2 variant 12; TCF7L2 variant 2; WFS1; WFS1 variant 2
643		Tcf(Lef)	TCF7L2	TF7L2_HUMAN	Transcription factor			530-gene methylation leukemia panel		Genomic	ABCA13; ACOX2; ACTR10; ADCYAP1 variant 1; ADCYAP1 variant 2; AGTR1; AKAP2 variant 1; AMHR2 variant 1; AMHR2 variant 2; AMHR2 variant 3; AMICA1; ANGPT1 variant 1; ANK1 variant 3; ANK1 variant 9; ANKRD35; ANPEP; APOC1; APOE; AREG; ARHGAP27 variant 1; ASRGL1; ATP7B variant 1; ATP7B variant 2; ATP8B4; BAALC; BBS4; BBS4 variant 2; BDH2; BIN1 variant 1; BIN1 variant 8; BVES variant A; C16orf89 variant …
644		Thrombospondin 1	THBS1	TSP1_HUMAN	Receptor ligand	Thrombospondin-1		Thrombospondin-1		Genomic; Proteomic	THBS1
645		Thrombospondin 1	THBS1	TSP1_HUMAN	Receptor ligand	Thrombospondin-1		3-protein glioblastoma multiforme panel		Proteomic	HSPA1A; HSPA1B; IGFBP3; THBS1
646		Thrombospondin 1	THBS1	TSP1_HUMAN	Receptor ligand	Thrombospondin-1		588-gene expression liposarcoma panel		Genomic	ABCA8; ABCC6; ABLIM1 variant 1; ACACB; ACAT1; ACOT9 variant 1; ACOX2; ACSL1; ACTC1; ACTN1 variant 1; ACTN4; ACY1; ADAM19 variant 1; ADH1B; ADIPOQ variant 2; ADORA2B; ADRB2; AGPAT2 variant 1; AGTR1; ALDH1A1; AMOTL2; ANGPT1 variant 1; ANK2 variant 1; AOC3; APOD; APP variant 1; AQP7; ARID1A variant 1; ARIH1; ASPM; ASPN variant 1; ASS1 variant 1; ATAD2; ATP1A2; ATP1B1; ATP2A2 variant 2; AURKA variant…
647		Thrombospondin 1	THBS1	TSP1_HUMAN	Receptor ligand	Thrombospondin-1		277-gene expression lung cancer panel		Genomic	ACTA2 variant 2; ACTC1; ACTG1; ADAM10; ADAM12 long variant; ADAM17; ADAM19 variant 1; ADAM8; ADCY6 variant 1; ADORA2B; ADPN; ADRBK2; AEN; ALOX15B variant d; AREG; ASAP3 variant 1; ATF2 variant 1; ATP2C2; BCAR3; BMPR2 variant 1; BPGM variant 2; CALML5; CASP1 variant alpha; CASP4 variant alpha; CAT; CCNA1 variant 1; CCNB2; CCND1; CCND2; CD3EAP; CDC42; CDH3; CENPF; CHODL variant 1; CHODL variant 2; …
648		Thrombospondin 1	THBS1	TSP1_HUMAN	Receptor ligand	Thrombospondin-1		786-gene expression cancer panel		Genomic	ABHD2 variant 1; ACSL5 variant 1; ADAM12 long variant; ADAMTS1; ADAMTS14 variant 1; ADAMTS2 variant 1; ADAMTS6; ADAMTS9; ADAMTSL2; AEBP1; AGTRL1; AHR; AK3L1 variant 1; AKAP12 variant 1; AKR1C1; AKR1C2 variant 1; ALDH1A1; ALDH1L2; AMPH variant 1; ANGPTL2; ANK3 variant 1; ANPEP; ANTXR1; APCDD1; APOD; AQP1 variant 1; ARHGAP25 variant 1; ARHGAP6 variant 1; ARL7; ASNS variant 1; ASS1 variant 1; ATF5 v…
649		Thrombospondin 1	THBS1	TSP1_HUMAN	Receptor ligand	Thrombospondin-1		5-protein prostate cancer panel		Proteomic	CRP; EFNA5; MME variant 1; PVRL1 variant 1; THBS1
650		Thrombospondin 1	THBS1	TSP1_HUMAN	Receptor ligand	Thrombospondin-1		223-gene expression breast cancer panel		Genomic	ABAT variant 1; ACOX1 variant 1; ACTN1 variant 1; ACY1; ADAM10; ADFP; ADM; AEBP1; ALDH5A1; ALOX15; ALPPL2; AMD1 variant 1; AMY2A; ANGPTL4 variant 1; ANP32A; ANXA2 variant 1; APOA1; APOL3 alpha/d variant; AQP3; AVEN; BAG3; BEST1; BHLHB2; BMP7; BUCS1; C19orf6; C1orf116 variant 1; C8orf84; CA9; CALML5; CBFB variant 1; CBX3 variant 2; CDC42EP4; CDK13 variant 1; CLDN1; CLIC4; COL10A1; CRLF1; CSNK1G3 v…
651		Thrombospondin 1	THBS1	TSP1_HUMAN	Receptor ligand	Thrombospondin-1		32-protein 2-biochemical psychiatric disorder panel		Biochemical; Proteomic	A2M; ABAT variant 1; ACPP variant 1; ACTA2 variant 2; ACTR3; AMH; AMIGO2 variant 2; ANG; ANGPT2 variant 1; ANK2 variant 1; BDNF variant 1; BDNF variant 3; BDNF variant 4; BHLHE41; BMP6; BTC; C1QTNF7; C7orf24; CALR; CAV1 variant 1; CCL26; CCL5; CD40LG; CEACAM5 variant 1; CELF2 variant 2; CFH; CGA; CKS2; COL6A2 variant 2C2; CSF2; CTGF; CXCL1; CXCL2; CYLD variant 1; DCN; DHCR24; DKK3 variant 1; DPYS…
652		Thrombospondin 1	THBS1	TSP1_HUMAN	Receptor ligand	Thrombospondin-1		788-gene expression esophageal cancer panel		Genomic	A2ML1; ABCA1; ABCC10; ABHD12 variant 1; ABHD5; ABLIM1 variant 1; ABLIM3; ACAA1; ACOT9 variant 1; ACOX1 variant 1; ACPP variant 1; ACSL1; ACTA2 variant 2; ACTN1 variant 1; ADAMTSL4 variant 1; ADAMTSL4 variant 2; ADH5; ADS1; AIM1L; AK3L1 variant 1; AKAP13 variant 1; AKAP2 variant 1; AKR1B10; AKT3 variant 1; ALDH3B2 variant 1; ALDH9A1; AMIGO2 variant 2; ANKRD22; ANKRD35; ANKRD38; ANTXR2; AQP3; ARAP2…
653		Thrombospondin 1	THBS1	TSP1_HUMAN	Receptor ligand	Thrombospondin-1		204-gene expression breast cancer panel		Genomic	AARD; ABCA3; ABCC3 variant 1; ABCC3 variant 2; ABLIM2 variant 1; ACER3; ACSS1; ACTA2 variant 1; ACTA2 variant 2; ADH1A; AKR1C3; ALDH3A1; ANKRD20A11P; APC variant 2; APC variant 3; AQP3; ARHGDIB; ARHGEF37; ARHGEF7 variant 3; ARID5B variant 2; ASPM; ATP10B; ATP6V1B1; AURKB; AZGP1; C; C1orf116 variant 1; C22orf18 variant 1; C9orf3 variant 1; CA12 variant 1; CAMK2B variant 1; CAMK2N1; CAT; CCDC69; CC…
654		Thrombospondin 1	THBS1	TSP1_HUMAN	Receptor ligand	Thrombospondin-1		13-gene expression oral cancer panel		Genomic	C5orf13 variant 3; CLEC3B; LAMC2; LIPI; LOC283278; MYH11 variant SM1; OASL variant 1; OASL variant 3; OSMR variant 1; SERPINE1 variant 1; SLC16A1; THBS1; TPPP; ZDHHC11
655		Thrombospondin 1	THBS1	TSP1_HUMAN	Receptor ligand	Thrombospondin-1		13-protein lung cancer panel		Proteomic	ALDOA variant 1; CLEC3B; COL18A1 variant 1; COL18A1 variant 2; FGA variant alpha-E; FTH1; FTL; GLG1; HSPA5; ISLR; LGALS3BP; LRP1; PRDX1 variant 1; TGFBI; THBS1; fFGA variant alpha
656		Thrombospondin 1	THBS1	TSP1_HUMAN	Receptor ligand	Thrombospondin-1		13-protein lung nodule panel		Proteomic	ALDOA variant 1; CLEC3B; COL18A1 variant 1; COL18A1 variant 2; FGB; FGG variant a; FTH1; FTL; GLG1; HSPA5; ISLR; LGALS3BP; LRP1; PRDX1 variant 1; TGFBI; THBS1; fFGA variant alpha
657		Thrombospondin 1	THBS1	TSP1_HUMAN	Receptor ligand	Thrombospondin-1		16-gene expression breast cancer panel		Genomic	BIRC3; C1S variant 1; CDH1; CTGF; FN1 variant 1; FN1 variant 3; FOS; IGFBP5; JUN; LTBP1 variant 1; LYN variant 1; LYN variant 2; S100A8; SOX4; SPP1 variant 1; SPP1 variant 2; SPP1 variant 3; SPP1 variant 5; STC1; THBS1; TNFAIP3 variant 2; TNFAIP3 variant 3
658		Titin	TTN	TITIN_HUMAN	Protein kinase	Titin		Titin		Genomic; Proteomic	TTN variant N2-A; TTN variant N2-B; TTN variant N2BA; TTN variant novex
659		Titin	TTN	TITIN_HUMAN	Protein kinase	Titin		146-gene expression germ cell cancer panel		Genomic	AGER variant 1; AGR2; APOA1; APOA2; AURKA variant 1; BMP2; C1R; C1S variant 1; C5; CCKBR; CCNB1; CDC20; CDCA1 variant 2; CDH2; CEBPD; CENPA; CGA; CGB; CHGA; CHGB; CHST13; CKS2; CLDN6; CLIC6; COCH; COL14A1; COL4A6 variant A; CST1; CTSL2; CYP26A1 variant 1; DCN; DLG7; DNMT3B variant 1; DNMT3B variant 2; DPPA3; DPPA4; EGR1; EHF; EHHADH variant 1; ELN variant 1; EMP1; EOMES; EPS8; ERBB4 variant JM-a/…
660		Troponin I, cardiac	TNNI3	TNNI3_HUMAN	Generic binding protein	Troponin I, cardiac muscle		Troponin I, cardiac muscle		Genomic; Proteomic	TNNI3
661		Troponin I, cardiac	TNNI3	TNNI3_HUMAN	Generic binding protein	Troponin I, cardiac muscle		Cardiac troponin complex		Proteomic	TNNC1; TNNI3; TNNT2 variant 2
662		Troponin I, cardiac	TNNI3	TNNI3_HUMAN	Generic binding protein	Troponin I, cardiac muscle		5-protein 2-biochemical systolic heart failure panel		Biochemical; Proteomic	CRP; FLT1; NPPB; TLR2; TNNI3
663		Troponin I, cardiac	TNNI3	TNNI3_HUMAN	Generic binding protein	Troponin I, cardiac muscle		Troponin		Genomic; Proteomic	TNNC1; TNNC2; TNNI1; TNNI2; TNNI3; TNNT1 variant 1; TNNT2 variant 1; TNNT2 variant 2
664		Troponin I, cardiac	TNNI3	TNNI3_HUMAN	Generic binding protein	Troponin I, cardiac muscle		29-gene expression endometrial cancer panel		Genomic	ABCA5; ADAMTS19; AMY1A variant 1; AMY1B; AMY1C; ASRGL1; ATAD2; ATP10B; CFH; ENTPD3; MMP1 variant 1; MMP12; NDP; NMU; NPAS3 variant 1; OVOL1; PDE8B variant 1; PDZD2; PHLDA2; RBP1; RTKN2; SCML1 variant 1; SLC47A1; TNNI3; TNXB
665		Troponin I, cardiac	TNNI3	TNNI3_HUMAN	Generic binding protein	Troponin I, cardiac muscle		5-protein cardiovascular panel		Proteomic	CRP; GDF15; IL1RL1 variant 1; IL1RL1 variant 2; NPPB; TNNI3
666		Troponin I, cardiac	TNNI3	TNNI3_HUMAN	Generic binding protein	Troponin I, cardiac muscle		2-protein cardiotoxicity panel		Proteomic	MPO; TNNC1; TNNC2; TNNI1; TNNI2; TNNI3; TNNT1 variant 1; TNNT2 variant 1; TNNT2 variant 2
667		Troponin T, cardiac	TNNT2	TNNT2_HUMAN	Generic binding protein	Troponin T, cardiac muscle		Troponin T, cardiac muscle		Proteomic	TNNT2 variant 1; TNNT2 variant 2
668		Troponin T, cardiac	TNNT2	TNNT2_HUMAN	Generic binding protein	Troponin T, cardiac muscle		Cardiac troponin complex		Proteomic	TNNC1; TNNI3; TNNT2 variant 2
669		Troponin T, cardiac	TNNT2	TNNT2_HUMAN	Generic binding protein	Troponin T, cardiac muscle		4-protein acute coronary syndrome panel		Proteomic	IL10; MPO; PGF variant 1; TNNT2 variant 2
670		Troponin T, cardiac	TNNT2	TNNT2_HUMAN	Generic binding protein	Troponin T, cardiac muscle		Troponin		Genomic; Proteomic	TNNC1; TNNC2; TNNI1; TNNI2; TNNI3; TNNT1 variant 1; TNNT2 variant 1; TNNT2 variant 2
671		Troponin T, cardiac	TNNT2	TNNT2_HUMAN	Generic binding protein	Troponin T, cardiac muscle		ClinicoMolecular Triad Classification		Genomic	AAAS; ABCA3; ABLIM3; ACAA1; ACADS; ACAT2; ACE2; ACOT4; ACOT9 variant 1; ACTR3; ADCY1; ADCY9; ADD1 variant 2; ADFP; AGGF1; AGR3; AHNAK variant 1; AK5 variant 1; AKR7A3; ALAD; ALDH6A1; ALG3 variant 1; AMT; ANKRD20A11P; APBB2; ARFGEF1; ARHGEF12; ARID4A variant 1; ARL1; ARSG; ASCC3 variant 1; ASS1 variant 1; ATP2A2 variant 2; ATXN2; B4GALT5; BAI2; BBOX1; BBS12; BBS4; BCAT2 variant a; BCL11A variant 1…
672		Troponin T, cardiac	TNNT2	TNNT2_HUMAN	Generic binding protein	Troponin T, cardiac muscle		3-protein cardiovascular panel		Proteomic	CRP; NPPB; TNNT2 variant 2
673		Troponin T, cardiac	TNNT2	TNNT2_HUMAN	Generic binding protein	Troponin T, cardiac muscle		2-protein cardiotoxicity panel		Proteomic	MPO; TNNC1; TNNC2; TNNI1; TNNI2; TNNI3; TNNT1 variant 1; TNNT2 variant 1; TNNT2 variant 2
674		VANGL2	VANGL2	VANG2_HUMAN	Generic binding protein	Vang-like protein 2		Vang-like protein 2		Genomic	VANGL2
675		VE-cadherin	CDH5	CADH5_HUMAN	Generic binding protein	Cadherin-5		Cadherin-5		Genomic; Proteomic	CDH5
676		VEGF-A	VEGFA	VEGFA_HUMAN	Receptor ligand	Vascular endothelial growth factor A	Cimetidine	Vascular endothelial growth factor A		Genomic; Proteomic	VEGFA; VEGFA variant 1; VEGFA variant 4; VEGFA variant 5; VEGFA variant 6; VEGFA variant 7; VEGFA variant 9
677		VEGF-A	VEGFA	VEGFA_HUMAN	Receptor ligand	Vascular endothelial growth factor A	Cimetidine	VEGF/SEMA ratio		Proteomic	SEMA6A; VEGFA variant 4
678		VEGF-A	VEGFA	VEGFA_HUMAN	Receptor ligand	Vascular endothelial growth factor A	Cimetidine	38-gene expression breast cancer panel		Genomic	BCL2A1 variant 1; BTG2; C17orf37; C1orf64; C3orf37 variant 1; C4B; CHCHD2; CYC1; DDT variant 1; ENO1; ETFB variant 1; FABP5; GATA3; IL6ST variant 1; PGK1; POR; PPA1; PPP1CA; PSMA5 variant 1; PSMB3; PSMB7; RAB10; RHOC variant 1; RPN1; SLC25A5; SRSF5 variant 1; SURF4; TACC3; TMED9; TNFSF13 variant alpha; TOE1; TUBA4A; TUBB2C; TUBB3; TUBB6; UBE2C variant 1; VEGFA variant 4; XIST
679		VEGF-A	VEGFA	VEGFA_HUMAN	Receptor ligand	Vascular endothelial growth factor A	Cimetidine	82-gene expression glioma panel		Genomic	ALDH6A1; ANXA2 variant 1; ARL7; B3GAT2; C1QTNF3 variant 2; C1orf187; CRNDE variant 1; CRY2; E2F6; EIF1; FLJ22662; FMOD; FRA10AC1; GLB1 variant 1; GPHN variant 1; GPNMB variant 2; IL13RA2; LAP3; LIMS1 variant 1; LOXL3; MAPT variant 1; MCM3AP-AS1; MYOF variant 1; MYST3 variant 1; OAZ1; PGM2; PHF20L1 variant 1; PIK3R1 variant 1; PLCL2 variant 1; PLOD1; PLOD3; PRTG; PSMA1 variant 1; PSMD8; PSMD9; PTK…
680		VEGF-A	VEGFA	VEGFA_HUMAN	Receptor ligand	Vascular endothelial growth factor A	Cimetidine	5-protein ovarian cancer panel		Proteomic	EGF; IL6; IL8; MUC16; VEGFA; VEGFA variant 1; VEGFA variant 4; VEGFA variant 6; VEGFA variant 7
681		VEGF-A	VEGFA	VEGFA_HUMAN	Receptor ligand	Vascular endothelial growth factor A	Cimetidine	3-gene expression lung cancer panel		Genomic	PGF variant 1; VEGFA; VEGFA variant 1; VEGFA variant 4; VEGFA variant 6; VEGFA variant 7; VEGFB
682		VEGF-A	VEGFA	VEGFA_HUMAN	Receptor ligand	Vascular endothelial growth factor A	Cimetidine	163-gene expression colon cancer panel		Genomic	ABHD2 variant 1; AKAP12 variant 1; ALCAM; ANXA1; ANXA2 variant 1; APOE; Adam19; BGN; BHLHB2; BID variant 1; BID variant 2; BNIP3L; CD59 variant 1; CEBPB; COL5A2; CPT2; CTGF; CTSB variant 1; CXCL16 variant 1; CYR61; DAF; DCBLD2; DDIT4; DLEU1; DNAJA3; DUSP10 variant 1; DUSP5; DUSP6 variant 1; DYNLL2; ERRFI1; FHL2; FN1 variant 1; FN1 variant 3; FOLR1; GADD45B; GEMIN4; GEMIN6; GMNN; GPNMB variant 2; …
683		VEGF-A	VEGFA	VEGFA_HUMAN	Receptor ligand	Vascular endothelial growth factor A	Cimetidine	374-gene expression breast cancer panel		Genomic	ABCD3 variant 1; ABLIM1 variant 1; ACADSB; ACSS2 variant 1; ACTB; ADAMTS1; ADM; AKAP2 variant 1; ALDH4A1; ANG; AP2A2; AP2B1 variant 1; APOD; APP variant 1; ARF1; ARPC4 variant 1; ASPM; ATAD2; AURKA variant 1; AURKB; BBC3; BCL6 variant 1; BHLHB2; BIRC5 variant 1; BLM; BRCA1 variant BRCA1a; BTG2; BUB1; C16orf61; C1S variant 1; C20orf46; CAD; CCL18; CCNA2; CCNB1; CCNB2; CCNC variant 1; CCND1; CCNE1;…
684		VEGF-A	VEGFA	VEGFA_HUMAN	Receptor ligand	Vascular endothelial growth factor A	Cimetidine	12-gene expression lung cancer panel		Genomic	ARHGEF12; C2CD3; COL8A2; NES; RPL22; TNFRSF25; VEGFA; VEGFA variant 1; VEGFA variant 4; VEGFA variant 6; VEGFA variant 7; nj
685		VEGF-A	VEGFA	VEGFA_HUMAN	Receptor ligand	Vascular endothelial growth factor A	Cimetidine	89-protein neurological alzheimer's panel		Proteomic	A2M; ACPP variant 1; ADIPOQ variant 2; AFP; APCS; APOA1; APOC3; APOH; B2M; BDNF variant 3; BDNF variant 4; C3; CALCA variant 1; CCL11; CCL2; CCL22; CCL3; CCL4 variant 1; CCL5; CD40 variant 1; CD40LG; CEACAM5 variant 1; CGA; CKB; CKM; CLEC11A; CRP; CSF2; CSF3 variant 1; CXCL5; EDN1 variant 1; EGF; EPO; F3 variant 1; F7; FABP7; FGB; FGF2; FGG variant a; FTH1; FTL; GH1 variant 1; GOT1; GOT2; GSTK1 v…
686		VEGF-A	VEGFA	VEGFA_HUMAN	Receptor ligand	Vascular endothelial growth factor A	Cimetidine	27-gene expression astrocytoma panel		Genomic	ALDOC; BRSK2; CD63 variant 1; CLIC1; GM2A; GPX1 variant 1; HES6; HMOX1; IFITM3; IGFBP2; LAMB2; LDHA; LGALS1; MSN; MYL12A; NES; PLAUR variant 1; PPIB; RTN1 variant 1; RUNDC3A variant 1; S100A10; SOD2 variant 1; TAGLN2; TIMP1; VEGFA; VEGFA variant 1; VEGFA variant 4; VEGFA variant 6; VEGFA variant 7; VIM; ZYX variant 1
687		VEGF-A	VEGFA	VEGFA_HUMAN	Receptor ligand	Vascular endothelial growth factor A	Cimetidine	VEGF profile		Genomic	ADM; ANGPTL4 variant 1; DDIT4; FABP5; FLVCR2; GAL; NDRG1 variant 2; PLOD1; PNP; RRAGD; SLC16A3 variant 3; UCHL1; VEGFA; VEGFA variant 1; VEGFA variant 4; VEGFA variant 6; VEGFA variant 7
688		VEGF-A	VEGFA	VEGFA_HUMAN	Receptor ligand	Vascular endothelial growth factor A	Cimetidine	20-gene expression cancer panel		Genomic	ANGPTL4 variant 1; BHLHB2; COL4A1; COL4A2; CTGF; ETS2; FNDC3B; HMOX1; JAG1; JUN; RBMS1 variant 1; SERPINE1 variant 1; SMTN variant 1; SMURF1 variant 1; SPSB1; TNFRSF12A; VEGFA; VEGFA variant 1; VEGFA variant 4; VEGFA variant 6; VEGFA variant 7; YIPF5
689		VEGF-A	VEGFA	VEGFA_HUMAN	Receptor ligand	Vascular endothelial growth factor A	Cimetidine	588-gene expression liposarcoma panel		Genomic	ABCA8; ABCC6; ABLIM1 variant 1; ACACB; ACAT1; ACOT9 variant 1; ACOX2; ACSL1; ACTC1; ACTN1 variant 1; ACTN4; ACY1; ADAM19 variant 1; ADH1B; ADIPOQ variant 2; ADORA2B; ADRB2; AGPAT2 variant 1; AGTR1; ALDH1A1; AMOTL2; ANGPT1 variant 1; ANK2 variant 1; AOC3; APOD; APP variant 1; AQP7; ARID1A variant 1; ARIH1; ASPM; ASPN variant 1; ASS1 variant 1; ATAD2; ATP1A2; ATP1B1; ATP2A2 variant 2; AURKA variant…
690		VEGF-A	VEGFA	VEGFA_HUMAN	Receptor ligand	Vascular endothelial growth factor A	Cimetidine	VeriPsych		Proteomic	ACPP variant 1; AHSG; APCS; APOA1; APOA2; APOB; APOC1; APOH; B2M; BDNF variant 3; BDNF variant 4; BTC; C3; CALB1; CCL22; CCL3; CCL8; CD5L; CGA; CTGF; EDN1 variant 1; EGFR variant 1; EGFR variant 3; FTH1; FTL; HAVCR1 variant 1; HP variant 1; ICAM1; IL10; IL11; IL17; IL1B; IL6R variant 1; IL7; LHB; MIF; MMP2 variant 1; MUC16; PRL variant 1; PYY; SERPINA1 variant 1; SORT1; TF; THPO; TIMP1; TNFRSF10C…
691		VEGF-A	VEGFA	VEGFA_HUMAN	Receptor ligand	Vascular endothelial growth factor A	Cimetidine	277-gene expression lung cancer panel		Genomic	ACTA2 variant 2; ACTC1; ACTG1; ADAM10; ADAM12 long variant; ADAM17; ADAM19 variant 1; ADAM8; ADCY6 variant 1; ADORA2B; ADPN; ADRBK2; AEN; ALOX15B variant d; AREG; ASAP3 variant 1; ATF2 variant 1; ATP2C2; BCAR3; BMPR2 variant 1; BPGM variant 2; CALML5; CASP1 variant alpha; CASP4 variant alpha; CAT; CCNA1 variant 1; CCNB2; CCND1; CCND2; CD3EAP; CDC42; CDH3; CENPF; CHODL variant 1; CHODL variant 2; …
692		VEGF-A	VEGFA	VEGFA_HUMAN	Receptor ligand	Vascular endothelial growth factor A	Cimetidine	7-protein kidney cancer panel		Proteomic	HGF variant 1; IL6; IL8; SELE; SPP1 variant 1; SPP1 variant 2; SPP1 variant 3; TIMP1; VEGFA; VEGFA variant 1; VEGFA variant 4; VEGFA variant 6; VEGFA variant 7
693		VEGF-A	VEGFA	VEGFA_HUMAN	Receptor ligand	Vascular endothelial growth factor A	Cimetidine	VECTRA DA Assay		Proteomic	CHI3L1; CRP; EGF; IL6; LEP; MMP1 variant 1; MMP3; RETN; SAA1; TNFRSF1A; VCAM1 variant 1; VEGFA; VEGFA variant 1; VEGFA variant 4; VEGFA variant 6; VEGFA variant 7
694		VEGF-A	VEGFA	VEGFA_HUMAN	Receptor ligand	Vascular endothelial growth factor A	Cimetidine	26-gene expression cancer panel		Genomic	ALDOA variant 1; ANGPTL4 variant 1; ANLN; BNC1; C20orf20; CA9; CDKN3 variant 1; COL4A6 variant A; DCBLD1; ENO1; FOSL1; GNAI1; KRT17; LDHA; MRPS17; P4HA1; PGAM1; PGK1; SDC1 variant 1; SLC16A1; SLC2A1; TPI1; VEGFA; VEGFA variant 1; VEGFA variant 4; VEGFA variant 6; VEGFA variant 7
695		VEGF-A	VEGFA	VEGFA_HUMAN	Receptor ligand	Vascular endothelial growth factor A	Cimetidine	15-gene expression glioma panel		Genomic	ANXA2 variant 1; FRA10AC1; GPHN variant 1; PIK3R1 variant 1; PSMD8; SLC4A3 variant 2; TBX19; UPP1; VASN; VEGFA; VEGFA variant 1; VEGFA variant 4; VEGFA variant 6; VEGFA variant 7
696		VEGF-A	VEGFA	VEGFA_HUMAN	Receptor ligand	Vascular endothelial growth factor A	Cimetidine	60-gene expression ovarian cancer panel		Genomic	ALPP; APEX1; BST2; CCL4 variant 1; CD1D; CDK1 variant 1; CYR61; DAD1; ECHS1; ENDOU variant 2; ENG variant 2; GBP1; GFI1 variant 1; GGH; GNAI3; GUCY1B3; HDAC1; HLA-A variant 2; HLA-B; LDHA; LGMN variant 1; MADCAM1 variant 1; MGST2; MGST3; MMP7; MTAP; NMI; PCTP; PDIA4; PMS1 variant 1; POSTN; PPP1CC; PRAME variant 1; RAD21; RAN; RCN2; RGS1; ROS1; SAT1; SEMA3F; SERPINF2; SH3BGRL; SKP1 variant 2; SMC1…
697		VEGF-A	VEGFA	VEGFA_HUMAN	Receptor ligand	Vascular endothelial growth factor A	Cimetidine	6-protein renal cancer panel		Proteomic	HGF variant 1; HGF variant 3; IL6; IL8; SPP1 variant 1; SPP1 variant 2; SPP1 variant 3; TIMP1; VEGFA; VEGFA variant 1; VEGFA variant 4; VEGFA variant 6; VEGFA variant 7
698		VEGF-A	VEGFA	VEGFA_HUMAN	Receptor ligand	Vascular endothelial growth factor A	Cimetidine	8-protein thyroid cancer panel		Proteomic	CDH1; CTNNB1 variant 1; MIB1; TG; TOP2A; TP53 variant 1; TP53 variant 3; TP53 variant 5; TP53 variant 6; TP53 variant 7; VEGFA; VEGFA variant 1; VEGFA variant 4; VEGFA variant 6; VEGFA variant 7; cvariant alpha
699		VEGF-A	VEGFA	VEGFA_HUMAN	Receptor ligand	Vascular endothelial growth factor A	Cimetidine	99-gene expression head and neck cancer panel		Genomic	ADORA2B; AK3L1 variant 1; ALDOA variant 1; ANGPTL4 variant 1; ANKRD37; ANLN; BCAR1; BNIP3; C14orf156; C16orf74; C20orf20; CA12 variant 1; CA9; COL4A5 variant 1; CORO1C; DPM2; ECE2; GAPD; GSS; HIG2; HOMER1; IGF2BP2 variant 1; IL8; KCTD11; KRT17; LDHA; LDLR variant 1; MIF; MNAT1; MRPL14; MRPS17; MTX1 variant 1; NDRG1 variant 2; NDUFA4L2; NME1 variant 1; P4HA1; PAWR; PFKFB4; PGAM1; PGF variant 1; PG…
700		VEGF-A	VEGFA	VEGFA_HUMAN	Receptor ligand	Vascular endothelial growth factor A	Cimetidine	5-gene expression hepatocellular cancer panel		Genomic	GZMB; IRF1; MMP7; PTGDR2; VEGFA; VEGFA variant 1; VEGFA variant 4; VEGFA variant 6; VEGFA variant 7
701		VEGF-A	VEGFA	VEGFA_HUMAN	Receptor ligand	Vascular endothelial growth factor A	Cimetidine	147-gene expression cancer panel		Genomic	ABCC5 variant 1; ADAM8; ADRB2; ANGPTL4 variant 1; ARNTL2; AUTS2; C1orf96; CALM1 variant 1; CALM2; CALM3; CALU variant 1; CAPZA1; CCL20; CDCP1 variant 1; CELSR2; CLCF1; CSNK1D variant 1; CSNK1D variant 2; CXCL1; CXCL2; CXCL3; CXCL5; DENND2C; DRD4; DUSP1; DUSP4 variant 1; DUSP5; DUSP6 variant 1; EFNB1; EGR1; EHD1; ELK3; ENAH variant 1; ENAH variant 2; EREG; FERMT1; FOS; FOXQ1; GDF15; HBEGF; HNRNPU …
702		VEGF-A	VEGFA	VEGFA_HUMAN	Receptor ligand	Vascular endothelial growth factor A	Cimetidine	15-gene expression breast cancer panel		Genomic	CTSD; E2F1; EGFR variant 1; EGFR variant 2; EGFR variant 3; EGFR variant 4; FIGF; GSTP1; MMP1 variant 1; MMP11; PLAU variant 1; PLAUR variant 1; SERPINE1 variant 1; TGFB1; TYMP variant 2; VEGFA; VEGFA variant 1; VEGFA variant 4; VEGFA variant 6; VEGFA variant 7
703		VEGF-A	VEGFA	VEGFA_HUMAN	Receptor ligand	Vascular endothelial growth factor A	Cimetidine	3-protein lung cancer panel		Proteomic	FLT1; KDR; VEGFA; VEGFA variant 1; VEGFA variant 4; VEGFA variant 6; VEGFA variant 7
704		VEGF-A	VEGFA	VEGFA_HUMAN	Receptor ligand	Vascular endothelial growth factor A	Cimetidine	8-protein head and neck cancer panel		Proteomic	CCL11; CSF3 variant 1; CXCL1; CXCL12 variant 3; CXCL12 variant 4; CXCL12 variant alpha; CXCL12 variant beta; IL4; IL8; SPP1 variant 1; SPP1 variant 2; SPP1 variant 3; VEGFA; VEGFA variant 1; VEGFA variant 4; VEGFA variant 6; VEGFA variant 7
705		VEGF-A	VEGFA	VEGFA_HUMAN	Receptor ligand	Vascular endothelial growth factor A	Cimetidine	9-protein bladder cancer panel		Proteomic	APAF1 variant 3; BAX variant beta; BAX variant delta; CASP3 variant alpha; CDH1; PTGS2; TP53 variant 1; TP53 variant 3; TP53 variant 5; TP53 variant 6; TP53 variant 7; VEGFA; VEGFA variant 1; VEGFA variant 4; VEGFA variant 6; VEGFA variant 7; WAF1; cvariant alpha
706		VEGF-A	VEGFA	VEGFA_HUMAN	Receptor ligand	Vascular endothelial growth factor A	Cimetidine	5-gene expression colorectal cancer panel		Genomic	BMI1; ETV6; H3F3A; H3F3B; RPS10; RUNX1 variant 1; VEGFA; VEGFA variant 1; VEGFA variant 4; VEGFA variant 5; VEGFA variant 6; VEGFA variant 7; VEGFA variant 9
707		VEGF-A	VEGFA	VEGFA_HUMAN	Receptor ligand	Vascular endothelial growth factor A	Cimetidine	61-gene expression breast cancer panel		Genomic	ABTB2; ALOX5AP variant 1; ALOX5AP variant 2; AMIGO2 variant 2; ANG; ANGEL2; ARHGEF40; ATL2 variant 1; BET1L variant 2; BMPR1A; BMPR2 variant 1; C18orf25 variant 1; CD1E variant 1; CD28; CDK17 variant 1; CDKN1A variant 2; CDKN2B variant 1; COL1A1; CTGF; DDIT4; DOPEY1 variant 1; EDN1 variant 1; EDN1 variant 2; ETS2; FAM162A; FAT4; FNDC3B; ID4; INHBA; JUN; KDM6B; LARP6 variant 1; LEMD3; LMCD1; LTBP1…
708		VEGF-A	VEGFA	VEGFA_HUMAN	Receptor ligand	Vascular endothelial growth factor A	Cimetidine	26-gene expression cancer panel		Genomic	ALDOA variant 1; ANGPTL4 variant 1; ANGPTL4 variant 3; ANLN; BNC1; C20orf20; CA9; CDKN3 variant 1; CDKN3 variant 2; COL4A6 variant A; DCBLD1; ENO1; FAM83B; FOSL1; GNA11; HIG2; KCTD11; KRT17; LDHA; MRPS17; P4HA1; PGAM1; PGK1; SDC1 variant 1; SLC16A1; SLC2A1; TPI1; VEGFA; VEGFA variant 1; VEGFA variant 4; VEGFA variant 5; VEGFA variant 6; VEGFA variant 7; VEGFA variant 9
709		VEGF-A	VEGFA	VEGFA_HUMAN	Receptor ligand	Vascular endothelial growth factor A	Cimetidine	25-gene polymorphism amyotrophic lateral sclerosis panel		Genomic	ALS2; ALS2 variant 1; ANG; BSCL2 variant 1; BSCL2 variant 2; BSCL2 variant 3; CEP112 variant 1; CHMP2B; DAO; DCTN1 variant 1; FIG4; FUS; MATR3 variant 1; NEFH; OPTN variant 1; OPTN variant 2; OPTN variant 4; PON1; PON2; PON3; PRPH; SETX; SOD1; SPG11; SPG11 variant 2; SQSTM1; TARDBP; UBQLN2; VAPB; VCP; VEGFA; VEGFA variant 1; VEGFA variant 4; VEGFA variant 5; VEGFA variant 6; VEGFA variant 7; VEGF…
710		VEGF-A	VEGFA	VEGFA_HUMAN	Receptor ligand	Vascular endothelial growth factor A	Cimetidine	7-protein bladder cancer panel		Genomic; Proteomic	ANG; APOE; IL8; MMP10; MMP9; SERPINE1 variant 1; VEGFA; VEGFA variant 1; VEGFA variant 4; VEGFA variant 5; VEGFA variant 6; VEGFA variant 7; VEGFA variant 9
711		VEGF-A	VEGFA	VEGFA_HUMAN	Receptor ligand	Vascular endothelial growth factor A	Cimetidine	6-protein hepatocellular carcinoma panel		Proteomic	CXCL1; FGF2; IFNA2; IL8; VEGFA; VEGFA variant 1; VEGFA variant 4; VEGFA variant 5; VEGFA variant 6; VEGFA variant 7; VEGFA variant 9
712		VEGF-A	VEGFA	VEGFA_HUMAN	Receptor ligand	Vascular endothelial growth factor A	Cimetidine	7-protein rheumatoid arthritis panel		Proteomic	IL1B; IL2RA; IL6; MMP1 variant 1; MMP1 variant 2; RETN; VEGFA; VEGFA variant 1; VEGFA variant 4; VEGFA variant 5; VEGFA variant 6; VEGFA variant 7; VEGFA variant 9
713		VEGF-A	VEGFA	VEGFA_HUMAN	Receptor ligand	Vascular endothelial growth factor A	Ranibizumab	Vascular endothelial growth factor A		Genomic; Proteomic	VEGFA; VEGFA variant 1; VEGFA variant 4; VEGFA variant 5; VEGFA variant 6; VEGFA variant 7; VEGFA variant 9
714		VEGF-A	VEGFA	VEGFA_HUMAN	Receptor ligand	Vascular endothelial growth factor A	Ranibizumab	VEGF/SEMA ratio		Proteomic	SEMA6A; VEGFA variant 4
715		VEGF-A	VEGFA	VEGFA_HUMAN	Receptor ligand	Vascular endothelial growth factor A	Ranibizumab	38-gene expression breast cancer panel		Genomic	BCL2A1 variant 1; BTG2; C17orf37; C1orf64; C3orf37 variant 1; C4B; CHCHD2; CYC1; DDT variant 1; ENO1; ETFB variant 1; FABP5; GATA3; IL6ST variant 1; PGK1; POR; PPA1; PPP1CA; PSMA5 variant 1; PSMB3; PSMB7; RAB10; RHOC variant 1; RPN1; SLC25A5; SRSF5 variant 1; SURF4; TACC3; TMED9; TNFSF13 variant alpha; TOE1; TUBA4A; TUBB2C; TUBB3; TUBB6; UBE2C variant 1; VEGFA variant 4; XIST
716		VEGF-A	VEGFA	VEGFA_HUMAN	Receptor ligand	Vascular endothelial growth factor A	Ranibizumab	82-gene expression glioma panel		Genomic	ALDH6A1; ANXA2 variant 1; ARL7; B3GAT2; C1QTNF3 variant 2; C1orf187; CRNDE variant 1; CRY2; E2F6; EIF1; FLJ22662; FMOD; FRA10AC1; GLB1 variant 1; GPHN variant 1; GPNMB variant 2; IL13RA2; LAP3; LIMS1 variant 1; LOXL3; MAPT variant 1; MCM3AP-AS1; MYOF variant 1; MYST3 variant 1; OAZ1; PGM2; PHF20L1 variant 1; PIK3R1 variant 1; PLCL2 variant 1; PLOD1; PLOD3; PRTG; PSMA1 variant 1; PSMD8; PSMD9; PTK…
717		VEGF-A	VEGFA	VEGFA_HUMAN	Receptor ligand	Vascular endothelial growth factor A	Ranibizumab	5-protein ovarian cancer panel		Proteomic	EGF; IL6; IL8; MUC16; VEGFA; VEGFA variant 1; VEGFA variant 4; VEGFA variant 6; VEGFA variant 7
718		VEGF-A	VEGFA	VEGFA_HUMAN	Receptor ligand	Vascular endothelial growth factor A	Ranibizumab	3-gene expression lung cancer panel		Genomic	PGF variant 1; VEGFA; VEGFA variant 1; VEGFA variant 4; VEGFA variant 6; VEGFA variant 7; VEGFB
719		VEGF-A	VEGFA	VEGFA_HUMAN	Receptor ligand	Vascular endothelial growth factor A	Ranibizumab	163-gene expression colon cancer panel		Genomic	ABHD2 variant 1; AKAP12 variant 1; ALCAM; ANXA1; ANXA2 variant 1; APOE; Adam19; BGN; BHLHB2; BID variant 1; BID variant 2; BNIP3L; CD59 variant 1; CEBPB; COL5A2; CPT2; CTGF; CTSB variant 1; CXCL16 variant 1; CYR61; DAF; DCBLD2; DDIT4; DLEU1; DNAJA3; DUSP10 variant 1; DUSP5; DUSP6 variant 1; DYNLL2; ERRFI1; FHL2; FN1 variant 1; FN1 variant 3; FOLR1; GADD45B; GEMIN4; GEMIN6; GMNN; GPNMB variant 2; …
720		VEGF-A	VEGFA	VEGFA_HUMAN	Receptor ligand	Vascular endothelial growth factor A	Ranibizumab	374-gene expression breast cancer panel		Genomic	ABCD3 variant 1; ABLIM1 variant 1; ACADSB; ACSS2 variant 1; ACTB; ADAMTS1; ADM; AKAP2 variant 1; ALDH4A1; ANG; AP2A2; AP2B1 variant 1; APOD; APP variant 1; ARF1; ARPC4 variant 1; ASPM; ATAD2; AURKA variant 1; AURKB; BBC3; BCL6 variant 1; BHLHB2; BIRC5 variant 1; BLM; BRCA1 variant BRCA1a; BTG2; BUB1; C16orf61; C1S variant 1; C20orf46; CAD; CCL18; CCNA2; CCNB1; CCNB2; CCNC variant 1; CCND1; CCNE1;…
721		VEGF-A	VEGFA	VEGFA_HUMAN	Receptor ligand	Vascular endothelial growth factor A	Ranibizumab	12-gene expression lung cancer panel		Genomic	ARHGEF12; C2CD3; COL8A2; NES; RPL22; TNFRSF25; VEGFA; VEGFA variant 1; VEGFA variant 4; VEGFA variant 6; VEGFA variant 7; nj
722		VEGF-A	VEGFA	VEGFA_HUMAN	Receptor ligand	Vascular endothelial growth factor A	Ranibizumab	89-protein neurological alzheimer's panel		Proteomic	A2M; ACPP variant 1; ADIPOQ variant 2; AFP; APCS; APOA1; APOC3; APOH; B2M; BDNF variant 3; BDNF variant 4; C3; CALCA variant 1; CCL11; CCL2; CCL22; CCL3; CCL4 variant 1; CCL5; CD40 variant 1; CD40LG; CEACAM5 variant 1; CGA; CKB; CKM; CLEC11A; CRP; CSF2; CSF3 variant 1; CXCL5; EDN1 variant 1; EGF; EPO; F3 variant 1; F7; FABP7; FGB; FGF2; FGG variant a; FTH1; FTL; GH1 variant 1; GOT1; GOT2; GSTK1 v…
723		VEGF-A	VEGFA	VEGFA_HUMAN	Receptor ligand	Vascular endothelial growth factor A	Ranibizumab	27-gene expression astrocytoma panel		Genomic	ALDOC; BRSK2; CD63 variant 1; CLIC1; GM2A; GPX1 variant 1; HES6; HMOX1; IFITM3; IGFBP2; LAMB2; LDHA; LGALS1; MSN; MYL12A; NES; PLAUR variant 1; PPIB; RTN1 variant 1; RUNDC3A variant 1; S100A10; SOD2 variant 1; TAGLN2; TIMP1; VEGFA; VEGFA variant 1; VEGFA variant 4; VEGFA variant 6; VEGFA variant 7; VIM; ZYX variant 1
724		VEGF-A	VEGFA	VEGFA_HUMAN	Receptor ligand	Vascular endothelial growth factor A	Ranibizumab	VEGF profile		Genomic	ADM; ANGPTL4 variant 1; DDIT4; FABP5; FLVCR2; GAL; NDRG1 variant 2; PLOD1; PNP; RRAGD; SLC16A3 variant 3; UCHL1; VEGFA; VEGFA variant 1; VEGFA variant 4; VEGFA variant 6; VEGFA variant 7
725		VEGF-A	VEGFA	VEGFA_HUMAN	Receptor ligand	Vascular endothelial growth factor A	Ranibizumab	20-gene expression cancer panel		Genomic	ANGPTL4 variant 1; BHLHB2; COL4A1; COL4A2; CTGF; ETS2; FNDC3B; HMOX1; JAG1; JUN; RBMS1 variant 1; SERPINE1 variant 1; SMTN variant 1; SMURF1 variant 1; SPSB1; TNFRSF12A; VEGFA; VEGFA variant 1; VEGFA variant 4; VEGFA variant 6; VEGFA variant 7; YIPF5
726		VEGF-A	VEGFA	VEGFA_HUMAN	Receptor ligand	Vascular endothelial growth factor A	Ranibizumab	588-gene expression liposarcoma panel		Genomic	ABCA8; ABCC6; ABLIM1 variant 1; ACACB; ACAT1; ACOT9 variant 1; ACOX2; ACSL1; ACTC1; ACTN1 variant 1; ACTN4; ACY1; ADAM19 variant 1; ADH1B; ADIPOQ variant 2; ADORA2B; ADRB2; AGPAT2 variant 1; AGTR1; ALDH1A1; AMOTL2; ANGPT1 variant 1; ANK2 variant 1; AOC3; APOD; APP variant 1; AQP7; ARID1A variant 1; ARIH1; ASPM; ASPN variant 1; ASS1 variant 1; ATAD2; ATP1A2; ATP1B1; ATP2A2 variant 2; AURKA variant…
727		VEGF-A	VEGFA	VEGFA_HUMAN	Receptor ligand	Vascular endothelial growth factor A	Ranibizumab	VeriPsych		Proteomic	ACPP variant 1; AHSG; APCS; APOA1; APOA2; APOB; APOC1; APOH; B2M; BDNF variant 3; BDNF variant 4; BTC; C3; CALB1; CCL22; CCL3; CCL8; CD5L; CGA; CTGF; EDN1 variant 1; EGFR variant 1; EGFR variant 3; FTH1; FTL; HAVCR1 variant 1; HP variant 1; ICAM1; IL10; IL11; IL17; IL1B; IL6R variant 1; IL7; LHB; MIF; MMP2 variant 1; MUC16; PRL variant 1; PYY; SERPINA1 variant 1; SORT1; TF; THPO; TIMP1; TNFRSF10C…
728		VEGF-A	VEGFA	VEGFA_HUMAN	Receptor ligand	Vascular endothelial growth factor A	Ranibizumab	277-gene expression lung cancer panel		Genomic	ACTA2 variant 2; ACTC1; ACTG1; ADAM10; ADAM12 long variant; ADAM17; ADAM19 variant 1; ADAM8; ADCY6 variant 1; ADORA2B; ADPN; ADRBK2; AEN; ALOX15B variant d; AREG; ASAP3 variant 1; ATF2 variant 1; ATP2C2; BCAR3; BMPR2 variant 1; BPGM variant 2; CALML5; CASP1 variant alpha; CASP4 variant alpha; CAT; CCNA1 variant 1; CCNB2; CCND1; CCND2; CD3EAP; CDC42; CDH3; CENPF; CHODL variant 1; CHODL variant 2; …
729		VEGF-A	VEGFA	VEGFA_HUMAN	Receptor ligand	Vascular endothelial growth factor A	Ranibizumab	7-protein kidney cancer panel		Proteomic	HGF variant 1; IL6; IL8; SELE; SPP1 variant 1; SPP1 variant 2; SPP1 variant 3; TIMP1; VEGFA; VEGFA variant 1; VEGFA variant 4; VEGFA variant 6; VEGFA variant 7
730		VEGF-A	VEGFA	VEGFA_HUMAN	Receptor ligand	Vascular endothelial growth factor A	Ranibizumab	VECTRA DA Assay		Proteomic	CHI3L1; CRP; EGF; IL6; LEP; MMP1 variant 1; MMP3; RETN; SAA1; TNFRSF1A; VCAM1 variant 1; VEGFA; VEGFA variant 1; VEGFA variant 4; VEGFA variant 6; VEGFA variant 7
731		VEGF-A	VEGFA	VEGFA_HUMAN	Receptor ligand	Vascular endothelial growth factor A	Ranibizumab	26-gene expression cancer panel		Genomic	ALDOA variant 1; ANGPTL4 variant 1; ANLN; BNC1; C20orf20; CA9; CDKN3 variant 1; COL4A6 variant A; DCBLD1; ENO1; FOSL1; GNAI1; KRT17; LDHA; MRPS17; P4HA1; PGAM1; PGK1; SDC1 variant 1; SLC16A1; SLC2A1; TPI1; VEGFA; VEGFA variant 1; VEGFA variant 4; VEGFA variant 6; VEGFA variant 7
732		VEGF-A	VEGFA	VEGFA_HUMAN	Receptor ligand	Vascular endothelial growth factor A	Ranibizumab	15-gene expression glioma panel		Genomic	ANXA2 variant 1; FRA10AC1; GPHN variant 1; PIK3R1 variant 1; PSMD8; SLC4A3 variant 2; TBX19; UPP1; VASN; VEGFA; VEGFA variant 1; VEGFA variant 4; VEGFA variant 6; VEGFA variant 7
733		VEGF-A	VEGFA	VEGFA_HUMAN	Receptor ligand	Vascular endothelial growth factor A	Ranibizumab	60-gene expression ovarian cancer panel		Genomic	ALPP; APEX1; BST2; CCL4 variant 1; CD1D; CDK1 variant 1; CYR61; DAD1; ECHS1; ENDOU variant 2; ENG variant 2; GBP1; GFI1 variant 1; GGH; GNAI3; GUCY1B3; HDAC1; HLA-A variant 2; HLA-B; LDHA; LGMN variant 1; MADCAM1 variant 1; MGST2; MGST3; MMP7; MTAP; NMI; PCTP; PDIA4; PMS1 variant 1; POSTN; PPP1CC; PRAME variant 1; RAD21; RAN; RCN2; RGS1; ROS1; SAT1; SEMA3F; SERPINF2; SH3BGRL; SKP1 variant 2; SMC1…
734		VEGF-A	VEGFA	VEGFA_HUMAN	Receptor ligand	Vascular endothelial growth factor A	Ranibizumab	6-protein renal cancer panel		Proteomic	HGF variant 1; HGF variant 3; IL6; IL8; SPP1 variant 1; SPP1 variant 2; SPP1 variant 3; TIMP1; VEGFA; VEGFA variant 1; VEGFA variant 4; VEGFA variant 6; VEGFA variant 7
735		VEGF-A	VEGFA	VEGFA_HUMAN	Receptor ligand	Vascular endothelial growth factor A	Ranibizumab	8-protein thyroid cancer panel		Proteomic	CDH1; CTNNB1 variant 1; MIB1; TG; TOP2A; TP53 variant 1; TP53 variant 3; TP53 variant 5; TP53 variant 6; TP53 variant 7; VEGFA; VEGFA variant 1; VEGFA variant 4; VEGFA variant 6; VEGFA variant 7; cvariant alpha
736		VEGF-A	VEGFA	VEGFA_HUMAN	Receptor ligand	Vascular endothelial growth factor A	Ranibizumab	99-gene expression head and neck cancer panel		Genomic	ADORA2B; AK3L1 variant 1; ALDOA variant 1; ANGPTL4 variant 1; ANKRD37; ANLN; BCAR1; BNIP3; C14orf156; C16orf74; C20orf20; CA12 variant 1; CA9; COL4A5 variant 1; CORO1C; DPM2; ECE2; GAPD; GSS; HIG2; HOMER1; IGF2BP2 variant 1; IL8; KCTD11; KRT17; LDHA; LDLR variant 1; MIF; MNAT1; MRPL14; MRPS17; MTX1 variant 1; NDRG1 variant 2; NDUFA4L2; NME1 variant 1; P4HA1; PAWR; PFKFB4; PGAM1; PGF variant 1; PG…
737		VEGF-A	VEGFA	VEGFA_HUMAN	Receptor ligand	Vascular endothelial growth factor A	Ranibizumab	5-gene expression hepatocellular cancer panel		Genomic	GZMB; IRF1; MMP7; PTGDR2; VEGFA; VEGFA variant 1; VEGFA variant 4; VEGFA variant 6; VEGFA variant 7
738		VEGF-A	VEGFA	VEGFA_HUMAN	Receptor ligand	Vascular endothelial growth factor A	Ranibizumab	147-gene expression cancer panel		Genomic	ABCC5 variant 1; ADAM8; ADRB2; ANGPTL4 variant 1; ARNTL2; AUTS2; C1orf96; CALM1 variant 1; CALM2; CALM3; CALU variant 1; CAPZA1; CCL20; CDCP1 variant 1; CELSR2; CLCF1; CSNK1D variant 1; CSNK1D variant 2; CXCL1; CXCL2; CXCL3; CXCL5; DENND2C; DRD4; DUSP1; DUSP4 variant 1; DUSP5; DUSP6 variant 1; EFNB1; EGR1; EHD1; ELK3; ENAH variant 1; ENAH variant 2; EREG; FERMT1; FOS; FOXQ1; GDF15; HBEGF; HNRNPU …
739		VEGF-A	VEGFA	VEGFA_HUMAN	Receptor ligand	Vascular endothelial growth factor A	Ranibizumab	15-gene expression breast cancer panel		Genomic	CTSD; E2F1; EGFR variant 1; EGFR variant 2; EGFR variant 3; EGFR variant 4; FIGF; GSTP1; MMP1 variant 1; MMP11; PLAU variant 1; PLAUR variant 1; SERPINE1 variant 1; TGFB1; TYMP variant 2; VEGFA; VEGFA variant 1; VEGFA variant 4; VEGFA variant 6; VEGFA variant 7
740		VEGF-A	VEGFA	VEGFA_HUMAN	Receptor ligand	Vascular endothelial growth factor A	Ranibizumab	3-protein lung cancer panel		Proteomic	FLT1; KDR; VEGFA; VEGFA variant 1; VEGFA variant 4; VEGFA variant 6; VEGFA variant 7
741		VEGF-A	VEGFA	VEGFA_HUMAN	Receptor ligand	Vascular endothelial growth factor A	Ranibizumab	8-protein head and neck cancer panel		Proteomic	CCL11; CSF3 variant 1; CXCL1; CXCL12 variant 3; CXCL12 variant 4; CXCL12 variant alpha; CXCL12 variant beta; IL4; IL8; SPP1 variant 1; SPP1 variant 2; SPP1 variant 3; VEGFA; VEGFA variant 1; VEGFA variant 4; VEGFA variant 6; VEGFA variant 7
742		VEGF-A	VEGFA	VEGFA_HUMAN	Receptor ligand	Vascular endothelial growth factor A	Ranibizumab	9-protein bladder cancer panel		Proteomic	APAF1 variant 3; BAX variant beta; BAX variant delta; CASP3 variant alpha; CDH1; PTGS2; TP53 variant 1; TP53 variant 3; TP53 variant 5; TP53 variant 6; TP53 variant 7; VEGFA; VEGFA variant 1; VEGFA variant 4; VEGFA variant 6; VEGFA variant 7; WAF1; cvariant alpha
743		VEGF-A	VEGFA	VEGFA_HUMAN	Receptor ligand	Vascular endothelial growth factor A	Ranibizumab	5-gene expression colorectal cancer panel		Genomic	BMI1; ETV6; H3F3A; H3F3B; RPS10; RUNX1 variant 1; VEGFA; VEGFA variant 1; VEGFA variant 4; VEGFA variant 5; VEGFA variant 6; VEGFA variant 7; VEGFA variant 9
744		VEGF-A	VEGFA	VEGFA_HUMAN	Receptor ligand	Vascular endothelial growth factor A	Ranibizumab	61-gene expression breast cancer panel		Genomic	ABTB2; ALOX5AP variant 1; ALOX5AP variant 2; AMIGO2 variant 2; ANG; ANGEL2; ARHGEF40; ATL2 variant 1; BET1L variant 2; BMPR1A; BMPR2 variant 1; C18orf25 variant 1; CD1E variant 1; CD28; CDK17 variant 1; CDKN1A variant 2; CDKN2B variant 1; COL1A1; CTGF; DDIT4; DOPEY1 variant 1; EDN1 variant 1; EDN1 variant 2; ETS2; FAM162A; FAT4; FNDC3B; ID4; INHBA; JUN; KDM6B; LARP6 variant 1; LEMD3; LMCD1; LTBP1…
745		VEGF-A	VEGFA	VEGFA_HUMAN	Receptor ligand	Vascular endothelial growth factor A	Ranibizumab	26-gene expression cancer panel		Genomic	ALDOA variant 1; ANGPTL4 variant 1; ANGPTL4 variant 3; ANLN; BNC1; C20orf20; CA9; CDKN3 variant 1; CDKN3 variant 2; COL4A6 variant A; DCBLD1; ENO1; FAM83B; FOSL1; GNA11; HIG2; KCTD11; KRT17; LDHA; MRPS17; P4HA1; PGAM1; PGK1; SDC1 variant 1; SLC16A1; SLC2A1; TPI1; VEGFA; VEGFA variant 1; VEGFA variant 4; VEGFA variant 5; VEGFA variant 6; VEGFA variant 7; VEGFA variant 9
746		VEGF-A	VEGFA	VEGFA_HUMAN	Receptor ligand	Vascular endothelial growth factor A	Ranibizumab	25-gene polymorphism amyotrophic lateral sclerosis panel		Genomic	ALS2; ALS2 variant 1; ANG; BSCL2 variant 1; BSCL2 variant 2; BSCL2 variant 3; CEP112 variant 1; CHMP2B; DAO; DCTN1 variant 1; FIG4; FUS; MATR3 variant 1; NEFH; OPTN variant 1; OPTN variant 2; OPTN variant 4; PON1; PON2; PON3; PRPH; SETX; SOD1; SPG11; SPG11 variant 2; SQSTM1; TARDBP; UBQLN2; VAPB; VCP; VEGFA; VEGFA variant 1; VEGFA variant 4; VEGFA variant 5; VEGFA variant 6; VEGFA variant 7; VEGF…
747		VEGF-A	VEGFA	VEGFA_HUMAN	Receptor ligand	Vascular endothelial growth factor A	Ranibizumab	7-protein bladder cancer panel		Genomic; Proteomic	ANG; APOE; IL8; MMP10; MMP9; SERPINE1 variant 1; VEGFA; VEGFA variant 1; VEGFA variant 4; VEGFA variant 5; VEGFA variant 6; VEGFA variant 7; VEGFA variant 9
748		VEGF-A	VEGFA	VEGFA_HUMAN	Receptor ligand	Vascular endothelial growth factor A	Ranibizumab	6-protein hepatocellular carcinoma panel		Proteomic	CXCL1; FGF2; IFNA2; IL8; VEGFA; VEGFA variant 1; VEGFA variant 4; VEGFA variant 5; VEGFA variant 6; VEGFA variant 7; VEGFA variant 9
749		VEGF-A	VEGFA	VEGFA_HUMAN	Receptor ligand	Vascular endothelial growth factor A	Ranibizumab	7-protein rheumatoid arthritis panel		Proteomic	IL1B; IL2RA; IL6; MMP1 variant 1; MMP1 variant 2; RETN; VEGFA; VEGFA variant 1; VEGFA variant 4; VEGFA variant 5; VEGFA variant 6; VEGFA variant 7; VEGFA variant 9
750		VEGF-A	VEGFA	VEGFA_HUMAN	Receptor ligand	Vascular endothelial growth factor A	Bevacizumab	Vascular endothelial growth factor A		Genomic; Proteomic	VEGFA; VEGFA variant 1; VEGFA variant 4; VEGFA variant 5; VEGFA variant 6; VEGFA variant 7; VEGFA variant 9
751		VEGF-A	VEGFA	VEGFA_HUMAN	Receptor ligand	Vascular endothelial growth factor A	Bevacizumab	VEGF/SEMA ratio		Proteomic	SEMA6A; VEGFA variant 4
752		VEGF-A	VEGFA	VEGFA_HUMAN	Receptor ligand	Vascular endothelial growth factor A	Bevacizumab	38-gene expression breast cancer panel		Genomic	BCL2A1 variant 1; BTG2; C17orf37; C1orf64; C3orf37 variant 1; C4B; CHCHD2; CYC1; DDT variant 1; ENO1; ETFB variant 1; FABP5; GATA3; IL6ST variant 1; PGK1; POR; PPA1; PPP1CA; PSMA5 variant 1; PSMB3; PSMB7; RAB10; RHOC variant 1; RPN1; SLC25A5; SRSF5 variant 1; SURF4; TACC3; TMED9; TNFSF13 variant alpha; TOE1; TUBA4A; TUBB2C; TUBB3; TUBB6; UBE2C variant 1; VEGFA variant 4; XIST
753		VEGF-A	VEGFA	VEGFA_HUMAN	Receptor ligand	Vascular endothelial growth factor A	Bevacizumab	82-gene expression glioma panel		Genomic	ALDH6A1; ANXA2 variant 1; ARL7; B3GAT2; C1QTNF3 variant 2; C1orf187; CRNDE variant 1; CRY2; E2F6; EIF1; FLJ22662; FMOD; FRA10AC1; GLB1 variant 1; GPHN variant 1; GPNMB variant 2; IL13RA2; LAP3; LIMS1 variant 1; LOXL3; MAPT variant 1; MCM3AP-AS1; MYOF variant 1; MYST3 variant 1; OAZ1; PGM2; PHF20L1 variant 1; PIK3R1 variant 1; PLCL2 variant 1; PLOD1; PLOD3; PRTG; PSMA1 variant 1; PSMD8; PSMD9; PTK…
754		VEGF-A	VEGFA	VEGFA_HUMAN	Receptor ligand	Vascular endothelial growth factor A	Bevacizumab	5-protein ovarian cancer panel		Proteomic	EGF; IL6; IL8; MUC16; VEGFA; VEGFA variant 1; VEGFA variant 4; VEGFA variant 6; VEGFA variant 7
755		VEGF-A	VEGFA	VEGFA_HUMAN	Receptor ligand	Vascular endothelial growth factor A	Bevacizumab	3-gene expression lung cancer panel		Genomic	PGF variant 1; VEGFA; VEGFA variant 1; VEGFA variant 4; VEGFA variant 6; VEGFA variant 7; VEGFB
756		VEGF-A	VEGFA	VEGFA_HUMAN	Receptor ligand	Vascular endothelial growth factor A	Bevacizumab	163-gene expression colon cancer panel		Genomic	ABHD2 variant 1; AKAP12 variant 1; ALCAM; ANXA1; ANXA2 variant 1; APOE; Adam19; BGN; BHLHB2; BID variant 1; BID variant 2; BNIP3L; CD59 variant 1; CEBPB; COL5A2; CPT2; CTGF; CTSB variant 1; CXCL16 variant 1; CYR61; DAF; DCBLD2; DDIT4; DLEU1; DNAJA3; DUSP10 variant 1; DUSP5; DUSP6 variant 1; DYNLL2; ERRFI1; FHL2; FN1 variant 1; FN1 variant 3; FOLR1; GADD45B; GEMIN4; GEMIN6; GMNN; GPNMB variant 2; …
757		VEGF-A	VEGFA	VEGFA_HUMAN	Receptor ligand	Vascular endothelial growth factor A	Bevacizumab	374-gene expression breast cancer panel		Genomic	ABCD3 variant 1; ABLIM1 variant 1; ACADSB; ACSS2 variant 1; ACTB; ADAMTS1; ADM; AKAP2 variant 1; ALDH4A1; ANG; AP2A2; AP2B1 variant 1; APOD; APP variant 1; ARF1; ARPC4 variant 1; ASPM; ATAD2; AURKA variant 1; AURKB; BBC3; BCL6 variant 1; BHLHB2; BIRC5 variant 1; BLM; BRCA1 variant BRCA1a; BTG2; BUB1; C16orf61; C1S variant 1; C20orf46; CAD; CCL18; CCNA2; CCNB1; CCNB2; CCNC variant 1; CCND1; CCNE1;…
758		VEGF-A	VEGFA	VEGFA_HUMAN	Receptor ligand	Vascular endothelial growth factor A	Bevacizumab	12-gene expression lung cancer panel		Genomic	ARHGEF12; C2CD3; COL8A2; NES; RPL22; TNFRSF25; VEGFA; VEGFA variant 1; VEGFA variant 4; VEGFA variant 6; VEGFA variant 7; nj
759		VEGF-A	VEGFA	VEGFA_HUMAN	Receptor ligand	Vascular endothelial growth factor A	Bevacizumab	89-protein neurological alzheimer's panel		Proteomic	A2M; ACPP variant 1; ADIPOQ variant 2; AFP; APCS; APOA1; APOC3; APOH; B2M; BDNF variant 3; BDNF variant 4; C3; CALCA variant 1; CCL11; CCL2; CCL22; CCL3; CCL4 variant 1; CCL5; CD40 variant 1; CD40LG; CEACAM5 variant 1; CGA; CKB; CKM; CLEC11A; CRP; CSF2; CSF3 variant 1; CXCL5; EDN1 variant 1; EGF; EPO; F3 variant 1; F7; FABP7; FGB; FGF2; FGG variant a; FTH1; FTL; GH1 variant 1; GOT1; GOT2; GSTK1 v…
760		VEGF-A	VEGFA	VEGFA_HUMAN	Receptor ligand	Vascular endothelial growth factor A	Bevacizumab	27-gene expression astrocytoma panel		Genomic	ALDOC; BRSK2; CD63 variant 1; CLIC1; GM2A; GPX1 variant 1; HES6; HMOX1; IFITM3; IGFBP2; LAMB2; LDHA; LGALS1; MSN; MYL12A; NES; PLAUR variant 1; PPIB; RTN1 variant 1; RUNDC3A variant 1; S100A10; SOD2 variant 1; TAGLN2; TIMP1; VEGFA; VEGFA variant 1; VEGFA variant 4; VEGFA variant 6; VEGFA variant 7; VIM; ZYX variant 1
761		VEGF-A	VEGFA	VEGFA_HUMAN	Receptor ligand	Vascular endothelial growth factor A	Bevacizumab	VEGF profile		Genomic	ADM; ANGPTL4 variant 1; DDIT4; FABP5; FLVCR2; GAL; NDRG1 variant 2; PLOD1; PNP; RRAGD; SLC16A3 variant 3; UCHL1; VEGFA; VEGFA variant 1; VEGFA variant 4; VEGFA variant 6; VEGFA variant 7
762		VEGF-A	VEGFA	VEGFA_HUMAN	Receptor ligand	Vascular endothelial growth factor A	Bevacizumab	20-gene expression cancer panel		Genomic	ANGPTL4 variant 1; BHLHB2; COL4A1; COL4A2; CTGF; ETS2; FNDC3B; HMOX1; JAG1; JUN; RBMS1 variant 1; SERPINE1 variant 1; SMTN variant 1; SMURF1 variant 1; SPSB1; TNFRSF12A; VEGFA; VEGFA variant 1; VEGFA variant 4; VEGFA variant 6; VEGFA variant 7; YIPF5
763		VEGF-A	VEGFA	VEGFA_HUMAN	Receptor ligand	Vascular endothelial growth factor A	Bevacizumab	588-gene expression liposarcoma panel		Genomic	ABCA8; ABCC6; ABLIM1 variant 1; ACACB; ACAT1; ACOT9 variant 1; ACOX2; ACSL1; ACTC1; ACTN1 variant 1; ACTN4; ACY1; ADAM19 variant 1; ADH1B; ADIPOQ variant 2; ADORA2B; ADRB2; AGPAT2 variant 1; AGTR1; ALDH1A1; AMOTL2; ANGPT1 variant 1; ANK2 variant 1; AOC3; APOD; APP variant 1; AQP7; ARID1A variant 1; ARIH1; ASPM; ASPN variant 1; ASS1 variant 1; ATAD2; ATP1A2; ATP1B1; ATP2A2 variant 2; AURKA variant…
764		VEGF-A	VEGFA	VEGFA_HUMAN	Receptor ligand	Vascular endothelial growth factor A	Bevacizumab	VeriPsych		Proteomic	ACPP variant 1; AHSG; APCS; APOA1; APOA2; APOB; APOC1; APOH; B2M; BDNF variant 3; BDNF variant 4; BTC; C3; CALB1; CCL22; CCL3; CCL8; CD5L; CGA; CTGF; EDN1 variant 1; EGFR variant 1; EGFR variant 3; FTH1; FTL; HAVCR1 variant 1; HP variant 1; ICAM1; IL10; IL11; IL17; IL1B; IL6R variant 1; IL7; LHB; MIF; MMP2 variant 1; MUC16; PRL variant 1; PYY; SERPINA1 variant 1; SORT1; TF; THPO; TIMP1; TNFRSF10C…
765		VEGF-A	VEGFA	VEGFA_HUMAN	Receptor ligand	Vascular endothelial growth factor A	Bevacizumab	277-gene expression lung cancer panel		Genomic	ACTA2 variant 2; ACTC1; ACTG1; ADAM10; ADAM12 long variant; ADAM17; ADAM19 variant 1; ADAM8; ADCY6 variant 1; ADORA2B; ADPN; ADRBK2; AEN; ALOX15B variant d; AREG; ASAP3 variant 1; ATF2 variant 1; ATP2C2; BCAR3; BMPR2 variant 1; BPGM variant 2; CALML5; CASP1 variant alpha; CASP4 variant alpha; CAT; CCNA1 variant 1; CCNB2; CCND1; CCND2; CD3EAP; CDC42; CDH3; CENPF; CHODL variant 1; CHODL variant 2; …
766		VEGF-A	VEGFA	VEGFA_HUMAN	Receptor ligand	Vascular endothelial growth factor A	Bevacizumab	7-protein kidney cancer panel		Proteomic	HGF variant 1; IL6; IL8; SELE; SPP1 variant 1; SPP1 variant 2; SPP1 variant 3; TIMP1; VEGFA; VEGFA variant 1; VEGFA variant 4; VEGFA variant 6; VEGFA variant 7
767		VEGF-A	VEGFA	VEGFA_HUMAN	Receptor ligand	Vascular endothelial growth factor A	Bevacizumab	VECTRA DA Assay		Proteomic	CHI3L1; CRP; EGF; IL6; LEP; MMP1 variant 1; MMP3; RETN; SAA1; TNFRSF1A; VCAM1 variant 1; VEGFA; VEGFA variant 1; VEGFA variant 4; VEGFA variant 6; VEGFA variant 7
768		VEGF-A	VEGFA	VEGFA_HUMAN	Receptor ligand	Vascular endothelial growth factor A	Bevacizumab	26-gene expression cancer panel		Genomic	ALDOA variant 1; ANGPTL4 variant 1; ANLN; BNC1; C20orf20; CA9; CDKN3 variant 1; COL4A6 variant A; DCBLD1; ENO1; FOSL1; GNAI1; KRT17; LDHA; MRPS17; P4HA1; PGAM1; PGK1; SDC1 variant 1; SLC16A1; SLC2A1; TPI1; VEGFA; VEGFA variant 1; VEGFA variant 4; VEGFA variant 6; VEGFA variant 7
769		VEGF-A	VEGFA	VEGFA_HUMAN	Receptor ligand	Vascular endothelial growth factor A	Bevacizumab	15-gene expression glioma panel		Genomic	ANXA2 variant 1; FRA10AC1; GPHN variant 1; PIK3R1 variant 1; PSMD8; SLC4A3 variant 2; TBX19; UPP1; VASN; VEGFA; VEGFA variant 1; VEGFA variant 4; VEGFA variant 6; VEGFA variant 7
770		VEGF-A	VEGFA	VEGFA_HUMAN	Receptor ligand	Vascular endothelial growth factor A	Bevacizumab	60-gene expression ovarian cancer panel		Genomic	ALPP; APEX1; BST2; CCL4 variant 1; CD1D; CDK1 variant 1; CYR61; DAD1; ECHS1; ENDOU variant 2; ENG variant 2; GBP1; GFI1 variant 1; GGH; GNAI3; GUCY1B3; HDAC1; HLA-A variant 2; HLA-B; LDHA; LGMN variant 1; MADCAM1 variant 1; MGST2; MGST3; MMP7; MTAP; NMI; PCTP; PDIA4; PMS1 variant 1; POSTN; PPP1CC; PRAME variant 1; RAD21; RAN; RCN2; RGS1; ROS1; SAT1; SEMA3F; SERPINF2; SH3BGRL; SKP1 variant 2; SMC1…
771		VEGF-A	VEGFA	VEGFA_HUMAN	Receptor ligand	Vascular endothelial growth factor A	Bevacizumab	6-protein renal cancer panel		Proteomic	HGF variant 1; HGF variant 3; IL6; IL8; SPP1 variant 1; SPP1 variant 2; SPP1 variant 3; TIMP1; VEGFA; VEGFA variant 1; VEGFA variant 4; VEGFA variant 6; VEGFA variant 7
772		VEGF-A	VEGFA	VEGFA_HUMAN	Receptor ligand	Vascular endothelial growth factor A	Bevacizumab	8-protein thyroid cancer panel		Proteomic	CDH1; CTNNB1 variant 1; MIB1; TG; TOP2A; TP53 variant 1; TP53 variant 3; TP53 variant 5; TP53 variant 6; TP53 variant 7; VEGFA; VEGFA variant 1; VEGFA variant 4; VEGFA variant 6; VEGFA variant 7; cvariant alpha
773		VEGF-A	VEGFA	VEGFA_HUMAN	Receptor ligand	Vascular endothelial growth factor A	Bevacizumab	99-gene expression head and neck cancer panel		Genomic	ADORA2B; AK3L1 variant 1; ALDOA variant 1; ANGPTL4 variant 1; ANKRD37; ANLN; BCAR1; BNIP3; C14orf156; C16orf74; C20orf20; CA12 variant 1; CA9; COL4A5 variant 1; CORO1C; DPM2; ECE2; GAPD; GSS; HIG2; HOMER1; IGF2BP2 variant 1; IL8; KCTD11; KRT17; LDHA; LDLR variant 1; MIF; MNAT1; MRPL14; MRPS17; MTX1 variant 1; NDRG1 variant 2; NDUFA4L2; NME1 variant 1; P4HA1; PAWR; PFKFB4; PGAM1; PGF variant 1; PG…
774		VEGF-A	VEGFA	VEGFA_HUMAN	Receptor ligand	Vascular endothelial growth factor A	Bevacizumab	5-gene expression hepatocellular cancer panel		Genomic	GZMB; IRF1; MMP7; PTGDR2; VEGFA; VEGFA variant 1; VEGFA variant 4; VEGFA variant 6; VEGFA variant 7
775		VEGF-A	VEGFA	VEGFA_HUMAN	Receptor ligand	Vascular endothelial growth factor A	Bevacizumab	147-gene expression cancer panel		Genomic	ABCC5 variant 1; ADAM8; ADRB2; ANGPTL4 variant 1; ARNTL2; AUTS2; C1orf96; CALM1 variant 1; CALM2; CALM3; CALU variant 1; CAPZA1; CCL20; CDCP1 variant 1; CELSR2; CLCF1; CSNK1D variant 1; CSNK1D variant 2; CXCL1; CXCL2; CXCL3; CXCL5; DENND2C; DRD4; DUSP1; DUSP4 variant 1; DUSP5; DUSP6 variant 1; EFNB1; EGR1; EHD1; ELK3; ENAH variant 1; ENAH variant 2; EREG; FERMT1; FOS; FOXQ1; GDF15; HBEGF; HNRNPU …
776		VEGF-A	VEGFA	VEGFA_HUMAN	Receptor ligand	Vascular endothelial growth factor A	Bevacizumab	15-gene expression breast cancer panel		Genomic	CTSD; E2F1; EGFR variant 1; EGFR variant 2; EGFR variant 3; EGFR variant 4; FIGF; GSTP1; MMP1 variant 1; MMP11; PLAU variant 1; PLAUR variant 1; SERPINE1 variant 1; TGFB1; TYMP variant 2; VEGFA; VEGFA variant 1; VEGFA variant 4; VEGFA variant 6; VEGFA variant 7
777		VEGF-A	VEGFA	VEGFA_HUMAN	Receptor ligand	Vascular endothelial growth factor A	Bevacizumab	3-protein lung cancer panel		Proteomic	FLT1; KDR; VEGFA; VEGFA variant 1; VEGFA variant 4; VEGFA variant 6; VEGFA variant 7
778		VEGF-A	VEGFA	VEGFA_HUMAN	Receptor ligand	Vascular endothelial growth factor A	Bevacizumab	8-protein head and neck cancer panel		Proteomic	CCL11; CSF3 variant 1; CXCL1; CXCL12 variant 3; CXCL12 variant 4; CXCL12 variant alpha; CXCL12 variant beta; IL4; IL8; SPP1 variant 1; SPP1 variant 2; SPP1 variant 3; VEGFA; VEGFA variant 1; VEGFA variant 4; VEGFA variant 6; VEGFA variant 7
779		VEGF-A	VEGFA	VEGFA_HUMAN	Receptor ligand	Vascular endothelial growth factor A	Bevacizumab	9-protein bladder cancer panel		Proteomic	APAF1 variant 3; BAX variant beta; BAX variant delta; CASP3 variant alpha; CDH1; PTGS2; TP53 variant 1; TP53 variant 3; TP53 variant 5; TP53 variant 6; TP53 variant 7; VEGFA; VEGFA variant 1; VEGFA variant 4; VEGFA variant 6; VEGFA variant 7; WAF1; cvariant alpha
780		VEGF-A	VEGFA	VEGFA_HUMAN	Receptor ligand	Vascular endothelial growth factor A	Bevacizumab	5-gene expression colorectal cancer panel		Genomic	BMI1; ETV6; H3F3A; H3F3B; RPS10; RUNX1 variant 1; VEGFA; VEGFA variant 1; VEGFA variant 4; VEGFA variant 5; VEGFA variant 6; VEGFA variant 7; VEGFA variant 9
781		VEGF-A	VEGFA	VEGFA_HUMAN	Receptor ligand	Vascular endothelial growth factor A	Bevacizumab	61-gene expression breast cancer panel		Genomic	ABTB2; ALOX5AP variant 1; ALOX5AP variant 2; AMIGO2 variant 2; ANG; ANGEL2; ARHGEF40; ATL2 variant 1; BET1L variant 2; BMPR1A; BMPR2 variant 1; C18orf25 variant 1; CD1E variant 1; CD28; CDK17 variant 1; CDKN1A variant 2; CDKN2B variant 1; COL1A1; CTGF; DDIT4; DOPEY1 variant 1; EDN1 variant 1; EDN1 variant 2; ETS2; FAM162A; FAT4; FNDC3B; ID4; INHBA; JUN; KDM6B; LARP6 variant 1; LEMD3; LMCD1; LTBP1…
782		VEGF-A	VEGFA	VEGFA_HUMAN	Receptor ligand	Vascular endothelial growth factor A	Bevacizumab	26-gene expression cancer panel		Genomic	ALDOA variant 1; ANGPTL4 variant 1; ANGPTL4 variant 3; ANLN; BNC1; C20orf20; CA9; CDKN3 variant 1; CDKN3 variant 2; COL4A6 variant A; DCBLD1; ENO1; FAM83B; FOSL1; GNA11; HIG2; KCTD11; KRT17; LDHA; MRPS17; P4HA1; PGAM1; PGK1; SDC1 variant 1; SLC16A1; SLC2A1; TPI1; VEGFA; VEGFA variant 1; VEGFA variant 4; VEGFA variant 5; VEGFA variant 6; VEGFA variant 7; VEGFA variant 9
783		VEGF-A	VEGFA	VEGFA_HUMAN	Receptor ligand	Vascular endothelial growth factor A	Bevacizumab	25-gene polymorphism amyotrophic lateral sclerosis panel		Genomic	ALS2; ALS2 variant 1; ANG; BSCL2 variant 1; BSCL2 variant 2; BSCL2 variant 3; CEP112 variant 1; CHMP2B; DAO; DCTN1 variant 1; FIG4; FUS; MATR3 variant 1; NEFH; OPTN variant 1; OPTN variant 2; OPTN variant 4; PON1; PON2; PON3; PRPH; SETX; SOD1; SPG11; SPG11 variant 2; SQSTM1; TARDBP; UBQLN2; VAPB; VCP; VEGFA; VEGFA variant 1; VEGFA variant 4; VEGFA variant 5; VEGFA variant 6; VEGFA variant 7; VEGF…
784		VEGF-A	VEGFA	VEGFA_HUMAN	Receptor ligand	Vascular endothelial growth factor A	Bevacizumab	7-protein bladder cancer panel		Genomic; Proteomic	ANG; APOE; IL8; MMP10; MMP9; SERPINE1 variant 1; VEGFA; VEGFA variant 1; VEGFA variant 4; VEGFA variant 5; VEGFA variant 6; VEGFA variant 7; VEGFA variant 9
785		VEGF-A	VEGFA	VEGFA_HUMAN	Receptor ligand	Vascular endothelial growth factor A	Bevacizumab	6-protein hepatocellular carcinoma panel		Proteomic	CXCL1; FGF2; IFNA2; IL8; VEGFA; VEGFA variant 1; VEGFA variant 4; VEGFA variant 5; VEGFA variant 6; VEGFA variant 7; VEGFA variant 9
786		VEGF-A	VEGFA	VEGFA_HUMAN	Receptor ligand	Vascular endothelial growth factor A	Bevacizumab	7-protein rheumatoid arthritis panel		Proteomic	IL1B; IL2RA; IL6; MMP1 variant 1; MMP1 variant 2; RETN; VEGFA; VEGFA variant 1; VEGFA variant 4; VEGFA variant 5; VEGFA variant 6; VEGFA variant 7; VEGFA variant 9
787		VEGF-A	VEGFA	VEGFA_HUMAN	Receptor ligand	Vascular endothelial growth factor A	Pegaptanib	Vascular endothelial growth factor A		Genomic; Proteomic	VEGFA; VEGFA variant 1; VEGFA variant 4; VEGFA variant 5; VEGFA variant 6; VEGFA variant 7; VEGFA variant 9
788		VEGF-A	VEGFA	VEGFA_HUMAN	Receptor ligand	Vascular endothelial growth factor A	Pegaptanib	VEGF/SEMA ratio		Proteomic	SEMA6A; VEGFA variant 4
789		VEGF-A	VEGFA	VEGFA_HUMAN	Receptor ligand	Vascular endothelial growth factor A	Pegaptanib	38-gene expression breast cancer panel		Genomic	BCL2A1 variant 1; BTG2; C17orf37; C1orf64; C3orf37 variant 1; C4B; CHCHD2; CYC1; DDT variant 1; ENO1; ETFB variant 1; FABP5; GATA3; IL6ST variant 1; PGK1; POR; PPA1; PPP1CA; PSMA5 variant 1; PSMB3; PSMB7; RAB10; RHOC variant 1; RPN1; SLC25A5; SRSF5 variant 1; SURF4; TACC3; TMED9; TNFSF13 variant alpha; TOE1; TUBA4A; TUBB2C; TUBB3; TUBB6; UBE2C variant 1; VEGFA variant 4; XIST
790		VEGF-A	VEGFA	VEGFA_HUMAN	Receptor ligand	Vascular endothelial growth factor A	Pegaptanib	82-gene expression glioma panel		Genomic	ALDH6A1; ANXA2 variant 1; ARL7; B3GAT2; C1QTNF3 variant 2; C1orf187; CRNDE variant 1; CRY2; E2F6; EIF1; FLJ22662; FMOD; FRA10AC1; GLB1 variant 1; GPHN variant 1; GPNMB variant 2; IL13RA2; LAP3; LIMS1 variant 1; LOXL3; MAPT variant 1; MCM3AP-AS1; MYOF variant 1; MYST3 variant 1; OAZ1; PGM2; PHF20L1 variant 1; PIK3R1 variant 1; PLCL2 variant 1; PLOD1; PLOD3; PRTG; PSMA1 variant 1; PSMD8; PSMD9; PTK…
791		VEGF-A	VEGFA	VEGFA_HUMAN	Receptor ligand	Vascular endothelial growth factor A	Pegaptanib	5-protein ovarian cancer panel		Proteomic	EGF; IL6; IL8; MUC16; VEGFA; VEGFA variant 1; VEGFA variant 4; VEGFA variant 6; VEGFA variant 7
792		VEGF-A	VEGFA	VEGFA_HUMAN	Receptor ligand	Vascular endothelial growth factor A	Pegaptanib	3-gene expression lung cancer panel		Genomic	PGF variant 1; VEGFA; VEGFA variant 1; VEGFA variant 4; VEGFA variant 6; VEGFA variant 7; VEGFB
793		VEGF-A	VEGFA	VEGFA_HUMAN	Receptor ligand	Vascular endothelial growth factor A	Pegaptanib	163-gene expression colon cancer panel		Genomic	ABHD2 variant 1; AKAP12 variant 1; ALCAM; ANXA1; ANXA2 variant 1; APOE; Adam19; BGN; BHLHB2; BID variant 1; BID variant 2; BNIP3L; CD59 variant 1; CEBPB; COL5A2; CPT2; CTGF; CTSB variant 1; CXCL16 variant 1; CYR61; DAF; DCBLD2; DDIT4; DLEU1; DNAJA3; DUSP10 variant 1; DUSP5; DUSP6 variant 1; DYNLL2; ERRFI1; FHL2; FN1 variant 1; FN1 variant 3; FOLR1; GADD45B; GEMIN4; GEMIN6; GMNN; GPNMB variant 2; …
794		VEGF-A	VEGFA	VEGFA_HUMAN	Receptor ligand	Vascular endothelial growth factor A	Pegaptanib	374-gene expression breast cancer panel		Genomic	ABCD3 variant 1; ABLIM1 variant 1; ACADSB; ACSS2 variant 1; ACTB; ADAMTS1; ADM; AKAP2 variant 1; ALDH4A1; ANG; AP2A2; AP2B1 variant 1; APOD; APP variant 1; ARF1; ARPC4 variant 1; ASPM; ATAD2; AURKA variant 1; AURKB; BBC3; BCL6 variant 1; BHLHB2; BIRC5 variant 1; BLM; BRCA1 variant BRCA1a; BTG2; BUB1; C16orf61; C1S variant 1; C20orf46; CAD; CCL18; CCNA2; CCNB1; CCNB2; CCNC variant 1; CCND1; CCNE1;…
795		VEGF-A	VEGFA	VEGFA_HUMAN	Receptor ligand	Vascular endothelial growth factor A	Pegaptanib	12-gene expression lung cancer panel		Genomic	ARHGEF12; C2CD3; COL8A2; NES; RPL22; TNFRSF25; VEGFA; VEGFA variant 1; VEGFA variant 4; VEGFA variant 6; VEGFA variant 7; nj
796		VEGF-A	VEGFA	VEGFA_HUMAN	Receptor ligand	Vascular endothelial growth factor A	Pegaptanib	89-protein neurological alzheimer's panel		Proteomic	A2M; ACPP variant 1; ADIPOQ variant 2; AFP; APCS; APOA1; APOC3; APOH; B2M; BDNF variant 3; BDNF variant 4; C3; CALCA variant 1; CCL11; CCL2; CCL22; CCL3; CCL4 variant 1; CCL5; CD40 variant 1; CD40LG; CEACAM5 variant 1; CGA; CKB; CKM; CLEC11A; CRP; CSF2; CSF3 variant 1; CXCL5; EDN1 variant 1; EGF; EPO; F3 variant 1; F7; FABP7; FGB; FGF2; FGG variant a; FTH1; FTL; GH1 variant 1; GOT1; GOT2; GSTK1 v…
797		VEGF-A	VEGFA	VEGFA_HUMAN	Receptor ligand	Vascular endothelial growth factor A	Pegaptanib	27-gene expression astrocytoma panel		Genomic	ALDOC; BRSK2; CD63 variant 1; CLIC1; GM2A; GPX1 variant 1; HES6; HMOX1; IFITM3; IGFBP2; LAMB2; LDHA; LGALS1; MSN; MYL12A; NES; PLAUR variant 1; PPIB; RTN1 variant 1; RUNDC3A variant 1; S100A10; SOD2 variant 1; TAGLN2; TIMP1; VEGFA; VEGFA variant 1; VEGFA variant 4; VEGFA variant 6; VEGFA variant 7; VIM; ZYX variant 1
798		VEGF-A	VEGFA	VEGFA_HUMAN	Receptor ligand	Vascular endothelial growth factor A	Pegaptanib	VEGF profile		Genomic	ADM; ANGPTL4 variant 1; DDIT4; FABP5; FLVCR2; GAL; NDRG1 variant 2; PLOD1; PNP; RRAGD; SLC16A3 variant 3; UCHL1; VEGFA; VEGFA variant 1; VEGFA variant 4; VEGFA variant 6; VEGFA variant 7
799		VEGF-A	VEGFA	VEGFA_HUMAN	Receptor ligand	Vascular endothelial growth factor A	Pegaptanib	20-gene expression cancer panel		Genomic	ANGPTL4 variant 1; BHLHB2; COL4A1; COL4A2; CTGF; ETS2; FNDC3B; HMOX1; JAG1; JUN; RBMS1 variant 1; SERPINE1 variant 1; SMTN variant 1; SMURF1 variant 1; SPSB1; TNFRSF12A; VEGFA; VEGFA variant 1; VEGFA variant 4; VEGFA variant 6; VEGFA variant 7; YIPF5
800		VEGF-A	VEGFA	VEGFA_HUMAN	Receptor ligand	Vascular endothelial growth factor A	Pegaptanib	588-gene expression liposarcoma panel		Genomic	ABCA8; ABCC6; ABLIM1 variant 1; ACACB; ACAT1; ACOT9 variant 1; ACOX2; ACSL1; ACTC1; ACTN1 variant 1; ACTN4; ACY1; ADAM19 variant 1; ADH1B; ADIPOQ variant 2; ADORA2B; ADRB2; AGPAT2 variant 1; AGTR1; ALDH1A1; AMOTL2; ANGPT1 variant 1; ANK2 variant 1; AOC3; APOD; APP variant 1; AQP7; ARID1A variant 1; ARIH1; ASPM; ASPN variant 1; ASS1 variant 1; ATAD2; ATP1A2; ATP1B1; ATP2A2 variant 2; AURKA variant…
801		VEGF-A	VEGFA	VEGFA_HUMAN	Receptor ligand	Vascular endothelial growth factor A	Pegaptanib	VeriPsych		Proteomic	ACPP variant 1; AHSG; APCS; APOA1; APOA2; APOB; APOC1; APOH; B2M; BDNF variant 3; BDNF variant 4; BTC; C3; CALB1; CCL22; CCL3; CCL8; CD5L; CGA; CTGF; EDN1 variant 1; EGFR variant 1; EGFR variant 3; FTH1; FTL; HAVCR1 variant 1; HP variant 1; ICAM1; IL10; IL11; IL17; IL1B; IL6R variant 1; IL7; LHB; MIF; MMP2 variant 1; MUC16; PRL variant 1; PYY; SERPINA1 variant 1; SORT1; TF; THPO; TIMP1; TNFRSF10C…
802		VEGF-A	VEGFA	VEGFA_HUMAN	Receptor ligand	Vascular endothelial growth factor A	Pegaptanib	277-gene expression lung cancer panel		Genomic	ACTA2 variant 2; ACTC1; ACTG1; ADAM10; ADAM12 long variant; ADAM17; ADAM19 variant 1; ADAM8; ADCY6 variant 1; ADORA2B; ADPN; ADRBK2; AEN; ALOX15B variant d; AREG; ASAP3 variant 1; ATF2 variant 1; ATP2C2; BCAR3; BMPR2 variant 1; BPGM variant 2; CALML5; CASP1 variant alpha; CASP4 variant alpha; CAT; CCNA1 variant 1; CCNB2; CCND1; CCND2; CD3EAP; CDC42; CDH3; CENPF; CHODL variant 1; CHODL variant 2; …
803		VEGF-A	VEGFA	VEGFA_HUMAN	Receptor ligand	Vascular endothelial growth factor A	Pegaptanib	7-protein kidney cancer panel		Proteomic	HGF variant 1; IL6; IL8; SELE; SPP1 variant 1; SPP1 variant 2; SPP1 variant 3; TIMP1; VEGFA; VEGFA variant 1; VEGFA variant 4; VEGFA variant 6; VEGFA variant 7
804		VEGF-A	VEGFA	VEGFA_HUMAN	Receptor ligand	Vascular endothelial growth factor A	Pegaptanib	VECTRA DA Assay		Proteomic	CHI3L1; CRP; EGF; IL6; LEP; MMP1 variant 1; MMP3; RETN; SAA1; TNFRSF1A; VCAM1 variant 1; VEGFA; VEGFA variant 1; VEGFA variant 4; VEGFA variant 6; VEGFA variant 7
805		VEGF-A	VEGFA	VEGFA_HUMAN	Receptor ligand	Vascular endothelial growth factor A	Pegaptanib	26-gene expression cancer panel		Genomic	ALDOA variant 1; ANGPTL4 variant 1; ANLN; BNC1; C20orf20; CA9; CDKN3 variant 1; COL4A6 variant A; DCBLD1; ENO1; FOSL1; GNAI1; KRT17; LDHA; MRPS17; P4HA1; PGAM1; PGK1; SDC1 variant 1; SLC16A1; SLC2A1; TPI1; VEGFA; VEGFA variant 1; VEGFA variant 4; VEGFA variant 6; VEGFA variant 7
806		VEGF-A	VEGFA	VEGFA_HUMAN	Receptor ligand	Vascular endothelial growth factor A	Pegaptanib	15-gene expression glioma panel		Genomic	ANXA2 variant 1; FRA10AC1; GPHN variant 1; PIK3R1 variant 1; PSMD8; SLC4A3 variant 2; TBX19; UPP1; VASN; VEGFA; VEGFA variant 1; VEGFA variant 4; VEGFA variant 6; VEGFA variant 7
807		VEGF-A	VEGFA	VEGFA_HUMAN	Receptor ligand	Vascular endothelial growth factor A	Pegaptanib	60-gene expression ovarian cancer panel		Genomic	ALPP; APEX1; BST2; CCL4 variant 1; CD1D; CDK1 variant 1; CYR61; DAD1; ECHS1; ENDOU variant 2; ENG variant 2; GBP1; GFI1 variant 1; GGH; GNAI3; GUCY1B3; HDAC1; HLA-A variant 2; HLA-B; LDHA; LGMN variant 1; MADCAM1 variant 1; MGST2; MGST3; MMP7; MTAP; NMI; PCTP; PDIA4; PMS1 variant 1; POSTN; PPP1CC; PRAME variant 1; RAD21; RAN; RCN2; RGS1; ROS1; SAT1; SEMA3F; SERPINF2; SH3BGRL; SKP1 variant 2; SMC1…
808		VEGF-A	VEGFA	VEGFA_HUMAN	Receptor ligand	Vascular endothelial growth factor A	Pegaptanib	6-protein renal cancer panel		Proteomic	HGF variant 1; HGF variant 3; IL6; IL8; SPP1 variant 1; SPP1 variant 2; SPP1 variant 3; TIMP1; VEGFA; VEGFA variant 1; VEGFA variant 4; VEGFA variant 6; VEGFA variant 7
809		VEGF-A	VEGFA	VEGFA_HUMAN	Receptor ligand	Vascular endothelial growth factor A	Pegaptanib	8-protein thyroid cancer panel		Proteomic	CDH1; CTNNB1 variant 1; MIB1; TG; TOP2A; TP53 variant 1; TP53 variant 3; TP53 variant 5; TP53 variant 6; TP53 variant 7; VEGFA; VEGFA variant 1; VEGFA variant 4; VEGFA variant 6; VEGFA variant 7; cvariant alpha
810		VEGF-A	VEGFA	VEGFA_HUMAN	Receptor ligand	Vascular endothelial growth factor A	Pegaptanib	99-gene expression head and neck cancer panel		Genomic	ADORA2B; AK3L1 variant 1; ALDOA variant 1; ANGPTL4 variant 1; ANKRD37; ANLN; BCAR1; BNIP3; C14orf156; C16orf74; C20orf20; CA12 variant 1; CA9; COL4A5 variant 1; CORO1C; DPM2; ECE2; GAPD; GSS; HIG2; HOMER1; IGF2BP2 variant 1; IL8; KCTD11; KRT17; LDHA; LDLR variant 1; MIF; MNAT1; MRPL14; MRPS17; MTX1 variant 1; NDRG1 variant 2; NDUFA4L2; NME1 variant 1; P4HA1; PAWR; PFKFB4; PGAM1; PGF variant 1; PG…
811		VEGF-A	VEGFA	VEGFA_HUMAN	Receptor ligand	Vascular endothelial growth factor A	Pegaptanib	5-gene expression hepatocellular cancer panel		Genomic	GZMB; IRF1; MMP7; PTGDR2; VEGFA; VEGFA variant 1; VEGFA variant 4; VEGFA variant 6; VEGFA variant 7
812		VEGF-A	VEGFA	VEGFA_HUMAN	Receptor ligand	Vascular endothelial growth factor A	Pegaptanib	147-gene expression cancer panel		Genomic	ABCC5 variant 1; ADAM8; ADRB2; ANGPTL4 variant 1; ARNTL2; AUTS2; C1orf96; CALM1 variant 1; CALM2; CALM3; CALU variant 1; CAPZA1; CCL20; CDCP1 variant 1; CELSR2; CLCF1; CSNK1D variant 1; CSNK1D variant 2; CXCL1; CXCL2; CXCL3; CXCL5; DENND2C; DRD4; DUSP1; DUSP4 variant 1; DUSP5; DUSP6 variant 1; EFNB1; EGR1; EHD1; ELK3; ENAH variant 1; ENAH variant 2; EREG; FERMT1; FOS; FOXQ1; GDF15; HBEGF; HNRNPU …
813		VEGF-A	VEGFA	VEGFA_HUMAN	Receptor ligand	Vascular endothelial growth factor A	Pegaptanib	15-gene expression breast cancer panel		Genomic	CTSD; E2F1; EGFR variant 1; EGFR variant 2; EGFR variant 3; EGFR variant 4; FIGF; GSTP1; MMP1 variant 1; MMP11; PLAU variant 1; PLAUR variant 1; SERPINE1 variant 1; TGFB1; TYMP variant 2; VEGFA; VEGFA variant 1; VEGFA variant 4; VEGFA variant 6; VEGFA variant 7
814		VEGF-A	VEGFA	VEGFA_HUMAN	Receptor ligand	Vascular endothelial growth factor A	Pegaptanib	3-protein lung cancer panel		Proteomic	FLT1; KDR; VEGFA; VEGFA variant 1; VEGFA variant 4; VEGFA variant 6; VEGFA variant 7
815		VEGF-A	VEGFA	VEGFA_HUMAN	Receptor ligand	Vascular endothelial growth factor A	Pegaptanib	8-protein head and neck cancer panel		Proteomic	CCL11; CSF3 variant 1; CXCL1; CXCL12 variant 3; CXCL12 variant 4; CXCL12 variant alpha; CXCL12 variant beta; IL4; IL8; SPP1 variant 1; SPP1 variant 2; SPP1 variant 3; VEGFA; VEGFA variant 1; VEGFA variant 4; VEGFA variant 6; VEGFA variant 7
816		VEGF-A	VEGFA	VEGFA_HUMAN	Receptor ligand	Vascular endothelial growth factor A	Pegaptanib	9-protein bladder cancer panel		Proteomic	APAF1 variant 3; BAX variant beta; BAX variant delta; CASP3 variant alpha; CDH1; PTGS2; TP53 variant 1; TP53 variant 3; TP53 variant 5; TP53 variant 6; TP53 variant 7; VEGFA; VEGFA variant 1; VEGFA variant 4; VEGFA variant 6; VEGFA variant 7; WAF1; cvariant alpha
817		VEGF-A	VEGFA	VEGFA_HUMAN	Receptor ligand	Vascular endothelial growth factor A	Pegaptanib	5-gene expression colorectal cancer panel		Genomic	BMI1; ETV6; H3F3A; H3F3B; RPS10; RUNX1 variant 1; VEGFA; VEGFA variant 1; VEGFA variant 4; VEGFA variant 5; VEGFA variant 6; VEGFA variant 7; VEGFA variant 9
818		VEGF-A	VEGFA	VEGFA_HUMAN	Receptor ligand	Vascular endothelial growth factor A	Pegaptanib	61-gene expression breast cancer panel		Genomic	ABTB2; ALOX5AP variant 1; ALOX5AP variant 2; AMIGO2 variant 2; ANG; ANGEL2; ARHGEF40; ATL2 variant 1; BET1L variant 2; BMPR1A; BMPR2 variant 1; C18orf25 variant 1; CD1E variant 1; CD28; CDK17 variant 1; CDKN1A variant 2; CDKN2B variant 1; COL1A1; CTGF; DDIT4; DOPEY1 variant 1; EDN1 variant 1; EDN1 variant 2; ETS2; FAM162A; FAT4; FNDC3B; ID4; INHBA; JUN; KDM6B; LARP6 variant 1; LEMD3; LMCD1; LTBP1…
819		VEGF-A	VEGFA	VEGFA_HUMAN	Receptor ligand	Vascular endothelial growth factor A	Pegaptanib	26-gene expression cancer panel		Genomic	ALDOA variant 1; ANGPTL4 variant 1; ANGPTL4 variant 3; ANLN; BNC1; C20orf20; CA9; CDKN3 variant 1; CDKN3 variant 2; COL4A6 variant A; DCBLD1; ENO1; FAM83B; FOSL1; GNA11; HIG2; KCTD11; KRT17; LDHA; MRPS17; P4HA1; PGAM1; PGK1; SDC1 variant 1; SLC16A1; SLC2A1; TPI1; VEGFA; VEGFA variant 1; VEGFA variant 4; VEGFA variant 5; VEGFA variant 6; VEGFA variant 7; VEGFA variant 9
820		VEGF-A	VEGFA	VEGFA_HUMAN	Receptor ligand	Vascular endothelial growth factor A	Pegaptanib	25-gene polymorphism amyotrophic lateral sclerosis panel		Genomic	ALS2; ALS2 variant 1; ANG; BSCL2 variant 1; BSCL2 variant 2; BSCL2 variant 3; CEP112 variant 1; CHMP2B; DAO; DCTN1 variant 1; FIG4; FUS; MATR3 variant 1; NEFH; OPTN variant 1; OPTN variant 2; OPTN variant 4; PON1; PON2; PON3; PRPH; SETX; SOD1; SPG11; SPG11 variant 2; SQSTM1; TARDBP; UBQLN2; VAPB; VCP; VEGFA; VEGFA variant 1; VEGFA variant 4; VEGFA variant 5; VEGFA variant 6; VEGFA variant 7; VEGF…
821		VEGF-A	VEGFA	VEGFA_HUMAN	Receptor ligand	Vascular endothelial growth factor A	Pegaptanib	7-protein bladder cancer panel		Genomic; Proteomic	ANG; APOE; IL8; MMP10; MMP9; SERPINE1 variant 1; VEGFA; VEGFA variant 1; VEGFA variant 4; VEGFA variant 5; VEGFA variant 6; VEGFA variant 7; VEGFA variant 9
822		VEGF-A	VEGFA	VEGFA_HUMAN	Receptor ligand	Vascular endothelial growth factor A	Pegaptanib	6-protein hepatocellular carcinoma panel		Proteomic	CXCL1; FGF2; IFNA2; IL8; VEGFA; VEGFA variant 1; VEGFA variant 4; VEGFA variant 5; VEGFA variant 6; VEGFA variant 7; VEGFA variant 9
823		VEGF-A	VEGFA	VEGFA_HUMAN	Receptor ligand	Vascular endothelial growth factor A	Pegaptanib	7-protein rheumatoid arthritis panel		Proteomic	IL1B; IL2RA; IL6; MMP1 variant 1; MMP1 variant 2; RETN; VEGFA; VEGFA variant 1; VEGFA variant 4; VEGFA variant 5; VEGFA variant 6; VEGFA variant 7; VEGFA variant 9
824		VEGF-A	VEGFA	VEGFA_HUMAN	Receptor ligand	Vascular endothelial growth factor A	Muparfostat	Vascular endothelial growth factor A		Genomic; Proteomic	VEGFA; VEGFA variant 1; VEGFA variant 4; VEGFA variant 5; VEGFA variant 6; VEGFA variant 7; VEGFA variant 9
825		VEGF-A	VEGFA	VEGFA_HUMAN	Receptor ligand	Vascular endothelial growth factor A	Muparfostat	VEGF/SEMA ratio		Proteomic	SEMA6A; VEGFA variant 4
826		VEGF-A	VEGFA	VEGFA_HUMAN	Receptor ligand	Vascular endothelial growth factor A	Muparfostat	38-gene expression breast cancer panel		Genomic	BCL2A1 variant 1; BTG2; C17orf37; C1orf64; C3orf37 variant 1; C4B; CHCHD2; CYC1; DDT variant 1; ENO1; ETFB variant 1; FABP5; GATA3; IL6ST variant 1; PGK1; POR; PPA1; PPP1CA; PSMA5 variant 1; PSMB3; PSMB7; RAB10; RHOC variant 1; RPN1; SLC25A5; SRSF5 variant 1; SURF4; TACC3; TMED9; TNFSF13 variant alpha; TOE1; TUBA4A; TUBB2C; TUBB3; TUBB6; UBE2C variant 1; VEGFA variant 4; XIST
827		VEGF-A	VEGFA	VEGFA_HUMAN	Receptor ligand	Vascular endothelial growth factor A	Muparfostat	82-gene expression glioma panel		Genomic	ALDH6A1; ANXA2 variant 1; ARL7; B3GAT2; C1QTNF3 variant 2; C1orf187; CRNDE variant 1; CRY2; E2F6; EIF1; FLJ22662; FMOD; FRA10AC1; GLB1 variant 1; GPHN variant 1; GPNMB variant 2; IL13RA2; LAP3; LIMS1 variant 1; LOXL3; MAPT variant 1; MCM3AP-AS1; MYOF variant 1; MYST3 variant 1; OAZ1; PGM2; PHF20L1 variant 1; PIK3R1 variant 1; PLCL2 variant 1; PLOD1; PLOD3; PRTG; PSMA1 variant 1; PSMD8; PSMD9; PTK…
828		VEGF-A	VEGFA	VEGFA_HUMAN	Receptor ligand	Vascular endothelial growth factor A	Muparfostat	5-protein ovarian cancer panel		Proteomic	EGF; IL6; IL8; MUC16; VEGFA; VEGFA variant 1; VEGFA variant 4; VEGFA variant 6; VEGFA variant 7
829		VEGF-A	VEGFA	VEGFA_HUMAN	Receptor ligand	Vascular endothelial growth factor A	Muparfostat	3-gene expression lung cancer panel		Genomic	PGF variant 1; VEGFA; VEGFA variant 1; VEGFA variant 4; VEGFA variant 6; VEGFA variant 7; VEGFB
830		VEGF-A	VEGFA	VEGFA_HUMAN	Receptor ligand	Vascular endothelial growth factor A	Muparfostat	163-gene expression colon cancer panel		Genomic	ABHD2 variant 1; AKAP12 variant 1; ALCAM; ANXA1; ANXA2 variant 1; APOE; Adam19; BGN; BHLHB2; BID variant 1; BID variant 2; BNIP3L; CD59 variant 1; CEBPB; COL5A2; CPT2; CTGF; CTSB variant 1; CXCL16 variant 1; CYR61; DAF; DCBLD2; DDIT4; DLEU1; DNAJA3; DUSP10 variant 1; DUSP5; DUSP6 variant 1; DYNLL2; ERRFI1; FHL2; FN1 variant 1; FN1 variant 3; FOLR1; GADD45B; GEMIN4; GEMIN6; GMNN; GPNMB variant 2; …
831		VEGF-A	VEGFA	VEGFA_HUMAN	Receptor ligand	Vascular endothelial growth factor A	Muparfostat	374-gene expression breast cancer panel		Genomic	ABCD3 variant 1; ABLIM1 variant 1; ACADSB; ACSS2 variant 1; ACTB; ADAMTS1; ADM; AKAP2 variant 1; ALDH4A1; ANG; AP2A2; AP2B1 variant 1; APOD; APP variant 1; ARF1; ARPC4 variant 1; ASPM; ATAD2; AURKA variant 1; AURKB; BBC3; BCL6 variant 1; BHLHB2; BIRC5 variant 1; BLM; BRCA1 variant BRCA1a; BTG2; BUB1; C16orf61; C1S variant 1; C20orf46; CAD; CCL18; CCNA2; CCNB1; CCNB2; CCNC variant 1; CCND1; CCNE1;…
832		VEGF-A	VEGFA	VEGFA_HUMAN	Receptor ligand	Vascular endothelial growth factor A	Muparfostat	12-gene expression lung cancer panel		Genomic	ARHGEF12; C2CD3; COL8A2; NES; RPL22; TNFRSF25; VEGFA; VEGFA variant 1; VEGFA variant 4; VEGFA variant 6; VEGFA variant 7; nj
833		VEGF-A	VEGFA	VEGFA_HUMAN	Receptor ligand	Vascular endothelial growth factor A	Muparfostat	89-protein neurological alzheimer's panel		Proteomic	A2M; ACPP variant 1; ADIPOQ variant 2; AFP; APCS; APOA1; APOC3; APOH; B2M; BDNF variant 3; BDNF variant 4; C3; CALCA variant 1; CCL11; CCL2; CCL22; CCL3; CCL4 variant 1; CCL5; CD40 variant 1; CD40LG; CEACAM5 variant 1; CGA; CKB; CKM; CLEC11A; CRP; CSF2; CSF3 variant 1; CXCL5; EDN1 variant 1; EGF; EPO; F3 variant 1; F7; FABP7; FGB; FGF2; FGG variant a; FTH1; FTL; GH1 variant 1; GOT1; GOT2; GSTK1 v…
834		VEGF-A	VEGFA	VEGFA_HUMAN	Receptor ligand	Vascular endothelial growth factor A	Muparfostat	27-gene expression astrocytoma panel		Genomic	ALDOC; BRSK2; CD63 variant 1; CLIC1; GM2A; GPX1 variant 1; HES6; HMOX1; IFITM3; IGFBP2; LAMB2; LDHA; LGALS1; MSN; MYL12A; NES; PLAUR variant 1; PPIB; RTN1 variant 1; RUNDC3A variant 1; S100A10; SOD2 variant 1; TAGLN2; TIMP1; VEGFA; VEGFA variant 1; VEGFA variant 4; VEGFA variant 6; VEGFA variant 7; VIM; ZYX variant 1
835		VEGF-A	VEGFA	VEGFA_HUMAN	Receptor ligand	Vascular endothelial growth factor A	Muparfostat	VEGF profile		Genomic	ADM; ANGPTL4 variant 1; DDIT4; FABP5; FLVCR2; GAL; NDRG1 variant 2; PLOD1; PNP; RRAGD; SLC16A3 variant 3; UCHL1; VEGFA; VEGFA variant 1; VEGFA variant 4; VEGFA variant 6; VEGFA variant 7
836		VEGF-A	VEGFA	VEGFA_HUMAN	Receptor ligand	Vascular endothelial growth factor A	Muparfostat	20-gene expression cancer panel		Genomic	ANGPTL4 variant 1; BHLHB2; COL4A1; COL4A2; CTGF; ETS2; FNDC3B; HMOX1; JAG1; JUN; RBMS1 variant 1; SERPINE1 variant 1; SMTN variant 1; SMURF1 variant 1; SPSB1; TNFRSF12A; VEGFA; VEGFA variant 1; VEGFA variant 4; VEGFA variant 6; VEGFA variant 7; YIPF5
837		VEGF-A	VEGFA	VEGFA_HUMAN	Receptor ligand	Vascular endothelial growth factor A	Muparfostat	588-gene expression liposarcoma panel		Genomic	ABCA8; ABCC6; ABLIM1 variant 1; ACACB; ACAT1; ACOT9 variant 1; ACOX2; ACSL1; ACTC1; ACTN1 variant 1; ACTN4; ACY1; ADAM19 variant 1; ADH1B; ADIPOQ variant 2; ADORA2B; ADRB2; AGPAT2 variant 1; AGTR1; ALDH1A1; AMOTL2; ANGPT1 variant 1; ANK2 variant 1; AOC3; APOD; APP variant 1; AQP7; ARID1A variant 1; ARIH1; ASPM; ASPN variant 1; ASS1 variant 1; ATAD2; ATP1A2; ATP1B1; ATP2A2 variant 2; AURKA variant…
838		VEGF-A	VEGFA	VEGFA_HUMAN	Receptor ligand	Vascular endothelial growth factor A	Muparfostat	VeriPsych		Proteomic	ACPP variant 1; AHSG; APCS; APOA1; APOA2; APOB; APOC1; APOH; B2M; BDNF variant 3; BDNF variant 4; BTC; C3; CALB1; CCL22; CCL3; CCL8; CD5L; CGA; CTGF; EDN1 variant 1; EGFR variant 1; EGFR variant 3; FTH1; FTL; HAVCR1 variant 1; HP variant 1; ICAM1; IL10; IL11; IL17; IL1B; IL6R variant 1; IL7; LHB; MIF; MMP2 variant 1; MUC16; PRL variant 1; PYY; SERPINA1 variant 1; SORT1; TF; THPO; TIMP1; TNFRSF10C…
839		VEGF-A	VEGFA	VEGFA_HUMAN	Receptor ligand	Vascular endothelial growth factor A	Muparfostat	277-gene expression lung cancer panel		Genomic	ACTA2 variant 2; ACTC1; ACTG1; ADAM10; ADAM12 long variant; ADAM17; ADAM19 variant 1; ADAM8; ADCY6 variant 1; ADORA2B; ADPN; ADRBK2; AEN; ALOX15B variant d; AREG; ASAP3 variant 1; ATF2 variant 1; ATP2C2; BCAR3; BMPR2 variant 1; BPGM variant 2; CALML5; CASP1 variant alpha; CASP4 variant alpha; CAT; CCNA1 variant 1; CCNB2; CCND1; CCND2; CD3EAP; CDC42; CDH3; CENPF; CHODL variant 1; CHODL variant 2; …
840		VEGF-A	VEGFA	VEGFA_HUMAN	Receptor ligand	Vascular endothelial growth factor A	Muparfostat	7-protein kidney cancer panel		Proteomic	HGF variant 1; IL6; IL8; SELE; SPP1 variant 1; SPP1 variant 2; SPP1 variant 3; TIMP1; VEGFA; VEGFA variant 1; VEGFA variant 4; VEGFA variant 6; VEGFA variant 7
841		VEGF-A	VEGFA	VEGFA_HUMAN	Receptor ligand	Vascular endothelial growth factor A	Muparfostat	VECTRA DA Assay		Proteomic	CHI3L1; CRP; EGF; IL6; LEP; MMP1 variant 1; MMP3; RETN; SAA1; TNFRSF1A; VCAM1 variant 1; VEGFA; VEGFA variant 1; VEGFA variant 4; VEGFA variant 6; VEGFA variant 7
842		VEGF-A	VEGFA	VEGFA_HUMAN	Receptor ligand	Vascular endothelial growth factor A	Muparfostat	26-gene expression cancer panel		Genomic	ALDOA variant 1; ANGPTL4 variant 1; ANLN; BNC1; C20orf20; CA9; CDKN3 variant 1; COL4A6 variant A; DCBLD1; ENO1; FOSL1; GNAI1; KRT17; LDHA; MRPS17; P4HA1; PGAM1; PGK1; SDC1 variant 1; SLC16A1; SLC2A1; TPI1; VEGFA; VEGFA variant 1; VEGFA variant 4; VEGFA variant 6; VEGFA variant 7
843		VEGF-A	VEGFA	VEGFA_HUMAN	Receptor ligand	Vascular endothelial growth factor A	Muparfostat	15-gene expression glioma panel		Genomic	ANXA2 variant 1; FRA10AC1; GPHN variant 1; PIK3R1 variant 1; PSMD8; SLC4A3 variant 2; TBX19; UPP1; VASN; VEGFA; VEGFA variant 1; VEGFA variant 4; VEGFA variant 6; VEGFA variant 7
844		VEGF-A	VEGFA	VEGFA_HUMAN	Receptor ligand	Vascular endothelial growth factor A	Muparfostat	60-gene expression ovarian cancer panel		Genomic	ALPP; APEX1; BST2; CCL4 variant 1; CD1D; CDK1 variant 1; CYR61; DAD1; ECHS1; ENDOU variant 2; ENG variant 2; GBP1; GFI1 variant 1; GGH; GNAI3; GUCY1B3; HDAC1; HLA-A variant 2; HLA-B; LDHA; LGMN variant 1; MADCAM1 variant 1; MGST2; MGST3; MMP7; MTAP; NMI; PCTP; PDIA4; PMS1 variant 1; POSTN; PPP1CC; PRAME variant 1; RAD21; RAN; RCN2; RGS1; ROS1; SAT1; SEMA3F; SERPINF2; SH3BGRL; SKP1 variant 2; SMC1…
845		VEGF-A	VEGFA	VEGFA_HUMAN	Receptor ligand	Vascular endothelial growth factor A	Muparfostat	6-protein renal cancer panel		Proteomic	HGF variant 1; HGF variant 3; IL6; IL8; SPP1 variant 1; SPP1 variant 2; SPP1 variant 3; TIMP1; VEGFA; VEGFA variant 1; VEGFA variant 4; VEGFA variant 6; VEGFA variant 7
846		VEGF-A	VEGFA	VEGFA_HUMAN	Receptor ligand	Vascular endothelial growth factor A	Muparfostat	8-protein thyroid cancer panel		Proteomic	CDH1; CTNNB1 variant 1; MIB1; TG; TOP2A; TP53 variant 1; TP53 variant 3; TP53 variant 5; TP53 variant 6; TP53 variant 7; VEGFA; VEGFA variant 1; VEGFA variant 4; VEGFA variant 6; VEGFA variant 7; cvariant alpha
847		VEGF-A	VEGFA	VEGFA_HUMAN	Receptor ligand	Vascular endothelial growth factor A	Muparfostat	99-gene expression head and neck cancer panel		Genomic	ADORA2B; AK3L1 variant 1; ALDOA variant 1; ANGPTL4 variant 1; ANKRD37; ANLN; BCAR1; BNIP3; C14orf156; C16orf74; C20orf20; CA12 variant 1; CA9; COL4A5 variant 1; CORO1C; DPM2; ECE2; GAPD; GSS; HIG2; HOMER1; IGF2BP2 variant 1; IL8; KCTD11; KRT17; LDHA; LDLR variant 1; MIF; MNAT1; MRPL14; MRPS17; MTX1 variant 1; NDRG1 variant 2; NDUFA4L2; NME1 variant 1; P4HA1; PAWR; PFKFB4; PGAM1; PGF variant 1; PG…
848		VEGF-A	VEGFA	VEGFA_HUMAN	Receptor ligand	Vascular endothelial growth factor A	Muparfostat	5-gene expression hepatocellular cancer panel		Genomic	GZMB; IRF1; MMP7; PTGDR2; VEGFA; VEGFA variant 1; VEGFA variant 4; VEGFA variant 6; VEGFA variant 7
849		VEGF-A	VEGFA	VEGFA_HUMAN	Receptor ligand	Vascular endothelial growth factor A	Muparfostat	147-gene expression cancer panel		Genomic	ABCC5 variant 1; ADAM8; ADRB2; ANGPTL4 variant 1; ARNTL2; AUTS2; C1orf96; CALM1 variant 1; CALM2; CALM3; CALU variant 1; CAPZA1; CCL20; CDCP1 variant 1; CELSR2; CLCF1; CSNK1D variant 1; CSNK1D variant 2; CXCL1; CXCL2; CXCL3; CXCL5; DENND2C; DRD4; DUSP1; DUSP4 variant 1; DUSP5; DUSP6 variant 1; EFNB1; EGR1; EHD1; ELK3; ENAH variant 1; ENAH variant 2; EREG; FERMT1; FOS; FOXQ1; GDF15; HBEGF; HNRNPU …
850		VEGF-A	VEGFA	VEGFA_HUMAN	Receptor ligand	Vascular endothelial growth factor A	Muparfostat	15-gene expression breast cancer panel		Genomic	CTSD; E2F1; EGFR variant 1; EGFR variant 2; EGFR variant 3; EGFR variant 4; FIGF; GSTP1; MMP1 variant 1; MMP11; PLAU variant 1; PLAUR variant 1; SERPINE1 variant 1; TGFB1; TYMP variant 2; VEGFA; VEGFA variant 1; VEGFA variant 4; VEGFA variant 6; VEGFA variant 7
851		VEGF-A	VEGFA	VEGFA_HUMAN	Receptor ligand	Vascular endothelial growth factor A	Muparfostat	3-protein lung cancer panel		Proteomic	FLT1; KDR; VEGFA; VEGFA variant 1; VEGFA variant 4; VEGFA variant 6; VEGFA variant 7
852		VEGF-A	VEGFA	VEGFA_HUMAN	Receptor ligand	Vascular endothelial growth factor A	Muparfostat	8-protein head and neck cancer panel		Proteomic	CCL11; CSF3 variant 1; CXCL1; CXCL12 variant 3; CXCL12 variant 4; CXCL12 variant alpha; CXCL12 variant beta; IL4; IL8; SPP1 variant 1; SPP1 variant 2; SPP1 variant 3; VEGFA; VEGFA variant 1; VEGFA variant 4; VEGFA variant 6; VEGFA variant 7
853		VEGF-A	VEGFA	VEGFA_HUMAN	Receptor ligand	Vascular endothelial growth factor A	Muparfostat	9-protein bladder cancer panel		Proteomic	APAF1 variant 3; BAX variant beta; BAX variant delta; CASP3 variant alpha; CDH1; PTGS2; TP53 variant 1; TP53 variant 3; TP53 variant 5; TP53 variant 6; TP53 variant 7; VEGFA; VEGFA variant 1; VEGFA variant 4; VEGFA variant 6; VEGFA variant 7; WAF1; cvariant alpha
854		VEGF-A	VEGFA	VEGFA_HUMAN	Receptor ligand	Vascular endothelial growth factor A	Muparfostat	5-gene expression colorectal cancer panel		Genomic	BMI1; ETV6; H3F3A; H3F3B; RPS10; RUNX1 variant 1; VEGFA; VEGFA variant 1; VEGFA variant 4; VEGFA variant 5; VEGFA variant 6; VEGFA variant 7; VEGFA variant 9
855		VEGF-A	VEGFA	VEGFA_HUMAN	Receptor ligand	Vascular endothelial growth factor A	Muparfostat	61-gene expression breast cancer panel		Genomic	ABTB2; ALOX5AP variant 1; ALOX5AP variant 2; AMIGO2 variant 2; ANG; ANGEL2; ARHGEF40; ATL2 variant 1; BET1L variant 2; BMPR1A; BMPR2 variant 1; C18orf25 variant 1; CD1E variant 1; CD28; CDK17 variant 1; CDKN1A variant 2; CDKN2B variant 1; COL1A1; CTGF; DDIT4; DOPEY1 variant 1; EDN1 variant 1; EDN1 variant 2; ETS2; FAM162A; FAT4; FNDC3B; ID4; INHBA; JUN; KDM6B; LARP6 variant 1; LEMD3; LMCD1; LTBP1…
856		VEGF-A	VEGFA	VEGFA_HUMAN	Receptor ligand	Vascular endothelial growth factor A	Muparfostat	26-gene expression cancer panel		Genomic	ALDOA variant 1; ANGPTL4 variant 1; ANGPTL4 variant 3; ANLN; BNC1; C20orf20; CA9; CDKN3 variant 1; CDKN3 variant 2; COL4A6 variant A; DCBLD1; ENO1; FAM83B; FOSL1; GNA11; HIG2; KCTD11; KRT17; LDHA; MRPS17; P4HA1; PGAM1; PGK1; SDC1 variant 1; SLC16A1; SLC2A1; TPI1; VEGFA; VEGFA variant 1; VEGFA variant 4; VEGFA variant 5; VEGFA variant 6; VEGFA variant 7; VEGFA variant 9
857		VEGF-A	VEGFA	VEGFA_HUMAN	Receptor ligand	Vascular endothelial growth factor A	Muparfostat	25-gene polymorphism amyotrophic lateral sclerosis panel		Genomic	ALS2; ALS2 variant 1; ANG; BSCL2 variant 1; BSCL2 variant 2; BSCL2 variant 3; CEP112 variant 1; CHMP2B; DAO; DCTN1 variant 1; FIG4; FUS; MATR3 variant 1; NEFH; OPTN variant 1; OPTN variant 2; OPTN variant 4; PON1; PON2; PON3; PRPH; SETX; SOD1; SPG11; SPG11 variant 2; SQSTM1; TARDBP; UBQLN2; VAPB; VCP; VEGFA; VEGFA variant 1; VEGFA variant 4; VEGFA variant 5; VEGFA variant 6; VEGFA variant 7; VEGF…
858		VEGF-A	VEGFA	VEGFA_HUMAN	Receptor ligand	Vascular endothelial growth factor A	Muparfostat	7-protein bladder cancer panel		Genomic; Proteomic	ANG; APOE; IL8; MMP10; MMP9; SERPINE1 variant 1; VEGFA; VEGFA variant 1; VEGFA variant 4; VEGFA variant 5; VEGFA variant 6; VEGFA variant 7; VEGFA variant 9
859		VEGF-A	VEGFA	VEGFA_HUMAN	Receptor ligand	Vascular endothelial growth factor A	Muparfostat	6-protein hepatocellular carcinoma panel		Proteomic	CXCL1; FGF2; IFNA2; IL8; VEGFA; VEGFA variant 1; VEGFA variant 4; VEGFA variant 5; VEGFA variant 6; VEGFA variant 7; VEGFA variant 9
860		VEGF-A	VEGFA	VEGFA_HUMAN	Receptor ligand	Vascular endothelial growth factor A	Muparfostat	7-protein rheumatoid arthritis panel		Proteomic	IL1B; IL2RA; IL6; MMP1 variant 1; MMP1 variant 2; RETN; VEGFA; VEGFA variant 1; VEGFA variant 4; VEGFA variant 5; VEGFA variant 6; VEGFA variant 7; VEGFA variant 9
861		VEGF-A	VEGFA	VEGFA_HUMAN	Receptor ligand	Vascular endothelial growth factor A	Lenalidomide	Vascular endothelial growth factor A		Genomic; Proteomic	VEGFA; VEGFA variant 1; VEGFA variant 4; VEGFA variant 5; VEGFA variant 6; VEGFA variant 7; VEGFA variant 9
862		VEGF-A	VEGFA	VEGFA_HUMAN	Receptor ligand	Vascular endothelial growth factor A	Lenalidomide	VEGF/SEMA ratio		Proteomic	SEMA6A; VEGFA variant 4
863		VEGF-A	VEGFA	VEGFA_HUMAN	Receptor ligand	Vascular endothelial growth factor A	Lenalidomide	38-gene expression breast cancer panel		Genomic	BCL2A1 variant 1; BTG2; C17orf37; C1orf64; C3orf37 variant 1; C4B; CHCHD2; CYC1; DDT variant 1; ENO1; ETFB variant 1; FABP5; GATA3; IL6ST variant 1; PGK1; POR; PPA1; PPP1CA; PSMA5 variant 1; PSMB3; PSMB7; RAB10; RHOC variant 1; RPN1; SLC25A5; SRSF5 variant 1; SURF4; TACC3; TMED9; TNFSF13 variant alpha; TOE1; TUBA4A; TUBB2C; TUBB3; TUBB6; UBE2C variant 1; VEGFA variant 4; XIST
864		VEGF-A	VEGFA	VEGFA_HUMAN	Receptor ligand	Vascular endothelial growth factor A	Lenalidomide	82-gene expression glioma panel		Genomic	ALDH6A1; ANXA2 variant 1; ARL7; B3GAT2; C1QTNF3 variant 2; C1orf187; CRNDE variant 1; CRY2; E2F6; EIF1; FLJ22662; FMOD; FRA10AC1; GLB1 variant 1; GPHN variant 1; GPNMB variant 2; IL13RA2; LAP3; LIMS1 variant 1; LOXL3; MAPT variant 1; MCM3AP-AS1; MYOF variant 1; MYST3 variant 1; OAZ1; PGM2; PHF20L1 variant 1; PIK3R1 variant 1; PLCL2 variant 1; PLOD1; PLOD3; PRTG; PSMA1 variant 1; PSMD8; PSMD9; PTK…
865		VEGF-A	VEGFA	VEGFA_HUMAN	Receptor ligand	Vascular endothelial growth factor A	Lenalidomide	5-protein ovarian cancer panel		Proteomic	EGF; IL6; IL8; MUC16; VEGFA; VEGFA variant 1; VEGFA variant 4; VEGFA variant 6; VEGFA variant 7
866		VEGF-A	VEGFA	VEGFA_HUMAN	Receptor ligand	Vascular endothelial growth factor A	Lenalidomide	3-gene expression lung cancer panel		Genomic	PGF variant 1; VEGFA; VEGFA variant 1; VEGFA variant 4; VEGFA variant 6; VEGFA variant 7; VEGFB
867		VEGF-A	VEGFA	VEGFA_HUMAN	Receptor ligand	Vascular endothelial growth factor A	Lenalidomide	163-gene expression colon cancer panel		Genomic	ABHD2 variant 1; AKAP12 variant 1; ALCAM; ANXA1; ANXA2 variant 1; APOE; Adam19; BGN; BHLHB2; BID variant 1; BID variant 2; BNIP3L; CD59 variant 1; CEBPB; COL5A2; CPT2; CTGF; CTSB variant 1; CXCL16 variant 1; CYR61; DAF; DCBLD2; DDIT4; DLEU1; DNAJA3; DUSP10 variant 1; DUSP5; DUSP6 variant 1; DYNLL2; ERRFI1; FHL2; FN1 variant 1; FN1 variant 3; FOLR1; GADD45B; GEMIN4; GEMIN6; GMNN; GPNMB variant 2; …
868		VEGF-A	VEGFA	VEGFA_HUMAN	Receptor ligand	Vascular endothelial growth factor A	Lenalidomide	374-gene expression breast cancer panel		Genomic	ABCD3 variant 1; ABLIM1 variant 1; ACADSB; ACSS2 variant 1; ACTB; ADAMTS1; ADM; AKAP2 variant 1; ALDH4A1; ANG; AP2A2; AP2B1 variant 1; APOD; APP variant 1; ARF1; ARPC4 variant 1; ASPM; ATAD2; AURKA variant 1; AURKB; BBC3; BCL6 variant 1; BHLHB2; BIRC5 variant 1; BLM; BRCA1 variant BRCA1a; BTG2; BUB1; C16orf61; C1S variant 1; C20orf46; CAD; CCL18; CCNA2; CCNB1; CCNB2; CCNC variant 1; CCND1; CCNE1;…
869		VEGF-A	VEGFA	VEGFA_HUMAN	Receptor ligand	Vascular endothelial growth factor A	Lenalidomide	12-gene expression lung cancer panel		Genomic	ARHGEF12; C2CD3; COL8A2; NES; RPL22; TNFRSF25; VEGFA; VEGFA variant 1; VEGFA variant 4; VEGFA variant 6; VEGFA variant 7; nj
870		VEGF-A	VEGFA	VEGFA_HUMAN	Receptor ligand	Vascular endothelial growth factor A	Lenalidomide	89-protein neurological alzheimer's panel		Proteomic	A2M; ACPP variant 1; ADIPOQ variant 2; AFP; APCS; APOA1; APOC3; APOH; B2M; BDNF variant 3; BDNF variant 4; C3; CALCA variant 1; CCL11; CCL2; CCL22; CCL3; CCL4 variant 1; CCL5; CD40 variant 1; CD40LG; CEACAM5 variant 1; CGA; CKB; CKM; CLEC11A; CRP; CSF2; CSF3 variant 1; CXCL5; EDN1 variant 1; EGF; EPO; F3 variant 1; F7; FABP7; FGB; FGF2; FGG variant a; FTH1; FTL; GH1 variant 1; GOT1; GOT2; GSTK1 v…
871		VEGF-A	VEGFA	VEGFA_HUMAN	Receptor ligand	Vascular endothelial growth factor A	Lenalidomide	27-gene expression astrocytoma panel		Genomic	ALDOC; BRSK2; CD63 variant 1; CLIC1; GM2A; GPX1 variant 1; HES6; HMOX1; IFITM3; IGFBP2; LAMB2; LDHA; LGALS1; MSN; MYL12A; NES; PLAUR variant 1; PPIB; RTN1 variant 1; RUNDC3A variant 1; S100A10; SOD2 variant 1; TAGLN2; TIMP1; VEGFA; VEGFA variant 1; VEGFA variant 4; VEGFA variant 6; VEGFA variant 7; VIM; ZYX variant 1
872		VEGF-A	VEGFA	VEGFA_HUMAN	Receptor ligand	Vascular endothelial growth factor A	Lenalidomide	VEGF profile		Genomic	ADM; ANGPTL4 variant 1; DDIT4; FABP5; FLVCR2; GAL; NDRG1 variant 2; PLOD1; PNP; RRAGD; SLC16A3 variant 3; UCHL1; VEGFA; VEGFA variant 1; VEGFA variant 4; VEGFA variant 6; VEGFA variant 7
873		VEGF-A	VEGFA	VEGFA_HUMAN	Receptor ligand	Vascular endothelial growth factor A	Lenalidomide	20-gene expression cancer panel		Genomic	ANGPTL4 variant 1; BHLHB2; COL4A1; COL4A2; CTGF; ETS2; FNDC3B; HMOX1; JAG1; JUN; RBMS1 variant 1; SERPINE1 variant 1; SMTN variant 1; SMURF1 variant 1; SPSB1; TNFRSF12A; VEGFA; VEGFA variant 1; VEGFA variant 4; VEGFA variant 6; VEGFA variant 7; YIPF5
874		VEGF-A	VEGFA	VEGFA_HUMAN	Receptor ligand	Vascular endothelial growth factor A	Lenalidomide	588-gene expression liposarcoma panel		Genomic	ABCA8; ABCC6; ABLIM1 variant 1; ACACB; ACAT1; ACOT9 variant 1; ACOX2; ACSL1; ACTC1; ACTN1 variant 1; ACTN4; ACY1; ADAM19 variant 1; ADH1B; ADIPOQ variant 2; ADORA2B; ADRB2; AGPAT2 variant 1; AGTR1; ALDH1A1; AMOTL2; ANGPT1 variant 1; ANK2 variant 1; AOC3; APOD; APP variant 1; AQP7; ARID1A variant 1; ARIH1; ASPM; ASPN variant 1; ASS1 variant 1; ATAD2; ATP1A2; ATP1B1; ATP2A2 variant 2; AURKA variant…
875		VEGF-A	VEGFA	VEGFA_HUMAN	Receptor ligand	Vascular endothelial growth factor A	Lenalidomide	VeriPsych		Proteomic	ACPP variant 1; AHSG; APCS; APOA1; APOA2; APOB; APOC1; APOH; B2M; BDNF variant 3; BDNF variant 4; BTC; C3; CALB1; CCL22; CCL3; CCL8; CD5L; CGA; CTGF; EDN1 variant 1; EGFR variant 1; EGFR variant 3; FTH1; FTL; HAVCR1 variant 1; HP variant 1; ICAM1; IL10; IL11; IL17; IL1B; IL6R variant 1; IL7; LHB; MIF; MMP2 variant 1; MUC16; PRL variant 1; PYY; SERPINA1 variant 1; SORT1; TF; THPO; TIMP1; TNFRSF10C…
876		VEGF-A	VEGFA	VEGFA_HUMAN	Receptor ligand	Vascular endothelial growth factor A	Lenalidomide	277-gene expression lung cancer panel		Genomic	ACTA2 variant 2; ACTC1; ACTG1; ADAM10; ADAM12 long variant; ADAM17; ADAM19 variant 1; ADAM8; ADCY6 variant 1; ADORA2B; ADPN; ADRBK2; AEN; ALOX15B variant d; AREG; ASAP3 variant 1; ATF2 variant 1; ATP2C2; BCAR3; BMPR2 variant 1; BPGM variant 2; CALML5; CASP1 variant alpha; CASP4 variant alpha; CAT; CCNA1 variant 1; CCNB2; CCND1; CCND2; CD3EAP; CDC42; CDH3; CENPF; CHODL variant 1; CHODL variant 2; …
877		VEGF-A	VEGFA	VEGFA_HUMAN	Receptor ligand	Vascular endothelial growth factor A	Lenalidomide	7-protein kidney cancer panel		Proteomic	HGF variant 1; IL6; IL8; SELE; SPP1 variant 1; SPP1 variant 2; SPP1 variant 3; TIMP1; VEGFA; VEGFA variant 1; VEGFA variant 4; VEGFA variant 6; VEGFA variant 7
878		VEGF-A	VEGFA	VEGFA_HUMAN	Receptor ligand	Vascular endothelial growth factor A	Lenalidomide	VECTRA DA Assay		Proteomic	CHI3L1; CRP; EGF; IL6; LEP; MMP1 variant 1; MMP3; RETN; SAA1; TNFRSF1A; VCAM1 variant 1; VEGFA; VEGFA variant 1; VEGFA variant 4; VEGFA variant 6; VEGFA variant 7
879		VEGF-A	VEGFA	VEGFA_HUMAN	Receptor ligand	Vascular endothelial growth factor A	Lenalidomide	26-gene expression cancer panel		Genomic	ALDOA variant 1; ANGPTL4 variant 1; ANLN; BNC1; C20orf20; CA9; CDKN3 variant 1; COL4A6 variant A; DCBLD1; ENO1; FOSL1; GNAI1; KRT17; LDHA; MRPS17; P4HA1; PGAM1; PGK1; SDC1 variant 1; SLC16A1; SLC2A1; TPI1; VEGFA; VEGFA variant 1; VEGFA variant 4; VEGFA variant 6; VEGFA variant 7
880		VEGF-A	VEGFA	VEGFA_HUMAN	Receptor ligand	Vascular endothelial growth factor A	Lenalidomide	15-gene expression glioma panel		Genomic	ANXA2 variant 1; FRA10AC1; GPHN variant 1; PIK3R1 variant 1; PSMD8; SLC4A3 variant 2; TBX19; UPP1; VASN; VEGFA; VEGFA variant 1; VEGFA variant 4; VEGFA variant 6; VEGFA variant 7
881		VEGF-A	VEGFA	VEGFA_HUMAN	Receptor ligand	Vascular endothelial growth factor A	Lenalidomide	60-gene expression ovarian cancer panel		Genomic	ALPP; APEX1; BST2; CCL4 variant 1; CD1D; CDK1 variant 1; CYR61; DAD1; ECHS1; ENDOU variant 2; ENG variant 2; GBP1; GFI1 variant 1; GGH; GNAI3; GUCY1B3; HDAC1; HLA-A variant 2; HLA-B; LDHA; LGMN variant 1; MADCAM1 variant 1; MGST2; MGST3; MMP7; MTAP; NMI; PCTP; PDIA4; PMS1 variant 1; POSTN; PPP1CC; PRAME variant 1; RAD21; RAN; RCN2; RGS1; ROS1; SAT1; SEMA3F; SERPINF2; SH3BGRL; SKP1 variant 2; SMC1…
882		VEGF-A	VEGFA	VEGFA_HUMAN	Receptor ligand	Vascular endothelial growth factor A	Lenalidomide	6-protein renal cancer panel		Proteomic	HGF variant 1; HGF variant 3; IL6; IL8; SPP1 variant 1; SPP1 variant 2; SPP1 variant 3; TIMP1; VEGFA; VEGFA variant 1; VEGFA variant 4; VEGFA variant 6; VEGFA variant 7
883		VEGF-A	VEGFA	VEGFA_HUMAN	Receptor ligand	Vascular endothelial growth factor A	Lenalidomide	8-protein thyroid cancer panel		Proteomic	CDH1; CTNNB1 variant 1; MIB1; TG; TOP2A; TP53 variant 1; TP53 variant 3; TP53 variant 5; TP53 variant 6; TP53 variant 7; VEGFA; VEGFA variant 1; VEGFA variant 4; VEGFA variant 6; VEGFA variant 7; cvariant alpha
884		VEGF-A	VEGFA	VEGFA_HUMAN	Receptor ligand	Vascular endothelial growth factor A	Lenalidomide	99-gene expression head and neck cancer panel		Genomic	ADORA2B; AK3L1 variant 1; ALDOA variant 1; ANGPTL4 variant 1; ANKRD37; ANLN; BCAR1; BNIP3; C14orf156; C16orf74; C20orf20; CA12 variant 1; CA9; COL4A5 variant 1; CORO1C; DPM2; ECE2; GAPD; GSS; HIG2; HOMER1; IGF2BP2 variant 1; IL8; KCTD11; KRT17; LDHA; LDLR variant 1; MIF; MNAT1; MRPL14; MRPS17; MTX1 variant 1; NDRG1 variant 2; NDUFA4L2; NME1 variant 1; P4HA1; PAWR; PFKFB4; PGAM1; PGF variant 1; PG…
885		VEGF-A	VEGFA	VEGFA_HUMAN	Receptor ligand	Vascular endothelial growth factor A	Lenalidomide	5-gene expression hepatocellular cancer panel		Genomic	GZMB; IRF1; MMP7; PTGDR2; VEGFA; VEGFA variant 1; VEGFA variant 4; VEGFA variant 6; VEGFA variant 7
886		VEGF-A	VEGFA	VEGFA_HUMAN	Receptor ligand	Vascular endothelial growth factor A	Lenalidomide	147-gene expression cancer panel		Genomic	ABCC5 variant 1; ADAM8; ADRB2; ANGPTL4 variant 1; ARNTL2; AUTS2; C1orf96; CALM1 variant 1; CALM2; CALM3; CALU variant 1; CAPZA1; CCL20; CDCP1 variant 1; CELSR2; CLCF1; CSNK1D variant 1; CSNK1D variant 2; CXCL1; CXCL2; CXCL3; CXCL5; DENND2C; DRD4; DUSP1; DUSP4 variant 1; DUSP5; DUSP6 variant 1; EFNB1; EGR1; EHD1; ELK3; ENAH variant 1; ENAH variant 2; EREG; FERMT1; FOS; FOXQ1; GDF15; HBEGF; HNRNPU …
887		VEGF-A	VEGFA	VEGFA_HUMAN	Receptor ligand	Vascular endothelial growth factor A	Lenalidomide	15-gene expression breast cancer panel		Genomic	CTSD; E2F1; EGFR variant 1; EGFR variant 2; EGFR variant 3; EGFR variant 4; FIGF; GSTP1; MMP1 variant 1; MMP11; PLAU variant 1; PLAUR variant 1; SERPINE1 variant 1; TGFB1; TYMP variant 2; VEGFA; VEGFA variant 1; VEGFA variant 4; VEGFA variant 6; VEGFA variant 7
888		VEGF-A	VEGFA	VEGFA_HUMAN	Receptor ligand	Vascular endothelial growth factor A	Lenalidomide	3-protein lung cancer panel		Proteomic	FLT1; KDR; VEGFA; VEGFA variant 1; VEGFA variant 4; VEGFA variant 6; VEGFA variant 7
889		VEGF-A	VEGFA	VEGFA_HUMAN	Receptor ligand	Vascular endothelial growth factor A	Lenalidomide	8-protein head and neck cancer panel		Proteomic	CCL11; CSF3 variant 1; CXCL1; CXCL12 variant 3; CXCL12 variant 4; CXCL12 variant alpha; CXCL12 variant beta; IL4; IL8; SPP1 variant 1; SPP1 variant 2; SPP1 variant 3; VEGFA; VEGFA variant 1; VEGFA variant 4; VEGFA variant 6; VEGFA variant 7
890		VEGF-A	VEGFA	VEGFA_HUMAN	Receptor ligand	Vascular endothelial growth factor A	Lenalidomide	9-protein bladder cancer panel		Proteomic	APAF1 variant 3; BAX variant beta; BAX variant delta; CASP3 variant alpha; CDH1; PTGS2; TP53 variant 1; TP53 variant 3; TP53 variant 5; TP53 variant 6; TP53 variant 7; VEGFA; VEGFA variant 1; VEGFA variant 4; VEGFA variant 6; VEGFA variant 7; WAF1; cvariant alpha
891		VEGF-A	VEGFA	VEGFA_HUMAN	Receptor ligand	Vascular endothelial growth factor A	Lenalidomide	5-gene expression colorectal cancer panel		Genomic	BMI1; ETV6; H3F3A; H3F3B; RPS10; RUNX1 variant 1; VEGFA; VEGFA variant 1; VEGFA variant 4; VEGFA variant 5; VEGFA variant 6; VEGFA variant 7; VEGFA variant 9
892		VEGF-A	VEGFA	VEGFA_HUMAN	Receptor ligand	Vascular endothelial growth factor A	Lenalidomide	61-gene expression breast cancer panel		Genomic	ABTB2; ALOX5AP variant 1; ALOX5AP variant 2; AMIGO2 variant 2; ANG; ANGEL2; ARHGEF40; ATL2 variant 1; BET1L variant 2; BMPR1A; BMPR2 variant 1; C18orf25 variant 1; CD1E variant 1; CD28; CDK17 variant 1; CDKN1A variant 2; CDKN2B variant 1; COL1A1; CTGF; DDIT4; DOPEY1 variant 1; EDN1 variant 1; EDN1 variant 2; ETS2; FAM162A; FAT4; FNDC3B; ID4; INHBA; JUN; KDM6B; LARP6 variant 1; LEMD3; LMCD1; LTBP1…
893		VEGF-A	VEGFA	VEGFA_HUMAN	Receptor ligand	Vascular endothelial growth factor A	Lenalidomide	26-gene expression cancer panel		Genomic	ALDOA variant 1; ANGPTL4 variant 1; ANGPTL4 variant 3; ANLN; BNC1; C20orf20; CA9; CDKN3 variant 1; CDKN3 variant 2; COL4A6 variant A; DCBLD1; ENO1; FAM83B; FOSL1; GNA11; HIG2; KCTD11; KRT17; LDHA; MRPS17; P4HA1; PGAM1; PGK1; SDC1 variant 1; SLC16A1; SLC2A1; TPI1; VEGFA; VEGFA variant 1; VEGFA variant 4; VEGFA variant 5; VEGFA variant 6; VEGFA variant 7; VEGFA variant 9
894		VEGF-A	VEGFA	VEGFA_HUMAN	Receptor ligand	Vascular endothelial growth factor A	Lenalidomide	25-gene polymorphism amyotrophic lateral sclerosis panel		Genomic	ALS2; ALS2 variant 1; ANG; BSCL2 variant 1; BSCL2 variant 2; BSCL2 variant 3; CEP112 variant 1; CHMP2B; DAO; DCTN1 variant 1; FIG4; FUS; MATR3 variant 1; NEFH; OPTN variant 1; OPTN variant 2; OPTN variant 4; PON1; PON2; PON3; PRPH; SETX; SOD1; SPG11; SPG11 variant 2; SQSTM1; TARDBP; UBQLN2; VAPB; VCP; VEGFA; VEGFA variant 1; VEGFA variant 4; VEGFA variant 5; VEGFA variant 6; VEGFA variant 7; VEGF…
895		VEGF-A	VEGFA	VEGFA_HUMAN	Receptor ligand	Vascular endothelial growth factor A	Lenalidomide	7-protein bladder cancer panel		Genomic; Proteomic	ANG; APOE; IL8; MMP10; MMP9; SERPINE1 variant 1; VEGFA; VEGFA variant 1; VEGFA variant 4; VEGFA variant 5; VEGFA variant 6; VEGFA variant 7; VEGFA variant 9
896		VEGF-A	VEGFA	VEGFA_HUMAN	Receptor ligand	Vascular endothelial growth factor A	Lenalidomide	6-protein hepatocellular carcinoma panel		Proteomic	CXCL1; FGF2; IFNA2; IL8; VEGFA; VEGFA variant 1; VEGFA variant 4; VEGFA variant 5; VEGFA variant 6; VEGFA variant 7; VEGFA variant 9
897		VEGF-A	VEGFA	VEGFA_HUMAN	Receptor ligand	Vascular endothelial growth factor A	Lenalidomide	7-protein rheumatoid arthritis panel		Proteomic	IL1B; IL2RA; IL6; MMP1 variant 1; MMP1 variant 2; RETN; VEGFA; VEGFA variant 1; VEGFA variant 4; VEGFA variant 5; VEGFA variant 6; VEGFA variant 7; VEGFA variant 9
898		VEGF-A	VEGFA	VEGFA_HUMAN	Receptor ligand	Vascular endothelial growth factor A	Aflibercept	Vascular endothelial growth factor A		Genomic; Proteomic	VEGFA; VEGFA variant 1; VEGFA variant 4; VEGFA variant 5; VEGFA variant 6; VEGFA variant 7; VEGFA variant 9
899		VEGF-A	VEGFA	VEGFA_HUMAN	Receptor ligand	Vascular endothelial growth factor A	Aflibercept	VEGF/SEMA ratio		Proteomic	SEMA6A; VEGFA variant 4
900		VEGF-A	VEGFA	VEGFA_HUMAN	Receptor ligand	Vascular endothelial growth factor A	Aflibercept	38-gene expression breast cancer panel		Genomic	BCL2A1 variant 1; BTG2; C17orf37; C1orf64; C3orf37 variant 1; C4B; CHCHD2; CYC1; DDT variant 1; ENO1; ETFB variant 1; FABP5; GATA3; IL6ST variant 1; PGK1; POR; PPA1; PPP1CA; PSMA5 variant 1; PSMB3; PSMB7; RAB10; RHOC variant 1; RPN1; SLC25A5; SRSF5 variant 1; SURF4; TACC3; TMED9; TNFSF13 variant alpha; TOE1; TUBA4A; TUBB2C; TUBB3; TUBB6; UBE2C variant 1; VEGFA variant 4; XIST
901		VEGF-A	VEGFA	VEGFA_HUMAN	Receptor ligand	Vascular endothelial growth factor A	Aflibercept	82-gene expression glioma panel		Genomic	ALDH6A1; ANXA2 variant 1; ARL7; B3GAT2; C1QTNF3 variant 2; C1orf187; CRNDE variant 1; CRY2; E2F6; EIF1; FLJ22662; FMOD; FRA10AC1; GLB1 variant 1; GPHN variant 1; GPNMB variant 2; IL13RA2; LAP3; LIMS1 variant 1; LOXL3; MAPT variant 1; MCM3AP-AS1; MYOF variant 1; MYST3 variant 1; OAZ1; PGM2; PHF20L1 variant 1; PIK3R1 variant 1; PLCL2 variant 1; PLOD1; PLOD3; PRTG; PSMA1 variant 1; PSMD8; PSMD9; PTK…
902		VEGF-A	VEGFA	VEGFA_HUMAN	Receptor ligand	Vascular endothelial growth factor A	Aflibercept	5-protein ovarian cancer panel		Proteomic	EGF; IL6; IL8; MUC16; VEGFA; VEGFA variant 1; VEGFA variant 4; VEGFA variant 6; VEGFA variant 7
903		VEGF-A	VEGFA	VEGFA_HUMAN	Receptor ligand	Vascular endothelial growth factor A	Aflibercept	3-gene expression lung cancer panel		Genomic	PGF variant 1; VEGFA; VEGFA variant 1; VEGFA variant 4; VEGFA variant 6; VEGFA variant 7; VEGFB
904		VEGF-A	VEGFA	VEGFA_HUMAN	Receptor ligand	Vascular endothelial growth factor A	Aflibercept	163-gene expression colon cancer panel		Genomic	ABHD2 variant 1; AKAP12 variant 1; ALCAM; ANXA1; ANXA2 variant 1; APOE; Adam19; BGN; BHLHB2; BID variant 1; BID variant 2; BNIP3L; CD59 variant 1; CEBPB; COL5A2; CPT2; CTGF; CTSB variant 1; CXCL16 variant 1; CYR61; DAF; DCBLD2; DDIT4; DLEU1; DNAJA3; DUSP10 variant 1; DUSP5; DUSP6 variant 1; DYNLL2; ERRFI1; FHL2; FN1 variant 1; FN1 variant 3; FOLR1; GADD45B; GEMIN4; GEMIN6; GMNN; GPNMB variant 2; …
905		VEGF-A	VEGFA	VEGFA_HUMAN	Receptor ligand	Vascular endothelial growth factor A	Aflibercept	374-gene expression breast cancer panel		Genomic	ABCD3 variant 1; ABLIM1 variant 1; ACADSB; ACSS2 variant 1; ACTB; ADAMTS1; ADM; AKAP2 variant 1; ALDH4A1; ANG; AP2A2; AP2B1 variant 1; APOD; APP variant 1; ARF1; ARPC4 variant 1; ASPM; ATAD2; AURKA variant 1; AURKB; BBC3; BCL6 variant 1; BHLHB2; BIRC5 variant 1; BLM; BRCA1 variant BRCA1a; BTG2; BUB1; C16orf61; C1S variant 1; C20orf46; CAD; CCL18; CCNA2; CCNB1; CCNB2; CCNC variant 1; CCND1; CCNE1;…
906		VEGF-A	VEGFA	VEGFA_HUMAN	Receptor ligand	Vascular endothelial growth factor A	Aflibercept	12-gene expression lung cancer panel		Genomic	ARHGEF12; C2CD3; COL8A2; NES; RPL22; TNFRSF25; VEGFA; VEGFA variant 1; VEGFA variant 4; VEGFA variant 6; VEGFA variant 7; nj
907		VEGF-A	VEGFA	VEGFA_HUMAN	Receptor ligand	Vascular endothelial growth factor A	Aflibercept	89-protein neurological alzheimer's panel		Proteomic	A2M; ACPP variant 1; ADIPOQ variant 2; AFP; APCS; APOA1; APOC3; APOH; B2M; BDNF variant 3; BDNF variant 4; C3; CALCA variant 1; CCL11; CCL2; CCL22; CCL3; CCL4 variant 1; CCL5; CD40 variant 1; CD40LG; CEACAM5 variant 1; CGA; CKB; CKM; CLEC11A; CRP; CSF2; CSF3 variant 1; CXCL5; EDN1 variant 1; EGF; EPO; F3 variant 1; F7; FABP7; FGB; FGF2; FGG variant a; FTH1; FTL; GH1 variant 1; GOT1; GOT2; GSTK1 v…
908		VEGF-A	VEGFA	VEGFA_HUMAN	Receptor ligand	Vascular endothelial growth factor A	Aflibercept	27-gene expression astrocytoma panel		Genomic	ALDOC; BRSK2; CD63 variant 1; CLIC1; GM2A; GPX1 variant 1; HES6; HMOX1; IFITM3; IGFBP2; LAMB2; LDHA; LGALS1; MSN; MYL12A; NES; PLAUR variant 1; PPIB; RTN1 variant 1; RUNDC3A variant 1; S100A10; SOD2 variant 1; TAGLN2; TIMP1; VEGFA; VEGFA variant 1; VEGFA variant 4; VEGFA variant 6; VEGFA variant 7; VIM; ZYX variant 1
909		VEGF-A	VEGFA	VEGFA_HUMAN	Receptor ligand	Vascular endothelial growth factor A	Aflibercept	VEGF profile		Genomic	ADM; ANGPTL4 variant 1; DDIT4; FABP5; FLVCR2; GAL; NDRG1 variant 2; PLOD1; PNP; RRAGD; SLC16A3 variant 3; UCHL1; VEGFA; VEGFA variant 1; VEGFA variant 4; VEGFA variant 6; VEGFA variant 7
910		VEGF-A	VEGFA	VEGFA_HUMAN	Receptor ligand	Vascular endothelial growth factor A	Aflibercept	20-gene expression cancer panel		Genomic	ANGPTL4 variant 1; BHLHB2; COL4A1; COL4A2; CTGF; ETS2; FNDC3B; HMOX1; JAG1; JUN; RBMS1 variant 1; SERPINE1 variant 1; SMTN variant 1; SMURF1 variant 1; SPSB1; TNFRSF12A; VEGFA; VEGFA variant 1; VEGFA variant 4; VEGFA variant 6; VEGFA variant 7; YIPF5
911		VEGF-A	VEGFA	VEGFA_HUMAN	Receptor ligand	Vascular endothelial growth factor A	Aflibercept	588-gene expression liposarcoma panel		Genomic	ABCA8; ABCC6; ABLIM1 variant 1; ACACB; ACAT1; ACOT9 variant 1; ACOX2; ACSL1; ACTC1; ACTN1 variant 1; ACTN4; ACY1; ADAM19 variant 1; ADH1B; ADIPOQ variant 2; ADORA2B; ADRB2; AGPAT2 variant 1; AGTR1; ALDH1A1; AMOTL2; ANGPT1 variant 1; ANK2 variant 1; AOC3; APOD; APP variant 1; AQP7; ARID1A variant 1; ARIH1; ASPM; ASPN variant 1; ASS1 variant 1; ATAD2; ATP1A2; ATP1B1; ATP2A2 variant 2; AURKA variant…
912		VEGF-A	VEGFA	VEGFA_HUMAN	Receptor ligand	Vascular endothelial growth factor A	Aflibercept	VeriPsych		Proteomic	ACPP variant 1; AHSG; APCS; APOA1; APOA2; APOB; APOC1; APOH; B2M; BDNF variant 3; BDNF variant 4; BTC; C3; CALB1; CCL22; CCL3; CCL8; CD5L; CGA; CTGF; EDN1 variant 1; EGFR variant 1; EGFR variant 3; FTH1; FTL; HAVCR1 variant 1; HP variant 1; ICAM1; IL10; IL11; IL17; IL1B; IL6R variant 1; IL7; LHB; MIF; MMP2 variant 1; MUC16; PRL variant 1; PYY; SERPINA1 variant 1; SORT1; TF; THPO; TIMP1; TNFRSF10C…
913		VEGF-A	VEGFA	VEGFA_HUMAN	Receptor ligand	Vascular endothelial growth factor A	Aflibercept	277-gene expression lung cancer panel		Genomic	ACTA2 variant 2; ACTC1; ACTG1; ADAM10; ADAM12 long variant; ADAM17; ADAM19 variant 1; ADAM8; ADCY6 variant 1; ADORA2B; ADPN; ADRBK2; AEN; ALOX15B variant d; AREG; ASAP3 variant 1; ATF2 variant 1; ATP2C2; BCAR3; BMPR2 variant 1; BPGM variant 2; CALML5; CASP1 variant alpha; CASP4 variant alpha; CAT; CCNA1 variant 1; CCNB2; CCND1; CCND2; CD3EAP; CDC42; CDH3; CENPF; CHODL variant 1; CHODL variant 2; …
914		VEGF-A	VEGFA	VEGFA_HUMAN	Receptor ligand	Vascular endothelial growth factor A	Aflibercept	7-protein kidney cancer panel		Proteomic	HGF variant 1; IL6; IL8; SELE; SPP1 variant 1; SPP1 variant 2; SPP1 variant 3; TIMP1; VEGFA; VEGFA variant 1; VEGFA variant 4; VEGFA variant 6; VEGFA variant 7
915		VEGF-A	VEGFA	VEGFA_HUMAN	Receptor ligand	Vascular endothelial growth factor A	Aflibercept	VECTRA DA Assay		Proteomic	CHI3L1; CRP; EGF; IL6; LEP; MMP1 variant 1; MMP3; RETN; SAA1; TNFRSF1A; VCAM1 variant 1; VEGFA; VEGFA variant 1; VEGFA variant 4; VEGFA variant 6; VEGFA variant 7
916		VEGF-A	VEGFA	VEGFA_HUMAN	Receptor ligand	Vascular endothelial growth factor A	Aflibercept	26-gene expression cancer panel		Genomic	ALDOA variant 1; ANGPTL4 variant 1; ANLN; BNC1; C20orf20; CA9; CDKN3 variant 1; COL4A6 variant A; DCBLD1; ENO1; FOSL1; GNAI1; KRT17; LDHA; MRPS17; P4HA1; PGAM1; PGK1; SDC1 variant 1; SLC16A1; SLC2A1; TPI1; VEGFA; VEGFA variant 1; VEGFA variant 4; VEGFA variant 6; VEGFA variant 7
917		VEGF-A	VEGFA	VEGFA_HUMAN	Receptor ligand	Vascular endothelial growth factor A	Aflibercept	15-gene expression glioma panel		Genomic	ANXA2 variant 1; FRA10AC1; GPHN variant 1; PIK3R1 variant 1; PSMD8; SLC4A3 variant 2; TBX19; UPP1; VASN; VEGFA; VEGFA variant 1; VEGFA variant 4; VEGFA variant 6; VEGFA variant 7
918		VEGF-A	VEGFA	VEGFA_HUMAN	Receptor ligand	Vascular endothelial growth factor A	Aflibercept	60-gene expression ovarian cancer panel		Genomic	ALPP; APEX1; BST2; CCL4 variant 1; CD1D; CDK1 variant 1; CYR61; DAD1; ECHS1; ENDOU variant 2; ENG variant 2; GBP1; GFI1 variant 1; GGH; GNAI3; GUCY1B3; HDAC1; HLA-A variant 2; HLA-B; LDHA; LGMN variant 1; MADCAM1 variant 1; MGST2; MGST3; MMP7; MTAP; NMI; PCTP; PDIA4; PMS1 variant 1; POSTN; PPP1CC; PRAME variant 1; RAD21; RAN; RCN2; RGS1; ROS1; SAT1; SEMA3F; SERPINF2; SH3BGRL; SKP1 variant 2; SMC1…
919		VEGF-A	VEGFA	VEGFA_HUMAN	Receptor ligand	Vascular endothelial growth factor A	Aflibercept	6-protein renal cancer panel		Proteomic	HGF variant 1; HGF variant 3; IL6; IL8; SPP1 variant 1; SPP1 variant 2; SPP1 variant 3; TIMP1; VEGFA; VEGFA variant 1; VEGFA variant 4; VEGFA variant 6; VEGFA variant 7
920		VEGF-A	VEGFA	VEGFA_HUMAN	Receptor ligand	Vascular endothelial growth factor A	Aflibercept	8-protein thyroid cancer panel		Proteomic	CDH1; CTNNB1 variant 1; MIB1; TG; TOP2A; TP53 variant 1; TP53 variant 3; TP53 variant 5; TP53 variant 6; TP53 variant 7; VEGFA; VEGFA variant 1; VEGFA variant 4; VEGFA variant 6; VEGFA variant 7; cvariant alpha
921		VEGF-A	VEGFA	VEGFA_HUMAN	Receptor ligand	Vascular endothelial growth factor A	Aflibercept	99-gene expression head and neck cancer panel		Genomic	ADORA2B; AK3L1 variant 1; ALDOA variant 1; ANGPTL4 variant 1; ANKRD37; ANLN; BCAR1; BNIP3; C14orf156; C16orf74; C20orf20; CA12 variant 1; CA9; COL4A5 variant 1; CORO1C; DPM2; ECE2; GAPD; GSS; HIG2; HOMER1; IGF2BP2 variant 1; IL8; KCTD11; KRT17; LDHA; LDLR variant 1; MIF; MNAT1; MRPL14; MRPS17; MTX1 variant 1; NDRG1 variant 2; NDUFA4L2; NME1 variant 1; P4HA1; PAWR; PFKFB4; PGAM1; PGF variant 1; PG…
922		VEGF-A	VEGFA	VEGFA_HUMAN	Receptor ligand	Vascular endothelial growth factor A	Aflibercept	5-gene expression hepatocellular cancer panel		Genomic	GZMB; IRF1; MMP7; PTGDR2; VEGFA; VEGFA variant 1; VEGFA variant 4; VEGFA variant 6; VEGFA variant 7
923		VEGF-A	VEGFA	VEGFA_HUMAN	Receptor ligand	Vascular endothelial growth factor A	Aflibercept	147-gene expression cancer panel		Genomic	ABCC5 variant 1; ADAM8; ADRB2; ANGPTL4 variant 1; ARNTL2; AUTS2; C1orf96; CALM1 variant 1; CALM2; CALM3; CALU variant 1; CAPZA1; CCL20; CDCP1 variant 1; CELSR2; CLCF1; CSNK1D variant 1; CSNK1D variant 2; CXCL1; CXCL2; CXCL3; CXCL5; DENND2C; DRD4; DUSP1; DUSP4 variant 1; DUSP5; DUSP6 variant 1; EFNB1; EGR1; EHD1; ELK3; ENAH variant 1; ENAH variant 2; EREG; FERMT1; FOS; FOXQ1; GDF15; HBEGF; HNRNPU …
924		VEGF-A	VEGFA	VEGFA_HUMAN	Receptor ligand	Vascular endothelial growth factor A	Aflibercept	15-gene expression breast cancer panel		Genomic	CTSD; E2F1; EGFR variant 1; EGFR variant 2; EGFR variant 3; EGFR variant 4; FIGF; GSTP1; MMP1 variant 1; MMP11; PLAU variant 1; PLAUR variant 1; SERPINE1 variant 1; TGFB1; TYMP variant 2; VEGFA; VEGFA variant 1; VEGFA variant 4; VEGFA variant 6; VEGFA variant 7
925		VEGF-A	VEGFA	VEGFA_HUMAN	Receptor ligand	Vascular endothelial growth factor A	Aflibercept	3-protein lung cancer panel		Proteomic	FLT1; KDR; VEGFA; VEGFA variant 1; VEGFA variant 4; VEGFA variant 6; VEGFA variant 7
926		VEGF-A	VEGFA	VEGFA_HUMAN	Receptor ligand	Vascular endothelial growth factor A	Aflibercept	8-protein head and neck cancer panel		Proteomic	CCL11; CSF3 variant 1; CXCL1; CXCL12 variant 3; CXCL12 variant 4; CXCL12 variant alpha; CXCL12 variant beta; IL4; IL8; SPP1 variant 1; SPP1 variant 2; SPP1 variant 3; VEGFA; VEGFA variant 1; VEGFA variant 4; VEGFA variant 6; VEGFA variant 7
927		VEGF-A	VEGFA	VEGFA_HUMAN	Receptor ligand	Vascular endothelial growth factor A	Aflibercept	9-protein bladder cancer panel		Proteomic	APAF1 variant 3; BAX variant beta; BAX variant delta; CASP3 variant alpha; CDH1; PTGS2; TP53 variant 1; TP53 variant 3; TP53 variant 5; TP53 variant 6; TP53 variant 7; VEGFA; VEGFA variant 1; VEGFA variant 4; VEGFA variant 6; VEGFA variant 7; WAF1; cvariant alpha
928		VEGF-A	VEGFA	VEGFA_HUMAN	Receptor ligand	Vascular endothelial growth factor A	Aflibercept	5-gene expression colorectal cancer panel		Genomic	BMI1; ETV6; H3F3A; H3F3B; RPS10; RUNX1 variant 1; VEGFA; VEGFA variant 1; VEGFA variant 4; VEGFA variant 5; VEGFA variant 6; VEGFA variant 7; VEGFA variant 9
929		VEGF-A	VEGFA	VEGFA_HUMAN	Receptor ligand	Vascular endothelial growth factor A	Aflibercept	61-gene expression breast cancer panel		Genomic	ABTB2; ALOX5AP variant 1; ALOX5AP variant 2; AMIGO2 variant 2; ANG; ANGEL2; ARHGEF40; ATL2 variant 1; BET1L variant 2; BMPR1A; BMPR2 variant 1; C18orf25 variant 1; CD1E variant 1; CD28; CDK17 variant 1; CDKN1A variant 2; CDKN2B variant 1; COL1A1; CTGF; DDIT4; DOPEY1 variant 1; EDN1 variant 1; EDN1 variant 2; ETS2; FAM162A; FAT4; FNDC3B; ID4; INHBA; JUN; KDM6B; LARP6 variant 1; LEMD3; LMCD1; LTBP1…
930		VEGF-A	VEGFA	VEGFA_HUMAN	Receptor ligand	Vascular endothelial growth factor A	Aflibercept	26-gene expression cancer panel		Genomic	ALDOA variant 1; ANGPTL4 variant 1; ANGPTL4 variant 3; ANLN; BNC1; C20orf20; CA9; CDKN3 variant 1; CDKN3 variant 2; COL4A6 variant A; DCBLD1; ENO1; FAM83B; FOSL1; GNA11; HIG2; KCTD11; KRT17; LDHA; MRPS17; P4HA1; PGAM1; PGK1; SDC1 variant 1; SLC16A1; SLC2A1; TPI1; VEGFA; VEGFA variant 1; VEGFA variant 4; VEGFA variant 5; VEGFA variant 6; VEGFA variant 7; VEGFA variant 9
931		VEGF-A	VEGFA	VEGFA_HUMAN	Receptor ligand	Vascular endothelial growth factor A	Aflibercept	25-gene polymorphism amyotrophic lateral sclerosis panel		Genomic	ALS2; ALS2 variant 1; ANG; BSCL2 variant 1; BSCL2 variant 2; BSCL2 variant 3; CEP112 variant 1; CHMP2B; DAO; DCTN1 variant 1; FIG4; FUS; MATR3 variant 1; NEFH; OPTN variant 1; OPTN variant 2; OPTN variant 4; PON1; PON2; PON3; PRPH; SETX; SOD1; SPG11; SPG11 variant 2; SQSTM1; TARDBP; UBQLN2; VAPB; VCP; VEGFA; VEGFA variant 1; VEGFA variant 4; VEGFA variant 5; VEGFA variant 6; VEGFA variant 7; VEGF…
932		VEGF-A	VEGFA	VEGFA_HUMAN	Receptor ligand	Vascular endothelial growth factor A	Aflibercept	7-protein bladder cancer panel		Genomic; Proteomic	ANG; APOE; IL8; MMP10; MMP9; SERPINE1 variant 1; VEGFA; VEGFA variant 1; VEGFA variant 4; VEGFA variant 5; VEGFA variant 6; VEGFA variant 7; VEGFA variant 9
933		VEGF-A	VEGFA	VEGFA_HUMAN	Receptor ligand	Vascular endothelial growth factor A	Aflibercept	6-protein hepatocellular carcinoma panel		Proteomic	CXCL1; FGF2; IFNA2; IL8; VEGFA; VEGFA variant 1; VEGFA variant 4; VEGFA variant 5; VEGFA variant 6; VEGFA variant 7; VEGFA variant 9
934		VEGF-A	VEGFA	VEGFA_HUMAN	Receptor ligand	Vascular endothelial growth factor A	Aflibercept	7-protein rheumatoid arthritis panel		Proteomic	IL1B; IL2RA; IL6; MMP1 variant 1; MMP1 variant 2; RETN; VEGFA; VEGFA variant 1; VEGFA variant 4; VEGFA variant 5; VEGFA variant 6; VEGFA variant 7; VEGFA variant 9
935		VEGFR-1	FLT1	VGFR1_HUMAN	Receptor with enzyme activity	Vascular endothelial growth factor receptor 1	Semaxanib	MammaPrint		Genomic	AKAP2 variant 1; ALDH4A1; AP2B1 variant 1; BBC3; C16orf61; C20orf46; CCNE2; CDC42BPA variant B; CDCA7 variant 1; CENPA; COL4A2; DCK; DHX58; DIAPH3 variant a; DTL; EBF4; ECT2; EGLN1; ESM1 variant 1; EXT1; FGF18 variant 1; FLT1; GMPS; GNAZ; GPR126 variant b1; GPR180; GSTM3; HRASLS; IGFBP5; JHDM1D; LPCAT1; MCM6; MELK; MMP9; MS4A7 variant 1; MTDH; NDC80; NMU; NUSAP1; ORC6L; OXCT1; PECI variant 1; PIT…
936		VEGFR-1	FLT1	VGFR1_HUMAN	Receptor with enzyme activity	Vascular endothelial growth factor receptor 1	Semaxanib	Vascular endothelial growth factor receptor-1		Genomic; Proteomic	FLT1; FLT1 variant 3; sFLT1
937		VEGFR-1	FLT1	VGFR1_HUMAN	Receptor with enzyme activity	Vascular endothelial growth factor receptor 1	Semaxanib	5-protein 2-biochemical systolic heart failure panel		Biochemical; Proteomic	CRP; FLT1; NPPB; TLR2; TNNI3
938		VEGFR-1	FLT1	VGFR1_HUMAN	Receptor with enzyme activity	Vascular endothelial growth factor receptor 1	Semaxanib	69-gene expression preterm birth panel		Genomic	ADD2 variant 1; AK3L1 variant 1; AKAP12 variant 1; ALK; ANK3 variant 1; AUTS2; C1orf131; CA8; CD53 variant 1; CD69; CHST13; CPA3; CRYBB2; DARC; FCER1A; FLT1; FMN1; GATA2 variant 2; GPD2; GPR78; HOXA11; HOXA2; KCNH2 variant 1; KCNMB4; KIF1B variant 1; KLHL18; MBNL1 variant 1; MTAP; NHEJ1; P4HA2; PCDHGC3 variant 1; PITRM1; PRV1; RECQL4; SLC7A10; SMURF1 variant 1; SPG20; STARD3NL; STMN3; SUCLG1; TAG…
939		VEGFR-1	FLT1	VGFR1_HUMAN	Receptor with enzyme activity	Vascular endothelial growth factor receptor 1	Semaxanib	3-protein lung cancer panel		Proteomic	FLT1; KDR; VEGFA; VEGFA variant 1; VEGFA variant 4; VEGFA variant 6; VEGFA variant 7
940		VEGFR-1	FLT1	VGFR1_HUMAN	Receptor with enzyme activity	Vascular endothelial growth factor receptor 1	Semaxanib	26-gene expression glioma panel		Genomic	EGFR variant 1; EGFR variant 2; EGFR variant 3; EGFR variant 4; ERBB2 variant 1; ERBB2 variant 2; FLT1; FLT1 variant 3; FLT4 variant 1; FLT4 variant 2; FZD1; FZD10; FZD2; FZD3; FZD4; FZD5; FZD6 variant 1; FZD6 variant 2; FZD7; FZD8; FZD9; IGF1R; ITGB1; ITGB3; ITGB4 variant 1; ITGB4 variant 3; ITGB5; ITGB6; ITGB7; ITGB8; KDR; MET variant 1; MET variant 2; PDGFRA; PDGFRB; sFLT1
941		VEGFR-1	FLT1	VGFR1_HUMAN	Receptor with enzyme activity	Vascular endothelial growth factor receptor 1	Sorafenib	MammaPrint		Genomic	AKAP2 variant 1; ALDH4A1; AP2B1 variant 1; BBC3; C16orf61; C20orf46; CCNE2; CDC42BPA variant B; CDCA7 variant 1; CENPA; COL4A2; DCK; DHX58; DIAPH3 variant a; DTL; EBF4; ECT2; EGLN1; ESM1 variant 1; EXT1; FGF18 variant 1; FLT1; GMPS; GNAZ; GPR126 variant b1; GPR180; GSTM3; HRASLS; IGFBP5; JHDM1D; LPCAT1; MCM6; MELK; MMP9; MS4A7 variant 1; MTDH; NDC80; NMU; NUSAP1; ORC6L; OXCT1; PECI variant 1; PIT…
942		VEGFR-1	FLT1	VGFR1_HUMAN	Receptor with enzyme activity	Vascular endothelial growth factor receptor 1	Sorafenib	Vascular endothelial growth factor receptor-1		Genomic; Proteomic	FLT1; FLT1 variant 3; sFLT1
943		VEGFR-1	FLT1	VGFR1_HUMAN	Receptor with enzyme activity	Vascular endothelial growth factor receptor 1	Sorafenib	5-protein 2-biochemical systolic heart failure panel		Biochemical; Proteomic	CRP; FLT1; NPPB; TLR2; TNNI3
944		VEGFR-1	FLT1	VGFR1_HUMAN	Receptor with enzyme activity	Vascular endothelial growth factor receptor 1	Sorafenib	69-gene expression preterm birth panel		Genomic	ADD2 variant 1; AK3L1 variant 1; AKAP12 variant 1; ALK; ANK3 variant 1; AUTS2; C1orf131; CA8; CD53 variant 1; CD69; CHST13; CPA3; CRYBB2; DARC; FCER1A; FLT1; FMN1; GATA2 variant 2; GPD2; GPR78; HOXA11; HOXA2; KCNH2 variant 1; KCNMB4; KIF1B variant 1; KLHL18; MBNL1 variant 1; MTAP; NHEJ1; P4HA2; PCDHGC3 variant 1; PITRM1; PRV1; RECQL4; SLC7A10; SMURF1 variant 1; SPG20; STARD3NL; STMN3; SUCLG1; TAG…
945		VEGFR-1	FLT1	VGFR1_HUMAN	Receptor with enzyme activity	Vascular endothelial growth factor receptor 1	Sorafenib	3-protein lung cancer panel		Proteomic	FLT1; KDR; VEGFA; VEGFA variant 1; VEGFA variant 4; VEGFA variant 6; VEGFA variant 7
946		VEGFR-1	FLT1	VGFR1_HUMAN	Receptor with enzyme activity	Vascular endothelial growth factor receptor 1	Sorafenib	26-gene expression glioma panel		Genomic	EGFR variant 1; EGFR variant 2; EGFR variant 3; EGFR variant 4; ERBB2 variant 1; ERBB2 variant 2; FLT1; FLT1 variant 3; FLT4 variant 1; FLT4 variant 2; FZD1; FZD10; FZD2; FZD3; FZD4; FZD5; FZD6 variant 1; FZD6 variant 2; FZD7; FZD8; FZD9; IGF1R; ITGB1; ITGB3; ITGB4 variant 1; ITGB4 variant 3; ITGB5; ITGB6; ITGB7; ITGB8; KDR; MET variant 1; MET variant 2; PDGFRA; PDGFRB; sFLT1
947		VEGFR-1	FLT1	VGFR1_HUMAN	Receptor with enzyme activity	Vascular endothelial growth factor receptor 1	Dovitinib	MammaPrint		Genomic	AKAP2 variant 1; ALDH4A1; AP2B1 variant 1; BBC3; C16orf61; C20orf46; CCNE2; CDC42BPA variant B; CDCA7 variant 1; CENPA; COL4A2; DCK; DHX58; DIAPH3 variant a; DTL; EBF4; ECT2; EGLN1; ESM1 variant 1; EXT1; FGF18 variant 1; FLT1; GMPS; GNAZ; GPR126 variant b1; GPR180; GSTM3; HRASLS; IGFBP5; JHDM1D; LPCAT1; MCM6; MELK; MMP9; MS4A7 variant 1; MTDH; NDC80; NMU; NUSAP1; ORC6L; OXCT1; PECI variant 1; PIT…
948		VEGFR-1	FLT1	VGFR1_HUMAN	Receptor with enzyme activity	Vascular endothelial growth factor receptor 1	Dovitinib	Vascular endothelial growth factor receptor-1		Genomic; Proteomic	FLT1; FLT1 variant 3; sFLT1
949		VEGFR-1	FLT1	VGFR1_HUMAN	Receptor with enzyme activity	Vascular endothelial growth factor receptor 1	Dovitinib	5-protein 2-biochemical systolic heart failure panel		Biochemical; Proteomic	CRP; FLT1; NPPB; TLR2; TNNI3
950		VEGFR-1	FLT1	VGFR1_HUMAN	Receptor with enzyme activity	Vascular endothelial growth factor receptor 1	Dovitinib	69-gene expression preterm birth panel		Genomic	ADD2 variant 1; AK3L1 variant 1; AKAP12 variant 1; ALK; ANK3 variant 1; AUTS2; C1orf131; CA8; CD53 variant 1; CD69; CHST13; CPA3; CRYBB2; DARC; FCER1A; FLT1; FMN1; GATA2 variant 2; GPD2; GPR78; HOXA11; HOXA2; KCNH2 variant 1; KCNMB4; KIF1B variant 1; KLHL18; MBNL1 variant 1; MTAP; NHEJ1; P4HA2; PCDHGC3 variant 1; PITRM1; PRV1; RECQL4; SLC7A10; SMURF1 variant 1; SPG20; STARD3NL; STMN3; SUCLG1; TAG…
951		VEGFR-1	FLT1	VGFR1_HUMAN	Receptor with enzyme activity	Vascular endothelial growth factor receptor 1	Dovitinib	3-protein lung cancer panel		Proteomic	FLT1; KDR; VEGFA; VEGFA variant 1; VEGFA variant 4; VEGFA variant 6; VEGFA variant 7
952		VEGFR-1	FLT1	VGFR1_HUMAN	Receptor with enzyme activity	Vascular endothelial growth factor receptor 1	Dovitinib	26-gene expression glioma panel		Genomic	EGFR variant 1; EGFR variant 2; EGFR variant 3; EGFR variant 4; ERBB2 variant 1; ERBB2 variant 2; FLT1; FLT1 variant 3; FLT4 variant 1; FLT4 variant 2; FZD1; FZD10; FZD2; FZD3; FZD4; FZD5; FZD6 variant 1; FZD6 variant 2; FZD7; FZD8; FZD9; IGF1R; ITGB1; ITGB3; ITGB4 variant 1; ITGB4 variant 3; ITGB5; ITGB6; ITGB7; ITGB8; KDR; MET variant 1; MET variant 2; PDGFRA; PDGFRB; sFLT1
953		VEGFR-1	FLT1	VGFR1_HUMAN	Receptor with enzyme activity	Vascular endothelial growth factor receptor 1	OSI930	MammaPrint		Genomic	AKAP2 variant 1; ALDH4A1; AP2B1 variant 1; BBC3; C16orf61; C20orf46; CCNE2; CDC42BPA variant B; CDCA7 variant 1; CENPA; COL4A2; DCK; DHX58; DIAPH3 variant a; DTL; EBF4; ECT2; EGLN1; ESM1 variant 1; EXT1; FGF18 variant 1; FLT1; GMPS; GNAZ; GPR126 variant b1; GPR180; GSTM3; HRASLS; IGFBP5; JHDM1D; LPCAT1; MCM6; MELK; MMP9; MS4A7 variant 1; MTDH; NDC80; NMU; NUSAP1; ORC6L; OXCT1; PECI variant 1; PIT…
954		VEGFR-1	FLT1	VGFR1_HUMAN	Receptor with enzyme activity	Vascular endothelial growth factor receptor 1	OSI930	Vascular endothelial growth factor receptor-1		Genomic; Proteomic	FLT1; FLT1 variant 3; sFLT1
955		VEGFR-1	FLT1	VGFR1_HUMAN	Receptor with enzyme activity	Vascular endothelial growth factor receptor 1	OSI930	5-protein 2-biochemical systolic heart failure panel		Biochemical; Proteomic	CRP; FLT1; NPPB; TLR2; TNNI3
956		VEGFR-1	FLT1	VGFR1_HUMAN	Receptor with enzyme activity	Vascular endothelial growth factor receptor 1	OSI930	69-gene expression preterm birth panel		Genomic	ADD2 variant 1; AK3L1 variant 1; AKAP12 variant 1; ALK; ANK3 variant 1; AUTS2; C1orf131; CA8; CD53 variant 1; CD69; CHST13; CPA3; CRYBB2; DARC; FCER1A; FLT1; FMN1; GATA2 variant 2; GPD2; GPR78; HOXA11; HOXA2; KCNH2 variant 1; KCNMB4; KIF1B variant 1; KLHL18; MBNL1 variant 1; MTAP; NHEJ1; P4HA2; PCDHGC3 variant 1; PITRM1; PRV1; RECQL4; SLC7A10; SMURF1 variant 1; SPG20; STARD3NL; STMN3; SUCLG1; TAG…
957		VEGFR-1	FLT1	VGFR1_HUMAN	Receptor with enzyme activity	Vascular endothelial growth factor receptor 1	OSI930	3-protein lung cancer panel		Proteomic	FLT1; KDR; VEGFA; VEGFA variant 1; VEGFA variant 4; VEGFA variant 6; VEGFA variant 7
958		VEGFR-1	FLT1	VGFR1_HUMAN	Receptor with enzyme activity	Vascular endothelial growth factor receptor 1	OSI930	26-gene expression glioma panel		Genomic	EGFR variant 1; EGFR variant 2; EGFR variant 3; EGFR variant 4; ERBB2 variant 1; ERBB2 variant 2; FLT1; FLT1 variant 3; FLT4 variant 1; FLT4 variant 2; FZD1; FZD10; FZD2; FZD3; FZD4; FZD5; FZD6 variant 1; FZD6 variant 2; FZD7; FZD8; FZD9; IGF1R; ITGB1; ITGB3; ITGB4 variant 1; ITGB4 variant 3; ITGB5; ITGB6; ITGB7; ITGB8; KDR; MET variant 1; MET variant 2; PDGFRA; PDGFRB; sFLT1
959		VEGFR-1	FLT1	VGFR1_HUMAN	Receptor with enzyme activity	Vascular endothelial growth factor receptor 1	PKI166	MammaPrint		Genomic	AKAP2 variant 1; ALDH4A1; AP2B1 variant 1; BBC3; C16orf61; C20orf46; CCNE2; CDC42BPA variant B; CDCA7 variant 1; CENPA; COL4A2; DCK; DHX58; DIAPH3 variant a; DTL; EBF4; ECT2; EGLN1; ESM1 variant 1; EXT1; FGF18 variant 1; FLT1; GMPS; GNAZ; GPR126 variant b1; GPR180; GSTM3; HRASLS; IGFBP5; JHDM1D; LPCAT1; MCM6; MELK; MMP9; MS4A7 variant 1; MTDH; NDC80; NMU; NUSAP1; ORC6L; OXCT1; PECI variant 1; PIT…
960		VEGFR-1	FLT1	VGFR1_HUMAN	Receptor with enzyme activity	Vascular endothelial growth factor receptor 1	PKI166	Vascular endothelial growth factor receptor-1		Genomic; Proteomic	FLT1; FLT1 variant 3; sFLT1
961		VEGFR-1	FLT1	VGFR1_HUMAN	Receptor with enzyme activity	Vascular endothelial growth factor receptor 1	PKI166	5-protein 2-biochemical systolic heart failure panel		Biochemical; Proteomic	CRP; FLT1; NPPB; TLR2; TNNI3
962		VEGFR-1	FLT1	VGFR1_HUMAN	Receptor with enzyme activity	Vascular endothelial growth factor receptor 1	PKI166	69-gene expression preterm birth panel		Genomic	ADD2 variant 1; AK3L1 variant 1; AKAP12 variant 1; ALK; ANK3 variant 1; AUTS2; C1orf131; CA8; CD53 variant 1; CD69; CHST13; CPA3; CRYBB2; DARC; FCER1A; FLT1; FMN1; GATA2 variant 2; GPD2; GPR78; HOXA11; HOXA2; KCNH2 variant 1; KCNMB4; KIF1B variant 1; KLHL18; MBNL1 variant 1; MTAP; NHEJ1; P4HA2; PCDHGC3 variant 1; PITRM1; PRV1; RECQL4; SLC7A10; SMURF1 variant 1; SPG20; STARD3NL; STMN3; SUCLG1; TAG…
963		VEGFR-1	FLT1	VGFR1_HUMAN	Receptor with enzyme activity	Vascular endothelial growth factor receptor 1	PKI166	3-protein lung cancer panel		Proteomic	FLT1; KDR; VEGFA; VEGFA variant 1; VEGFA variant 4; VEGFA variant 6; VEGFA variant 7
964		VEGFR-1	FLT1	VGFR1_HUMAN	Receptor with enzyme activity	Vascular endothelial growth factor receptor 1	PKI166	26-gene expression glioma panel		Genomic	EGFR variant 1; EGFR variant 2; EGFR variant 3; EGFR variant 4; ERBB2 variant 1; ERBB2 variant 2; FLT1; FLT1 variant 3; FLT4 variant 1; FLT4 variant 2; FZD1; FZD10; FZD2; FZD3; FZD4; FZD5; FZD6 variant 1; FZD6 variant 2; FZD7; FZD8; FZD9; IGF1R; ITGB1; ITGB3; ITGB4 variant 1; ITGB4 variant 3; ITGB5; ITGB6; ITGB7; ITGB8; KDR; MET variant 1; MET variant 2; PDGFRA; PDGFRB; sFLT1
965		VEGFR-1	FLT1	VGFR1_HUMAN	Receptor with enzyme activity	Vascular endothelial growth factor receptor 1	SU14813	MammaPrint		Genomic	AKAP2 variant 1; ALDH4A1; AP2B1 variant 1; BBC3; C16orf61; C20orf46; CCNE2; CDC42BPA variant B; CDCA7 variant 1; CENPA; COL4A2; DCK; DHX58; DIAPH3 variant a; DTL; EBF4; ECT2; EGLN1; ESM1 variant 1; EXT1; FGF18 variant 1; FLT1; GMPS; GNAZ; GPR126 variant b1; GPR180; GSTM3; HRASLS; IGFBP5; JHDM1D; LPCAT1; MCM6; MELK; MMP9; MS4A7 variant 1; MTDH; NDC80; NMU; NUSAP1; ORC6L; OXCT1; PECI variant 1; PIT…
966		VEGFR-1	FLT1	VGFR1_HUMAN	Receptor with enzyme activity	Vascular endothelial growth factor receptor 1	SU14813	Vascular endothelial growth factor receptor-1		Genomic; Proteomic	FLT1; FLT1 variant 3; sFLT1
967		VEGFR-1	FLT1	VGFR1_HUMAN	Receptor with enzyme activity	Vascular endothelial growth factor receptor 1	SU14813	5-protein 2-biochemical systolic heart failure panel		Biochemical; Proteomic	CRP; FLT1; NPPB; TLR2; TNNI3
968		VEGFR-1	FLT1	VGFR1_HUMAN	Receptor with enzyme activity	Vascular endothelial growth factor receptor 1	SU14813	69-gene expression preterm birth panel		Genomic	ADD2 variant 1; AK3L1 variant 1; AKAP12 variant 1; ALK; ANK3 variant 1; AUTS2; C1orf131; CA8; CD53 variant 1; CD69; CHST13; CPA3; CRYBB2; DARC; FCER1A; FLT1; FMN1; GATA2 variant 2; GPD2; GPR78; HOXA11; HOXA2; KCNH2 variant 1; KCNMB4; KIF1B variant 1; KLHL18; MBNL1 variant 1; MTAP; NHEJ1; P4HA2; PCDHGC3 variant 1; PITRM1; PRV1; RECQL4; SLC7A10; SMURF1 variant 1; SPG20; STARD3NL; STMN3; SUCLG1; TAG…
969		VEGFR-1	FLT1	VGFR1_HUMAN	Receptor with enzyme activity	Vascular endothelial growth factor receptor 1	SU14813	3-protein lung cancer panel		Proteomic	FLT1; KDR; VEGFA; VEGFA variant 1; VEGFA variant 4; VEGFA variant 6; VEGFA variant 7
970		VEGFR-1	FLT1	VGFR1_HUMAN	Receptor with enzyme activity	Vascular endothelial growth factor receptor 1	SU14813	26-gene expression glioma panel		Genomic	EGFR variant 1; EGFR variant 2; EGFR variant 3; EGFR variant 4; ERBB2 variant 1; ERBB2 variant 2; FLT1; FLT1 variant 3; FLT4 variant 1; FLT4 variant 2; FZD1; FZD10; FZD2; FZD3; FZD4; FZD5; FZD6 variant 1; FZD6 variant 2; FZD7; FZD8; FZD9; IGF1R; ITGB1; ITGB3; ITGB4 variant 1; ITGB4 variant 3; ITGB5; ITGB6; ITGB7; ITGB8; KDR; MET variant 1; MET variant 2; PDGFRA; PDGFRB; sFLT1
971		VEGFR-1	FLT1	VGFR1_HUMAN	Receptor with enzyme activity	Vascular endothelial growth factor receptor 1	Sunitinib	MammaPrint		Genomic	AKAP2 variant 1; ALDH4A1; AP2B1 variant 1; BBC3; C16orf61; C20orf46; CCNE2; CDC42BPA variant B; CDCA7 variant 1; CENPA; COL4A2; DCK; DHX58; DIAPH3 variant a; DTL; EBF4; ECT2; EGLN1; ESM1 variant 1; EXT1; FGF18 variant 1; FLT1; GMPS; GNAZ; GPR126 variant b1; GPR180; GSTM3; HRASLS; IGFBP5; JHDM1D; LPCAT1; MCM6; MELK; MMP9; MS4A7 variant 1; MTDH; NDC80; NMU; NUSAP1; ORC6L; OXCT1; PECI variant 1; PIT…
972		VEGFR-1	FLT1	VGFR1_HUMAN	Receptor with enzyme activity	Vascular endothelial growth factor receptor 1	Sunitinib	Vascular endothelial growth factor receptor-1		Genomic; Proteomic	FLT1; FLT1 variant 3; sFLT1
973		VEGFR-1	FLT1	VGFR1_HUMAN	Receptor with enzyme activity	Vascular endothelial growth factor receptor 1	Sunitinib	5-protein 2-biochemical systolic heart failure panel		Biochemical; Proteomic	CRP; FLT1; NPPB; TLR2; TNNI3
974		VEGFR-1	FLT1	VGFR1_HUMAN	Receptor with enzyme activity	Vascular endothelial growth factor receptor 1	Sunitinib	69-gene expression preterm birth panel		Genomic	ADD2 variant 1; AK3L1 variant 1; AKAP12 variant 1; ALK; ANK3 variant 1; AUTS2; C1orf131; CA8; CD53 variant 1; CD69; CHST13; CPA3; CRYBB2; DARC; FCER1A; FLT1; FMN1; GATA2 variant 2; GPD2; GPR78; HOXA11; HOXA2; KCNH2 variant 1; KCNMB4; KIF1B variant 1; KLHL18; MBNL1 variant 1; MTAP; NHEJ1; P4HA2; PCDHGC3 variant 1; PITRM1; PRV1; RECQL4; SLC7A10; SMURF1 variant 1; SPG20; STARD3NL; STMN3; SUCLG1; TAG…
975		VEGFR-1	FLT1	VGFR1_HUMAN	Receptor with enzyme activity	Vascular endothelial growth factor receptor 1	Sunitinib	3-protein lung cancer panel		Proteomic	FLT1; KDR; VEGFA; VEGFA variant 1; VEGFA variant 4; VEGFA variant 6; VEGFA variant 7
976		VEGFR-1	FLT1	VGFR1_HUMAN	Receptor with enzyme activity	Vascular endothelial growth factor receptor 1	Sunitinib	26-gene expression glioma panel		Genomic	EGFR variant 1; EGFR variant 2; EGFR variant 3; EGFR variant 4; ERBB2 variant 1; ERBB2 variant 2; FLT1; FLT1 variant 3; FLT4 variant 1; FLT4 variant 2; FZD1; FZD10; FZD2; FZD3; FZD4; FZD5; FZD6 variant 1; FZD6 variant 2; FZD7; FZD8; FZD9; IGF1R; ITGB1; ITGB3; ITGB4 variant 1; ITGB4 variant 3; ITGB5; ITGB6; ITGB7; ITGB8; KDR; MET variant 1; MET variant 2; PDGFRA; PDGFRB; sFLT1
977		VEGFR-1	FLT1	VGFR1_HUMAN	Receptor with enzyme activity	Vascular endothelial growth factor receptor 1	Tivozanib	MammaPrint		Genomic	AKAP2 variant 1; ALDH4A1; AP2B1 variant 1; BBC3; C16orf61; C20orf46; CCNE2; CDC42BPA variant B; CDCA7 variant 1; CENPA; COL4A2; DCK; DHX58; DIAPH3 variant a; DTL; EBF4; ECT2; EGLN1; ESM1 variant 1; EXT1; FGF18 variant 1; FLT1; GMPS; GNAZ; GPR126 variant b1; GPR180; GSTM3; HRASLS; IGFBP5; JHDM1D; LPCAT1; MCM6; MELK; MMP9; MS4A7 variant 1; MTDH; NDC80; NMU; NUSAP1; ORC6L; OXCT1; PECI variant 1; PIT…
978		VEGFR-1	FLT1	VGFR1_HUMAN	Receptor with enzyme activity	Vascular endothelial growth factor receptor 1	Tivozanib	Vascular endothelial growth factor receptor-1		Genomic; Proteomic	FLT1; FLT1 variant 3; sFLT1
979		VEGFR-1	FLT1	VGFR1_HUMAN	Receptor with enzyme activity	Vascular endothelial growth factor receptor 1	Tivozanib	5-protein 2-biochemical systolic heart failure panel		Biochemical; Proteomic	CRP; FLT1; NPPB; TLR2; TNNI3
980		VEGFR-1	FLT1	VGFR1_HUMAN	Receptor with enzyme activity	Vascular endothelial growth factor receptor 1	Tivozanib	69-gene expression preterm birth panel		Genomic	ADD2 variant 1; AK3L1 variant 1; AKAP12 variant 1; ALK; ANK3 variant 1; AUTS2; C1orf131; CA8; CD53 variant 1; CD69; CHST13; CPA3; CRYBB2; DARC; FCER1A; FLT1; FMN1; GATA2 variant 2; GPD2; GPR78; HOXA11; HOXA2; KCNH2 variant 1; KCNMB4; KIF1B variant 1; KLHL18; MBNL1 variant 1; MTAP; NHEJ1; P4HA2; PCDHGC3 variant 1; PITRM1; PRV1; RECQL4; SLC7A10; SMURF1 variant 1; SPG20; STARD3NL; STMN3; SUCLG1; TAG…
981		VEGFR-1	FLT1	VGFR1_HUMAN	Receptor with enzyme activity	Vascular endothelial growth factor receptor 1	Tivozanib	3-protein lung cancer panel		Proteomic	FLT1; KDR; VEGFA; VEGFA variant 1; VEGFA variant 4; VEGFA variant 6; VEGFA variant 7
982		VEGFR-1	FLT1	VGFR1_HUMAN	Receptor with enzyme activity	Vascular endothelial growth factor receptor 1	Tivozanib	26-gene expression glioma panel		Genomic	EGFR variant 1; EGFR variant 2; EGFR variant 3; EGFR variant 4; ERBB2 variant 1; ERBB2 variant 2; FLT1; FLT1 variant 3; FLT4 variant 1; FLT4 variant 2; FZD1; FZD10; FZD2; FZD3; FZD4; FZD5; FZD6 variant 1; FZD6 variant 2; FZD7; FZD8; FZD9; IGF1R; ITGB1; ITGB3; ITGB4 variant 1; ITGB4 variant 3; ITGB5; ITGB6; ITGB7; ITGB8; KDR; MET variant 1; MET variant 2; PDGFRA; PDGFRB; sFLT1
983		VEGFR-1	FLT1	VGFR1_HUMAN	Receptor with enzyme activity	Vascular endothelial growth factor receptor 1	Pazopanib	MammaPrint		Genomic	AKAP2 variant 1; ALDH4A1; AP2B1 variant 1; BBC3; C16orf61; C20orf46; CCNE2; CDC42BPA variant B; CDCA7 variant 1; CENPA; COL4A2; DCK; DHX58; DIAPH3 variant a; DTL; EBF4; ECT2; EGLN1; ESM1 variant 1; EXT1; FGF18 variant 1; FLT1; GMPS; GNAZ; GPR126 variant b1; GPR180; GSTM3; HRASLS; IGFBP5; JHDM1D; LPCAT1; MCM6; MELK; MMP9; MS4A7 variant 1; MTDH; NDC80; NMU; NUSAP1; ORC6L; OXCT1; PECI variant 1; PIT…
984		VEGFR-1	FLT1	VGFR1_HUMAN	Receptor with enzyme activity	Vascular endothelial growth factor receptor 1	Pazopanib	Vascular endothelial growth factor receptor-1		Genomic; Proteomic	FLT1; FLT1 variant 3; sFLT1
985		VEGFR-1	FLT1	VGFR1_HUMAN	Receptor with enzyme activity	Vascular endothelial growth factor receptor 1	Pazopanib	5-protein 2-biochemical systolic heart failure panel		Biochemical; Proteomic	CRP; FLT1; NPPB; TLR2; TNNI3
986		VEGFR-1	FLT1	VGFR1_HUMAN	Receptor with enzyme activity	Vascular endothelial growth factor receptor 1	Pazopanib	69-gene expression preterm birth panel		Genomic	ADD2 variant 1; AK3L1 variant 1; AKAP12 variant 1; ALK; ANK3 variant 1; AUTS2; C1orf131; CA8; CD53 variant 1; CD69; CHST13; CPA3; CRYBB2; DARC; FCER1A; FLT1; FMN1; GATA2 variant 2; GPD2; GPR78; HOXA11; HOXA2; KCNH2 variant 1; KCNMB4; KIF1B variant 1; KLHL18; MBNL1 variant 1; MTAP; NHEJ1; P4HA2; PCDHGC3 variant 1; PITRM1; PRV1; RECQL4; SLC7A10; SMURF1 variant 1; SPG20; STARD3NL; STMN3; SUCLG1; TAG…
987		VEGFR-1	FLT1	VGFR1_HUMAN	Receptor with enzyme activity	Vascular endothelial growth factor receptor 1	Pazopanib	3-protein lung cancer panel		Proteomic	FLT1; KDR; VEGFA; VEGFA variant 1; VEGFA variant 4; VEGFA variant 6; VEGFA variant 7
988		VEGFR-1	FLT1	VGFR1_HUMAN	Receptor with enzyme activity	Vascular endothelial growth factor receptor 1	Pazopanib	26-gene expression glioma panel		Genomic	EGFR variant 1; EGFR variant 2; EGFR variant 3; EGFR variant 4; ERBB2 variant 1; ERBB2 variant 2; FLT1; FLT1 variant 3; FLT4 variant 1; FLT4 variant 2; FZD1; FZD10; FZD2; FZD3; FZD4; FZD5; FZD6 variant 1; FZD6 variant 2; FZD7; FZD8; FZD9; IGF1R; ITGB1; ITGB3; ITGB4 variant 1; ITGB4 variant 3; ITGB5; ITGB6; ITGB7; ITGB8; KDR; MET variant 1; MET variant 2; PDGFRA; PDGFRB; sFLT1
989		VEGFR-1	FLT1	VGFR1_HUMAN	Receptor with enzyme activity	Vascular endothelial growth factor receptor 1	Lenvatinib	MammaPrint		Genomic	AKAP2 variant 1; ALDH4A1; AP2B1 variant 1; BBC3; C16orf61; C20orf46; CCNE2; CDC42BPA variant B; CDCA7 variant 1; CENPA; COL4A2; DCK; DHX58; DIAPH3 variant a; DTL; EBF4; ECT2; EGLN1; ESM1 variant 1; EXT1; FGF18 variant 1; FLT1; GMPS; GNAZ; GPR126 variant b1; GPR180; GSTM3; HRASLS; IGFBP5; JHDM1D; LPCAT1; MCM6; MELK; MMP9; MS4A7 variant 1; MTDH; NDC80; NMU; NUSAP1; ORC6L; OXCT1; PECI variant 1; PIT…
990		VEGFR-1	FLT1	VGFR1_HUMAN	Receptor with enzyme activity	Vascular endothelial growth factor receptor 1	Lenvatinib	Vascular endothelial growth factor receptor-1		Genomic; Proteomic	FLT1; FLT1 variant 3; sFLT1
991		VEGFR-1	FLT1	VGFR1_HUMAN	Receptor with enzyme activity	Vascular endothelial growth factor receptor 1	Lenvatinib	5-protein 2-biochemical systolic heart failure panel		Biochemical; Proteomic	CRP; FLT1; NPPB; TLR2; TNNI3
992		VEGFR-1	FLT1	VGFR1_HUMAN	Receptor with enzyme activity	Vascular endothelial growth factor receptor 1	Lenvatinib	69-gene expression preterm birth panel		Genomic	ADD2 variant 1; AK3L1 variant 1; AKAP12 variant 1; ALK; ANK3 variant 1; AUTS2; C1orf131; CA8; CD53 variant 1; CD69; CHST13; CPA3; CRYBB2; DARC; FCER1A; FLT1; FMN1; GATA2 variant 2; GPD2; GPR78; HOXA11; HOXA2; KCNH2 variant 1; KCNMB4; KIF1B variant 1; KLHL18; MBNL1 variant 1; MTAP; NHEJ1; P4HA2; PCDHGC3 variant 1; PITRM1; PRV1; RECQL4; SLC7A10; SMURF1 variant 1; SPG20; STARD3NL; STMN3; SUCLG1; TAG…
993		VEGFR-1	FLT1	VGFR1_HUMAN	Receptor with enzyme activity	Vascular endothelial growth factor receptor 1	Lenvatinib	3-protein lung cancer panel		Proteomic	FLT1; KDR; VEGFA; VEGFA variant 1; VEGFA variant 4; VEGFA variant 6; VEGFA variant 7
994		VEGFR-1	FLT1	VGFR1_HUMAN	Receptor with enzyme activity	Vascular endothelial growth factor receptor 1	Lenvatinib	26-gene expression glioma panel		Genomic	EGFR variant 1; EGFR variant 2; EGFR variant 3; EGFR variant 4; ERBB2 variant 1; ERBB2 variant 2; FLT1; FLT1 variant 3; FLT4 variant 1; FLT4 variant 2; FZD1; FZD10; FZD2; FZD3; FZD4; FZD5; FZD6 variant 1; FZD6 variant 2; FZD7; FZD8; FZD9; IGF1R; ITGB1; ITGB3; ITGB4 variant 1; ITGB4 variant 3; ITGB5; ITGB6; ITGB7; ITGB8; KDR; MET variant 1; MET variant 2; PDGFRA; PDGFRB; sFLT1
995		VEGFR-1	FLT1	VGFR1_HUMAN	Receptor with enzyme activity	Vascular endothelial growth factor receptor 1	Cediranib	MammaPrint		Genomic	AKAP2 variant 1; ALDH4A1; AP2B1 variant 1; BBC3; C16orf61; C20orf46; CCNE2; CDC42BPA variant B; CDCA7 variant 1; CENPA; COL4A2; DCK; DHX58; DIAPH3 variant a; DTL; EBF4; ECT2; EGLN1; ESM1 variant 1; EXT1; FGF18 variant 1; FLT1; GMPS; GNAZ; GPR126 variant b1; GPR180; GSTM3; HRASLS; IGFBP5; JHDM1D; LPCAT1; MCM6; MELK; MMP9; MS4A7 variant 1; MTDH; NDC80; NMU; NUSAP1; ORC6L; OXCT1; PECI variant 1; PIT…
996		VEGFR-1	FLT1	VGFR1_HUMAN	Receptor with enzyme activity	Vascular endothelial growth factor receptor 1	Cediranib	Vascular endothelial growth factor receptor-1		Genomic; Proteomic	FLT1; FLT1 variant 3; sFLT1
997		VEGFR-1	FLT1	VGFR1_HUMAN	Receptor with enzyme activity	Vascular endothelial growth factor receptor 1	Cediranib	5-protein 2-biochemical systolic heart failure panel		Biochemical; Proteomic	CRP; FLT1; NPPB; TLR2; TNNI3
998		VEGFR-1	FLT1	VGFR1_HUMAN	Receptor with enzyme activity	Vascular endothelial growth factor receptor 1	Cediranib	69-gene expression preterm birth panel		Genomic	ADD2 variant 1; AK3L1 variant 1; AKAP12 variant 1; ALK; ANK3 variant 1; AUTS2; C1orf131; CA8; CD53 variant 1; CD69; CHST13; CPA3; CRYBB2; DARC; FCER1A; FLT1; FMN1; GATA2 variant 2; GPD2; GPR78; HOXA11; HOXA2; KCNH2 variant 1; KCNMB4; KIF1B variant 1; KLHL18; MBNL1 variant 1; MTAP; NHEJ1; P4HA2; PCDHGC3 variant 1; PITRM1; PRV1; RECQL4; SLC7A10; SMURF1 variant 1; SPG20; STARD3NL; STMN3; SUCLG1; TAG…
999		VEGFR-1	FLT1	VGFR1_HUMAN	Receptor with enzyme activity	Vascular endothelial growth factor receptor 1	Cediranib	3-protein lung cancer panel		Proteomic	FLT1; KDR; VEGFA; VEGFA variant 1; VEGFA variant 4; VEGFA variant 6; VEGFA variant 7
1000		VEGFR-1	FLT1	VGFR1_HUMAN	Receptor with enzyme activity	Vascular endothelial growth factor receptor 1	Cediranib	26-gene expression glioma panel		Genomic	EGFR variant 1; EGFR variant 2; EGFR variant 3; EGFR variant 4; ERBB2 variant 1; ERBB2 variant 2; FLT1; FLT1 variant 3; FLT4 variant 1; FLT4 variant 2; FZD1; FZD10; FZD2; FZD3; FZD4; FZD5; FZD6 variant 1; FZD6 variant 2; FZD7; FZD8; FZD9; IGF1R; ITGB1; ITGB3; ITGB4 variant 1; ITGB4 variant 3; ITGB5; ITGB6; ITGB7; ITGB8; KDR; MET variant 1; MET variant 2; PDGFRA; PDGFRB; sFLT1
1001		VEGFR-1	FLT1	VGFR1_HUMAN	Receptor with enzyme activity	Vascular endothelial growth factor receptor 1	Nintedanib	MammaPrint		Genomic	AKAP2 variant 1; ALDH4A1; AP2B1 variant 1; BBC3; C16orf61; C20orf46; CCNE2; CDC42BPA variant B; CDCA7 variant 1; CENPA; COL4A2; DCK; DHX58; DIAPH3 variant a; DTL; EBF4; ECT2; EGLN1; ESM1 variant 1; EXT1; FGF18 variant 1; FLT1; GMPS; GNAZ; GPR126 variant b1; GPR180; GSTM3; HRASLS; IGFBP5; JHDM1D; LPCAT1; MCM6; MELK; MMP9; MS4A7 variant 1; MTDH; NDC80; NMU; NUSAP1; ORC6L; OXCT1; PECI variant 1; PIT…
1002		VEGFR-1	FLT1	VGFR1_HUMAN	Receptor with enzyme activity	Vascular endothelial growth factor receptor 1	Nintedanib	Vascular endothelial growth factor receptor-1		Genomic; Proteomic	FLT1; FLT1 variant 3; sFLT1
1003		VEGFR-1	FLT1	VGFR1_HUMAN	Receptor with enzyme activity	Vascular endothelial growth factor receptor 1	Nintedanib	5-protein 2-biochemical systolic heart failure panel		Biochemical; Proteomic	CRP; FLT1; NPPB; TLR2; TNNI3
1004		VEGFR-1	FLT1	VGFR1_HUMAN	Receptor with enzyme activity	Vascular endothelial growth factor receptor 1	Nintedanib	69-gene expression preterm birth panel		Genomic	ADD2 variant 1; AK3L1 variant 1; AKAP12 variant 1; ALK; ANK3 variant 1; AUTS2; C1orf131; CA8; CD53 variant 1; CD69; CHST13; CPA3; CRYBB2; DARC; FCER1A; FLT1; FMN1; GATA2 variant 2; GPD2; GPR78; HOXA11; HOXA2; KCNH2 variant 1; KCNMB4; KIF1B variant 1; KLHL18; MBNL1 variant 1; MTAP; NHEJ1; P4HA2; PCDHGC3 variant 1; PITRM1; PRV1; RECQL4; SLC7A10; SMURF1 variant 1; SPG20; STARD3NL; STMN3; SUCLG1; TAG…
1005		VEGFR-1	FLT1	VGFR1_HUMAN	Receptor with enzyme activity	Vascular endothelial growth factor receptor 1	Nintedanib	3-protein lung cancer panel		Proteomic	FLT1; KDR; VEGFA; VEGFA variant 1; VEGFA variant 4; VEGFA variant 6; VEGFA variant 7
1006		VEGFR-1	FLT1	VGFR1_HUMAN	Receptor with enzyme activity	Vascular endothelial growth factor receptor 1	Nintedanib	26-gene expression glioma panel		Genomic	EGFR variant 1; EGFR variant 2; EGFR variant 3; EGFR variant 4; ERBB2 variant 1; ERBB2 variant 2; FLT1; FLT1 variant 3; FLT4 variant 1; FLT4 variant 2; FZD1; FZD10; FZD2; FZD3; FZD4; FZD5; FZD6 variant 1; FZD6 variant 2; FZD7; FZD8; FZD9; IGF1R; ITGB1; ITGB3; ITGB4 variant 1; ITGB4 variant 3; ITGB5; ITGB6; ITGB7; ITGB8; KDR; MET variant 1; MET variant 2; PDGFRA; PDGFRB; sFLT1
1007		VEGFR-1	FLT1	VGFR1_HUMAN	Receptor with enzyme activity	Vascular endothelial growth factor receptor 1	CEP5214	MammaPrint		Genomic	AKAP2 variant 1; ALDH4A1; AP2B1 variant 1; BBC3; C16orf61; C20orf46; CCNE2; CDC42BPA variant B; CDCA7 variant 1; CENPA; COL4A2; DCK; DHX58; DIAPH3 variant a; DTL; EBF4; ECT2; EGLN1; ESM1 variant 1; EXT1; FGF18 variant 1; FLT1; GMPS; GNAZ; GPR126 variant b1; GPR180; GSTM3; HRASLS; IGFBP5; JHDM1D; LPCAT1; MCM6; MELK; MMP9; MS4A7 variant 1; MTDH; NDC80; NMU; NUSAP1; ORC6L; OXCT1; PECI variant 1; PIT…
1008		VEGFR-1	FLT1	VGFR1_HUMAN	Receptor with enzyme activity	Vascular endothelial growth factor receptor 1	CEP5214	Vascular endothelial growth factor receptor-1		Genomic; Proteomic	FLT1; FLT1 variant 3; sFLT1
1009		VEGFR-1	FLT1	VGFR1_HUMAN	Receptor with enzyme activity	Vascular endothelial growth factor receptor 1	CEP5214	5-protein 2-biochemical systolic heart failure panel		Biochemical; Proteomic	CRP; FLT1; NPPB; TLR2; TNNI3
1010		VEGFR-1	FLT1	VGFR1_HUMAN	Receptor with enzyme activity	Vascular endothelial growth factor receptor 1	CEP5214	69-gene expression preterm birth panel		Genomic	ADD2 variant 1; AK3L1 variant 1; AKAP12 variant 1; ALK; ANK3 variant 1; AUTS2; C1orf131; CA8; CD53 variant 1; CD69; CHST13; CPA3; CRYBB2; DARC; FCER1A; FLT1; FMN1; GATA2 variant 2; GPD2; GPR78; HOXA11; HOXA2; KCNH2 variant 1; KCNMB4; KIF1B variant 1; KLHL18; MBNL1 variant 1; MTAP; NHEJ1; P4HA2; PCDHGC3 variant 1; PITRM1; PRV1; RECQL4; SLC7A10; SMURF1 variant 1; SPG20; STARD3NL; STMN3; SUCLG1; TAG…
1011		VEGFR-1	FLT1	VGFR1_HUMAN	Receptor with enzyme activity	Vascular endothelial growth factor receptor 1	CEP5214	3-protein lung cancer panel		Proteomic	FLT1; KDR; VEGFA; VEGFA variant 1; VEGFA variant 4; VEGFA variant 6; VEGFA variant 7
1012		VEGFR-1	FLT1	VGFR1_HUMAN	Receptor with enzyme activity	Vascular endothelial growth factor receptor 1	CEP5214	26-gene expression glioma panel		Genomic	EGFR variant 1; EGFR variant 2; EGFR variant 3; EGFR variant 4; ERBB2 variant 1; ERBB2 variant 2; FLT1; FLT1 variant 3; FLT4 variant 1; FLT4 variant 2; FZD1; FZD10; FZD2; FZD3; FZD4; FZD5; FZD6 variant 1; FZD6 variant 2; FZD7; FZD8; FZD9; IGF1R; ITGB1; ITGB3; ITGB4 variant 1; ITGB4 variant 3; ITGB5; ITGB6; ITGB7; ITGB8; KDR; MET variant 1; MET variant 2; PDGFRA; PDGFRB; sFLT1
1013		VEGFR-1	FLT1	VGFR1_HUMAN	Receptor with enzyme activity	Vascular endothelial growth factor receptor 1	Vatalanib	MammaPrint		Genomic	AKAP2 variant 1; ALDH4A1; AP2B1 variant 1; BBC3; C16orf61; C20orf46; CCNE2; CDC42BPA variant B; CDCA7 variant 1; CENPA; COL4A2; DCK; DHX58; DIAPH3 variant a; DTL; EBF4; ECT2; EGLN1; ESM1 variant 1; EXT1; FGF18 variant 1; FLT1; GMPS; GNAZ; GPR126 variant b1; GPR180; GSTM3; HRASLS; IGFBP5; JHDM1D; LPCAT1; MCM6; MELK; MMP9; MS4A7 variant 1; MTDH; NDC80; NMU; NUSAP1; ORC6L; OXCT1; PECI variant 1; PIT…
1014		VEGFR-1	FLT1	VGFR1_HUMAN	Receptor with enzyme activity	Vascular endothelial growth factor receptor 1	Vatalanib	Vascular endothelial growth factor receptor-1		Genomic; Proteomic	FLT1; FLT1 variant 3; sFLT1
1015		VEGFR-1	FLT1	VGFR1_HUMAN	Receptor with enzyme activity	Vascular endothelial growth factor receptor 1	Vatalanib	5-protein 2-biochemical systolic heart failure panel		Biochemical; Proteomic	CRP; FLT1; NPPB; TLR2; TNNI3
1016		VEGFR-1	FLT1	VGFR1_HUMAN	Receptor with enzyme activity	Vascular endothelial growth factor receptor 1	Vatalanib	69-gene expression preterm birth panel		Genomic	ADD2 variant 1; AK3L1 variant 1; AKAP12 variant 1; ALK; ANK3 variant 1; AUTS2; C1orf131; CA8; CD53 variant 1; CD69; CHST13; CPA3; CRYBB2; DARC; FCER1A; FLT1; FMN1; GATA2 variant 2; GPD2; GPR78; HOXA11; HOXA2; KCNH2 variant 1; KCNMB4; KIF1B variant 1; KLHL18; MBNL1 variant 1; MTAP; NHEJ1; P4HA2; PCDHGC3 variant 1; PITRM1; PRV1; RECQL4; SLC7A10; SMURF1 variant 1; SPG20; STARD3NL; STMN3; SUCLG1; TAG…
1017		VEGFR-1	FLT1	VGFR1_HUMAN	Receptor with enzyme activity	Vascular endothelial growth factor receptor 1	Vatalanib	3-protein lung cancer panel		Proteomic	FLT1; KDR; VEGFA; VEGFA variant 1; VEGFA variant 4; VEGFA variant 6; VEGFA variant 7
1018		VEGFR-1	FLT1	VGFR1_HUMAN	Receptor with enzyme activity	Vascular endothelial growth factor receptor 1	Vatalanib	26-gene expression glioma panel		Genomic	EGFR variant 1; EGFR variant 2; EGFR variant 3; EGFR variant 4; ERBB2 variant 1; ERBB2 variant 2; FLT1; FLT1 variant 3; FLT4 variant 1; FLT4 variant 2; FZD1; FZD10; FZD2; FZD3; FZD4; FZD5; FZD6 variant 1; FZD6 variant 2; FZD7; FZD8; FZD9; IGF1R; ITGB1; ITGB3; ITGB4 variant 1; ITGB4 variant 3; ITGB5; ITGB6; ITGB7; ITGB8; KDR; MET variant 1; MET variant 2; PDGFRA; PDGFRB; sFLT1
1019		VEGFR-1	FLT1	VGFR1_HUMAN	Receptor with enzyme activity	Vascular endothelial growth factor receptor 1	Icrucumab	MammaPrint		Genomic	AKAP2 variant 1; ALDH4A1; AP2B1 variant 1; BBC3; C16orf61; C20orf46; CCNE2; CDC42BPA variant B; CDCA7 variant 1; CENPA; COL4A2; DCK; DHX58; DIAPH3 variant a; DTL; EBF4; ECT2; EGLN1; ESM1 variant 1; EXT1; FGF18 variant 1; FLT1; GMPS; GNAZ; GPR126 variant b1; GPR180; GSTM3; HRASLS; IGFBP5; JHDM1D; LPCAT1; MCM6; MELK; MMP9; MS4A7 variant 1; MTDH; NDC80; NMU; NUSAP1; ORC6L; OXCT1; PECI variant 1; PIT…
1020		VEGFR-1	FLT1	VGFR1_HUMAN	Receptor with enzyme activity	Vascular endothelial growth factor receptor 1	Icrucumab	Vascular endothelial growth factor receptor-1		Genomic; Proteomic	FLT1; FLT1 variant 3; sFLT1
1021		VEGFR-1	FLT1	VGFR1_HUMAN	Receptor with enzyme activity	Vascular endothelial growth factor receptor 1	Icrucumab	5-protein 2-biochemical systolic heart failure panel		Biochemical; Proteomic	CRP; FLT1; NPPB; TLR2; TNNI3
1022		VEGFR-1	FLT1	VGFR1_HUMAN	Receptor with enzyme activity	Vascular endothelial growth factor receptor 1	Icrucumab	69-gene expression preterm birth panel		Genomic	ADD2 variant 1; AK3L1 variant 1; AKAP12 variant 1; ALK; ANK3 variant 1; AUTS2; C1orf131; CA8; CD53 variant 1; CD69; CHST13; CPA3; CRYBB2; DARC; FCER1A; FLT1; FMN1; GATA2 variant 2; GPD2; GPR78; HOXA11; HOXA2; KCNH2 variant 1; KCNMB4; KIF1B variant 1; KLHL18; MBNL1 variant 1; MTAP; NHEJ1; P4HA2; PCDHGC3 variant 1; PITRM1; PRV1; RECQL4; SLC7A10; SMURF1 variant 1; SPG20; STARD3NL; STMN3; SUCLG1; TAG…
1023		VEGFR-1	FLT1	VGFR1_HUMAN	Receptor with enzyme activity	Vascular endothelial growth factor receptor 1	Icrucumab	3-protein lung cancer panel		Proteomic	FLT1; KDR; VEGFA; VEGFA variant 1; VEGFA variant 4; VEGFA variant 6; VEGFA variant 7
1024		VEGFR-1	FLT1	VGFR1_HUMAN	Receptor with enzyme activity	Vascular endothelial growth factor receptor 1	Icrucumab	26-gene expression glioma panel		Genomic	EGFR variant 1; EGFR variant 2; EGFR variant 3; EGFR variant 4; ERBB2 variant 1; ERBB2 variant 2; FLT1; FLT1 variant 3; FLT4 variant 1; FLT4 variant 2; FZD1; FZD10; FZD2; FZD3; FZD4; FZD5; FZD6 variant 1; FZD6 variant 2; FZD7; FZD8; FZD9; IGF1R; ITGB1; ITGB3; ITGB4 variant 1; ITGB4 variant 3; ITGB5; ITGB6; ITGB7; ITGB8; KDR; MET variant 1; MET variant 2; PDGFRA; PDGFRB; sFLT1
1025		VEGFR-1	FLT1	VGFR1_HUMAN	Receptor with enzyme activity	Vascular endothelial growth factor receptor 1	Axitinib	MammaPrint		Genomic	AKAP2 variant 1; ALDH4A1; AP2B1 variant 1; BBC3; C16orf61; C20orf46; CCNE2; CDC42BPA variant B; CDCA7 variant 1; CENPA; COL4A2; DCK; DHX58; DIAPH3 variant a; DTL; EBF4; ECT2; EGLN1; ESM1 variant 1; EXT1; FGF18 variant 1; FLT1; GMPS; GNAZ; GPR126 variant b1; GPR180; GSTM3; HRASLS; IGFBP5; JHDM1D; LPCAT1; MCM6; MELK; MMP9; MS4A7 variant 1; MTDH; NDC80; NMU; NUSAP1; ORC6L; OXCT1; PECI variant 1; PIT…
1026		VEGFR-1	FLT1	VGFR1_HUMAN	Receptor with enzyme activity	Vascular endothelial growth factor receptor 1	Axitinib	Vascular endothelial growth factor receptor-1		Genomic; Proteomic	FLT1; FLT1 variant 3; sFLT1
1027		VEGFR-1	FLT1	VGFR1_HUMAN	Receptor with enzyme activity	Vascular endothelial growth factor receptor 1	Axitinib	5-protein 2-biochemical systolic heart failure panel		Biochemical; Proteomic	CRP; FLT1; NPPB; TLR2; TNNI3
1028		VEGFR-1	FLT1	VGFR1_HUMAN	Receptor with enzyme activity	Vascular endothelial growth factor receptor 1	Axitinib	69-gene expression preterm birth panel		Genomic	ADD2 variant 1; AK3L1 variant 1; AKAP12 variant 1; ALK; ANK3 variant 1; AUTS2; C1orf131; CA8; CD53 variant 1; CD69; CHST13; CPA3; CRYBB2; DARC; FCER1A; FLT1; FMN1; GATA2 variant 2; GPD2; GPR78; HOXA11; HOXA2; KCNH2 variant 1; KCNMB4; KIF1B variant 1; KLHL18; MBNL1 variant 1; MTAP; NHEJ1; P4HA2; PCDHGC3 variant 1; PITRM1; PRV1; RECQL4; SLC7A10; SMURF1 variant 1; SPG20; STARD3NL; STMN3; SUCLG1; TAG…
1029		VEGFR-1	FLT1	VGFR1_HUMAN	Receptor with enzyme activity	Vascular endothelial growth factor receptor 1	Axitinib	3-protein lung cancer panel		Proteomic	FLT1; KDR; VEGFA; VEGFA variant 1; VEGFA variant 4; VEGFA variant 6; VEGFA variant 7
1030		VEGFR-1	FLT1	VGFR1_HUMAN	Receptor with enzyme activity	Vascular endothelial growth factor receptor 1	Axitinib	26-gene expression glioma panel		Genomic	EGFR variant 1; EGFR variant 2; EGFR variant 3; EGFR variant 4; ERBB2 variant 1; ERBB2 variant 2; FLT1; FLT1 variant 3; FLT4 variant 1; FLT4 variant 2; FZD1; FZD10; FZD2; FZD3; FZD4; FZD5; FZD6 variant 1; FZD6 variant 2; FZD7; FZD8; FZD9; IGF1R; ITGB1; ITGB3; ITGB4 variant 1; ITGB4 variant 3; ITGB5; ITGB6; ITGB7; ITGB8; KDR; MET variant 1; MET variant 2; PDGFRA; PDGFRB; sFLT1
1031		VEGFR-1	FLT1	VGFR1_HUMAN	Receptor with enzyme activity	Vascular endothelial growth factor receptor 1	Linifanib	MammaPrint		Genomic	AKAP2 variant 1; ALDH4A1; AP2B1 variant 1; BBC3; C16orf61; C20orf46; CCNE2; CDC42BPA variant B; CDCA7 variant 1; CENPA; COL4A2; DCK; DHX58; DIAPH3 variant a; DTL; EBF4; ECT2; EGLN1; ESM1 variant 1; EXT1; FGF18 variant 1; FLT1; GMPS; GNAZ; GPR126 variant b1; GPR180; GSTM3; HRASLS; IGFBP5; JHDM1D; LPCAT1; MCM6; MELK; MMP9; MS4A7 variant 1; MTDH; NDC80; NMU; NUSAP1; ORC6L; OXCT1; PECI variant 1; PIT…
1032		VEGFR-1	FLT1	VGFR1_HUMAN	Receptor with enzyme activity	Vascular endothelial growth factor receptor 1	Linifanib	Vascular endothelial growth factor receptor-1		Genomic; Proteomic	FLT1; FLT1 variant 3; sFLT1
1033		VEGFR-1	FLT1	VGFR1_HUMAN	Receptor with enzyme activity	Vascular endothelial growth factor receptor 1	Linifanib	5-protein 2-biochemical systolic heart failure panel		Biochemical; Proteomic	CRP; FLT1; NPPB; TLR2; TNNI3
1034		VEGFR-1	FLT1	VGFR1_HUMAN	Receptor with enzyme activity	Vascular endothelial growth factor receptor 1	Linifanib	69-gene expression preterm birth panel		Genomic	ADD2 variant 1; AK3L1 variant 1; AKAP12 variant 1; ALK; ANK3 variant 1; AUTS2; C1orf131; CA8; CD53 variant 1; CD69; CHST13; CPA3; CRYBB2; DARC; FCER1A; FLT1; FMN1; GATA2 variant 2; GPD2; GPR78; HOXA11; HOXA2; KCNH2 variant 1; KCNMB4; KIF1B variant 1; KLHL18; MBNL1 variant 1; MTAP; NHEJ1; P4HA2; PCDHGC3 variant 1; PITRM1; PRV1; RECQL4; SLC7A10; SMURF1 variant 1; SPG20; STARD3NL; STMN3; SUCLG1; TAG…
1035		VEGFR-1	FLT1	VGFR1_HUMAN	Receptor with enzyme activity	Vascular endothelial growth factor receptor 1	Linifanib	3-protein lung cancer panel		Proteomic	FLT1; KDR; VEGFA; VEGFA variant 1; VEGFA variant 4; VEGFA variant 6; VEGFA variant 7
1036		VEGFR-1	FLT1	VGFR1_HUMAN	Receptor with enzyme activity	Vascular endothelial growth factor receptor 1	Linifanib	26-gene expression glioma panel		Genomic	EGFR variant 1; EGFR variant 2; EGFR variant 3; EGFR variant 4; ERBB2 variant 1; ERBB2 variant 2; FLT1; FLT1 variant 3; FLT4 variant 1; FLT4 variant 2; FZD1; FZD10; FZD2; FZD3; FZD4; FZD5; FZD6 variant 1; FZD6 variant 2; FZD7; FZD8; FZD9; IGF1R; ITGB1; ITGB3; ITGB4 variant 1; ITGB4 variant 3; ITGB5; ITGB6; ITGB7; ITGB8; KDR; MET variant 1; MET variant 2; PDGFRA; PDGFRB; sFLT1
1037		VEGFR-1	FLT1	VGFR1_HUMAN	Receptor with enzyme activity	Vascular endothelial growth factor receptor 1	Vandetanib	MammaPrint		Genomic	AKAP2 variant 1; ALDH4A1; AP2B1 variant 1; BBC3; C16orf61; C20orf46; CCNE2; CDC42BPA variant B; CDCA7 variant 1; CENPA; COL4A2; DCK; DHX58; DIAPH3 variant a; DTL; EBF4; ECT2; EGLN1; ESM1 variant 1; EXT1; FGF18 variant 1; FLT1; GMPS; GNAZ; GPR126 variant b1; GPR180; GSTM3; HRASLS; IGFBP5; JHDM1D; LPCAT1; MCM6; MELK; MMP9; MS4A7 variant 1; MTDH; NDC80; NMU; NUSAP1; ORC6L; OXCT1; PECI variant 1; PIT…
1038		VEGFR-1	FLT1	VGFR1_HUMAN	Receptor with enzyme activity	Vascular endothelial growth factor receptor 1	Vandetanib	Vascular endothelial growth factor receptor-1		Genomic; Proteomic	FLT1; FLT1 variant 3; sFLT1
1039		VEGFR-1	FLT1	VGFR1_HUMAN	Receptor with enzyme activity	Vascular endothelial growth factor receptor 1	Vandetanib	5-protein 2-biochemical systolic heart failure panel		Biochemical; Proteomic	CRP; FLT1; NPPB; TLR2; TNNI3
1040		VEGFR-1	FLT1	VGFR1_HUMAN	Receptor with enzyme activity	Vascular endothelial growth factor receptor 1	Vandetanib	69-gene expression preterm birth panel		Genomic	ADD2 variant 1; AK3L1 variant 1; AKAP12 variant 1; ALK; ANK3 variant 1; AUTS2; C1orf131; CA8; CD53 variant 1; CD69; CHST13; CPA3; CRYBB2; DARC; FCER1A; FLT1; FMN1; GATA2 variant 2; GPD2; GPR78; HOXA11; HOXA2; KCNH2 variant 1; KCNMB4; KIF1B variant 1; KLHL18; MBNL1 variant 1; MTAP; NHEJ1; P4HA2; PCDHGC3 variant 1; PITRM1; PRV1; RECQL4; SLC7A10; SMURF1 variant 1; SPG20; STARD3NL; STMN3; SUCLG1; TAG…
1041		VEGFR-1	FLT1	VGFR1_HUMAN	Receptor with enzyme activity	Vascular endothelial growth factor receptor 1	Vandetanib	3-protein lung cancer panel		Proteomic	FLT1; KDR; VEGFA; VEGFA variant 1; VEGFA variant 4; VEGFA variant 6; VEGFA variant 7
1042		VEGFR-1	FLT1	VGFR1_HUMAN	Receptor with enzyme activity	Vascular endothelial growth factor receptor 1	Vandetanib	26-gene expression glioma panel		Genomic	EGFR variant 1; EGFR variant 2; EGFR variant 3; EGFR variant 4; ERBB2 variant 1; ERBB2 variant 2; FLT1; FLT1 variant 3; FLT4 variant 1; FLT4 variant 2; FZD1; FZD10; FZD2; FZD3; FZD4; FZD5; FZD6 variant 1; FZD6 variant 2; FZD7; FZD8; FZD9; IGF1R; ITGB1; ITGB3; ITGB4 variant 1; ITGB4 variant 3; ITGB5; ITGB6; ITGB7; ITGB8; KDR; MET variant 1; MET variant 2; PDGFRA; PDGFRB; sFLT1
1043		VEGFR-1	FLT1	VGFR1_HUMAN	Receptor with enzyme activity	Vascular endothelial growth factor receptor 1	CEP7055	MammaPrint		Genomic	AKAP2 variant 1; ALDH4A1; AP2B1 variant 1; BBC3; C16orf61; C20orf46; CCNE2; CDC42BPA variant B; CDCA7 variant 1; CENPA; COL4A2; DCK; DHX58; DIAPH3 variant a; DTL; EBF4; ECT2; EGLN1; ESM1 variant 1; EXT1; FGF18 variant 1; FLT1; GMPS; GNAZ; GPR126 variant b1; GPR180; GSTM3; HRASLS; IGFBP5; JHDM1D; LPCAT1; MCM6; MELK; MMP9; MS4A7 variant 1; MTDH; NDC80; NMU; NUSAP1; ORC6L; OXCT1; PECI variant 1; PIT…
1044		VEGFR-1	FLT1	VGFR1_HUMAN	Receptor with enzyme activity	Vascular endothelial growth factor receptor 1	CEP7055	Vascular endothelial growth factor receptor-1		Genomic; Proteomic	FLT1; FLT1 variant 3; sFLT1
1045		VEGFR-1	FLT1	VGFR1_HUMAN	Receptor with enzyme activity	Vascular endothelial growth factor receptor 1	CEP7055	5-protein 2-biochemical systolic heart failure panel		Biochemical; Proteomic	CRP; FLT1; NPPB; TLR2; TNNI3
1046		VEGFR-1	FLT1	VGFR1_HUMAN	Receptor with enzyme activity	Vascular endothelial growth factor receptor 1	CEP7055	69-gene expression preterm birth panel		Genomic	ADD2 variant 1; AK3L1 variant 1; AKAP12 variant 1; ALK; ANK3 variant 1; AUTS2; C1orf131; CA8; CD53 variant 1; CD69; CHST13; CPA3; CRYBB2; DARC; FCER1A; FLT1; FMN1; GATA2 variant 2; GPD2; GPR78; HOXA11; HOXA2; KCNH2 variant 1; KCNMB4; KIF1B variant 1; KLHL18; MBNL1 variant 1; MTAP; NHEJ1; P4HA2; PCDHGC3 variant 1; PITRM1; PRV1; RECQL4; SLC7A10; SMURF1 variant 1; SPG20; STARD3NL; STMN3; SUCLG1; TAG…
1047		VEGFR-1	FLT1	VGFR1_HUMAN	Receptor with enzyme activity	Vascular endothelial growth factor receptor 1	CEP7055	3-protein lung cancer panel		Proteomic	FLT1; KDR; VEGFA; VEGFA variant 1; VEGFA variant 4; VEGFA variant 6; VEGFA variant 7
1048		VEGFR-1	FLT1	VGFR1_HUMAN	Receptor with enzyme activity	Vascular endothelial growth factor receptor 1	CEP7055	26-gene expression glioma panel		Genomic	EGFR variant 1; EGFR variant 2; EGFR variant 3; EGFR variant 4; ERBB2 variant 1; ERBB2 variant 2; FLT1; FLT1 variant 3; FLT4 variant 1; FLT4 variant 2; FZD1; FZD10; FZD2; FZD3; FZD4; FZD5; FZD6 variant 1; FZD6 variant 2; FZD7; FZD8; FZD9; IGF1R; ITGB1; ITGB3; ITGB4 variant 1; ITGB4 variant 3; ITGB5; ITGB6; ITGB7; ITGB8; KDR; MET variant 1; MET variant 2; PDGFRA; PDGFRB; sFLT1
1049		VEGFR-2	KDR	VGFR2_HUMAN	Receptor with enzyme activity	Vascular endothelial growth factor receptor 2	Lestaurtinib	Vascular endothelial growth factor receptor-2		Genomic; Proteomic	KDR
1050		VEGFR-2	KDR	VGFR2_HUMAN	Receptor with enzyme activity	Vascular endothelial growth factor receptor 2	Lestaurtinib	3-protein lung cancer panel		Proteomic	FLT1; KDR; VEGFA; VEGFA variant 1; VEGFA variant 4; VEGFA variant 6; VEGFA variant 7
1051		VEGFR-2	KDR	VGFR2_HUMAN	Receptor with enzyme activity	Vascular endothelial growth factor receptor 2	Lestaurtinib	31-gene expression brain cancer panel		Genomic	ATP5A1 variant 2; CCT8; E2F1; FLNA variant 1; FYN variant 1; GRB2 variant 1; HDAC1; HDAC2; IKBKB variant 1; IKBKG; IQGAP2; KDR; KHDRBS1; KIAA1967; MAP3K3 variant 1; MBD1 variant 1; NCK1; NFKB1 variant 1; NFKBIB variant 1; PHGDH; RAF1; REL; RELA variant 1; RET variant 2; SEC16A; SUV39H1; VIM; WASPIP; YWHAB
1052		VEGFR-2	KDR	VGFR2_HUMAN	Receptor with enzyme activity	Vascular endothelial growth factor receptor 2	Lestaurtinib	26-gene expression glioma panel		Genomic	EGFR variant 1; EGFR variant 2; EGFR variant 3; EGFR variant 4; ERBB2 variant 1; ERBB2 variant 2; FLT1; FLT1 variant 3; FLT4 variant 1; FLT4 variant 2; FZD1; FZD10; FZD2; FZD3; FZD4; FZD5; FZD6 variant 1; FZD6 variant 2; FZD7; FZD8; FZD9; IGF1R; ITGB1; ITGB3; ITGB4 variant 1; ITGB4 variant 3; ITGB5; ITGB6; ITGB7; ITGB8; KDR; MET variant 1; MET variant 2; PDGFRA; PDGFRB; sFLT1
1053		VEGFR-2	KDR	VGFR2_HUMAN	Receptor with enzyme activity	Vascular endothelial growth factor receptor 2	Semaxanib	Vascular endothelial growth factor receptor-2		Genomic; Proteomic	KDR
1054		VEGFR-2	KDR	VGFR2_HUMAN	Receptor with enzyme activity	Vascular endothelial growth factor receptor 2	Semaxanib	3-protein lung cancer panel		Proteomic	FLT1; KDR; VEGFA; VEGFA variant 1; VEGFA variant 4; VEGFA variant 6; VEGFA variant 7
1055		VEGFR-2	KDR	VGFR2_HUMAN	Receptor with enzyme activity	Vascular endothelial growth factor receptor 2	Semaxanib	31-gene expression brain cancer panel		Genomic	ATP5A1 variant 2; CCT8; E2F1; FLNA variant 1; FYN variant 1; GRB2 variant 1; HDAC1; HDAC2; IKBKB variant 1; IKBKG; IQGAP2; KDR; KHDRBS1; KIAA1967; MAP3K3 variant 1; MBD1 variant 1; NCK1; NFKB1 variant 1; NFKBIB variant 1; PHGDH; RAF1; REL; RELA variant 1; RET variant 2; SEC16A; SUV39H1; VIM; WASPIP; YWHAB
1056		VEGFR-2	KDR	VGFR2_HUMAN	Receptor with enzyme activity	Vascular endothelial growth factor receptor 2	Semaxanib	26-gene expression glioma panel		Genomic	EGFR variant 1; EGFR variant 2; EGFR variant 3; EGFR variant 4; ERBB2 variant 1; ERBB2 variant 2; FLT1; FLT1 variant 3; FLT4 variant 1; FLT4 variant 2; FZD1; FZD10; FZD2; FZD3; FZD4; FZD5; FZD6 variant 1; FZD6 variant 2; FZD7; FZD8; FZD9; IGF1R; ITGB1; ITGB3; ITGB4 variant 1; ITGB4 variant 3; ITGB5; ITGB6; ITGB7; ITGB8; KDR; MET variant 1; MET variant 2; PDGFRA; PDGFRB; sFLT1
1057		VEGFR-2	KDR	VGFR2_HUMAN	Receptor with enzyme activity	Vascular endothelial growth factor receptor 2	Sorafenib	Vascular endothelial growth factor receptor-2		Genomic; Proteomic	KDR
1058		VEGFR-2	KDR	VGFR2_HUMAN	Receptor with enzyme activity	Vascular endothelial growth factor receptor 2	Sorafenib	3-protein lung cancer panel		Proteomic	FLT1; KDR; VEGFA; VEGFA variant 1; VEGFA variant 4; VEGFA variant 6; VEGFA variant 7
1059		VEGFR-2	KDR	VGFR2_HUMAN	Receptor with enzyme activity	Vascular endothelial growth factor receptor 2	Sorafenib	31-gene expression brain cancer panel		Genomic	ATP5A1 variant 2; CCT8; E2F1; FLNA variant 1; FYN variant 1; GRB2 variant 1; HDAC1; HDAC2; IKBKB variant 1; IKBKG; IQGAP2; KDR; KHDRBS1; KIAA1967; MAP3K3 variant 1; MBD1 variant 1; NCK1; NFKB1 variant 1; NFKBIB variant 1; PHGDH; RAF1; REL; RELA variant 1; RET variant 2; SEC16A; SUV39H1; VIM; WASPIP; YWHAB
1060		VEGFR-2	KDR	VGFR2_HUMAN	Receptor with enzyme activity	Vascular endothelial growth factor receptor 2	Sorafenib	26-gene expression glioma panel		Genomic	EGFR variant 1; EGFR variant 2; EGFR variant 3; EGFR variant 4; ERBB2 variant 1; ERBB2 variant 2; FLT1; FLT1 variant 3; FLT4 variant 1; FLT4 variant 2; FZD1; FZD10; FZD2; FZD3; FZD4; FZD5; FZD6 variant 1; FZD6 variant 2; FZD7; FZD8; FZD9; IGF1R; ITGB1; ITGB3; ITGB4 variant 1; ITGB4 variant 3; ITGB5; ITGB6; ITGB7; ITGB8; KDR; MET variant 1; MET variant 2; PDGFRA; PDGFRB; sFLT1
1061		VEGFR-2	KDR	VGFR2_HUMAN	Receptor with enzyme activity	Vascular endothelial growth factor receptor 2	Orantinib	Vascular endothelial growth factor receptor-2		Genomic; Proteomic	KDR
1062		VEGFR-2	KDR	VGFR2_HUMAN	Receptor with enzyme activity	Vascular endothelial growth factor receptor 2	Orantinib	3-protein lung cancer panel		Proteomic	FLT1; KDR; VEGFA; VEGFA variant 1; VEGFA variant 4; VEGFA variant 6; VEGFA variant 7
1063		VEGFR-2	KDR	VGFR2_HUMAN	Receptor with enzyme activity	Vascular endothelial growth factor receptor 2	Orantinib	31-gene expression brain cancer panel		Genomic	ATP5A1 variant 2; CCT8; E2F1; FLNA variant 1; FYN variant 1; GRB2 variant 1; HDAC1; HDAC2; IKBKB variant 1; IKBKG; IQGAP2; KDR; KHDRBS1; KIAA1967; MAP3K3 variant 1; MBD1 variant 1; NCK1; NFKB1 variant 1; NFKBIB variant 1; PHGDH; RAF1; REL; RELA variant 1; RET variant 2; SEC16A; SUV39H1; VIM; WASPIP; YWHAB
1064		VEGFR-2	KDR	VGFR2_HUMAN	Receptor with enzyme activity	Vascular endothelial growth factor receptor 2	Orantinib	26-gene expression glioma panel		Genomic	EGFR variant 1; EGFR variant 2; EGFR variant 3; EGFR variant 4; ERBB2 variant 1; ERBB2 variant 2; FLT1; FLT1 variant 3; FLT4 variant 1; FLT4 variant 2; FZD1; FZD10; FZD2; FZD3; FZD4; FZD5; FZD6 variant 1; FZD6 variant 2; FZD7; FZD8; FZD9; IGF1R; ITGB1; ITGB3; ITGB4 variant 1; ITGB4 variant 3; ITGB5; ITGB6; ITGB7; ITGB8; KDR; MET variant 1; MET variant 2; PDGFRA; PDGFRB; sFLT1
1065		VEGFR-2	KDR	VGFR2_HUMAN	Receptor with enzyme activity	Vascular endothelial growth factor receptor 2	Tigapotide	Vascular endothelial growth factor receptor-2		Genomic; Proteomic	KDR
1066		VEGFR-2	KDR	VGFR2_HUMAN	Receptor with enzyme activity	Vascular endothelial growth factor receptor 2	Tigapotide	3-protein lung cancer panel		Proteomic	FLT1; KDR; VEGFA; VEGFA variant 1; VEGFA variant 4; VEGFA variant 6; VEGFA variant 7
1067		VEGFR-2	KDR	VGFR2_HUMAN	Receptor with enzyme activity	Vascular endothelial growth factor receptor 2	Tigapotide	31-gene expression brain cancer panel		Genomic	ATP5A1 variant 2; CCT8; E2F1; FLNA variant 1; FYN variant 1; GRB2 variant 1; HDAC1; HDAC2; IKBKB variant 1; IKBKG; IQGAP2; KDR; KHDRBS1; KIAA1967; MAP3K3 variant 1; MBD1 variant 1; NCK1; NFKB1 variant 1; NFKBIB variant 1; PHGDH; RAF1; REL; RELA variant 1; RET variant 2; SEC16A; SUV39H1; VIM; WASPIP; YWHAB
1068		VEGFR-2	KDR	VGFR2_HUMAN	Receptor with enzyme activity	Vascular endothelial growth factor receptor 2	Tigapotide	26-gene expression glioma panel		Genomic	EGFR variant 1; EGFR variant 2; EGFR variant 3; EGFR variant 4; ERBB2 variant 1; ERBB2 variant 2; FLT1; FLT1 variant 3; FLT4 variant 1; FLT4 variant 2; FZD1; FZD10; FZD2; FZD3; FZD4; FZD5; FZD6 variant 1; FZD6 variant 2; FZD7; FZD8; FZD9; IGF1R; ITGB1; ITGB3; ITGB4 variant 1; ITGB4 variant 3; ITGB5; ITGB6; ITGB7; ITGB8; KDR; MET variant 1; MET variant 2; PDGFRA; PDGFRB; sFLT1
1069		VEGFR-2	KDR	VGFR2_HUMAN	Receptor with enzyme activity	Vascular endothelial growth factor receptor 2	Dovitinib	Vascular endothelial growth factor receptor-2		Genomic; Proteomic	KDR
1070		VEGFR-2	KDR	VGFR2_HUMAN	Receptor with enzyme activity	Vascular endothelial growth factor receptor 2	Dovitinib	3-protein lung cancer panel		Proteomic	FLT1; KDR; VEGFA; VEGFA variant 1; VEGFA variant 4; VEGFA variant 6; VEGFA variant 7
1071		VEGFR-2	KDR	VGFR2_HUMAN	Receptor with enzyme activity	Vascular endothelial growth factor receptor 2	Dovitinib	31-gene expression brain cancer panel		Genomic	ATP5A1 variant 2; CCT8; E2F1; FLNA variant 1; FYN variant 1; GRB2 variant 1; HDAC1; HDAC2; IKBKB variant 1; IKBKG; IQGAP2; KDR; KHDRBS1; KIAA1967; MAP3K3 variant 1; MBD1 variant 1; NCK1; NFKB1 variant 1; NFKBIB variant 1; PHGDH; RAF1; REL; RELA variant 1; RET variant 2; SEC16A; SUV39H1; VIM; WASPIP; YWHAB
1072		VEGFR-2	KDR	VGFR2_HUMAN	Receptor with enzyme activity	Vascular endothelial growth factor receptor 2	Dovitinib	26-gene expression glioma panel		Genomic	EGFR variant 1; EGFR variant 2; EGFR variant 3; EGFR variant 4; ERBB2 variant 1; ERBB2 variant 2; FLT1; FLT1 variant 3; FLT4 variant 1; FLT4 variant 2; FZD1; FZD10; FZD2; FZD3; FZD4; FZD5; FZD6 variant 1; FZD6 variant 2; FZD7; FZD8; FZD9; IGF1R; ITGB1; ITGB3; ITGB4 variant 1; ITGB4 variant 3; ITGB5; ITGB6; ITGB7; ITGB8; KDR; MET variant 1; MET variant 2; PDGFRA; PDGFRB; sFLT1
1073		VEGFR-2	KDR	VGFR2_HUMAN	Receptor with enzyme activity	Vascular endothelial growth factor receptor 2	Pegdinetanib	Vascular endothelial growth factor receptor-2		Genomic; Proteomic	KDR
1074		VEGFR-2	KDR	VGFR2_HUMAN	Receptor with enzyme activity	Vascular endothelial growth factor receptor 2	Pegdinetanib	3-protein lung cancer panel		Proteomic	FLT1; KDR; VEGFA; VEGFA variant 1; VEGFA variant 4; VEGFA variant 6; VEGFA variant 7
1075		VEGFR-2	KDR	VGFR2_HUMAN	Receptor with enzyme activity	Vascular endothelial growth factor receptor 2	Pegdinetanib	31-gene expression brain cancer panel		Genomic	ATP5A1 variant 2; CCT8; E2F1; FLNA variant 1; FYN variant 1; GRB2 variant 1; HDAC1; HDAC2; IKBKB variant 1; IKBKG; IQGAP2; KDR; KHDRBS1; KIAA1967; MAP3K3 variant 1; MBD1 variant 1; NCK1; NFKB1 variant 1; NFKBIB variant 1; PHGDH; RAF1; REL; RELA variant 1; RET variant 2; SEC16A; SUV39H1; VIM; WASPIP; YWHAB
1076		VEGFR-2	KDR	VGFR2_HUMAN	Receptor with enzyme activity	Vascular endothelial growth factor receptor 2	Pegdinetanib	26-gene expression glioma panel		Genomic	EGFR variant 1; EGFR variant 2; EGFR variant 3; EGFR variant 4; ERBB2 variant 1; ERBB2 variant 2; FLT1; FLT1 variant 3; FLT4 variant 1; FLT4 variant 2; FZD1; FZD10; FZD2; FZD3; FZD4; FZD5; FZD6 variant 1; FZD6 variant 2; FZD7; FZD8; FZD9; IGF1R; ITGB1; ITGB3; ITGB4 variant 1; ITGB4 variant 3; ITGB5; ITGB6; ITGB7; ITGB8; KDR; MET variant 1; MET variant 2; PDGFRA; PDGFRB; sFLT1
1077		VEGFR-2	KDR	VGFR2_HUMAN	Receptor with enzyme activity	Vascular endothelial growth factor receptor 2	BMS690514	Vascular endothelial growth factor receptor-2		Genomic; Proteomic	KDR
1078		VEGFR-2	KDR	VGFR2_HUMAN	Receptor with enzyme activity	Vascular endothelial growth factor receptor 2	BMS690514	3-protein lung cancer panel		Proteomic	FLT1; KDR; VEGFA; VEGFA variant 1; VEGFA variant 4; VEGFA variant 6; VEGFA variant 7
1079		VEGFR-2	KDR	VGFR2_HUMAN	Receptor with enzyme activity	Vascular endothelial growth factor receptor 2	BMS690514	31-gene expression brain cancer panel		Genomic	ATP5A1 variant 2; CCT8; E2F1; FLNA variant 1; FYN variant 1; GRB2 variant 1; HDAC1; HDAC2; IKBKB variant 1; IKBKG; IQGAP2; KDR; KHDRBS1; KIAA1967; MAP3K3 variant 1; MBD1 variant 1; NCK1; NFKB1 variant 1; NFKBIB variant 1; PHGDH; RAF1; REL; RELA variant 1; RET variant 2; SEC16A; SUV39H1; VIM; WASPIP; YWHAB
1080		VEGFR-2	KDR	VGFR2_HUMAN	Receptor with enzyme activity	Vascular endothelial growth factor receptor 2	BMS690514	26-gene expression glioma panel		Genomic	EGFR variant 1; EGFR variant 2; EGFR variant 3; EGFR variant 4; ERBB2 variant 1; ERBB2 variant 2; FLT1; FLT1 variant 3; FLT4 variant 1; FLT4 variant 2; FZD1; FZD10; FZD2; FZD3; FZD4; FZD5; FZD6 variant 1; FZD6 variant 2; FZD7; FZD8; FZD9; IGF1R; ITGB1; ITGB3; ITGB4 variant 1; ITGB4 variant 3; ITGB5; ITGB6; ITGB7; ITGB8; KDR; MET variant 1; MET variant 2; PDGFRA; PDGFRB; sFLT1
1081		VEGFR-2	KDR	VGFR2_HUMAN	Receptor with enzyme activity	Vascular endothelial growth factor receptor 2	OSI930	Vascular endothelial growth factor receptor-2		Genomic; Proteomic	KDR
1082		VEGFR-2	KDR	VGFR2_HUMAN	Receptor with enzyme activity	Vascular endothelial growth factor receptor 2	OSI930	3-protein lung cancer panel		Proteomic	FLT1; KDR; VEGFA; VEGFA variant 1; VEGFA variant 4; VEGFA variant 6; VEGFA variant 7
1083		VEGFR-2	KDR	VGFR2_HUMAN	Receptor with enzyme activity	Vascular endothelial growth factor receptor 2	OSI930	31-gene expression brain cancer panel		Genomic	ATP5A1 variant 2; CCT8; E2F1; FLNA variant 1; FYN variant 1; GRB2 variant 1; HDAC1; HDAC2; IKBKB variant 1; IKBKG; IQGAP2; KDR; KHDRBS1; KIAA1967; MAP3K3 variant 1; MBD1 variant 1; NCK1; NFKB1 variant 1; NFKBIB variant 1; PHGDH; RAF1; REL; RELA variant 1; RET variant 2; SEC16A; SUV39H1; VIM; WASPIP; YWHAB
1084		VEGFR-2	KDR	VGFR2_HUMAN	Receptor with enzyme activity	Vascular endothelial growth factor receptor 2	OSI930	26-gene expression glioma panel		Genomic	EGFR variant 1; EGFR variant 2; EGFR variant 3; EGFR variant 4; ERBB2 variant 1; ERBB2 variant 2; FLT1; FLT1 variant 3; FLT4 variant 1; FLT4 variant 2; FZD1; FZD10; FZD2; FZD3; FZD4; FZD5; FZD6 variant 1; FZD6 variant 2; FZD7; FZD8; FZD9; IGF1R; ITGB1; ITGB3; ITGB4 variant 1; ITGB4 variant 3; ITGB5; ITGB6; ITGB7; ITGB8; KDR; MET variant 1; MET variant 2; PDGFRA; PDGFRB; sFLT1
1085		VEGFR-2	KDR	VGFR2_HUMAN	Receptor with enzyme activity	Vascular endothelial growth factor receptor 2	Cabozantinib	Vascular endothelial growth factor receptor-2		Genomic; Proteomic	KDR
1086		VEGFR-2	KDR	VGFR2_HUMAN	Receptor with enzyme activity	Vascular endothelial growth factor receptor 2	Cabozantinib	3-protein lung cancer panel		Proteomic	FLT1; KDR; VEGFA; VEGFA variant 1; VEGFA variant 4; VEGFA variant 6; VEGFA variant 7
1087		VEGFR-2	KDR	VGFR2_HUMAN	Receptor with enzyme activity	Vascular endothelial growth factor receptor 2	Cabozantinib	31-gene expression brain cancer panel		Genomic	ATP5A1 variant 2; CCT8; E2F1; FLNA variant 1; FYN variant 1; GRB2 variant 1; HDAC1; HDAC2; IKBKB variant 1; IKBKG; IQGAP2; KDR; KHDRBS1; KIAA1967; MAP3K3 variant 1; MBD1 variant 1; NCK1; NFKB1 variant 1; NFKBIB variant 1; PHGDH; RAF1; REL; RELA variant 1; RET variant 2; SEC16A; SUV39H1; VIM; WASPIP; YWHAB
1088		VEGFR-2	KDR	VGFR2_HUMAN	Receptor with enzyme activity	Vascular endothelial growth factor receptor 2	Cabozantinib	26-gene expression glioma panel		Genomic	EGFR variant 1; EGFR variant 2; EGFR variant 3; EGFR variant 4; ERBB2 variant 1; ERBB2 variant 2; FLT1; FLT1 variant 3; FLT4 variant 1; FLT4 variant 2; FZD1; FZD10; FZD2; FZD3; FZD4; FZD5; FZD6 variant 1; FZD6 variant 2; FZD7; FZD8; FZD9; IGF1R; ITGB1; ITGB3; ITGB4 variant 1; ITGB4 variant 3; ITGB5; ITGB6; ITGB7; ITGB8; KDR; MET variant 1; MET variant 2; PDGFRA; PDGFRB; sFLT1
1089		VEGFR-2	KDR	VGFR2_HUMAN	Receptor with enzyme activity	Vascular endothelial growth factor receptor 2	CYC116	Vascular endothelial growth factor receptor-2		Genomic; Proteomic	KDR
1090		VEGFR-2	KDR	VGFR2_HUMAN	Receptor with enzyme activity	Vascular endothelial growth factor receptor 2	CYC116	3-protein lung cancer panel		Proteomic	FLT1; KDR; VEGFA; VEGFA variant 1; VEGFA variant 4; VEGFA variant 6; VEGFA variant 7
1091		VEGFR-2	KDR	VGFR2_HUMAN	Receptor with enzyme activity	Vascular endothelial growth factor receptor 2	CYC116	31-gene expression brain cancer panel		Genomic	ATP5A1 variant 2; CCT8; E2F1; FLNA variant 1; FYN variant 1; GRB2 variant 1; HDAC1; HDAC2; IKBKB variant 1; IKBKG; IQGAP2; KDR; KHDRBS1; KIAA1967; MAP3K3 variant 1; MBD1 variant 1; NCK1; NFKB1 variant 1; NFKBIB variant 1; PHGDH; RAF1; REL; RELA variant 1; RET variant 2; SEC16A; SUV39H1; VIM; WASPIP; YWHAB
1092		VEGFR-2	KDR	VGFR2_HUMAN	Receptor with enzyme activity	Vascular endothelial growth factor receptor 2	CYC116	26-gene expression glioma panel		Genomic	EGFR variant 1; EGFR variant 2; EGFR variant 3; EGFR variant 4; ERBB2 variant 1; ERBB2 variant 2; FLT1; FLT1 variant 3; FLT4 variant 1; FLT4 variant 2; FZD1; FZD10; FZD2; FZD3; FZD4; FZD5; FZD6 variant 1; FZD6 variant 2; FZD7; FZD8; FZD9; IGF1R; ITGB1; ITGB3; ITGB4 variant 1; ITGB4 variant 3; ITGB5; ITGB6; ITGB7; ITGB8; KDR; MET variant 1; MET variant 2; PDGFRA; PDGFRB; sFLT1
1093		VEGFR-2	KDR	VGFR2_HUMAN	Receptor with enzyme activity	Vascular endothelial growth factor receptor 2	PKI166	Vascular endothelial growth factor receptor-2		Genomic; Proteomic	KDR
1094		VEGFR-2	KDR	VGFR2_HUMAN	Receptor with enzyme activity	Vascular endothelial growth factor receptor 2	PKI166	3-protein lung cancer panel		Proteomic	FLT1; KDR; VEGFA; VEGFA variant 1; VEGFA variant 4; VEGFA variant 6; VEGFA variant 7
1095		VEGFR-2	KDR	VGFR2_HUMAN	Receptor with enzyme activity	Vascular endothelial growth factor receptor 2	PKI166	31-gene expression brain cancer panel		Genomic	ATP5A1 variant 2; CCT8; E2F1; FLNA variant 1; FYN variant 1; GRB2 variant 1; HDAC1; HDAC2; IKBKB variant 1; IKBKG; IQGAP2; KDR; KHDRBS1; KIAA1967; MAP3K3 variant 1; MBD1 variant 1; NCK1; NFKB1 variant 1; NFKBIB variant 1; PHGDH; RAF1; REL; RELA variant 1; RET variant 2; SEC16A; SUV39H1; VIM; WASPIP; YWHAB
1096		VEGFR-2	KDR	VGFR2_HUMAN	Receptor with enzyme activity	Vascular endothelial growth factor receptor 2	PKI166	26-gene expression glioma panel		Genomic	EGFR variant 1; EGFR variant 2; EGFR variant 3; EGFR variant 4; ERBB2 variant 1; ERBB2 variant 2; FLT1; FLT1 variant 3; FLT4 variant 1; FLT4 variant 2; FZD1; FZD10; FZD2; FZD3; FZD4; FZD5; FZD6 variant 1; FZD6 variant 2; FZD7; FZD8; FZD9; IGF1R; ITGB1; ITGB3; ITGB4 variant 1; ITGB4 variant 3; ITGB5; ITGB6; ITGB7; ITGB8; KDR; MET variant 1; MET variant 2; PDGFRA; PDGFRB; sFLT1
1097		VEGFR-2	KDR	VGFR2_HUMAN	Receptor with enzyme activity	Vascular endothelial growth factor receptor 2	Ramucirumab	Vascular endothelial growth factor receptor-2		Genomic; Proteomic	KDR
1098		VEGFR-2	KDR	VGFR2_HUMAN	Receptor with enzyme activity	Vascular endothelial growth factor receptor 2	Ramucirumab	3-protein lung cancer panel		Proteomic	FLT1; KDR; VEGFA; VEGFA variant 1; VEGFA variant 4; VEGFA variant 6; VEGFA variant 7
1099		VEGFR-2	KDR	VGFR2_HUMAN	Receptor with enzyme activity	Vascular endothelial growth factor receptor 2	Ramucirumab	31-gene expression brain cancer panel		Genomic	ATP5A1 variant 2; CCT8; E2F1; FLNA variant 1; FYN variant 1; GRB2 variant 1; HDAC1; HDAC2; IKBKB variant 1; IKBKG; IQGAP2; KDR; KHDRBS1; KIAA1967; MAP3K3 variant 1; MBD1 variant 1; NCK1; NFKB1 variant 1; NFKBIB variant 1; PHGDH; RAF1; REL; RELA variant 1; RET variant 2; SEC16A; SUV39H1; VIM; WASPIP; YWHAB
1100		VEGFR-2	KDR	VGFR2_HUMAN	Receptor with enzyme activity	Vascular endothelial growth factor receptor 2	Ramucirumab	26-gene expression glioma panel		Genomic	EGFR variant 1; EGFR variant 2; EGFR variant 3; EGFR variant 4; ERBB2 variant 1; ERBB2 variant 2; FLT1; FLT1 variant 3; FLT4 variant 1; FLT4 variant 2; FZD1; FZD10; FZD2; FZD3; FZD4; FZD5; FZD6 variant 1; FZD6 variant 2; FZD7; FZD8; FZD9; IGF1R; ITGB1; ITGB3; ITGB4 variant 1; ITGB4 variant 3; ITGB5; ITGB6; ITGB7; ITGB8; KDR; MET variant 1; MET variant 2; PDGFRA; PDGFRB; sFLT1
1101		VEGFR-2	KDR	VGFR2_HUMAN	Receptor with enzyme activity	Vascular endothelial growth factor receptor 2	Apatinib	Vascular endothelial growth factor receptor-2		Genomic; Proteomic	KDR
1102		VEGFR-2	KDR	VGFR2_HUMAN	Receptor with enzyme activity	Vascular endothelial growth factor receptor 2	Apatinib	3-protein lung cancer panel		Proteomic	FLT1; KDR; VEGFA; VEGFA variant 1; VEGFA variant 4; VEGFA variant 6; VEGFA variant 7
1103		VEGFR-2	KDR	VGFR2_HUMAN	Receptor with enzyme activity	Vascular endothelial growth factor receptor 2	Apatinib	31-gene expression brain cancer panel		Genomic	ATP5A1 variant 2; CCT8; E2F1; FLNA variant 1; FYN variant 1; GRB2 variant 1; HDAC1; HDAC2; IKBKB variant 1; IKBKG; IQGAP2; KDR; KHDRBS1; KIAA1967; MAP3K3 variant 1; MBD1 variant 1; NCK1; NFKB1 variant 1; NFKBIB variant 1; PHGDH; RAF1; REL; RELA variant 1; RET variant 2; SEC16A; SUV39H1; VIM; WASPIP; YWHAB
1104		VEGFR-2	KDR	VGFR2_HUMAN	Receptor with enzyme activity	Vascular endothelial growth factor receptor 2	Apatinib	26-gene expression glioma panel		Genomic	EGFR variant 1; EGFR variant 2; EGFR variant 3; EGFR variant 4; ERBB2 variant 1; ERBB2 variant 2; FLT1; FLT1 variant 3; FLT4 variant 1; FLT4 variant 2; FZD1; FZD10; FZD2; FZD3; FZD4; FZD5; FZD6 variant 1; FZD6 variant 2; FZD7; FZD8; FZD9; IGF1R; ITGB1; ITGB3; ITGB4 variant 1; ITGB4 variant 3; ITGB5; ITGB6; ITGB7; ITGB8; KDR; MET variant 1; MET variant 2; PDGFRA; PDGFRB; sFLT1
1105		VEGFR-2	KDR	VGFR2_HUMAN	Receptor with enzyme activity	Vascular endothelial growth factor receptor 2	CHIR265	Vascular endothelial growth factor receptor-2		Genomic; Proteomic	KDR
1106		VEGFR-2	KDR	VGFR2_HUMAN	Receptor with enzyme activity	Vascular endothelial growth factor receptor 2	CHIR265	3-protein lung cancer panel		Proteomic	FLT1; KDR; VEGFA; VEGFA variant 1; VEGFA variant 4; VEGFA variant 6; VEGFA variant 7
1107		VEGFR-2	KDR	VGFR2_HUMAN	Receptor with enzyme activity	Vascular endothelial growth factor receptor 2	CHIR265	31-gene expression brain cancer panel		Genomic	ATP5A1 variant 2; CCT8; E2F1; FLNA variant 1; FYN variant 1; GRB2 variant 1; HDAC1; HDAC2; IKBKB variant 1; IKBKG; IQGAP2; KDR; KHDRBS1; KIAA1967; MAP3K3 variant 1; MBD1 variant 1; NCK1; NFKB1 variant 1; NFKBIB variant 1; PHGDH; RAF1; REL; RELA variant 1; RET variant 2; SEC16A; SUV39H1; VIM; WASPIP; YWHAB
1108		VEGFR-2	KDR	VGFR2_HUMAN	Receptor with enzyme activity	Vascular endothelial growth factor receptor 2	CHIR265	26-gene expression glioma panel		Genomic	EGFR variant 1; EGFR variant 2; EGFR variant 3; EGFR variant 4; ERBB2 variant 1; ERBB2 variant 2; FLT1; FLT1 variant 3; FLT4 variant 1; FLT4 variant 2; FZD1; FZD10; FZD2; FZD3; FZD4; FZD5; FZD6 variant 1; FZD6 variant 2; FZD7; FZD8; FZD9; IGF1R; ITGB1; ITGB3; ITGB4 variant 1; ITGB4 variant 3; ITGB5; ITGB6; ITGB7; ITGB8; KDR; MET variant 1; MET variant 2; PDGFRA; PDGFRB; sFLT1
1109		VEGFR-2	KDR	VGFR2_HUMAN	Receptor with enzyme activity	Vascular endothelial growth factor receptor 2	Brivanib	Vascular endothelial growth factor receptor-2		Genomic; Proteomic	KDR
1110		VEGFR-2	KDR	VGFR2_HUMAN	Receptor with enzyme activity	Vascular endothelial growth factor receptor 2	Brivanib	3-protein lung cancer panel		Proteomic	FLT1; KDR; VEGFA; VEGFA variant 1; VEGFA variant 4; VEGFA variant 6; VEGFA variant 7
1111		VEGFR-2	KDR	VGFR2_HUMAN	Receptor with enzyme activity	Vascular endothelial growth factor receptor 2	Brivanib	31-gene expression brain cancer panel		Genomic	ATP5A1 variant 2; CCT8; E2F1; FLNA variant 1; FYN variant 1; GRB2 variant 1; HDAC1; HDAC2; IKBKB variant 1; IKBKG; IQGAP2; KDR; KHDRBS1; KIAA1967; MAP3K3 variant 1; MBD1 variant 1; NCK1; NFKB1 variant 1; NFKBIB variant 1; PHGDH; RAF1; REL; RELA variant 1; RET variant 2; SEC16A; SUV39H1; VIM; WASPIP; YWHAB
1112		VEGFR-2	KDR	VGFR2_HUMAN	Receptor with enzyme activity	Vascular endothelial growth factor receptor 2	Brivanib	26-gene expression glioma panel		Genomic	EGFR variant 1; EGFR variant 2; EGFR variant 3; EGFR variant 4; ERBB2 variant 1; ERBB2 variant 2; FLT1; FLT1 variant 3; FLT4 variant 1; FLT4 variant 2; FZD1; FZD10; FZD2; FZD3; FZD4; FZD5; FZD6 variant 1; FZD6 variant 2; FZD7; FZD8; FZD9; IGF1R; ITGB1; ITGB3; ITGB4 variant 1; ITGB4 variant 3; ITGB5; ITGB6; ITGB7; ITGB8; KDR; MET variant 1; MET variant 2; PDGFRA; PDGFRB; sFLT1
1113		VEGFR-2	KDR	VGFR2_HUMAN	Receptor with enzyme activity	Vascular endothelial growth factor receptor 2	SU14813	Vascular endothelial growth factor receptor-2		Genomic; Proteomic	KDR
1114		VEGFR-2	KDR	VGFR2_HUMAN	Receptor with enzyme activity	Vascular endothelial growth factor receptor 2	SU14813	3-protein lung cancer panel		Proteomic	FLT1; KDR; VEGFA; VEGFA variant 1; VEGFA variant 4; VEGFA variant 6; VEGFA variant 7
1115		VEGFR-2	KDR	VGFR2_HUMAN	Receptor with enzyme activity	Vascular endothelial growth factor receptor 2	SU14813	31-gene expression brain cancer panel		Genomic	ATP5A1 variant 2; CCT8; E2F1; FLNA variant 1; FYN variant 1; GRB2 variant 1; HDAC1; HDAC2; IKBKB variant 1; IKBKG; IQGAP2; KDR; KHDRBS1; KIAA1967; MAP3K3 variant 1; MBD1 variant 1; NCK1; NFKB1 variant 1; NFKBIB variant 1; PHGDH; RAF1; REL; RELA variant 1; RET variant 2; SEC16A; SUV39H1; VIM; WASPIP; YWHAB
1116		VEGFR-2	KDR	VGFR2_HUMAN	Receptor with enzyme activity	Vascular endothelial growth factor receptor 2	SU14813	26-gene expression glioma panel		Genomic	EGFR variant 1; EGFR variant 2; EGFR variant 3; EGFR variant 4; ERBB2 variant 1; ERBB2 variant 2; FLT1; FLT1 variant 3; FLT4 variant 1; FLT4 variant 2; FZD1; FZD10; FZD2; FZD3; FZD4; FZD5; FZD6 variant 1; FZD6 variant 2; FZD7; FZD8; FZD9; IGF1R; ITGB1; ITGB3; ITGB4 variant 1; ITGB4 variant 3; ITGB5; ITGB6; ITGB7; ITGB8; KDR; MET variant 1; MET variant 2; PDGFRA; PDGFRB; sFLT1
1117		VEGFR-2	KDR	VGFR2_HUMAN	Receptor with enzyme activity	Vascular endothelial growth factor receptor 2	Sunitinib	Vascular endothelial growth factor receptor-2		Genomic; Proteomic	KDR
1118		VEGFR-2	KDR	VGFR2_HUMAN	Receptor with enzyme activity	Vascular endothelial growth factor receptor 2	Sunitinib	3-protein lung cancer panel		Proteomic	FLT1; KDR; VEGFA; VEGFA variant 1; VEGFA variant 4; VEGFA variant 6; VEGFA variant 7
1119		VEGFR-2	KDR	VGFR2_HUMAN	Receptor with enzyme activity	Vascular endothelial growth factor receptor 2	Sunitinib	31-gene expression brain cancer panel		Genomic	ATP5A1 variant 2; CCT8; E2F1; FLNA variant 1; FYN variant 1; GRB2 variant 1; HDAC1; HDAC2; IKBKB variant 1; IKBKG; IQGAP2; KDR; KHDRBS1; KIAA1967; MAP3K3 variant 1; MBD1 variant 1; NCK1; NFKB1 variant 1; NFKBIB variant 1; PHGDH; RAF1; REL; RELA variant 1; RET variant 2; SEC16A; SUV39H1; VIM; WASPIP; YWHAB
1120		VEGFR-2	KDR	VGFR2_HUMAN	Receptor with enzyme activity	Vascular endothelial growth factor receptor 2	Sunitinib	26-gene expression glioma panel		Genomic	EGFR variant 1; EGFR variant 2; EGFR variant 3; EGFR variant 4; ERBB2 variant 1; ERBB2 variant 2; FLT1; FLT1 variant 3; FLT4 variant 1; FLT4 variant 2; FZD1; FZD10; FZD2; FZD3; FZD4; FZD5; FZD6 variant 1; FZD6 variant 2; FZD7; FZD8; FZD9; IGF1R; ITGB1; ITGB3; ITGB4 variant 1; ITGB4 variant 3; ITGB5; ITGB6; ITGB7; ITGB8; KDR; MET variant 1; MET variant 2; PDGFRA; PDGFRB; sFLT1
1121		VEGFR-2	KDR	VGFR2_HUMAN	Receptor with enzyme activity	Vascular endothelial growth factor receptor 2	Tivozanib	Vascular endothelial growth factor receptor-2		Genomic; Proteomic	KDR
1122		VEGFR-2	KDR	VGFR2_HUMAN	Receptor with enzyme activity	Vascular endothelial growth factor receptor 2	Tivozanib	3-protein lung cancer panel		Proteomic	FLT1; KDR; VEGFA; VEGFA variant 1; VEGFA variant 4; VEGFA variant 6; VEGFA variant 7
1123		VEGFR-2	KDR	VGFR2_HUMAN	Receptor with enzyme activity	Vascular endothelial growth factor receptor 2	Tivozanib	31-gene expression brain cancer panel		Genomic	ATP5A1 variant 2; CCT8; E2F1; FLNA variant 1; FYN variant 1; GRB2 variant 1; HDAC1; HDAC2; IKBKB variant 1; IKBKG; IQGAP2; KDR; KHDRBS1; KIAA1967; MAP3K3 variant 1; MBD1 variant 1; NCK1; NFKB1 variant 1; NFKBIB variant 1; PHGDH; RAF1; REL; RELA variant 1; RET variant 2; SEC16A; SUV39H1; VIM; WASPIP; YWHAB
1124		VEGFR-2	KDR	VGFR2_HUMAN	Receptor with enzyme activity	Vascular endothelial growth factor receptor 2	Tivozanib	26-gene expression glioma panel		Genomic	EGFR variant 1; EGFR variant 2; EGFR variant 3; EGFR variant 4; ERBB2 variant 1; ERBB2 variant 2; FLT1; FLT1 variant 3; FLT4 variant 1; FLT4 variant 2; FZD1; FZD10; FZD2; FZD3; FZD4; FZD5; FZD6 variant 1; FZD6 variant 2; FZD7; FZD8; FZD9; IGF1R; ITGB1; ITGB3; ITGB4 variant 1; ITGB4 variant 3; ITGB5; ITGB6; ITGB7; ITGB8; KDR; MET variant 1; MET variant 2; PDGFRA; PDGFRB; sFLT1
1125		VEGFR-2	KDR	VGFR2_HUMAN	Receptor with enzyme activity	Vascular endothelial growth factor receptor 2	Foretinib	Vascular endothelial growth factor receptor-2		Genomic; Proteomic	KDR
1126		VEGFR-2	KDR	VGFR2_HUMAN	Receptor with enzyme activity	Vascular endothelial growth factor receptor 2	Foretinib	3-protein lung cancer panel		Proteomic	FLT1; KDR; VEGFA; VEGFA variant 1; VEGFA variant 4; VEGFA variant 6; VEGFA variant 7
1127		VEGFR-2	KDR	VGFR2_HUMAN	Receptor with enzyme activity	Vascular endothelial growth factor receptor 2	Foretinib	31-gene expression brain cancer panel		Genomic	ATP5A1 variant 2; CCT8; E2F1; FLNA variant 1; FYN variant 1; GRB2 variant 1; HDAC1; HDAC2; IKBKB variant 1; IKBKG; IQGAP2; KDR; KHDRBS1; KIAA1967; MAP3K3 variant 1; MBD1 variant 1; NCK1; NFKB1 variant 1; NFKBIB variant 1; PHGDH; RAF1; REL; RELA variant 1; RET variant 2; SEC16A; SUV39H1; VIM; WASPIP; YWHAB
1128		VEGFR-2	KDR	VGFR2_HUMAN	Receptor with enzyme activity	Vascular endothelial growth factor receptor 2	Foretinib	26-gene expression glioma panel		Genomic	EGFR variant 1; EGFR variant 2; EGFR variant 3; EGFR variant 4; ERBB2 variant 1; ERBB2 variant 2; FLT1; FLT1 variant 3; FLT4 variant 1; FLT4 variant 2; FZD1; FZD10; FZD2; FZD3; FZD4; FZD5; FZD6 variant 1; FZD6 variant 2; FZD7; FZD8; FZD9; IGF1R; ITGB1; ITGB3; ITGB4 variant 1; ITGB4 variant 3; ITGB5; ITGB6; ITGB7; ITGB8; KDR; MET variant 1; MET variant 2; PDGFRA; PDGFRB; sFLT1
1129		VEGFR-2	KDR	VGFR2_HUMAN	Receptor with enzyme activity	Vascular endothelial growth factor receptor 2	Pazopanib	Vascular endothelial growth factor receptor-2		Genomic; Proteomic	KDR
1130		VEGFR-2	KDR	VGFR2_HUMAN	Receptor with enzyme activity	Vascular endothelial growth factor receptor 2	Pazopanib	3-protein lung cancer panel		Proteomic	FLT1; KDR; VEGFA; VEGFA variant 1; VEGFA variant 4; VEGFA variant 6; VEGFA variant 7
1131		VEGFR-2	KDR	VGFR2_HUMAN	Receptor with enzyme activity	Vascular endothelial growth factor receptor 2	Pazopanib	31-gene expression brain cancer panel		Genomic	ATP5A1 variant 2; CCT8; E2F1; FLNA variant 1; FYN variant 1; GRB2 variant 1; HDAC1; HDAC2; IKBKB variant 1; IKBKG; IQGAP2; KDR; KHDRBS1; KIAA1967; MAP3K3 variant 1; MBD1 variant 1; NCK1; NFKB1 variant 1; NFKBIB variant 1; PHGDH; RAF1; REL; RELA variant 1; RET variant 2; SEC16A; SUV39H1; VIM; WASPIP; YWHAB
1132		VEGFR-2	KDR	VGFR2_HUMAN	Receptor with enzyme activity	Vascular endothelial growth factor receptor 2	Pazopanib	26-gene expression glioma panel		Genomic	EGFR variant 1; EGFR variant 2; EGFR variant 3; EGFR variant 4; ERBB2 variant 1; ERBB2 variant 2; FLT1; FLT1 variant 3; FLT4 variant 1; FLT4 variant 2; FZD1; FZD10; FZD2; FZD3; FZD4; FZD5; FZD6 variant 1; FZD6 variant 2; FZD7; FZD8; FZD9; IGF1R; ITGB1; ITGB3; ITGB4 variant 1; ITGB4 variant 3; ITGB5; ITGB6; ITGB7; ITGB8; KDR; MET variant 1; MET variant 2; PDGFRA; PDGFRB; sFLT1
1133		VEGFR-2	KDR	VGFR2_HUMAN	Receptor with enzyme activity	Vascular endothelial growth factor receptor 2	Telatinib	Vascular endothelial growth factor receptor-2		Genomic; Proteomic	KDR
1134		VEGFR-2	KDR	VGFR2_HUMAN	Receptor with enzyme activity	Vascular endothelial growth factor receptor 2	Telatinib	3-protein lung cancer panel		Proteomic	FLT1; KDR; VEGFA; VEGFA variant 1; VEGFA variant 4; VEGFA variant 6; VEGFA variant 7
[truncated: 208 more rows]

## Sheet: Info
Info
General
Date	2016.03.11
Server	https://portal.genego.com
Version	MetaCore+MetaDrug® version 6.24 build 67895 scripts 67893.
Name	Fei
Login	louisville-feiye
Export Settings
Homo sapiens	Yes
Mus musculus	No
Rattus norvegicus	No
Ortholog	No
With active data only	No
Active Data
Names	Type	Size
[truncated: 2 more rows]
