# Supplementary material for: The myocardial regenerative potential of three-dimensional engineered cardiac tissues composed of multiple human iPS cell-derived cardiovascular cell lineages
Source: Sci Rep. 2016 Jul 20;6:29933. doi: 10.1038/srep29933 (PMC4951692; doi:10.1038/srep29933)
Supplement: Supplementary Dataset 5 [file srep29933-s9.xls]

## Sheet: List Report
List Report
MetaCore Data								Integrity Biomarkers Data				DEGs_CEMvsCE_314genes_pval.01MetaCore
#	Input IDs	Network Object Name	Gene Symbol	Unit (protein or chem)	Object Type	Description	Therapeutic Drugs	Integrity Biomarker	Integrity Biomarker Role	Integrity Biomarker Type	Integrity Gene Symbol	Signal	p-value
1		4E-BP1	EIF4EBP1	4EBP1_HUMAN	Generic binding protein	Eukaryotic translation initiation factor 4E-binding protein 1		Eukaryotic translation initiation factor 4E binding protein 1		Proteomic	EIF4EBP1
2		4E-BP1	EIF4EBP1	4EBP1_HUMAN	Generic binding protein	Eukaryotic translation initiation factor 4E-binding protein 1		374-gene expression breast cancer panel		Genomic	ABCD3 variant 1; ABLIM1 variant 1; ACADSB; ACSS2 variant 1; ACTB; ADAMTS1; ADM; AKAP2 variant 1; ALDH4A1; ANG; AP2A2; AP2B1 variant 1; APOD; APP variant 1; ARF1; ARPC4 variant 1; ASPM; ATAD2; AURKA variant 1; AURKB; BBC3; BCL6 variant 1; BHLHB2; BIRC5 variant 1; BLM; BRCA1 variant BRCA1a; BTG2; BUB1; C16orf61; C1S variant 1; C20orf46; CAD; CCL18; CCNA2; CCNB1; CCNB2; CCNC variant 1; CCND1; CCNE1;…
3		4E-BP1	EIF4EBP1	4EBP1_HUMAN	Generic binding protein	Eukaryotic translation initiation factor 4E-binding protein 1		442-gene expression breast cancer panel		Genomic	ACSL3 variant 1; ACSL3 variant 2; ACSS2 variant 1; ACTG2; ACTL6A variant 1; ADAMTS1; ADD3 variant 1; ADS1; ANKRD12 variant 1; APOD; APP variant 1; ARHGEF3 variant 1; AXIN2; BBC3; BCCIP variant A; BCL6 variant 1; BHLHB2; BRCA2; C; C10orf10; C10orf26; C13orf15; C16orf61; C1RL; CALCOCO1 variant 1; CAMLG; CBX1 variant 1; CCBL2 variant 1; CCCCCCCCCCCCCCCCCCCCC variant 1; CCPG1 variant 1; CCT5; CCT8; C…
4		4E-BP1	EIF4EBP1	4EBP1_HUMAN	Generic binding protein	Eukaryotic translation initiation factor 4E-binding protein 1		188-gene expression breast cancer panel		Genomic	ABAT variant 1; ADCY1; ANXA9; APRT; ARMCX2; ASPH variant 1; Adam19; BCL11A variant 1; BIRC5 variant 1; BTG2; BTN3A2 variant 1; BTRC variant 1; C16orf61; C2orf54 vaiant 1; CA12 variant 1; CALML5; CCL18; CDCA3; CDK1 variant 1; CDT1; CELSR2; CEP55; CLCA2; CLSTN2; COX6C; CRYAB; CTSC variant 1; CTSC variant 2; CX3CL1; CYP2B6; CYP4F8; DLG5; DLG7; DNALI1; DSC2 variant Dsc2a; DUSP6 variant 1; EGFR varian…
5		4E-BP1	EIF4EBP1	4EBP1_HUMAN	Generic binding protein	Eukaryotic translation initiation factor 4E-binding protein 1		633-gene expression gastric cancer panel		Genomic	ACY1; ADSL variant 1; AKT1 variant 1; ALDH7A1; ALK; AMPD1 variant 1; ANTXR1; APEX1; APRT; ARNTL variant 1; ATIC; ATP1A1; AZIN1 variant 1; BCAT2 variant a; C15orf44 variant 4; C8orf55; CASP1 variant alpha; CCRL2; CCT3 variant 1; CCT7 variant 1; CDK4; CDKAL1; CHST5; CIAPIN1; CKAP5 variant 2; CLN3 variant 1; CLN6; CLNS1A; COPS5; CSE1L; CSNK1A1 variant 1; CSNK1A1 variant 2; CSTF2; CTSC variant 1; CTS…
6		4E-BP1	EIF4EBP1	4EBP1_HUMAN	Generic binding protein	Eukaryotic translation initiation factor 4E-binding protein 1		90-gene expression acute promyelocytic leukemia panel		Genomic	ACTB; ACTR1A; ADS1; ALOX5 variant 1; ARHGEF2; ATP2B4 variant 1; C12orf11; CADM1 variant 1; CAPN3 variant 1; CCL2; CFLAR; CTSS variant 1; DDIT4; DDX50; DNAJC13; DUT variant 1; EIF3S8 variant 1; EIF4EBP1; EMR1; FCER1G; FUCA1; GALC variant 1; GAS7 variant c; GCLC; GNL3; HSD17B4; HSPA9; ID2; IGF1R; IL8; IMPDH2; ITGAM variant 2; ITGB2 variant 1; ITGB3BP variant 2; LDHA; LRP8; MAD2L1; MAPKAPK2 variant …
7		ATP + Phosphatidylinositol 4-phosphate = ADP + PtdIns(4,5)P2			Reaction
8		ATP + PtdIns(4,5)P2 = ADP + PtdIns(3,4,5)P3			Reaction
9		Actin cytoskeletal	ACTB	ACTB_HUMAN	Generic binding protein			Oncotype DX		Genomic	ACTB; AURKA variant 1; BAG1; BIRC5 variant 1; CCNB1; CD68 variant 1; CTSL2; ERBB2 variant 1; ESR1 variant 1; GAPD; GRB7 variant 1; GSTM1 variant 1; GUSB; MKI67 variant 1; MMP11; MYBL2; PGR variant 2; RPLP0 variant 1; SCUBE2; TFRC variant 1; cvariant alpha
10		Actin cytoskeletal	ACTB	ACTB_HUMAN	Generic binding protein			Actin, cytoplasmic 1		Genomic; Proteomic	ACTB
11		Actin cytoskeletal	ACTB	ACTB_HUMAN	Generic binding protein			374-gene expression breast cancer panel		Genomic	ABCD3 variant 1; ABLIM1 variant 1; ACADSB; ACSS2 variant 1; ACTB; ADAMTS1; ADM; AKAP2 variant 1; ALDH4A1; ANG; AP2A2; AP2B1 variant 1; APOD; APP variant 1; ARF1; ARPC4 variant 1; ASPM; ATAD2; AURKA variant 1; AURKB; BBC3; BCL6 variant 1; BHLHB2; BIRC5 variant 1; BLM; BRCA1 variant BRCA1a; BTG2; BUB1; C16orf61; C1S variant 1; C20orf46; CAD; CCL18; CCNA2; CCNB1; CCNB2; CCNC variant 1; CCND1; CCNE1;…
12		Actin cytoskeletal	ACTB	ACTB_HUMAN	Generic binding protein			34-gene expression colon cancer panel		Genomic	ACTB; ACYP2; AK1; CIRBP variant 1; CRABP1; CXCR7; DCTD variant 1; DENND2A; DFNB31; EGR1; HES1; HPSE variant 1; MGP; MMP13; MUM1L1 variant 2; NMNAT3; NQO1 variant 1; PDLIM5 variant 1; PRTN3; S100A3; SLC25A30; SPRY4 variant 1; TACC2 variant 1; TACC2 variant 4; TMEM14A; TTID; VDR
13		Actin cytoskeletal	ACTB	ACTB_HUMAN	Generic binding protein			90-gene expression acute promyelocytic leukemia panel		Genomic	ACTB; ACTR1A; ADS1; ALOX5 variant 1; ARHGEF2; ATP2B4 variant 1; C12orf11; CADM1 variant 1; CAPN3 variant 1; CCL2; CFLAR; CTSS variant 1; DDIT4; DDX50; DNAJC13; DUT variant 1; EIF3S8 variant 1; EIF4EBP1; EMR1; FCER1G; FUCA1; GALC variant 1; GAS7 variant c; GCLC; GNL3; HSD17B4; HSPA9; ID2; IGF1R; IL8; IMPDH2; ITGAM variant 2; ITGB2 variant 1; ITGB3BP variant 2; LDHA; LRP8; MAD2L1; MAPKAPK2 variant …
14		Actin cytoskeletal	ACTG1	ACTG_HUMAN	Generic binding protein			Actin, cytoplasmic 2		Genomic	ACTG1
15		Actin cytoskeletal	ACTG1	ACTG_HUMAN	Generic binding protein			AclarusDx		Genomic	ABCB10; ABCG5; ACOT9 variant 1; ACTG1; ADAMTS16; AGRN; AKR1A1 variant 2; ALDH2; AP2B1 variant 1; APOA1; APOL1 variant 1; ARF1; ARPC5; B2M; BPTF variant 1; C13orf15; C14orf126; CALM2; CRKRS variant 1; CSDE1 variant 3; DHRS7; EEF1D variant 1; EIF4G2; ELL2; EPHB4; FAM129C variant 1; GNAS variant 1; HLA-E; HUWE1; IST1; ITPR3; JAK1; KCNIP3; LAMA1; LRP8; LTN1; MAP4K5 variant 1; MFAP5; MINK1 variant 3; …
16		Actin cytoskeletal	ACTG1	ACTG_HUMAN	Generic binding protein			22-gene expression breast cancer panel		Genomic	ACTG1; ACTN1 variant 1; ASPM; AURKA variant 1; CDKN3 variant 1; CEP55; CKS2; DUSP4 variant 1; EIF4A1; EPHA2; FGFBP1; FOXM1 variant 2; NCAPG; ODC1; RRM2 variant 2; SERPINE2 variant 1; TNFRSF6B; TRIP13 variant 1; TUBG1; VRK1
17		Actin cytoskeletal	ACTG1	ACTG_HUMAN	Generic binding protein			277-gene expression lung cancer panel		Genomic	ACTA2 variant 2; ACTC1; ACTG1; ADAM10; ADAM12 long variant; ADAM17; ADAM19 variant 1; ADAM8; ADCY6 variant 1; ADORA2B; ADPN; ADRBK2; AEN; ALOX15B variant d; AREG; ASAP3 variant 1; ATF2 variant 1; ATP2C2; BCAR3; BMPR2 variant 1; BPGM variant 2; CALML5; CASP1 variant alpha; CASP4 variant alpha; CAT; CCNA1 variant 1; CCNB2; CCND1; CCND2; CD3EAP; CDC42; CDH3; CENPF; CHODL variant 1; CHODL variant 2; …
18		Actin cytoskeletal	ACTG1	ACTG_HUMAN	Generic binding protein			79-gene expression breast cancer panel		Genomic	ABCC10; ACOX1 variant 1; ACTG1; AGMAT; ANKRD11; ANXA7 variant 1; ANXA7 variant 2; ARPC2 variant 1; ATF2 variant 1; ATP7A; AUTS2; BCKDK variant 1; CANX variant 1; CD72; CRK variant I; CRK variant II; CTBP2 variant 2; CTSA variant 1; CUL2 variant 3; DAB2; DAB2 variant 2; DNAJB6 variant 1; DNAJB6 variant 2; DYNC2LI1 variant 1; EHD1; ESF1 variant 1; FOLR1; FTSJ2; GABPB1 variant beta 1; HSN2; HSP90B1;…
19		Alpha-actinin	ACTN1	ACTN1_HUMAN	Generic binding protein			Alpha-actinin-1		Genomic; Proteomic	ACTN1 variant 1; ACTN1 variant 2
20		Alpha-actinin	ACTN1	ACTN1_HUMAN	Generic binding protein			22-gene expression breast cancer panel		Genomic	ACTG1; ACTN1 variant 1; ASPM; AURKA variant 1; CDKN3 variant 1; CEP55; CKS2; DUSP4 variant 1; EIF4A1; EPHA2; FGFBP1; FOXM1 variant 2; NCAPG; ODC1; RRM2 variant 2; SERPINE2 variant 1; TNFRSF6B; TRIP13 variant 1; TUBG1; VRK1
21		Alpha-actinin	ACTN1	ACTN1_HUMAN	Generic binding protein			588-gene expression liposarcoma panel		Genomic	ABCA8; ABCC6; ABLIM1 variant 1; ACACB; ACAT1; ACOT9 variant 1; ACOX2; ACSL1; ACTC1; ACTN1 variant 1; ACTN4; ACY1; ADAM19 variant 1; ADH1B; ADIPOQ variant 2; ADORA2B; ADRB2; AGPAT2 variant 1; AGTR1; ALDH1A1; AMOTL2; ANGPT1 variant 1; ANK2 variant 1; AOC3; APOD; APP variant 1; AQP7; ARID1A variant 1; ARIH1; ASPM; ASPN variant 1; ASS1 variant 1; ATAD2; ATP1A2; ATP1B1; ATP2A2 variant 2; AURKA variant…
22		Alpha-actinin	ACTN1	ACTN1_HUMAN	Generic binding protein			223-gene expression breast cancer panel		Genomic	ABAT variant 1; ACOX1 variant 1; ACTN1 variant 1; ACY1; ADAM10; ADFP; ADM; AEBP1; ALDH5A1; ALOX15; ALPPL2; AMD1 variant 1; AMY2A; ANGPTL4 variant 1; ANP32A; ANXA2 variant 1; APOA1; APOL3 alpha/d variant; AQP3; AVEN; BAG3; BEST1; BHLHB2; BMP7; BUCS1; C19orf6; C1orf116 variant 1; C8orf84; CA9; CALML5; CBFB variant 1; CBX3 variant 2; CDC42EP4; CDK13 variant 1; CLDN1; CLIC4; COL10A1; CRLF1; CSNK1G3 v…
23		Alpha-actinin	ACTN1	ACTN1_HUMAN	Generic binding protein			788-gene expression esophageal cancer panel		Genomic	A2ML1; ABCA1; ABCC10; ABHD12 variant 1; ABHD5; ABLIM1 variant 1; ABLIM3; ACAA1; ACOT9 variant 1; ACOX1 variant 1; ACPP variant 1; ACSL1; ACTA2 variant 2; ACTN1 variant 1; ADAMTSL4 variant 1; ADAMTSL4 variant 2; ADH5; ADS1; AIM1L; AK3L1 variant 1; AKAP13 variant 1; AKAP2 variant 1; AKR1B10; AKT3 variant 1; ALDH3B2 variant 1; ALDH9A1; AMIGO2 variant 2; ANKRD22; ANKRD35; ANKRD38; ANTXR2; AQP3; ARAP2…
24		Alpha-actinin	ACTN1	ACTN1_HUMAN	Generic binding protein			Epithelial-mesenchymal transition gene signature		Genomic	ACTN1 variant 1; ACTN1 variant 2; AGR2; AKAP12 variant 1; ALCAM; AP1M2; AXL variant 1; AXL variant 2; BSPRY; CCL2; CDH1; CDH2; CEP170 variant alpha; CLDN3; CLDN4; CNN3; CYP4X1; DNMT3A variant 1; DNMT3A variant 3; DSG3; DSP variant 1; DSP variant 2; DSPP; EFNB2; EHF; ELF3 variant 1; ELF5 variant 1; ELF5 variant 2; ERBB3 variant 1; ETV5; FLRT3 variant 1; FOSB; FOSL1; FOXC1; FXYD5 variant 2; GPD1L; …
25	ACTN2	Alpha-actinin	ACTN2	ACTN2_HUMAN	Generic binding protein			Alpha-actinin-2		Genomic; Proteomic	ACTN2	-1.10618	0.0008
26		Alpha-actinin	ACTN3	ACTN3_HUMAN	Generic binding protein			Alpha-actinin-3		Genomic	ACTN3
27		Alpha-actinin	ACTN4	ACTN4_HUMAN	Generic binding protein			Alpha-Actinin-4		Genomic; Proteomic	ACTN4
28		Alpha-actinin	ACTN4	ACTN4_HUMAN	Generic binding protein			588-gene expression liposarcoma panel		Genomic	ABCA8; ABCC6; ABLIM1 variant 1; ACACB; ACAT1; ACOT9 variant 1; ACOX2; ACSL1; ACTC1; ACTN1 variant 1; ACTN4; ACY1; ADAM19 variant 1; ADH1B; ADIPOQ variant 2; ADORA2B; ADRB2; AGPAT2 variant 1; AGTR1; ALDH1A1; AMOTL2; ANGPT1 variant 1; ANK2 variant 1; AOC3; APOD; APP variant 1; AQP7; ARID1A variant 1; ARIH1; ASPM; ASPN variant 1; ASS1 variant 1; ATAD2; ATP1A2; ATP1B1; ATP2A2 variant 2; AURKA variant…
29		Alpha-actinin	ACTN4	ACTN4_HUMAN	Generic binding protein			17-gene expression melanoma panel		Genomic	ACTN4; CMIP variant C-mip; CNN2 variant 1; EDNRB; GPM6B variant 1; KIT; NAMPT; PRAME variant 1; TRIB2; VDAC1
30		Alpha-actinin 1	ACTN1	ACTN1_HUMAN	Generic binding protein	Alpha-actinin-1		Alpha-actinin-1		Genomic; Proteomic	ACTN1 variant 1; ACTN1 variant 2
31		Alpha-actinin 1	ACTN1	ACTN1_HUMAN	Generic binding protein	Alpha-actinin-1		22-gene expression breast cancer panel		Genomic	ACTG1; ACTN1 variant 1; ASPM; AURKA variant 1; CDKN3 variant 1; CEP55; CKS2; DUSP4 variant 1; EIF4A1; EPHA2; FGFBP1; FOXM1 variant 2; NCAPG; ODC1; RRM2 variant 2; SERPINE2 variant 1; TNFRSF6B; TRIP13 variant 1; TUBG1; VRK1
32		Alpha-actinin 1	ACTN1	ACTN1_HUMAN	Generic binding protein	Alpha-actinin-1		588-gene expression liposarcoma panel		Genomic	ABCA8; ABCC6; ABLIM1 variant 1; ACACB; ACAT1; ACOT9 variant 1; ACOX2; ACSL1; ACTC1; ACTN1 variant 1; ACTN4; ACY1; ADAM19 variant 1; ADH1B; ADIPOQ variant 2; ADORA2B; ADRB2; AGPAT2 variant 1; AGTR1; ALDH1A1; AMOTL2; ANGPT1 variant 1; ANK2 variant 1; AOC3; APOD; APP variant 1; AQP7; ARID1A variant 1; ARIH1; ASPM; ASPN variant 1; ASS1 variant 1; ATAD2; ATP1A2; ATP1B1; ATP2A2 variant 2; AURKA variant…
33		Alpha-actinin 1	ACTN1	ACTN1_HUMAN	Generic binding protein	Alpha-actinin-1		223-gene expression breast cancer panel		Genomic	ABAT variant 1; ACOX1 variant 1; ACTN1 variant 1; ACY1; ADAM10; ADFP; ADM; AEBP1; ALDH5A1; ALOX15; ALPPL2; AMD1 variant 1; AMY2A; ANGPTL4 variant 1; ANP32A; ANXA2 variant 1; APOA1; APOL3 alpha/d variant; AQP3; AVEN; BAG3; BEST1; BHLHB2; BMP7; BUCS1; C19orf6; C1orf116 variant 1; C8orf84; CA9; CALML5; CBFB variant 1; CBX3 variant 2; CDC42EP4; CDK13 variant 1; CLDN1; CLIC4; COL10A1; CRLF1; CSNK1G3 v…
34		Alpha-actinin 1	ACTN1	ACTN1_HUMAN	Generic binding protein	Alpha-actinin-1		788-gene expression esophageal cancer panel		Genomic	A2ML1; ABCA1; ABCC10; ABHD12 variant 1; ABHD5; ABLIM1 variant 1; ABLIM3; ACAA1; ACOT9 variant 1; ACOX1 variant 1; ACPP variant 1; ACSL1; ACTA2 variant 2; ACTN1 variant 1; ADAMTSL4 variant 1; ADAMTSL4 variant 2; ADH5; ADS1; AIM1L; AK3L1 variant 1; AKAP13 variant 1; AKAP2 variant 1; AKR1B10; AKT3 variant 1; ALDH3B2 variant 1; ALDH9A1; AMIGO2 variant 2; ANKRD22; ANKRD35; ANKRD38; ANTXR2; AQP3; ARAP2…
35		Alpha-actinin 1	ACTN1	ACTN1_HUMAN	Generic binding protein	Alpha-actinin-1		Epithelial-mesenchymal transition gene signature		Genomic	ACTN1 variant 1; ACTN1 variant 2; AGR2; AKAP12 variant 1; ALCAM; AP1M2; AXL variant 1; AXL variant 2; BSPRY; CCL2; CDH1; CDH2; CEP170 variant alpha; CLDN3; CLDN4; CNN3; CYP4X1; DNMT3A variant 1; DNMT3A variant 3; DSG3; DSP variant 1; DSP variant 2; DSPP; EFNB2; EHF; ELF3 variant 1; ELF5 variant 1; ELF5 variant 2; ERBB3 variant 1; ETV5; FLRT3 variant 1; FOSB; FOSL1; FOXC1; FXYD5 variant 2; GPD1L; …
36		Arp2/3	ACTR2	ARP2_HUMAN	Generic binding protein			5-protein colorectal cancer panel		Proteomic	ACTR2 variant 1; ACTR2 variant 2; APEX1; CEACAM5 variant 1; LGALS4; MUC1; MUC1 variant 5
37		Arp2/3	ACTR2	ARP2_HUMAN	Generic binding protein			Actin-related protein 2		Genomic; Proteomic	ACTR2 variant 1; ACTR2 variant 2
38		Arp2/3	ACTR2	ARP2_HUMAN	Generic binding protein			186-gene expression cirrhosis panel		Genomic	AARS; ABLIM1 variant 1; ACOT2; ACSM3 variant 1; ACTR2 variant 1; ACTR2 variant 2; ADD3 variant 1; ADH5; ADH6 variant 1; ADRA2B; AEBP1; AKAP13 variant 1; AKR1A1 variant 2; AKR1C1; AKR1D1 variant 1; ALAS1; ALDH9A1; ANKRD46 variant 1; ANXA1; ANXA3; AOX1; AR variant 1; AR variant 2; ARF4; ART1; ATP2C1 variant 1; ATP4B; ATP5D variant 1; ATP6AP2; BAIAP2 variant 1; C4BPB; C5; C8B; CALCR variant 2; CCDC6…
39		Arp2/3	ACTR3	ARP3_HUMAN	Generic binding protein			Actin-related protein 3		Genomic; Proteomic	ACTR3
40		Arp2/3	ACTR3	ARP3_HUMAN	Generic binding protein			104-gene expression cancer panel		Genomic	ABAT variant 1; ACTA2 variant 2; ACTR3; AMH; AMIGO2 variant 2; ANG; ANK2 variant 1; BHLHE41; C1QTNF7; C7orf24; CALR; CAV1 variant 1; CELF2 variant 2; CFH; CKS2; COL6A2 variant 2C2; CXCL1; CXCL2; CYLD variant 1; DCN; DHCR24; DKK3 variant 1; DPYSL2; DSTvariant 1eA; EDNRB; EFEMP1 variant 1; EFEMP1 variant 2; EGR1; FABP5; FBLN1 variant D; GALNTL2; GAPD; GSN variant 1; GSTM5; GlnA4; H3F3A; H3F3B; HBA1…
41		Arp2/3	ACTR3	ARP3_HUMAN	Generic binding protein			ClinicoMolecular Triad Classification		Genomic	AAAS; ABCA3; ABLIM3; ACAA1; ACADS; ACAT2; ACE2; ACOT4; ACOT9 variant 1; ACTR3; ADCY1; ADCY9; ADD1 variant 2; ADFP; AGGF1; AGR3; AHNAK variant 1; AK5 variant 1; AKR7A3; ALAD; ALDH6A1; ALG3 variant 1; AMT; ANKRD20A11P; APBB2; ARFGEF1; ARHGEF12; ARID4A variant 1; ARL1; ARSG; ASCC3 variant 1; ASS1 variant 1; ATP2A2 variant 2; ATXN2; B4GALT5; BAI2; BBOX1; BBS12; BBS4; BCAT2 variant a; BCL11A variant 1…
42		Arp2/3	ACTR3	ARP3_HUMAN	Generic binding protein			32-protein 2-biochemical psychiatric disorder panel		Biochemical; Proteomic	A2M; ABAT variant 1; ACPP variant 1; ACTA2 variant 2; ACTR3; AMH; AMIGO2 variant 2; ANG; ANGPT2 variant 1; ANK2 variant 1; BDNF variant 1; BDNF variant 3; BDNF variant 4; BHLHE41; BMP6; BTC; C1QTNF7; C7orf24; CALR; CAV1 variant 1; CCL26; CCL5; CD40LG; CEACAM5 variant 1; CELF2 variant 2; CFH; CGA; CKS2; COL6A2 variant 2C2; CSF2; CTGF; CXCL1; CXCL2; CYLD variant 1; DCN; DHCR24; DKK3 variant 1; DPYS…
43		Arp2/3	ACTR3B	ARP3B_HUMAN	Generic binding protein			Prosigna		Genomic	ACTR3B variant 1; ANLN; BAG1; BIRC5 variant 1; BIRC5 variant 2; BIRC5 variant 3; BLVRA; CCNB1; CCNE1; CDC20; CDC6; CDCA1 variant 2; CDH3; CENPF; CEP55; CXXC5; EGFR variant 1; EGFR variant 2; EGFR variant 3; EGFR variant 4; ERBB2 variant 1; ERBB2 variant 2; ESR1 variant 1; ESR1 variant 2; ESR1 variant 3; ESR1 variant 4; EXO1 variant 1; FGFR4 variant 1; FGFR4 variant 2; FGFR4 variant 3; FOXA1; FOXC…
44		Arp2/3	ACTR3B	ARP3B_HUMAN	Generic binding protein			29-gene expression prostate cancer panel		Genomic; Proteomic	ACTR3B variant 1; APOC1; ATP8A1 variant 1; C10orf116; CDK1 variant 1; CDK1 variant 4; CDON; DEGS1; DPP4; F12; FEV; GATA3; GATA3 variant 1; GSTM3; HIST1H3A; HIST1H3B; HIST1H3C; HIST1H3D; HIST1H3E; HIST1H3F; HIST1H3G; HIST1H3H; HIST1H3I; HIST1H3J; HOXC4; HSPA5BP1; IGSF1 variant 1; IGSF6; INHA; INHBA; INHBB; INHBC; KIF18B variant 1; KRT15; LDHB; MAOA; MT1F; NCAPG2; OIP5; PPP3CB variant 2; QPRT; SYNM…
45		Arp2/3	ARPC1A	ARC1A_HUMAN	Generic binding protein			Actin-related protein 2/3 complex subunit 1A		Genomic; Proteomic	ARPC1A variant 1
46		Arp2/3	ARPC1B	ARC1B_HUMAN	Generic binding protein			Actin-related protein 2/3 complex subunit 1B		Genomic; Proteomic	ARPC1B
47		Arp2/3	ARPC1B	ARC1B_HUMAN	Generic binding protein			46-gene expression cancer panel		Genomic	ABCA8; ADH1B; ALDH1A1; ARPC1B; BAZ1B; C7orf24; CA4; CBX7; CCT3 variant 1; CD36 variant 3; CKAP4; CKS2; CLEC3B; COX7A1; CXCL12 variant alpha; DEFA4; DNMT1 variant 2; FAM189A2 variant 1; FBXO9 variant 1; FOXM1 variant 2; FXYD1 variant b; GABARAPL1; HMGA1 variant 1; KIAA0101 variant 1; KIF14; LTC4S; MAP3K11; MYH11 variant SM1; NME1 variant 1; PON2; POSTN; PTGDS; RAB13; RECQL variant 1; SCARB2; SELP;…
48		Arp2/3	ARPC1B	ARC1B_HUMAN	Generic binding protein			71-gene expression cancer panel		Genomic	ACSL5 variant 1; ALDH3A2 variant 1; ARPC1B; ASS1 variant 1; B2M; CASP1 variant alpha; CAST variant 6; CD74 variant 2; CLIC1; CNDP2; CTSB variant 1; CTSS variant 1; CXCL2; CYBA; CYP1B1; DBI; DDX60; DUSP5; FXYD5 variant 2; HIST1H1C; HLA-A variant 2; HLA-B; HLA-C; HLA-DMA; HLA-DPA1 variant 1; HLA-DRA; HLA-DRB1; HLA-DRB3; HLA-E; HLA-F; HLA-G; HSD17B11; HTATIP2 variant a; IFI27; IFI30; IFI35; IFI44; I…
49		Arp2/3	ARPC2	ARPC2_HUMAN	Generic binding protein			Actin related protein 2/3 complex subunit 2		Genomic; Proteomic	ARPC2 variant 1
50		Arp2/3	ARPC2	ARPC2_HUMAN	Generic binding protein			13-gene expression lung cancer panel		Genomic	AP3D1 variant 2; ARG2; ARPC2 variant 1; CLIP1 variant 1; CSNK1A1 variant 1; CSNK1A1 variant 2; HEBP2; MRPL44; MUS81; MYO1E; OPTN variant 2; SDF2; SNAP29; VEGFB
51		Arp2/3	ARPC2	ARPC2_HUMAN	Generic binding protein			788-gene expression esophageal cancer panel		Genomic	A2ML1; ABCA1; ABCC10; ABHD12 variant 1; ABHD5; ABLIM1 variant 1; ABLIM3; ACAA1; ACOT9 variant 1; ACOX1 variant 1; ACPP variant 1; ACSL1; ACTA2 variant 2; ACTN1 variant 1; ADAMTSL4 variant 1; ADAMTSL4 variant 2; ADH5; ADS1; AIM1L; AK3L1 variant 1; AKAP13 variant 1; AKAP2 variant 1; AKR1B10; AKT3 variant 1; ALDH3B2 variant 1; ALDH9A1; AMIGO2 variant 2; ANKRD22; ANKRD35; ANKRD38; ANTXR2; AQP3; ARAP2…
52		Arp2/3	ARPC2	ARPC2_HUMAN	Generic binding protein			65-gene expression hepatocellular cancer panel		Genomic	ACSL5 variant 1; ADH1B; ADH6 variant 1; ALDOA variant 1; APOC3; AQP9; ARPC2 variant 1; ARPC2 variant 2; BPHL variant 1; C1orf115; C4BPB; CDO1; CHI3L1; COBLL1; CRAT variant 1; CRYL1; CTSC variant 1; CTSC variant 2; CXCR4 variant 1; CXCR4 variant 2; CYB5A variant 1; CYP27A1; CYP2J2; CYP4F12; DDIT4; EPHX2; ETV5; F10; F3 variant 1; F5; GJB1 variant 2; GPHN variant 1; GPHN variant 2; HN1 variant 2; HN…
53		Arp2/3	ARPC2	ARPC2_HUMAN	Generic binding protein			79-gene expression breast cancer panel		Genomic	ABCC10; ACOX1 variant 1; ACTG1; AGMAT; ANKRD11; ANXA7 variant 1; ANXA7 variant 2; ARPC2 variant 1; ATF2 variant 1; ATP7A; AUTS2; BCKDK variant 1; CANX variant 1; CD72; CRK variant I; CRK variant II; CTBP2 variant 2; CTSA variant 1; CUL2 variant 3; DAB2; DAB2 variant 2; DNAJB6 variant 1; DNAJB6 variant 2; DYNC2LI1 variant 1; EHD1; ESF1 variant 1; FOLR1; FTSJ2; GABPB1 variant beta 1; HSN2; HSP90B1;…
54		Arp2/3	ARPC3	ARPC3_HUMAN	Generic binding protein			Actin-related protein 2/3 complex subunit 3		Genomic; Proteomic	ARPC3
55		Arp2/3	ARPC4	ARPC4_HUMAN	Generic binding protein			Actin-related protein 2/3 complex subunit 4		Genomic; Proteomic	ARPC4 variant 1
56		Arp2/3	ARPC4	ARPC4_HUMAN	Generic binding protein			374-gene expression breast cancer panel		Genomic	ABCD3 variant 1; ABLIM1 variant 1; ACADSB; ACSS2 variant 1; ACTB; ADAMTS1; ADM; AKAP2 variant 1; ALDH4A1; ANG; AP2A2; AP2B1 variant 1; APOD; APP variant 1; ARF1; ARPC4 variant 1; ASPM; ATAD2; AURKA variant 1; AURKB; BBC3; BCL6 variant 1; BHLHB2; BIRC5 variant 1; BLM; BRCA1 variant BRCA1a; BTG2; BUB1; C16orf61; C1S variant 1; C20orf46; CAD; CCL18; CCNA2; CCNB1; CCNB2; CCNC variant 1; CCND1; CCNE1;…
57		Arp2/3	ARPC4	ARPC4_HUMAN	Generic binding protein			46-gene expression colon cancer panel		Genomic	ARPC4 variant 1; CCL24; CIAPIN1; DLST; FN1 variant 1; FN1 variant 3; FOXO1A; GAS6; GRK6 variant B; HNT variant 1; IL17RC variant 1; IL17RC variant 2; IL17RC variant 3; IQGAP1; MBD4; MFN2; NDRG2 variant 1; NFYC variant 2; OBSL1; PARVB variant 1; PFAAP5; PLOD2 variant 1; POSTN; PRKAB1; PRMT7; PTPN11 variant 1; PTPRA variant 1; RAI14 variant 1; RBMS1 variant 1; SLC2A5 variant 1; TNFRSF10B; TNFRSF1B;…
58		Arp2/3	ARPC5	ARPC5_HUMAN	Generic binding protein			Actin-related protein 2/3 complex subunit 5		Genomic; Proteomic	ARPC5
59		Arp2/3	ARPC5	ARPC5_HUMAN	Generic binding protein			AclarusDx		Genomic	ABCB10; ABCG5; ACOT9 variant 1; ACTG1; ADAMTS16; AGRN; AKR1A1 variant 2; ALDH2; AP2B1 variant 1; APOA1; APOL1 variant 1; ARF1; ARPC5; B2M; BPTF variant 1; C13orf15; C14orf126; CALM2; CRKRS variant 1; CSDE1 variant 3; DHRS7; EEF1D variant 1; EIF4G2; ELL2; EPHB4; FAM129C variant 1; GNAS variant 1; HLA-E; HUWE1; IST1; ITPR3; JAK1; KCNIP3; LAMA1; LRP8; LTN1; MAP4K5 variant 1; MFAP5; MINK1 variant 3; …
60		Arp2/3	ARPC5	ARPC5_HUMAN	Generic binding protein			44-gene expression chronic fatigue syndrome panel		Genomic	AKAP10; ANAPC11 variant 1; APP variant 1; ARL7; ARPC5; CCCCCCCCCCCCCCCCCCCCC variant 1; CD2BP2; CD47 variant 1; CITED2; CRK variant I; CRK variant II; CXCR4 variant 2; ETS1; FNTA variant 1; GABARAPL1; GABPA variant 1; GNAS variant 1; GSN variant 1; IFNAR1; IL10RA; JAK1; KHSRP; METTL3; MRPL23; MSN; NFKB1 variant 1; NR1D2; PDCD6; PGM2; PKN1 variant 2; PRKAA1 variant 2; PRKAR1A variant 1; REPIN1 var…
61		Arp2/3	ARPC5	ARPC5_HUMAN	Generic binding protein			186-gene expression cancer panel		Genomic	ABCA1; ABHD14B variant 1; ACOT13 variant 1; AKIP1 variant 1; APLP2 variant 1; ARPC5; ATIC; ATP13A3; ATXN3; BDH2; BEX5 variant 2; C4orf32; C4orf7; C9orf64; CASP8 variant A; CCNY variant 1; CD59 variant 1; CDC123; CHPT1; CIRBP variant 1; CITED4; CLTC; CNIH4; CRNDE variant 1; CSNK2A1 variant 1; CXCL2; CYP4V2; DCAF7; DCBLD1; DHRS4; DNAJB1; DNAJC13; DNMT3A variant 1; DUSP10 variant 1; ECHDC2 variant 1…
62		Arp2/3	ARPC5	ARPC5_HUMAN	Generic binding protein			92-gene expression multiple myeloma panel		Genomic	ACVR2A; ARPC5; ATP6V0E1; ATPBD4 variant 1; BCS1L; BIRC5 variant 1; BIRC5 variant 2; BIRC5 variant 3; C11orf85; C18orf10; C1S variant 1; CDCA1 variant 2; CDH22; CENPE variant 1; CX3CR1 variant 2; CX3CR1 variant 4; DARS2; DHFR; DHRS9 variant 1; DNAJB9; DTL; DUX4L1; DYNLRB2; ESPL1; FAM49A; FANCF; FANCI variant 1; FGFR3 variant 1; FGFR3 variant 3; FTL; GABRA4; GGPS1 variant 2; GRB14; HMGB3; HMGN5; HN…
63		Beta-catenin	CTNNB1	CTNB1_HUMAN	Generic binding protein	Catenin beta-1	Exisulind	Catenin beta-1		Genomic; Proteomic	CTNNB1 variant 1; CTNNB1 variant 2; CTNNB1 variant 3
64		Beta-catenin	CTNNB1	CTNB1_HUMAN	Generic binding protein	Catenin beta-1	Exisulind	277-gene expression lung cancer panel		Genomic	ACTA2 variant 2; ACTC1; ACTG1; ADAM10; ADAM12 long variant; ADAM17; ADAM19 variant 1; ADAM8; ADCY6 variant 1; ADORA2B; ADPN; ADRBK2; AEN; ALOX15B variant d; AREG; ASAP3 variant 1; ATF2 variant 1; ATP2C2; BCAR3; BMPR2 variant 1; BPGM variant 2; CALML5; CASP1 variant alpha; CASP4 variant alpha; CAT; CCNA1 variant 1; CCNB2; CCND1; CCND2; CD3EAP; CDC42; CDH3; CENPF; CHODL variant 1; CHODL variant 2; …
65		Beta-catenin	CTNNB1	CTNB1_HUMAN	Generic binding protein	Catenin beta-1	Exisulind	6-gene expression gastric cancer panel		Genomic	CCL5; CTNNB1 variant 1; EXOSC3 variant 1; TOP2A; TRANK1
66		Beta-catenin	CTNNB1	CTNB1_HUMAN	Generic binding protein	Catenin beta-1	Exisulind	8-protein thyroid cancer panel		Proteomic	CDH1; CTNNB1 variant 1; MIB1; TG; TOP2A; TP53 variant 1; TP53 variant 3; TP53 variant 5; TP53 variant 6; TP53 variant 7; VEGFA; VEGFA variant 1; VEGFA variant 4; VEGFA variant 6; VEGFA variant 7; cvariant alpha
67		Beta-catenin	CTNNB1	CTNB1_HUMAN	Generic binding protein	Catenin beta-1	Exisulind	3-gene expression prostate cancer panel		Genomic	AXIN2; CTNNB1 variant 1; NANOG
68		Beta-catenin	CTNNB1	CTNB1_HUMAN	Generic binding protein	Catenin beta-1	Exisulind	4-protein lung cancer panel		Proteomic	CCND1; CTNNB1 variant 1; STAT3 variant 1; TITF1
69		C1 inhibitor	SERPING1	IC1_HUMAN	Generic binding protein	Plasma protease C1 inhibitor		Plasma protease C1 inhibitor		Genomic; Proteomic	SERPING1 variant 1; SERPING1 variant 2
70		C1 inhibitor	SERPING1	IC1_HUMAN	Generic binding protein	Plasma protease C1 inhibitor		82-gene expression glioma panel		Genomic	ALDH6A1; ANXA2 variant 1; ARL7; B3GAT2; C1QTNF3 variant 2; C1orf187; CRNDE variant 1; CRY2; E2F6; EIF1; FLJ22662; FMOD; FRA10AC1; GLB1 variant 1; GPHN variant 1; GPNMB variant 2; IL13RA2; LAP3; LIMS1 variant 1; LOXL3; MAPT variant 1; MCM3AP-AS1; MYOF variant 1; MYST3 variant 1; OAZ1; PGM2; PHF20L1 variant 1; PIK3R1 variant 1; PLCL2 variant 1; PLOD1; PLOD3; PRTG; PSMA1 variant 1; PSMD8; PSMD9; PTK…
71		C1 inhibitor	SERPING1	IC1_HUMAN	Generic binding protein	Plasma protease C1 inhibitor		59-gene expression lupus erythematosus panel		Genomic	ABCA1; ADAR variant 1; BST2; C1QB; DDX58; DHX58; EIF2AK2 variant 1; EPSTI1 variant 1; FTSJD2; GADD45B; GBP1; GBP2; GBP5 variant 1; HERC5; IFI27; IFI35; IFI44; IFI44L; IFI6 variant c; IFIH1; IFIT1 variant 2; IFIT2; IFIT3; IFIT5; IFITM1; IGF2BP1 variant 1; IL1RN variant 1; IRF7; ISG15; ISG20; LGALS3BP; LY6E; MT2A; MX1; MX2; NOD2; NT5C3 variant 1; NUB1; OAS1 variant 2; OAS2 69kDa variant 2; OAS2 71k…
72		C1 inhibitor	SERPING1	IC1_HUMAN	Generic binding protein	Plasma protease C1 inhibitor		442-gene expression breast cancer panel		Genomic	ACSL3 variant 1; ACSL3 variant 2; ACSS2 variant 1; ACTG2; ACTL6A variant 1; ADAMTS1; ADD3 variant 1; ADS1; ANKRD12 variant 1; APOD; APP variant 1; ARHGEF3 variant 1; AXIN2; BBC3; BCCIP variant A; BCL6 variant 1; BHLHB2; BRCA2; C; C10orf10; C10orf26; C13orf15; C16orf61; C1RL; CALCOCO1 variant 1; CAMLG; CBX1 variant 1; CCBL2 variant 1; CCCCCCCCCCCCCCCCCCCCC variant 1; CCPG1 variant 1; CCT5; CCT8; C…
73		C1 inhibitor	SERPING1	IC1_HUMAN	Generic binding protein	Plasma protease C1 inhibitor		6-gene expression kidney transplant rejection panel		Genomic	COL1A2; COL3A1; MMP7; SERPING1 variant 1; TIMP1; UMOD variant 1
74		C1 inhibitor	SERPING1	IC1_HUMAN	Generic binding protein	Plasma protease C1 inhibitor		11-gene expression Sjogren's syndrome panel		Genomic	IFI27; IFI44L; IFIT1 variant 2; IFIT2; IFITM1; LY6E; MX1; SENP1; SERPING1 variant 1; SERPING1 variant 2; TNFSF13B; XAF1 variant 1
75		CDC42	CDC42	CDC42_HUMAN	RAS - superfamily	Cell division control protein 42 homolog		Cell division control protein 42 homolog		Genomic; Proteomic	CDC42
76		CDC42	CDC42	CDC42_HUMAN	RAS - superfamily	Cell division control protein 42 homolog		277-gene expression lung cancer panel		Genomic	ACTA2 variant 2; ACTC1; ACTG1; ADAM10; ADAM12 long variant; ADAM17; ADAM19 variant 1; ADAM8; ADCY6 variant 1; ADORA2B; ADPN; ADRBK2; AEN; ALOX15B variant d; AREG; ASAP3 variant 1; ATF2 variant 1; ATP2C2; BCAR3; BMPR2 variant 1; BPGM variant 2; CALML5; CASP1 variant alpha; CASP4 variant alpha; CAT; CCNA1 variant 1; CCNB2; CCND1; CCND2; CD3EAP; CDC42; CDH3; CENPF; CHODL variant 1; CHODL variant 2; …
77		CDC42	CDC42	CDC42_HUMAN	RAS - superfamily	Cell division control protein 42 homolog		160-gene expression lung cancer panel		Genomic	A2M; AKAP13 variant 1; ALDH18A1 variant 1; ARHGDIB; ARHGEF1 variant 1; ATXN1 variant 1; BCAM variant 1; BPTF variant 1; BPTF variant 2; BUB3 variant 1; CARD4; CAST variant 6; CD47 variant 1; CDC42; CDC42BPA variant B; CELF1 variant 1; CFLAR; CFLAR variant 3; CHD9; CKS1B; CKS2; CLASRP; CLEC16A variant 2; COX7A2L; CYLD variant 1; DAD1; DGKA variant 1; DUSP6 variant 1; ECHDC2 variant 1; ECM1 variant…
78		CRK	CRK	CRK_HUMAN	Generic binding protein	Adapter molecule crk		Proto-oncogene C-crk		Genomic; Proteomic	CRK variant I; CRK variant II
79		CRK	CRK	CRK_HUMAN	Generic binding protein	Adapter molecule crk		44-gene expression chronic fatigue syndrome panel		Genomic	AKAP10; ANAPC11 variant 1; APP variant 1; ARL7; ARPC5; CCCCCCCCCCCCCCCCCCCCC variant 1; CD2BP2; CD47 variant 1; CITED2; CRK variant I; CRK variant II; CXCR4 variant 2; ETS1; FNTA variant 1; GABARAPL1; GABPA variant 1; GNAS variant 1; GSN variant 1; IFNAR1; IL10RA; JAK1; KHSRP; METTL3; MRPL23; MSN; NFKB1 variant 1; NR1D2; PDCD6; PGM2; PKN1 variant 2; PRKAA1 variant 2; PRKAR1A variant 1; REPIN1 var…
80		CRK	CRK	CRK_HUMAN	Generic binding protein	Adapter molecule crk		79-gene expression breast cancer panel		Genomic	ABCC10; ACOX1 variant 1; ACTG1; AGMAT; ANKRD11; ANXA7 variant 1; ANXA7 variant 2; ARPC2 variant 1; ATF2 variant 1; ATP7A; AUTS2; BCKDK variant 1; CANX variant 1; CD72; CRK variant I; CRK variant II; CTBP2 variant 2; CTSA variant 1; CUL2 variant 3; DAB2; DAB2 variant 2; DNAJB6 variant 1; DNAJB6 variant 2; DYNC2LI1 variant 1; EHD1; ESF1 variant 1; FOLR1; FTSJ2; GABPB1 variant beta 1; HSN2; HSP90B1;…
81		Casein kinase II, alpha chains	CSNK2A1	CSK21_HUMAN	Protein kinase			Casein kinase II subunit alpha		Genomic; Proteomic	CSNK2A1 variant 1
82		Casein kinase II, alpha chains	CSNK2A1	CSK21_HUMAN	Protein kinase			186-gene expression cancer panel		Genomic	ABCA1; ABHD14B variant 1; ACOT13 variant 1; AKIP1 variant 1; APLP2 variant 1; ARPC5; ATIC; ATP13A3; ATXN3; BDH2; BEX5 variant 2; C4orf32; C4orf7; C9orf64; CASP8 variant A; CCNY variant 1; CD59 variant 1; CDC123; CHPT1; CIRBP variant 1; CITED4; CLTC; CNIH4; CRNDE variant 1; CSNK2A1 variant 1; CXCL2; CYP4V2; DCAF7; DCBLD1; DHRS4; DNAJB1; DNAJC13; DNMT3A variant 1; DUSP10 variant 1; ECHDC2 variant 1…
83		Casein kinase II, alpha chains	CSNK2A2	CSK22_HUMAN	Protein kinase			Casein kinase II subunit alpha'		Genomic; Proteomic	CSNK2A2
84		Casein kinase II, beta chain (Phosvitin)	CSNK2B	CSK2B_HUMAN	Generic binding protein	Casein kinase II subunit beta		Casein kinase II subunit beta		Genomic; Proteomic	CSNK2B
85	CAV1	Caveolin-1	CAV1	CAV1_HUMAN	Generic binding protein	Caveolin-1		Caveolin 1		Genomic; Proteomic	CAV1 variant 1	-0.769646	0.00685
86	CAV1	Caveolin-1	CAV1	CAV1_HUMAN	Generic binding protein	Caveolin-1		367-gene expression 1-microRNA breast cancer panel		Genomic	ABCA3; ABCC4 variant 1; ACSL3 variant 1; ACSL3 variant 2; ACTA2 variant 2; ACTG2; ACVR1; ADAM8; ADAMTS12; ADORA2A; ADRBK2; AGPAT2 variant 1; AIFM2 variant 2; AIM2; AKAP2 variant 1; ANKRD22; ANO1; ANXA7 variant 1; AOC3; APOE; AQP1 variant 1; BGN; BIRC3; BOC; BTN3A1 variant 1; BTN3A3 variant 2; BUB3 variant 1; C12orf11; C1RL; C1S variant 1; C1orf116 variant 1; CADM1 variant 1; CALD1; CAPN2; CAPN5; …	-0.769646	0.00685
87	CAV1	Caveolin-1	CAV1	CAV1_HUMAN	Generic binding protein	Caveolin-1		104-gene expression cancer panel		Genomic	ABAT variant 1; ACTA2 variant 2; ACTR3; AMH; AMIGO2 variant 2; ANG; ANK2 variant 1; BHLHE41; C1QTNF7; C7orf24; CALR; CAV1 variant 1; CELF2 variant 2; CFH; CKS2; COL6A2 variant 2C2; CXCL1; CXCL2; CYLD variant 1; DCN; DHCR24; DKK3 variant 1; DPYSL2; DSTvariant 1eA; EDNRB; EFEMP1 variant 1; EFEMP1 variant 2; EGR1; FABP5; FBLN1 variant D; GALNTL2; GAPD; GSN variant 1; GSTM5; GlnA4; H3F3A; H3F3B; HBA1…	-0.769646	0.00685
88	CAV1	Caveolin-1	CAV1	CAV1_HUMAN	Generic binding protein	Caveolin-1		45-gene expression lung cancer panel		Genomic	ALDH3A1; BMPR1A; CALM1 variant 1; CALM2; CALM3; CAV1 variant 1; CD44 variant 1; CFLAR; CHD1L; DDX3X; E2F4; ELK3; GULP1; HEATR3; IGFBP7; INHBA; ITGA3 variant a; JRKL; KCTD12; LAMA4; MET variant 2; MICAL2; MYO10; NEBL variant 1; OGT variant1; PDLIM7 variant 1; PPFIBP1 variant 1; PPP2R1B variant 1; PRKAB1; PRKD3; PSG3; QSOX1 variant 1; RCC1 variant a; RTEL1 variant 2; SEMA3A; SLC37A4; SORBS2 variant…	-0.769646	0.00685
89	CAV1	Caveolin-1	CAV1	CAV1_HUMAN	Generic binding protein	Caveolin-1		114-gene expression prostate cancer panel		Genomic	ACTC1; AHNAK2; AP1S2; BCHE; BDNF variant 3; BDNF variant 4; BIN1 variant 8; CADM3 variant 1; CAV1 variant 1; CDC14B variant 2; CDKN1C; CDKN2C variant 1; COL4A2; CRTAC1; CSPG4; DAAM2; DBN1 variant a; DMPK variant 2; DNAJC15; DPYSL3; DYSF; EFEMP1 variant 1; EFEMP1 variant 2; ENAH variant 1; ENAH variant 2; ENO2; EPM2A; FAM131B variant 1; FEZ1; FLNC; FREQ; GABARAPL1; GPM6B variant 1; HDGFRP3; HNRNPD…	-0.769646	0.00685
90	CAV1	Caveolin-1	CAV1	CAV1_HUMAN	Generic binding protein	Caveolin-1		7-protein nasopharyngeal cancer panel		Proteomic	BIRC5 variant 1; BIRC5 variant 3; BSG variant 1; CAV1 variant 1; MMP11; PDLIM7 variant 1; RPS6KB1; SPARC	-0.769646	0.00685
91	CAV1	Caveolin-1	CAV1	CAV1_HUMAN	Generic binding protein	Caveolin-1		32-protein 2-biochemical psychiatric disorder panel		Biochemical; Proteomic	A2M; ABAT variant 1; ACPP variant 1; ACTA2 variant 2; ACTR3; AMH; AMIGO2 variant 2; ANG; ANGPT2 variant 1; ANK2 variant 1; BDNF variant 1; BDNF variant 3; BDNF variant 4; BHLHE41; BMP6; BTC; C1QTNF7; C7orf24; CALR; CAV1 variant 1; CCL26; CCL5; CD40LG; CEACAM5 variant 1; CELF2 variant 2; CFH; CGA; CKS2; COL6A2 variant 2C2; CSF2; CTGF; CXCL1; CXCL2; CYLD variant 1; DCN; DHCR24; DKK3 variant 1; DPYS…	-0.769646	0.00685
92	CAV1	Caveolin-1	CAV1	CAV1_HUMAN	Generic binding protein	Caveolin-1		788-gene expression esophageal cancer panel		Genomic	A2ML1; ABCA1; ABCC10; ABHD12 variant 1; ABHD5; ABLIM1 variant 1; ABLIM3; ACAA1; ACOT9 variant 1; ACOX1 variant 1; ACPP variant 1; ACSL1; ACTA2 variant 2; ACTN1 variant 1; ADAMTSL4 variant 1; ADAMTSL4 variant 2; ADH5; ADS1; AIM1L; AK3L1 variant 1; AKAP13 variant 1; AKAP2 variant 1; AKR1B10; AKT3 variant 1; ALDH3B2 variant 1; ALDH9A1; AMIGO2 variant 2; ANKRD22; ANKRD35; ANKRD38; ANTXR2; AQP3; ARAP2…	-0.769646	0.00685
93	CAV1	Caveolin-1	CAV1	CAV1_HUMAN	Generic binding protein	Caveolin-1		74-gene expression breast cancer panel		Genomic	ADIPOQ variant 1; ADIPOQ variant 2; AEBP1; ANKRD38; APC variant 2; APC variant 3; ASPN variant 1; ASPN variant 2; ATP2A2 variant 2; BNC2; C7; CASP8 variant A; CASP8 variant B; CASP8 variant C; CASP8 variant F; CASP8 variant G; CAV1 variant 1; CAV1 variant 2; CCL5; CD74 variant 2; CDH11 variant 1; CILP; CITED4; COL10A1; COL11A1 variant A; COL17A1 long variant; COL1A2; COL3A1; COL5A1; COL5A2; COL6A…	-0.769646	0.00685
94	CAV1	Caveolin-1	CAV1	CAV1_HUMAN	Generic binding protein	Caveolin-1		12-gene polymorphism atrial fibrillation panel		Genomic	C9orf3 variant 1; CAV1 variant 1; CAV1 variant 2; HCN4; KCNN2; KCNN3 variant 1; KCNN3 variant 3; PITX2 variant 1; PITX2 variant 2; PITX2 variant 3; PRRX1 variant 1b; SYNE2 variant 1; SYNE2 variant 5; SYNPO2L variant 1; ZFHX3 variant A; ZFHX3 variant B	-0.769646	0.00685
95	CAV1	Caveolin-1	CAV1	CAV1_HUMAN	Generic binding protein	Caveolin-1		12-gene polymorphism ischemic stroke panel		Genomic	C9orf3 variant 1; CAV1 variant 1; CAV1 variant 2; GDF6; HCN4; KCNN2; PITX2 variant 1; PITX2 variant 2; PITX2 variant 3; PRRX1 variant 1b; SYNE2 variant 1; SYNE2 variant 5; SYNPO2L variant 1; ZFHX3 variant A; ZFHX3 variant B; w	-0.769646	0.00685
96		Cofilin	CFL1	COF1_HUMAN	Generic binding protein			Cofilin-1		Genomic; Proteomic	CFL1
97		Cofilin	CFL2	COF2_HUMAN	Generic binding protein			Cofilin-2		Genomic; Proteomic	CFL2
98		Cofilin	CFL2	COF2_HUMAN	Generic binding protein			158-gene expression breast cancer panel		Genomic	ABCD4 variant 1; ADD3 variant 1; ADD3 variant 3; AFP; AFTPH variant 1; ALAS2 variant 1; ANPEP; ARHGAP19 variant 1; ARIH2; ASAP2 variant 1; ATOH8; ATP8B2 variant 1; AXIN2; BIN3; BMP4; BMP4 variant 2; BMP4 variant 3; C11orf57 variant 2; C12orf29; C14orf49; C7orf25 variant 1; CASP6 variant alpha; CD3D variant 1; CD69; CDON; CFL2; CLSTN3; COL8A1 variant 1; COLEC12 variant 1; COMP; CRMP1 variant 1; CT…
99		Collagen I	COL1A1	CO1A1_HUMAN	Generic binding protein		Alagebrium	Collagen alpha 1(I) chain		Genomic	COL1A1
100		Collagen I	COL1A1	CO1A1_HUMAN	Generic binding protein		Alagebrium	Collagen type I trimeric cross-linked peptide		Proteomic	COL1A1
101		Collagen I	COL1A1	CO1A1_HUMAN	Generic binding protein		Alagebrium	Collagen type I		Genomic; Proteomic	COL1A1; COL1A2
102		Collagen I	COL1A1	CO1A1_HUMAN	Generic binding protein		Alagebrium	C-telopeptide fragments of type I collagen		Proteomic	COL1A1
103		Collagen I	COL1A1	CO1A1_HUMAN	Generic binding protein		Alagebrium	11-gene expression renal panel		Genomic	COL1A1; EGR1; ELF3 variant 1; HBEGF; IER3; MAFF variant 1; MCL1 variant 1; SAMD4A variant 1; SERPINE1 variant 1; STEAP1; TYMS
104		Collagen I	COL1A1	CO1A1_HUMAN	Generic binding protein		Alagebrium	50-protein pre-eclampsia panel		Proteomic	COL1A1; COL1A2; COL3A1; COL9A3; RBP4; UMOD variant 1; fFGA variant alpha
105		Collagen I	COL1A1	CO1A1_HUMAN	Generic binding protein		Alagebrium	9-protein kidney transplant rejection panel		Proteomic	COL18A1 variant 1; COL1A1; COL1A2; COL3A1; COL4A4; COL4A5 variant 1; COL7A1; UMOD variant 1; l
106		Collagen I	COL1A1	CO1A1_HUMAN	Generic binding protein		Alagebrium	99-gene expression breast cancer panel		Genomic	ADD3 variant 1; AMIGO2 variant 2; AREG; ATP7B variant 1; BLNK; C; CDC42EP3; CHN2 variant 2; COL1A1; CSRP3 variant 1; CTSD; DKK1; DLC1 variant 1; DOCK11; EPHA4; ERBB4 variant JM-a/CVT-2; FABP5; FAM46C; FGFR2 variant 1; FN1 variant 1; FN1 variant 3; FREM2; GALNT12; GRB10 variant 1; GREB1 variant a; GULP1; HEY2; HPGD, transcript variant 1; HSD17B1; IFI6 variant c; IGFBP4; IGFBP5; IKZF2 variant 1; IN…
107		Collagen I	COL1A1	CO1A1_HUMAN	Generic binding protein		Alagebrium	786-gene expression cancer panel		Genomic	ABHD2 variant 1; ACSL5 variant 1; ADAM12 long variant; ADAMTS1; ADAMTS14 variant 1; ADAMTS2 variant 1; ADAMTS6; ADAMTS9; ADAMTSL2; AEBP1; AGTRL1; AHR; AK3L1 variant 1; AKAP12 variant 1; AKR1C1; AKR1C2 variant 1; ALDH1A1; ALDH1L2; AMPH variant 1; ANGPTL2; ANK3 variant 1; ANPEP; ANTXR1; APCDD1; APOD; AQP1 variant 1; ARHGAP25 variant 1; ARHGAP6 variant 1; ARL7; ASNS variant 1; ASS1 variant 1; ATF5 v…
108		Collagen I	COL1A1	CO1A1_HUMAN	Generic binding protein		Alagebrium	61-gene expression breast cancer panel		Genomic	ABTB2; ALOX5AP variant 1; ALOX5AP variant 2; AMIGO2 variant 2; ANG; ANGEL2; ARHGEF40; ATL2 variant 1; BET1L variant 2; BMPR1A; BMPR2 variant 1; C18orf25 variant 1; CD1E variant 1; CD28; CDK17 variant 1; CDKN1A variant 2; CDKN2B variant 1; COL1A1; CTGF; DDIT4; DOPEY1 variant 1; EDN1 variant 1; EDN1 variant 2; ETS2; FAM162A; FAT4; FNDC3B; ID4; INHBA; JUN; KDM6B; LARP6 variant 1; LEMD3; LMCD1; LTBP1…
109		Collagen I	COL1A2	CO1A2_HUMAN	Generic binding protein		Alagebrium	Collagen alpha 2(I) chain		Genomic; Proteomic	COL1A2
110		Collagen I	COL1A2	CO1A2_HUMAN	Generic binding protein		Alagebrium	Collagen type I		Genomic; Proteomic	COL1A1; COL1A2
111		Collagen I	COL1A2	CO1A2_HUMAN	Generic binding protein		Alagebrium	374-gene expression breast cancer panel		Genomic	ABCD3 variant 1; ABLIM1 variant 1; ACADSB; ACSS2 variant 1; ACTB; ADAMTS1; ADM; AKAP2 variant 1; ALDH4A1; ANG; AP2A2; AP2B1 variant 1; APOD; APP variant 1; ARF1; ARPC4 variant 1; ASPM; ATAD2; AURKA variant 1; AURKB; BBC3; BCL6 variant 1; BHLHB2; BIRC5 variant 1; BLM; BRCA1 variant BRCA1a; BTG2; BUB1; C16orf61; C1S variant 1; C20orf46; CAD; CCL18; CCNA2; CCNB1; CCNB2; CCNC variant 1; CCND1; CCNE1;…
112		Collagen I	COL1A2	CO1A2_HUMAN	Generic binding protein		Alagebrium	30-gene expression kidney transplant rejection panel		Genomic	ADAMTS1; AFM; C3; COL1A2; COL3A1; COL4A1; CTHRC1; CXCL2; CXCL6; CYR61; FGG variant a; HAVCR1 variant 1; HS3ST1; ITGB3; ITGB6; LCN2; LTF variant 1; MMP7; NFKBIZ variant 1; NNMT; OSMR variant 1; PLK2; SERPINA3; SLC34A2; SLPI; SOCS3; TFPI2; TMEM49; VCAN variant 1
113		Collagen I	COL1A2	CO1A2_HUMAN	Generic binding protein		Alagebrium	50-protein pre-eclampsia panel		Proteomic	COL1A1; COL1A2; COL3A1; COL9A3; RBP4; UMOD variant 1; fFGA variant alpha
114		Collagen I	COL1A2	CO1A2_HUMAN	Generic binding protein		Alagebrium	6-gene expression kidney transplant rejection panel		Genomic	COL1A2; COL3A1; MMP7; SERPING1 variant 1; TIMP1; UMOD variant 1
115		Collagen I	COL1A2	CO1A2_HUMAN	Generic binding protein		Alagebrium	9-protein kidney transplant rejection panel		Proteomic	COL18A1 variant 1; COL1A1; COL1A2; COL3A1; COL4A4; COL4A5 variant 1; COL7A1; UMOD variant 1; l
116		Collagen I	COL1A2	CO1A2_HUMAN	Generic binding protein		Alagebrium	786-gene expression cancer panel		Genomic	ABHD2 variant 1; ACSL5 variant 1; ADAM12 long variant; ADAMTS1; ADAMTS14 variant 1; ADAMTS2 variant 1; ADAMTS6; ADAMTS9; ADAMTSL2; AEBP1; AGTRL1; AHR; AK3L1 variant 1; AKAP12 variant 1; AKR1C1; AKR1C2 variant 1; ALDH1A1; ALDH1L2; AMPH variant 1; ANGPTL2; ANK3 variant 1; ANPEP; ANTXR1; APCDD1; APOD; AQP1 variant 1; ARHGAP25 variant 1; ARHGAP6 variant 1; ARL7; ASNS variant 1; ASS1 variant 1; ATF5 v…
117		Collagen I	COL1A2	CO1A2_HUMAN	Generic binding protein		Alagebrium	788-gene expression esophageal cancer panel		Genomic	A2ML1; ABCA1; ABCC10; ABHD12 variant 1; ABHD5; ABLIM1 variant 1; ABLIM3; ACAA1; ACOT9 variant 1; ACOX1 variant 1; ACPP variant 1; ACSL1; ACTA2 variant 2; ACTN1 variant 1; ADAMTSL4 variant 1; ADAMTSL4 variant 2; ADH5; ADS1; AIM1L; AK3L1 variant 1; AKAP13 variant 1; AKAP2 variant 1; AKR1B10; AKT3 variant 1; ALDH3B2 variant 1; ALDH9A1; AMIGO2 variant 2; ANKRD22; ANKRD35; ANKRD38; ANTXR2; AQP3; ARAP2…
118		Collagen I	COL1A2	CO1A2_HUMAN	Generic binding protein		Alagebrium	50-gene expression breast cancer panel		Genomic	ADAM12 long variant; AEBP1; ANGPTL2; APC variant 3; ASPN variant 1; C1QTNF3 variant 2; C1R; CALD1; CDH11 variant 1; COL10A1; COL1A2; COL3A1; COL5A2; COL6A1; COL6A3; COPZ2; CTSK; DACT1 variant 1; DCN; DPYSL3; ECM2 variant 1; FBLN1 variant D; FBN1; GAS1; HTRA1; ITGBL1; LOXL1; LRP1; LRRC17 variant 1; MFAP2 variant 1; MMP11; MMP14; MMP2 variant 1; MXRA8; NDN; OLFML2B; PCOLCE; PDGFRB; PDGFRL; PLAU var…
119		Collagen I	COL1A2	CO1A2_HUMAN	Generic binding protein		Alagebrium	74-gene expression breast cancer panel		Genomic	ADIPOQ variant 1; ADIPOQ variant 2; AEBP1; ANKRD38; APC variant 2; APC variant 3; ASPN variant 1; ASPN variant 2; ATP2A2 variant 2; BNC2; C7; CASP8 variant A; CASP8 variant B; CASP8 variant C; CASP8 variant F; CASP8 variant G; CAV1 variant 1; CAV1 variant 2; CCL5; CD74 variant 2; CDH11 variant 1; CILP; CITED4; COL10A1; COL11A1 variant A; COL17A1 long variant; COL1A2; COL3A1; COL5A1; COL5A2; COL6A…
120		Collagen I	COL1A2	CO1A2_HUMAN	Generic binding protein		Alagebrium	EoE diagnostic panel		Genomic	ACPP variant 1; ACTG2; ALOX12; ALOX15; ANO1; APOBEC3A; ARG1; CA2; CCL26; CCL8; CCR3 variant 1; CD200R1 variant 1; CDA; CDH20; CDH26 variant a; CFB; CFI; CHL1; CHL1 variant 2; CITED2; CLC; CLDN10 variant a; CLDN10 variant b; CMA1; COL1A2; COL8A2; CPA3; CRISP2 variant 1; CRISP3; CRYM variant 1; CTNNAL1; CTSC variant 1; CTSC variant 2; CXCL1; CXCL6; DSG1; EML1 variant 1; EML1 variant 2; ENDOU varian…
121		Collagen IV	COL4A1	CO4A1_HUMAN	Generic binding protein			Collagen alpha 1(IV) chain		Genomic	COL4A1
122		Collagen IV	COL4A1	CO4A1_HUMAN	Generic binding protein			30-gene expression kidney transplant rejection panel		Genomic	ADAMTS1; AFM; C3; COL1A2; COL3A1; COL4A1; CTHRC1; CXCL2; CXCL6; CYR61; FGG variant a; HAVCR1 variant 1; HS3ST1; ITGB3; ITGB6; LCN2; LTF variant 1; MMP7; NFKBIZ variant 1; NNMT; OSMR variant 1; PLK2; SERPINA3; SLC34A2; SLPI; SOCS3; TFPI2; TMEM49; VCAN variant 1
123		Collagen IV	COL4A1	CO4A1_HUMAN	Generic binding protein			20-gene expression cancer panel		Genomic	ANGPTL4 variant 1; BHLHB2; COL4A1; COL4A2; CTGF; ETS2; FNDC3B; HMOX1; JAG1; JUN; RBMS1 variant 1; SERPINE1 variant 1; SMTN variant 1; SMURF1 variant 1; SPSB1; TNFRSF12A; VEGFA; VEGFA variant 1; VEGFA variant 4; VEGFA variant 6; VEGFA variant 7; YIPF5
124		Collagen IV	COL4A1	CO4A1_HUMAN	Generic binding protein			4-gene expression mouth cancer panel		Genomic	COL4A1; MMP1 variant 1; P4HA2; THBS2
125		Collagen IV	COL4A1	CO4A1_HUMAN	Generic binding protein			788-gene expression esophageal cancer panel		Genomic	A2ML1; ABCA1; ABCC10; ABHD12 variant 1; ABHD5; ABLIM1 variant 1; ABLIM3; ACAA1; ACOT9 variant 1; ACOX1 variant 1; ACPP variant 1; ACSL1; ACTA2 variant 2; ACTN1 variant 1; ADAMTSL4 variant 1; ADAMTSL4 variant 2; ADH5; ADS1; AIM1L; AK3L1 variant 1; AKAP13 variant 1; AKAP2 variant 1; AKR1B10; AKT3 variant 1; ALDH3B2 variant 1; ALDH9A1; AMIGO2 variant 2; ANKRD22; ANKRD35; ANKRD38; ANTXR2; AQP3; ARAP2…
126		Collagen IV	COL4A1	CO4A1_HUMAN	Generic binding protein			12-gene expression bladder cancer panel		Genomic	BIRC5 variant 1; BIRC5 variant 3; CDC25B variant 1; COL18A1 variant 1; COL18A1 variant 2; COL4A1; COL4A3BP variant 1; FABP4; KPNA2; MBNL2 variant 1; MSN; NEK1; SKAP2; UBE2C variant 1
127		Collagen IV	COL4A1	CO4A1_HUMAN	Generic binding protein			19-gene expression rheumatoid arthritis panel		Genomic	ABCC3 variant 1; ABCC3 variant 2; ARHGEF1 variant 1; CACNB2 variant 1; CACNB2 variant 2; CACNB2 variant 4; CACNB2 variant 5; CACNB2 variant 6; CACNB2 variant 8; CACNB2 variant 9; COL4A1; EHD1; EIF3B variant 1; EIF3B variant 2; F2RL1; FHL3 variant 1; GADD45A; KDSR; KMT2A variant 1; KMT2A variant 2; LTBR; LTBR variant 2; PPP1R12B variant 1; PPP1R12B variant 3; PRMT2 variant 1; RPIA; SKIL; SPRY2; TF…
128		Collagen IV	COL4A1	CO4A1_HUMAN	Generic binding protein			186-gene expression cirrhosis panel		Genomic	AARS; ABLIM1 variant 1; ACOT2; ACSM3 variant 1; ACTR2 variant 1; ACTR2 variant 2; ADD3 variant 1; ADH5; ADH6 variant 1; ADRA2B; AEBP1; AKAP13 variant 1; AKR1A1 variant 2; AKR1C1; AKR1D1 variant 1; ALAS1; ALDH9A1; ANKRD46 variant 1; ANXA1; ANXA3; AOX1; AR variant 1; AR variant 2; ARF4; ART1; ATP2C1 variant 1; ATP4B; ATP5D variant 1; ATP6AP2; BAIAP2 variant 1; C4BPB; C5; C8B; CALCR variant 2; CCDC6…
129		Collagen IV	COL4A2	CO4A2_HUMAN	Generic binding protein			MammaPrint		Genomic	AKAP2 variant 1; ALDH4A1; AP2B1 variant 1; BBC3; C16orf61; C20orf46; CCNE2; CDC42BPA variant B; CDCA7 variant 1; CENPA; COL4A2; DCK; DHX58; DIAPH3 variant a; DTL; EBF4; ECT2; EGLN1; ESM1 variant 1; EXT1; FGF18 variant 1; FLT1; GMPS; GNAZ; GPR126 variant b1; GPR180; GSTM3; HRASLS; IGFBP5; JHDM1D; LPCAT1; MCM6; MELK; MMP9; MS4A7 variant 1; MTDH; NDC80; NMU; NUSAP1; ORC6L; OXCT1; PECI variant 1; PIT…
130		Collagen IV	COL4A2	CO4A2_HUMAN	Generic binding protein			Collagen alpha-2(IV) chain		Genomic; Proteomic	COL4A2
131		Collagen IV	COL4A2	CO4A2_HUMAN	Generic binding protein			20-gene expression cancer panel		Genomic	ANGPTL4 variant 1; BHLHB2; COL4A1; COL4A2; CTGF; ETS2; FNDC3B; HMOX1; JAG1; JUN; RBMS1 variant 1; SERPINE1 variant 1; SMTN variant 1; SMURF1 variant 1; SPSB1; TNFRSF12A; VEGFA; VEGFA variant 1; VEGFA variant 4; VEGFA variant 6; VEGFA variant 7; YIPF5
132		Collagen IV	COL4A2	CO4A2_HUMAN	Generic binding protein			114-gene expression prostate cancer panel		Genomic	ACTC1; AHNAK2; AP1S2; BCHE; BDNF variant 3; BDNF variant 4; BIN1 variant 8; CADM3 variant 1; CAV1 variant 1; CDC14B variant 2; CDKN1C; CDKN2C variant 1; COL4A2; CRTAC1; CSPG4; DAAM2; DBN1 variant a; DMPK variant 2; DNAJC15; DPYSL3; DYSF; EFEMP1 variant 1; EFEMP1 variant 2; ENAH variant 1; ENAH variant 2; ENO2; EPM2A; FAM131B variant 1; FEZ1; FLNC; FREQ; GABARAPL1; GPM6B variant 1; HDGFRP3; HNRNPD…
133		Collagen IV	COL4A2	CO4A2_HUMAN	Generic binding protein			788-gene expression esophageal cancer panel		Genomic	A2ML1; ABCA1; ABCC10; ABHD12 variant 1; ABHD5; ABLIM1 variant 1; ABLIM3; ACAA1; ACOT9 variant 1; ACOX1 variant 1; ACPP variant 1; ACSL1; ACTA2 variant 2; ACTN1 variant 1; ADAMTSL4 variant 1; ADAMTSL4 variant 2; ADH5; ADS1; AIM1L; AK3L1 variant 1; AKAP13 variant 1; AKAP2 variant 1; AKR1B10; AKT3 variant 1; ALDH3B2 variant 1; ALDH9A1; AMIGO2 variant 2; ANKRD22; ANKRD35; ANKRD38; ANTXR2; AQP3; ARAP2…
134		Collagen IV	COL4A3	CO4A3_HUMAN	Generic binding protein			Collagen alpha-3(IV) chain		Genomic; Proteomic	l
135		Collagen IV	COL4A3	CO4A3_HUMAN	Generic binding protein			9-protein kidney transplant rejection panel		Proteomic	COL18A1 variant 1; COL1A1; COL1A2; COL3A1; COL4A4; COL4A5 variant 1; COL7A1; UMOD variant 1; l
136		Collagen IV	COL4A3	CO4A3_HUMAN	Generic binding protein			12-gene expression lung cancer panel		Genomic	ATP8A1 variant 1; AURKA variant 1; AURKA variant 2; C1orf116 variant 1; DOCK9 variant 1; DOCK9 variant 2; ESRRBL1; HOPX variant 1; HOPX variant 5; HSD17B6; MBIP variant 1; NKX2-1 variant 1; RRM2 variant 2; TITF1; TTC37; l
137		Collagen IV	COL4A4	CO4A4_HUMAN	Generic binding protein			Collagen alpha-4(IV) chain		Genomic; Proteomic	COL4A4
138		Collagen IV	COL4A4	CO4A4_HUMAN	Generic binding protein			9-protein kidney transplant rejection panel		Proteomic	COL18A1 variant 1; COL1A1; COL1A2; COL3A1; COL4A4; COL4A5 variant 1; COL7A1; UMOD variant 1; l
139		Collagen IV	COL4A5	CO4A5_HUMAN	Generic binding protein			Collagen alpha-5(IV) chain		Genomic; Proteomic	COL4A5 variant 1
140		Collagen IV	COL4A5	CO4A5_HUMAN	Generic binding protein			160-gene expression liver cancer panel		Genomic	ABL2; ADD2 variant 1; AK3L1 variant 1; AKR1C4; ALDH3B1 variant 1; ALDH3B2 variant 1; ANKRD1; AP1S1; ASPH variant 1; ATF2 variant 1; BASP1; CALCOCO2; CCR3 variant 1; CD247 variant 1; CD37 variant 1; CDH13; CDS1; CENPE variant 1; CENTD3; CES1 variant 1; CHEK1 variant 3; CHEK2 variant 1; CHGB; COL4A5 variant 1; CRIP1; CRISPLD2; CSF3R variant 1; CTRB1; CYTH3; DNAJC9; DTYMK; EFTUD1 variant 1; EMD; ENO…
141		Collagen IV	COL4A5	CO4A5_HUMAN	Generic binding protein			9-protein kidney transplant rejection panel		Proteomic	COL18A1 variant 1; COL1A1; COL1A2; COL3A1; COL4A4; COL4A5 variant 1; COL7A1; UMOD variant 1; l
142		Collagen IV	COL4A5	CO4A5_HUMAN	Generic binding protein			786-gene expression cancer panel		Genomic	ABHD2 variant 1; ACSL5 variant 1; ADAM12 long variant; ADAMTS1; ADAMTS14 variant 1; ADAMTS2 variant 1; ADAMTS6; ADAMTS9; ADAMTSL2; AEBP1; AGTRL1; AHR; AK3L1 variant 1; AKAP12 variant 1; AKR1C1; AKR1C2 variant 1; ALDH1A1; ALDH1L2; AMPH variant 1; ANGPTL2; ANK3 variant 1; ANPEP; ANTXR1; APCDD1; APOD; AQP1 variant 1; ARHGAP25 variant 1; ARHGAP6 variant 1; ARL7; ASNS variant 1; ASS1 variant 1; ATF5 v…
143		Collagen IV	COL4A5	CO4A5_HUMAN	Generic binding protein			99-gene expression head and neck cancer panel		Genomic	ADORA2B; AK3L1 variant 1; ALDOA variant 1; ANGPTL4 variant 1; ANKRD37; ANLN; BCAR1; BNIP3; C14orf156; C16orf74; C20orf20; CA12 variant 1; CA9; COL4A5 variant 1; CORO1C; DPM2; ECE2; GAPD; GSS; HIG2; HOMER1; IGF2BP2 variant 1; IL8; KCTD11; KRT17; LDHA; LDLR variant 1; MIF; MNAT1; MRPL14; MRPS17; MTX1 variant 1; NDRG1 variant 2; NDUFA4L2; NME1 variant 1; P4HA1; PAWR; PFKFB4; PGAM1; PGF variant 1; PG…
144		Collagen IV	COL4A6	CO4A6_HUMAN	Generic binding protein			Collagen alpha-6(IV) chain		Genomic; Proteomic	COL4A6 variant A
145		Collagen IV	COL4A6	CO4A6_HUMAN	Generic binding protein			146-gene expression germ cell cancer panel		Genomic	AGER variant 1; AGR2; APOA1; APOA2; AURKA variant 1; BMP2; C1R; C1S variant 1; C5; CCKBR; CCNB1; CDC20; CDCA1 variant 2; CDH2; CEBPD; CENPA; CGA; CGB; CHGA; CHGB; CHST13; CKS2; CLDN6; CLIC6; COCH; COL14A1; COL4A6 variant A; CST1; CTSL2; CYP26A1 variant 1; DCN; DLG7; DNMT3B variant 1; DNMT3B variant 2; DPPA3; DPPA4; EGR1; EHF; EHHADH variant 1; ELN variant 1; EMP1; EOMES; EPS8; ERBB4 variant JM-a/…
146		Collagen IV	COL4A6	CO4A6_HUMAN	Generic binding protein			18-gene expression endometrial cancer panel		Genomic	ALDH1A2 variant 1; ANGPTL4 variant 1; ATCAY; COL4A6 variant A; COL8A1 variant 1; FGFR2 variant 1; FPR2 variant 1; IL8; ITIH5 variant 1; KLHL13 variant 1; MMP3; OGN variant 1; SEMA3B transcript variant 1; SERPINE1 variant 1; TNFAIP6
147		Collagen IV	COL4A6	CO4A6_HUMAN	Generic binding protein			26-gene expression cancer panel		Genomic	ALDOA variant 1; ANGPTL4 variant 1; ANLN; BNC1; C20orf20; CA9; CDKN3 variant 1; COL4A6 variant A; DCBLD1; ENO1; FOSL1; GNAI1; KRT17; LDHA; MRPS17; P4HA1; PGAM1; PGK1; SDC1 variant 1; SLC16A1; SLC2A1; TPI1; VEGFA; VEGFA variant 1; VEGFA variant 4; VEGFA variant 6; VEGFA variant 7
148		Collagen IV	COL4A6	CO4A6_HUMAN	Generic binding protein			26-gene expression cancer panel		Genomic	ALDOA variant 1; ANGPTL4 variant 1; ANGPTL4 variant 3; ANLN; BNC1; C20orf20; CA9; CDKN3 variant 1; CDKN3 variant 2; COL4A6 variant A; DCBLD1; ENO1; FAM83B; FOSL1; GNA11; HIG2; KCTD11; KRT17; LDHA; MRPS17; P4HA1; PGAM1; PGK1; SDC1 variant 1; SLC16A1; SLC2A1; TPI1; VEGFA; VEGFA variant 1; VEGFA variant 4; VEGFA variant 5; VEGFA variant 6; VEGFA variant 7; VEGFA variant 9
149		DOCK1	DOCK1	DOCK1_HUMAN	Regulators (GDI, GAP, GEF)	Dedicator of cytokinesis protein 1		Dedicator of cytokinesis protein 1		Genomic; Proteomic	DOCK1
150		DOCK1	DOCK1	DOCK1_HUMAN	Regulators (GDI, GAP, GEF)	Dedicator of cytokinesis protein 1		63-gene expression cancer panel		Genomic	ABI2; ARMCX1; BCAT1 variant 1; BCL11A variant 1; CD109 variant 1; CFH; COL24A1; COL6A1; DAPK1; DOCK1; GOLGA8A; GPR56 variant 1; GPSM1 variant 1; GUCY1A3; HBG2; HIST1H2AD; HOPX variant 1; IL23A; IL2RA; LAPTM4B; LGALS3 variant 1; MAP1A; MARVELD1; MAST4 variant 3; MFI2 variant 1; MIR155; MRC1; MSI2; MXRA7 variant 1; MYO5C; NPDC1; NPL variant 1; PHGDH; PRTFDC1; RAB13; RPL35A; RUNX1 variant 1; RUNX1 v…
151		Destrin	DSTN	DEST_HUMAN	Generic binding protein	Destrin		Destrin		Genomic; Proteomic	DSTN variant 1
152		Destrin	DSTN	DEST_HUMAN	Generic binding protein	Destrin		12-gene expression breast cancer panel		Genomic	DSTN variant 1; LCP1; MC2R variant 1; MYO1E; RGS4; RPL3 variant 1
153		ERK1/2	MAPK1	MK01_HUMAN	Protein kinase			Mitogen-activated protein kinase 1		Genomic; Proteomic	MAPK1 variant 1
154		ERK1/2	MAPK1	MK01_HUMAN	Protein kinase			Mitogen Activated Protein Kinases		Proteomic	MAPK1 variant 1; MAPK10 variant 2; MAPK11; MAPK12; MAPK15; MAPK3 variant 1; MAPK4; MAPK6; MAPK7 variant 1; MAPK9 variant JNK2-a1; MAPK9 variant JNK2-a2
155		ERK1/2	MAPK3	MK03_HUMAN	Protein kinase			Mitogen-activated protein kinase 3		Proteomic	MAPK3 variant 1
156		ERK1/2	MAPK3	MK03_HUMAN	Protein kinase			Mitogen Activated Protein Kinases		Proteomic	MAPK1 variant 1; MAPK10 variant 2; MAPK11; MAPK12; MAPK15; MAPK3 variant 1; MAPK4; MAPK6; MAPK7 variant 1; MAPK9 variant JNK2-a1; MAPK9 variant JNK2-a2
157		ERK2 (MAPK1)	MAPK1	MK01_HUMAN	Protein kinase	Mitogen-activated protein kinase 1		Mitogen-activated protein kinase 1		Genomic; Proteomic	MAPK1 variant 1
158		ERK2 (MAPK1)	MAPK1	MK01_HUMAN	Protein kinase	Mitogen-activated protein kinase 1		Mitogen Activated Protein Kinases		Proteomic	MAPK1 variant 1; MAPK10 variant 2; MAPK11; MAPK12; MAPK15; MAPK3 variant 1; MAPK4; MAPK6; MAPK7 variant 1; MAPK9 variant JNK2-a1; MAPK9 variant JNK2-a2
159		FAK1	PTK2	FAK1_HUMAN	Protein kinase	Focal adhesion kinase 1	Defactinib	Focal adhesion kinase 1		Proteomic	PTK2 variant 1; PTK2 variant 2
160		FAK1	PTK2	FAK1_HUMAN	Protein kinase	Focal adhesion kinase 1	Defactinib	82-gene expression glioma panel		Genomic	ALDH6A1; ANXA2 variant 1; ARL7; B3GAT2; C1QTNF3 variant 2; C1orf187; CRNDE variant 1; CRY2; E2F6; EIF1; FLJ22662; FMOD; FRA10AC1; GLB1 variant 1; GPHN variant 1; GPNMB variant 2; IL13RA2; LAP3; LIMS1 variant 1; LOXL3; MAPT variant 1; MCM3AP-AS1; MYOF variant 1; MYST3 variant 1; OAZ1; PGM2; PHF20L1 variant 1; PIK3R1 variant 1; PLCL2 variant 1; PLOD1; PLOD3; PRTG; PSMA1 variant 1; PSMD8; PSMD9; PTK…
161		FAK1	PTK2	FAK1_HUMAN	Protein kinase	Focal adhesion kinase 1	Defactinib	35-gene expression diffuse large B-cell lymphoma panel		Genomic	BATF; BCL6 variant 1; CCND2; DCTD variant 1; FUT8 variant 1; HDAC1; ITPKB; LMO2; LRMP; MAPK10 variant 2; MIR155HG; MYBL1 variant 1; NIPA2 variant 2; NR3C1; PAG1; PIM2; PTK2 variant 1; RAB7L1; SACS; STAG3; STAMBP variant 3; TNFAIP8; TNFRSF13B; TTC9
162		FAK1	PTK2	FAK1_HUMAN	Protein kinase	Focal adhesion kinase 1	Defactinib	121-gene expression acute myeloid leukemia panel		Genomic	ABCB1; ALCAM; ANK3 variant 1; ASXL1 variant 1; ATP8B4; BAALC; BCL11A variant 1; C13orf15; CACNB2 variant 1; CALN1 variant 1; CCR7 variant 1; CD109 variant 1; CGA; COL5A1; CRIM1; CYLD variant 1; DACH1 variant 1; DAPK1; DDX5; DLK1 variant 1; DSTvariant 1eA; DUSP6 variant 1; EIF5 variant 1; ELK3; EPAS1; EPC1; ERG variant 1; FAM3C variant 1; FGFR1 variant 1; FLT3; FOXO1A; GPR126 variant b1; GUCY1A3; …
163		FAK1	PTK2	FAK1_HUMAN	Protein kinase	Focal adhesion kinase 1	Defactinib	13-gene expression breast cancer panel		Genomic	BARD1; CCNC variant 1; CDK4; CTTN variant 1; DSP variant 1; FANCG; HDGF; MYC; PCNA variant 1; PRCC variant 1; PTK2 variant 1; PTK2 variant 2; RAD51; TPR
164		FAK1	PTK2	FAK1_HUMAN	Protein kinase	Focal adhesion kinase 1	Defactinib	11-gene expression ovarian cancer panel		Genomic	CCND1; CDK1 variant 1; CDK1 variant 4; DAB2; DAB2 variant 2; FGF18 variant 1; FGFR2 variant 1; FGFR2 variant 2; FGFR2 variant 3; FGFR2 variant 4; FGFR2 variant 5; FGFR2 variant 6; FGFR2 variant 7; FGFR2 variant 8; FGFR2 variant 9; GRB2 variant 1; GRB2 variant 2; MFAP5; PTK2 variant 1; PTK2 variant 2; PXN; SOS1; STMN1 variant 1; STMN1 variant 2; STMN1 variant 3
165		FAK1	PTK2	FAK1_HUMAN	Protein kinase	Focal adhesion kinase 1	PF562271	Focal adhesion kinase 1		Proteomic	PTK2 variant 1; PTK2 variant 2
166		FAK1	PTK2	FAK1_HUMAN	Protein kinase	Focal adhesion kinase 1	PF562271	82-gene expression glioma panel		Genomic	ALDH6A1; ANXA2 variant 1; ARL7; B3GAT2; C1QTNF3 variant 2; C1orf187; CRNDE variant 1; CRY2; E2F6; EIF1; FLJ22662; FMOD; FRA10AC1; GLB1 variant 1; GPHN variant 1; GPNMB variant 2; IL13RA2; LAP3; LIMS1 variant 1; LOXL3; MAPT variant 1; MCM3AP-AS1; MYOF variant 1; MYST3 variant 1; OAZ1; PGM2; PHF20L1 variant 1; PIK3R1 variant 1; PLCL2 variant 1; PLOD1; PLOD3; PRTG; PSMA1 variant 1; PSMD8; PSMD9; PTK…
167		FAK1	PTK2	FAK1_HUMAN	Protein kinase	Focal adhesion kinase 1	PF562271	35-gene expression diffuse large B-cell lymphoma panel		Genomic	BATF; BCL6 variant 1; CCND2; DCTD variant 1; FUT8 variant 1; HDAC1; ITPKB; LMO2; LRMP; MAPK10 variant 2; MIR155HG; MYBL1 variant 1; NIPA2 variant 2; NR3C1; PAG1; PIM2; PTK2 variant 1; RAB7L1; SACS; STAG3; STAMBP variant 3; TNFAIP8; TNFRSF13B; TTC9
168		FAK1	PTK2	FAK1_HUMAN	Protein kinase	Focal adhesion kinase 1	PF562271	121-gene expression acute myeloid leukemia panel		Genomic	ABCB1; ALCAM; ANK3 variant 1; ASXL1 variant 1; ATP8B4; BAALC; BCL11A variant 1; C13orf15; CACNB2 variant 1; CALN1 variant 1; CCR7 variant 1; CD109 variant 1; CGA; COL5A1; CRIM1; CYLD variant 1; DACH1 variant 1; DAPK1; DDX5; DLK1 variant 1; DSTvariant 1eA; DUSP6 variant 1; EIF5 variant 1; ELK3; EPAS1; EPC1; ERG variant 1; FAM3C variant 1; FGFR1 variant 1; FLT3; FOXO1A; GPR126 variant b1; GUCY1A3; …
169		FAK1	PTK2	FAK1_HUMAN	Protein kinase	Focal adhesion kinase 1	PF562271	13-gene expression breast cancer panel		Genomic	BARD1; CCNC variant 1; CDK4; CTTN variant 1; DSP variant 1; FANCG; HDGF; MYC; PCNA variant 1; PRCC variant 1; PTK2 variant 1; PTK2 variant 2; RAD51; TPR
170		FAK1	PTK2	FAK1_HUMAN	Protein kinase	Focal adhesion kinase 1	PF562271	11-gene expression ovarian cancer panel		Genomic	CCND1; CDK1 variant 1; CDK1 variant 4; DAB2; DAB2 variant 2; FGF18 variant 1; FGFR2 variant 1; FGFR2 variant 2; FGFR2 variant 3; FGFR2 variant 4; FGFR2 variant 5; FGFR2 variant 6; FGFR2 variant 7; FGFR2 variant 8; FGFR2 variant 9; GRB2 variant 1; GRB2 variant 2; MFAP5; PTK2 variant 1; PTK2 variant 2; PXN; SOS1; STMN1 variant 1; STMN1 variant 2; STMN1 variant 3
171		Fibronectin	FN1	FINC_HUMAN	Receptor ligand	Fibronectin		Fibronectin		Genomic; Proteomic	FN1 variant 1; FN1 variant 3
172		Fibronectin	FN1	FINC_HUMAN	Receptor ligand	Fibronectin		163-gene expression colon cancer panel		Genomic	ABHD2 variant 1; AKAP12 variant 1; ALCAM; ANXA1; ANXA2 variant 1; APOE; Adam19; BGN; BHLHB2; BID variant 1; BID variant 2; BNIP3L; CD59 variant 1; CEBPB; COL5A2; CPT2; CTGF; CTSB variant 1; CXCL16 variant 1; CYR61; DAF; DCBLD2; DDIT4; DLEU1; DNAJA3; DUSP10 variant 1; DUSP5; DUSP6 variant 1; DYNLL2; ERRFI1; FHL2; FN1 variant 1; FN1 variant 3; FOLR1; GADD45B; GEMIN4; GEMIN6; GMNN; GPNMB variant 2; …
173		Fibronectin	FN1	FINC_HUMAN	Receptor ligand	Fibronectin		44-gene expression breast cancer panel		Genomic	BNIP3; CAMTA1; CCNY variant 1; CDC42EP4; Casp2; ENO2; EZH2 variant 1; FMNL1; FN1 variant 3; HLA-C; INPPL1; MAP2K4; MED13L; NAT9; NCSTN; NEB variant 3; PDCD6; PSAP; SERPINB1; SIK3; SMARCA4; TIMP3; TSCD1 variant 2; TSPAN5; TUBB; TXN2; UGCG
174		Fibronectin	FN1	FINC_HUMAN	Receptor ligand	Fibronectin		46-gene expression colon cancer panel		Genomic	ARPC4 variant 1; CCL24; CIAPIN1; DLST; FN1 variant 1; FN1 variant 3; FOXO1A; GAS6; GRK6 variant B; HNT variant 1; IL17RC variant 1; IL17RC variant 2; IL17RC variant 3; IQGAP1; MBD4; MFN2; NDRG2 variant 1; NFYC variant 2; OBSL1; PARVB variant 1; PFAAP5; PLOD2 variant 1; POSTN; PRKAB1; PRMT7; PTPN11 variant 1; PTPRA variant 1; RAI14 variant 1; RBMS1 variant 1; SLC2A5 variant 1; TNFRSF10B; TNFRSF1B;…
175		Fibronectin	FN1	FINC_HUMAN	Receptor ligand	Fibronectin		7-gene expression colorectal cancer panel		Genomic	EIF1AX; FN1 variant 1; FN1 variant 3; PITX2 variant 1; PITX2 variant 2; PITX2 variant 3
176		Fibronectin	FN1	FINC_HUMAN	Receptor ligand	Fibronectin		588-gene expression liposarcoma panel		Genomic	ABCA8; ABCC6; ABLIM1 variant 1; ACACB; ACAT1; ACOT9 variant 1; ACOX2; ACSL1; ACTC1; ACTN1 variant 1; ACTN4; ACY1; ADAM19 variant 1; ADH1B; ADIPOQ variant 2; ADORA2B; ADRB2; AGPAT2 variant 1; AGTR1; ALDH1A1; AMOTL2; ANGPT1 variant 1; ANK2 variant 1; AOC3; APOD; APP variant 1; AQP7; ARID1A variant 1; ARIH1; ASPM; ASPN variant 1; ASS1 variant 1; ATAD2; ATP1A2; ATP1B1; ATP2A2 variant 2; AURKA variant…
177		Fibronectin	FN1	FINC_HUMAN	Receptor ligand	Fibronectin		5-protein prostate cancer panel		Proteomic	AZGP1; BGN; ECM1 variant 1; FN1 variant 1; FN1 variant 3
178		Fibronectin	FN1	FINC_HUMAN	Receptor ligand	Fibronectin		99-gene expression breast cancer panel		Genomic	ADD3 variant 1; AMIGO2 variant 2; AREG; ATP7B variant 1; BLNK; C; CDC42EP3; CHN2 variant 2; COL1A1; CSRP3 variant 1; CTSD; DKK1; DLC1 variant 1; DOCK11; EPHA4; ERBB4 variant JM-a/CVT-2; FABP5; FAM46C; FGFR2 variant 1; FN1 variant 1; FN1 variant 3; FREM2; GALNT12; GRB10 variant 1; GREB1 variant a; GULP1; HEY2; HPGD, transcript variant 1; HSD17B1; IFI6 variant c; IGFBP4; IGFBP5; IKZF2 variant 1; IN…
179		Fibronectin	FN1	FINC_HUMAN	Receptor ligand	Fibronectin		786-gene expression cancer panel		Genomic	ABHD2 variant 1; ACSL5 variant 1; ADAM12 long variant; ADAMTS1; ADAMTS14 variant 1; ADAMTS2 variant 1; ADAMTS6; ADAMTS9; ADAMTSL2; AEBP1; AGTRL1; AHR; AK3L1 variant 1; AKAP12 variant 1; AKR1C1; AKR1C2 variant 1; ALDH1A1; ALDH1L2; AMPH variant 1; ANGPTL2; ANK3 variant 1; ANPEP; ANTXR1; APCDD1; APOD; AQP1 variant 1; ARHGAP25 variant 1; ARHGAP6 variant 1; ARL7; ASNS variant 1; ASS1 variant 1; ATF5 v…
180		Fibronectin	FN1	FINC_HUMAN	Receptor ligand	Fibronectin		7-gene expression mouth cancer panel		Genomic	ABCG1 variant 4; COL5A1; FAP; FN1 variant 1; FN1 variant 3; MMP1 variant 1; SERPINH1
181		Fibronectin	FN1	FINC_HUMAN	Receptor ligand	Fibronectin		6-gene expression diffuse large B-cell lymphoma panel		Genomic	BCL6 variant 1; CCL3; CCND2; FN1 variant 1; FN1 variant 3; LMO2; cvariant alpha
182		Fibronectin	FN1	FINC_HUMAN	Receptor ligand	Fibronectin		13-gene expression thyroid cancer panel		Genomic	ANXA1; CHI3L1; CITED1; DPP4; FN1 variant 1; FN1 variant 3; GDF15; LRP4; MET variant 2; MPPED2; PROS1; SFTPB; TFF3; TPO
183		Fibronectin	FN1	FINC_HUMAN	Receptor ligand	Fibronectin		3-gene expression thyroid cancer panel		Genomic	FN1 variant 1; FN1 variant 3; MET variant 2; THPO
184		Fibronectin	FN1	FINC_HUMAN	Receptor ligand	Fibronectin		223-gene expression breast cancer panel		Genomic	ABAT variant 1; ACOX1 variant 1; ACTN1 variant 1; ACY1; ADAM10; ADFP; ADM; AEBP1; ALDH5A1; ALOX15; ALPPL2; AMD1 variant 1; AMY2A; ANGPTL4 variant 1; ANP32A; ANXA2 variant 1; APOA1; APOL3 alpha/d variant; AQP3; AVEN; BAG3; BEST1; BHLHB2; BMP7; BUCS1; C19orf6; C1orf116 variant 1; C8orf84; CA9; CALML5; CBFB variant 1; CBX3 variant 2; CDC42EP4; CDK13 variant 1; CLDN1; CLIC4; COL10A1; CRLF1; CSNK1G3 v…
185		Fibronectin	FN1	FINC_HUMAN	Receptor ligand	Fibronectin		788-gene expression esophageal cancer panel		Genomic	A2ML1; ABCA1; ABCC10; ABHD12 variant 1; ABHD5; ABLIM1 variant 1; ABLIM3; ACAA1; ACOT9 variant 1; ACOX1 variant 1; ACPP variant 1; ACSL1; ACTA2 variant 2; ACTN1 variant 1; ADAMTSL4 variant 1; ADAMTSL4 variant 2; ADH5; ADS1; AIM1L; AK3L1 variant 1; AKAP13 variant 1; AKAP2 variant 1; AKR1B10; AKT3 variant 1; ALDH3B2 variant 1; ALDH9A1; AMIGO2 variant 2; ANKRD22; ANKRD35; ANKRD38; ANTXR2; AQP3; ARAP2…
186		Fibronectin	FN1	FINC_HUMAN	Receptor ligand	Fibronectin		74-gene expression breast cancer panel		Genomic	ADIPOQ variant 1; ADIPOQ variant 2; AEBP1; ANKRD38; APC variant 2; APC variant 3; ASPN variant 1; ASPN variant 2; ATP2A2 variant 2; BNC2; C7; CASP8 variant A; CASP8 variant B; CASP8 variant C; CASP8 variant F; CASP8 variant G; CAV1 variant 1; CAV1 variant 2; CCL5; CD74 variant 2; CDH11 variant 1; CILP; CITED4; COL10A1; COL11A1 variant A; COL17A1 long variant; COL1A2; COL3A1; COL5A1; COL5A2; COL6A…
187		Fibronectin	FN1	FINC_HUMAN	Receptor ligand	Fibronectin		60-gene expression ovarian cancer panel		Genomic	COL11A1 variant A; COL3A1; COL6A1; FN1 variant 1; FN1 variant 3; LOX variant 1; LOX variant 2; POSTN; POSTN variant 2; POSTN variant 3; POSTN variant 4; TIMP3; VCAN variant 1; VCAN variant 2; VCAN variant 3; VCAN variant 4
188		Fibronectin	FN1	FINC_HUMAN	Receptor ligand	Fibronectin		37-gene expression multiple myeloma panel		Genomic	ANK3 variant 1; ANK3 variant 2; ANK3 variant 3; ANXA1; APLP2 variant 1; BASP1; BBS9 variant 1; BBS9 variant 2; CFH; CFI; DDX60L; DFNA5 variant 1; DHRS2 variant 1; EFHC1; FN1 variant 1; FN1 variant 3; GDAP1 variant 1; GDAP1 variant 2; HLA-DPA1 variant 1; HLA-DPA1 variant 2; HLA-DPA1 variant 3; HLA-DQB1; HLA-DRA; HLA-DRB1; KIAA1324L variant 2; KLHL24; MAN1C1; NFKBIZ variant 1; OAS1 variant 1; OAS1 …
189		Fibronectin	FN1	FINC_HUMAN	Receptor ligand	Fibronectin		152-gene expression 2-microRNA thyroid cancer panel		Genomic	AAK1; ABTB2; ADAMTS6; AEN; AKAP3; ALDH1A1; ANK2 variant 1; ANK2 variant 2; ANK2 variant 3; ANXA9; ARHGAP23; ARHGAP24 variant 1; ARHGAP24 variant 2; ARHGAP24 variant 3; ATHL1; ATP6V1D; BACH2; BACH2 variant 2; BCAS3 variant 1; C11orf74; C5orf28; CALR; CCDC176; CDH22; CDH3; CDK5RAP3; CELF2 variant 2; CGNL1 variant 2; CHRFAM7A variant 1; CIDEA variant 1; CIDEA variant 2; CKB; CSGALNACT1 variant X5; C…
190		Fibronectin	FN1	FINC_HUMAN	Receptor ligand	Fibronectin		138-gene expression breast cancer panel		Genomic	ABCC5 variant 1; ABHD5; ACLY variant 1; ACOT7 variant hBACHb; ALG8 variant 1; ANO1; AP1G1 variant 1; APEX2; ARG2; ASAP2 variant 1; ASPM; ATAD2; ATP9A; BACH1 variant 1; BACH1 variant 2; BLM; BOP1; BRCA1 variant 3; BRCA1 variant BRCA1a; BRCA1, variant 2; C15orf63 variant 1; CCNE1; CCNE2; CCNF; CCT5; CD2AP; CDC25A variant 1; CDC45L; CDC7 variant 1; CDK2 variant 1; CENPA; CENPE variant 1; CENPF; CEP5…
191		Fibronectin	FN1	FINC_HUMAN	Receptor ligand	Fibronectin		16-gene expression breast cancer panel		Genomic	BIRC3; C1S variant 1; CDH1; CTGF; FN1 variant 1; FN1 variant 3; FOS; IGFBP5; JUN; LTBP1 variant 1; LYN variant 1; LYN variant 2; S100A8; SOX4; SPP1 variant 1; SPP1 variant 2; SPP1 variant 3; SPP1 variant 5; STC1; THBS1; TNFAIP3 variant 2; TNFAIP3 variant 3
192		Fibronectin	FN1	FINC_HUMAN	Receptor ligand	Fibronectin		34-gene expression multiple myeloma panel		Genomic	ANK3 variant 1; ANK3 variant 2; ANK3 variant 3; APLP2 variant 1; BASP1; BBS9 variant 1; BBS9 variant 2; CFHR1; CFI; DFNA5 variant 1; DHRS2 variant 1; EFHC1; FN1 variant 1; FN1 variant 3; GDAP1 variant 1; GDAP1 variant 2; HLA-DPA1 variant 1; HLA-DPA1 variant 2; HLA-DPA1 variant 3; HLA-DQB1; HLA-DRA; HLA-DRB1; KIAA1324L variant 2; KLHL24; MAN1C1; NFKBIZ variant 1; OAS1 variant 1; OAS1 variant 2; OA…
193		Fibronectin	FN1	FINC_HUMAN	Receptor ligand	Fibronectin		75-gene expression non-small cell lung cancer panel		Genomic	ABAT variant 1; ABCC6; ACOX2; AK2 variant 1; ANXA1; ARHGDIB; ARL14; BDH2; BIRC5 variant 1; BIRC5 variant 2; BIRC5 variant 3; BLM; BUB1B; C1orf112; CCNE2; CDC6; CDCA4 variant 1; CENPF; CENPQ; CHST11 variant 1; CKS1B; CPM variant 1; CYP1B1; DHFR; DOCK4; EVI5; FN1 variant 1; FN1 variant 3; GATA3; GATA3 variant 1; GBP2; GINS1; GINS2; GINS4; GLIPR1; HMMR variant 1; HMMR variant 2; HMMR variant 3; HMMR…
194		Filamin A	FLNA	FLNA_HUMAN	Generic binding protein	Filamin-A		Filamin-A		Genomic; Proteomic	FLNA variant 1
195		Filamin A	FLNA	FLNA_HUMAN	Generic binding protein	Filamin-A		367-gene expression 1-microRNA breast cancer panel		Genomic	ABCA3; ABCC4 variant 1; ACSL3 variant 1; ACSL3 variant 2; ACTA2 variant 2; ACTG2; ACVR1; ADAM8; ADAMTS12; ADORA2A; ADRBK2; AGPAT2 variant 1; AIFM2 variant 2; AIM2; AKAP2 variant 1; ANKRD22; ANO1; ANXA7 variant 1; AOC3; APOE; AQP1 variant 1; BGN; BIRC3; BOC; BTN3A1 variant 1; BTN3A3 variant 2; BUB3 variant 1; C12orf11; C1RL; C1S variant 1; C1orf116 variant 1; CADM1 variant 1; CALD1; CAPN2; CAPN5; …
196		Filamin A	FLNA	FLNA_HUMAN	Generic binding protein	Filamin-A		588-gene expression liposarcoma panel		Genomic	ABCA8; ABCC6; ABLIM1 variant 1; ACACB; ACAT1; ACOT9 variant 1; ACOX2; ACSL1; ACTC1; ACTN1 variant 1; ACTN4; ACY1; ADAM19 variant 1; ADH1B; ADIPOQ variant 2; ADORA2B; ADRB2; AGPAT2 variant 1; AGTR1; ALDH1A1; AMOTL2; ANGPT1 variant 1; ANK2 variant 1; AOC3; APOD; APP variant 1; AQP7; ARID1A variant 1; ARIH1; ASPM; ASPN variant 1; ASS1 variant 1; ATAD2; ATP1A2; ATP1B1; ATP2A2 variant 2; AURKA variant…
197		Filamin A	FLNA	FLNA_HUMAN	Generic binding protein	Filamin-A		788-gene expression esophageal cancer panel		Genomic	A2ML1; ABCA1; ABCC10; ABHD12 variant 1; ABHD5; ABLIM1 variant 1; ABLIM3; ACAA1; ACOT9 variant 1; ACOX1 variant 1; ACPP variant 1; ACSL1; ACTA2 variant 2; ACTN1 variant 1; ADAMTSL4 variant 1; ADAMTSL4 variant 2; ADH5; ADS1; AIM1L; AK3L1 variant 1; AKAP13 variant 1; AKAP2 variant 1; AKR1B10; AKT3 variant 1; ALDH3B2 variant 1; ALDH9A1; AMIGO2 variant 2; ANKRD22; ANKRD35; ANKRD38; ANTXR2; AQP3; ARAP2…
198		Filamin A	FLNA	FLNA_HUMAN	Generic binding protein	Filamin-A		31-gene expression brain cancer panel		Genomic	ATP5A1 variant 2; CCT8; E2F1; FLNA variant 1; FYN variant 1; GRB2 variant 1; HDAC1; HDAC2; IKBKB variant 1; IKBKG; IQGAP2; KDR; KHDRBS1; KIAA1967; MAP3K3 variant 1; MBD1 variant 1; NCK1; NFKB1 variant 1; NFKBIB variant 1; PHGDH; RAF1; REL; RELA variant 1; RET variant 2; SEC16A; SUV39H1; VIM; WASPIP; YWHAB
199		GRB2	GRB2	GRB2_HUMAN	Generic binding protein	Growth factor receptor-bound protein 2		Growth factor receptor-bound protein 2		Genomic	GRB2 variant 1; GRB2 variant 2
200		GRB2	GRB2	GRB2_HUMAN	Generic binding protein	Growth factor receptor-bound protein 2		Adtect		Genomic	Adam19; CALM2; CALM3; CYBA; GRB2 variant 1; HDAC1; IL2RB; KDM3A variant 1; MAP1S; NXF1 variant 1; PEBP1; PLEC variant 6; S100A6; SH3BGRL; SKAP2; SMARCA2 variant 2; TARDBP; TCF12 variant 3; TCOF1 variant 1; TMEM106B variant 1; TYK2; UBE3A variant 2; UBE4B variant 1
201		GRB2	GRB2	GRB2_HUMAN	Generic binding protein	Growth factor receptor-bound protein 2		27-gene expression cancer panel		Genomic	CD34; GLI1 variant 1; GNAQ; GRAP2; GRB2 variant 1; IRS1; MRAS variant 1; NRG3; PIGU; RAPGEF1 variant 2; RASGRP1; RUNX2 variant 3; SELL variant 1; SPP1 variant 1; SPP1 variant 2; SPP1 variant 3
202		GRB2	GRB2	GRB2_HUMAN	Generic binding protein	Growth factor receptor-bound protein 2		31-gene expression brain cancer panel		Genomic	ATP5A1 variant 2; CCT8; E2F1; FLNA variant 1; FYN variant 1; GRB2 variant 1; HDAC1; HDAC2; IKBKB variant 1; IKBKG; IQGAP2; KDR; KHDRBS1; KIAA1967; MAP3K3 variant 1; MBD1 variant 1; NCK1; NFKB1 variant 1; NFKBIB variant 1; PHGDH; RAF1; REL; RELA variant 1; RET variant 2; SEC16A; SUV39H1; VIM; WASPIP; YWHAB
203		GRB2	GRB2	GRB2_HUMAN	Generic binding protein	Growth factor receptor-bound protein 2		11-gene expression ovarian cancer panel		Genomic	CCND1; CDK1 variant 1; CDK1 variant 4; DAB2; DAB2 variant 2; FGF18 variant 1; FGFR2 variant 1; FGFR2 variant 2; FGFR2 variant 3; FGFR2 variant 4; FGFR2 variant 5; FGFR2 variant 6; FGFR2 variant 7; FGFR2 variant 8; FGFR2 variant 9; GRB2 variant 1; GRB2 variant 2; MFAP5; PTK2 variant 1; PTK2 variant 2; PXN; SOS1; STMN1 variant 1; STMN1 variant 2; STMN1 variant 3
204		GSK3 beta	GSK3B	GSK3B_HUMAN	Protein kinase	Glycogen synthase kinase-3 beta		Glycogen synthase kinase-3 beta		Genomic	GSK3B; GSK3B variant 2
205		GSK3 beta	GSK3B	GSK3B_HUMAN	Protein kinase	Glycogen synthase kinase-3 beta		186-gene expression cancer panel		Genomic	ABCA1; ABHD14B variant 1; ACOT13 variant 1; AKIP1 variant 1; APLP2 variant 1; ARPC5; ATIC; ATP13A3; ATXN3; BDH2; BEX5 variant 2; C4orf32; C4orf7; C9orf64; CASP8 variant A; CCNY variant 1; CD59 variant 1; CDC123; CHPT1; CIRBP variant 1; CITED4; CLTC; CNIH4; CRNDE variant 1; CSNK2A1 variant 1; CXCL2; CYP4V2; DCAF7; DCBLD1; DHRS4; DNAJB1; DNAJC13; DNMT3A variant 1; DUSP10 variant 1; ECHDC2 variant 1…
206		GSK3 beta	GSK3B	GSK3B_HUMAN	Protein kinase	Glycogen synthase kinase-3 beta		43-gene expression multiple myeloma panel		Genomic	ADFP; ARHGAP9 variant 1; C6orf48 variant 1; CCPG1 variant 1; CORO1A; DNAJB9; EAF2; EIF2C2; ELL2; FKBP11 variant 1; FNDC3A variant 1; GALNT3; GNG7; GSK3B; GSK3B variant 2; HIST1H2BC; HIST1H2BD variant 1; HIST1H2BE; HIST1H2BF; HIST1H2BG; HIST1H2BI; HLA-DPA1 variant 1; HLA-DPA1 variant 2; HLA-DPA1 variant 3; IFI27; IFI35; IL21R variant 1; INSIG1 variant 1; ISG15; ITGB7; KIF21B variant 2; MYLIP; NFE2…
207		H-Ras	HRAS	RASH_HUMAN	RAS - superfamily	GTPase HRas	ISIS2503	GTPase HRas		Genomic; Proteomic	HRAS variant 1; HRAS variant 2; HRAS variant 3
208		H-Ras	HRAS	RASH_HUMAN	RAS - superfamily	GTPase HRas	ISIS2503	47-gene expression ovarian cancer panel		Genomic	AKT1 variant 1; AKT2 variant 1; AKT3 variant 1; BAD; BAX variant beta; BAX variant delta; BCL2L1 variant 1; CDK1 variant 1; EGFR variant 1; EGFR variant 2; EGFR variant 3; EGFR variant 4; GNAS variant 1; GNB1; GNB2; GNB3; GNG11; GNG12; GNG3; GNG4; GNG7; HRAS variant 1; IRS1; MAP2K2; PIK3CA; PIK3CB; PIK3CD; PPM1B variant 1; PPM1D; PPM1F; PPM1G; PPM2C; PRKACB variant 1; PRKAR1A variant 1; PRKAR2A; …
209		H-Ras	HRAS	RASH_HUMAN	RAS - superfamily	GTPase HRas	ISIS2503	47-gene expression cancer panel		Genomic	AKT1 variant 1; AKT2 variant 1; AKT3 variant 1; BAD; BAX variant beta; BAX variant delta; BCL2L1 variant 1; BCL2L1 variant 2; CDK1 variant 1; EGFR variant 1; EGFR variant 2; EGFR variant 3; EGFR variant 4; GNAS variant 1; GNB1; GNB2; GNB3; GNB5 variant 2; GNG10 variant 1; GNG11; GNG12; GNG13; GNG3; GNG4; GNG5; GNG7; HRAS variant 1; IRS1; MAP2K2; PIK3CA; PIK3CB; PIK3CD; PPM1A variant 3; PPM1B vari…
210		H-Ras	HRAS	RASH_HUMAN	RAS - superfamily	GTPase HRas	ISIS2503	13-gene polymorphism rasopathy panel		Genomic	BRAF; CBL; HRAS variant 1; HRAS variant 2; HRAS variant 3; KRAS variant a; KRAS variant b; MAP2K1; MAP2K2; NF1 variant 1; NF1 variant 2; NRAS; PTPN11 variant 1; RAF1; SHOC2; SOS1; SPRED1
211		ILK	ILK	ILK_HUMAN	Protein kinase	Integrin-linked protein kinase		Integrin-linked protein kinase		Genomic; Proteomic	ILK variant 1
212		ILK	ILK	ILK_HUMAN	Protein kinase	Integrin-linked protein kinase		61-gene expression allergic rhinitis panel		Genomic	AKR1C3; ALOX15; AMD1 variant 1; ANO1; CA2; CD200R1 variant 1; CD36 variant 1; CD36 variant 2; CD36 variant 3; CD44 variant 1; CD44 variant 3; CD44 variant 4; CD44 variant 5; CD44 variant 6; CMYA5; CPA3; CPA4; CST1; CST2; CYP24A1; CYP2E1; DHCR24; DPP4; ELOVL5; EPHA4; FAM177B; FCGBP; FETUB; GALNT4; GCNT3; GSN variant 1; GSN variant 3; GSN variant 4; H1F0; HCRTR2; ILK variant 1; ITLN1; LDHA; LOXL4; …
213		ILK	ILK	ILK_HUMAN	Protein kinase	Integrin-linked protein kinase		2-protein non small cell lung cancer panel		Proteomic	CTNNAL1; ILK variant 1
214		ITGAV	ITGAV	ITAV_HUMAN	Generic receptor	Integrin alpha-V	Abituzumab	Integrin alpha5beta6		Genomic; Proteomic	ITGAV variant 1; ITGB6
215		ITGAV	ITGAV	ITAV_HUMAN	Generic receptor	Integrin alpha-V	Abituzumab	Integrin alphaVbeta3		Proteomic	ITGAV variant 1; ITGB3
216		ITGAV	ITGAV	ITAV_HUMAN	Generic receptor	Integrin alpha-V	Abituzumab	Integrin alpha-V		Genomic; Proteomic	ITGAV variant 1
217		ITGAV	ITGAV	ITAV_HUMAN	Generic receptor	Integrin alpha-V	Abituzumab	158-gene expression prostate cancer panel		Genomic	ACTA2 variant 2; AHNAK variant 1; ALDH3B2 variant 1; ANK1 variant 9; ATP7B variant 1; BEND4 variant 1; CALU variant 1; CAMKK2 variant 1; CCL8; CDC25A variant 1; CDKN2AIPNL; CITED2; CLEC11A; CNN2 variant 1; CNTNAP2; COL6A2 variant 2C2; CRIM1; CYR61; DGAT2; DGKB; DGKZ; DIAPH2 variant 156; DIDO1; DNAH7; EGFL7 variant 1; ELMO2 variant 1; EPS15L1; ERN1; F5; FAM111B; FBXL3; FGD4; FMO5 variant 1; FSTL1;…
218		ITGAV	ITGAV	ITAV_HUMAN	Generic receptor	Integrin alpha-V	Abituzumab	588-gene expression liposarcoma panel		Genomic	ABCA8; ABCC6; ABLIM1 variant 1; ACACB; ACAT1; ACOT9 variant 1; ACOX2; ACSL1; ACTC1; ACTN1 variant 1; ACTN4; ACY1; ADAM19 variant 1; ADH1B; ADIPOQ variant 2; ADORA2B; ADRB2; AGPAT2 variant 1; AGTR1; ALDH1A1; AMOTL2; ANGPT1 variant 1; ANK2 variant 1; AOC3; APOD; APP variant 1; AQP7; ARID1A variant 1; ARIH1; ASPM; ASPN variant 1; ASS1 variant 1; ATAD2; ATP1A2; ATP1B1; ATP2A2 variant 2; AURKA variant…
219		ITGAV	ITGAV	ITAV_HUMAN	Generic receptor	Integrin alpha-V	Abituzumab	788-gene expression esophageal cancer panel		Genomic	A2ML1; ABCA1; ABCC10; ABHD12 variant 1; ABHD5; ABLIM1 variant 1; ABLIM3; ACAA1; ACOT9 variant 1; ACOX1 variant 1; ACPP variant 1; ACSL1; ACTA2 variant 2; ACTN1 variant 1; ADAMTSL4 variant 1; ADAMTSL4 variant 2; ADH5; ADS1; AIM1L; AK3L1 variant 1; AKAP13 variant 1; AKAP2 variant 1; AKR1B10; AKT3 variant 1; ALDH3B2 variant 1; ALDH9A1; AMIGO2 variant 2; ANKRD22; ANKRD35; ANKRD38; ANTXR2; AQP3; ARAP2…
220		LIMK1	LIMK1	LIMK1_HUMAN	Protein kinase	LIM domain kinase 1		LIM domain kinase 1		Genomic; Proteomic	LIMK1 variant 1; LIMK1 variant 2
221		LIMK1	LIMK1	LIMK1_HUMAN	Protein kinase	LIM domain kinase 1		160-gene expression liver cancer panel		Genomic	ABL2; ADD2 variant 1; AK3L1 variant 1; AKR1C4; ALDH3B1 variant 1; ALDH3B2 variant 1; ANKRD1; AP1S1; ASPH variant 1; ATF2 variant 1; BASP1; CALCOCO2; CCR3 variant 1; CD247 variant 1; CD37 variant 1; CDH13; CDS1; CENPE variant 1; CENTD3; CES1 variant 1; CHEK1 variant 3; CHEK2 variant 1; CHGB; COL4A5 variant 1; CRIP1; CRISPLD2; CSF3R variant 1; CTRB1; CYTH3; DNAJC9; DTYMK; EFTUD1 variant 1; EMD; ENO…
222		LIMK2	LIMK2	LIMK2_HUMAN	Protein kinase	LIM domain kinase 2		LIM domain kinase 2		Genomic	LIMK2 variant 1; LIMK2 variant 2a
223		LIMK2	LIMK2	LIMK2_HUMAN	Protein kinase	LIM domain kinase 2		277-gene expression lung cancer panel		Genomic	ACTA2 variant 2; ACTC1; ACTG1; ADAM10; ADAM12 long variant; ADAM17; ADAM19 variant 1; ADAM8; ADCY6 variant 1; ADORA2B; ADPN; ADRBK2; AEN; ALOX15B variant d; AREG; ASAP3 variant 1; ATF2 variant 1; ATP2C2; BCAR3; BMPR2 variant 1; BPGM variant 2; CALML5; CASP1 variant alpha; CASP4 variant alpha; CAT; CCNA1 variant 1; CCNB2; CCND1; CCND2; CD3EAP; CDC42; CDH3; CENPF; CHODL variant 1; CHODL variant 2; …
224		LIMK2	LIMK2	LIMK2_HUMAN	Protein kinase	LIM domain kinase 2		20-gene expression liver cancer panel		Genomic	ACP2 variant 1; AFP; ALDOA variant 1; CORO1C; CYP4V2; ENO2; HBEGF; IQGAP1; KIFC1; LGALS1; LIMK2 variant 1; LIMK2 variant 2a; LPL; MAP3K6; NDRG1 variant 1; NDRG1 variant 2; PLP2; PYGB; SCCPDH; TBC1D1; TBC1D1 variant 2; UAP1L1
225		LIMK2	LIMK2	LIMK2_HUMAN	Protein kinase	LIM domain kinase 2		17-gene expression liver cancer panel		Genomic	AFP; ALDOA variant 1; CORO1C; ENO2; HBEGF; IQGAP1; KIFC1; LGALS1; LIMK2 variant 1; LIMK2 variant 2a; LPL; MAP3K6; NDRG1 variant 1; NDRG1 variant 2; PLP2; SCCPDH; TBC1D1; TBC1D1 variant 2; UAP1L1
226		Laminin 1	LAMA1	LAMA1_HUMAN	Receptor ligand			Laminin subunit alpha-1		Genomic; Proteomic	LAMA1
227		Laminin 1	LAMA1	LAMA1_HUMAN	Receptor ligand			AclarusDx		Genomic	ABCB10; ABCG5; ACOT9 variant 1; ACTG1; ADAMTS16; AGRN; AKR1A1 variant 2; ALDH2; AP2B1 variant 1; APOA1; APOL1 variant 1; ARF1; ARPC5; B2M; BPTF variant 1; C13orf15; C14orf126; CALM2; CRKRS variant 1; CSDE1 variant 3; DHRS7; EEF1D variant 1; EIF4G2; ELL2; EPHB4; FAM129C variant 1; GNAS variant 1; HLA-E; HUWE1; IST1; ITPR3; JAK1; KCNIP3; LAMA1; LRP8; LTN1; MAP4K5 variant 1; MFAP5; MINK1 variant 3; …
228		Laminin 1	LAMA1	LAMA1_HUMAN	Receptor ligand			158-gene expression prostate cancer panel		Genomic	ACTA2 variant 2; AHNAK variant 1; ALDH3B2 variant 1; ANK1 variant 9; ATP7B variant 1; BEND4 variant 1; CALU variant 1; CAMKK2 variant 1; CCL8; CDC25A variant 1; CDKN2AIPNL; CITED2; CLEC11A; CNN2 variant 1; CNTNAP2; COL6A2 variant 2C2; CRIM1; CYR61; DGAT2; DGKB; DGKZ; DIAPH2 variant 156; DIDO1; DNAH7; EGFL7 variant 1; ELMO2 variant 1; EPS15L1; ERN1; F5; FAM111B; FBXL3; FGD4; FMO5 variant 1; FSTL1;…
229		Laminin 1	LAMB1	LAMB1_HUMAN	Receptor ligand			Laminin subunit beta-1		Genomic; Proteomic	LAMB1
230		Laminin 1	LAMB1	LAMB1_HUMAN	Receptor ligand			788-gene expression esophageal cancer panel		Genomic	A2ML1; ABCA1; ABCC10; ABHD12 variant 1; ABHD5; ABLIM1 variant 1; ABLIM3; ACAA1; ACOT9 variant 1; ACOX1 variant 1; ACPP variant 1; ACSL1; ACTA2 variant 2; ACTN1 variant 1; ADAMTSL4 variant 1; ADAMTSL4 variant 2; ADH5; ADS1; AIM1L; AK3L1 variant 1; AKAP13 variant 1; AKAP2 variant 1; AKR1B10; AKT3 variant 1; ALDH3B2 variant 1; ALDH9A1; AMIGO2 variant 2; ANKRD22; ANKRD35; ANKRD38; ANTXR2; AQP3; ARAP2…
231		Laminin 1	LAMB1	LAMB1_HUMAN	Receptor ligand			Epithelial-mesenchymal transition gene signature		Genomic	ACTN1 variant 1; ACTN1 variant 2; AGR2; AKAP12 variant 1; ALCAM; AP1M2; AXL variant 1; AXL variant 2; BSPRY; CCL2; CDH1; CDH2; CEP170 variant alpha; CLDN3; CLDN4; CNN3; CYP4X1; DNMT3A variant 1; DNMT3A variant 3; DSG3; DSP variant 1; DSP variant 2; DSPP; EFNB2; EHF; ELF3 variant 1; ELF5 variant 1; ELF5 variant 2; ERBB3 variant 1; ETV5; FLRT3 variant 1; FOSB; FOSL1; FOXC1; FXYD5 variant 2; GPD1L; …
232		Laminin 1	LAMB1	LAMB1_HUMAN	Receptor ligand			65-gene expression hepatocellular cancer panel		Genomic	ACSL5 variant 1; ADH1B; ADH6 variant 1; ALDOA variant 1; APOC3; AQP9; ARPC2 variant 1; ARPC2 variant 2; BPHL variant 1; C1orf115; C4BPB; CDO1; CHI3L1; COBLL1; CRAT variant 1; CRYL1; CTSC variant 1; CTSC variant 2; CXCR4 variant 1; CXCR4 variant 2; CYB5A variant 1; CYP27A1; CYP2J2; CYP4F12; DDIT4; EPHX2; ETV5; F10; F3 variant 1; F5; GJB1 variant 2; GPHN variant 1; GPHN variant 2; HN1 variant 2; HN…
233		Laminin 1	LAMC1	LAMC1_HUMAN	Receptor ligand			Laminin subunit gamma-1		Genomic; Proteomic	LAMC1
234		MEK1(MAP2K1)	MAP2K1	MP2K1_HUMAN	Protein kinase	Dual specificity mitogen-activated protein kinase kinase 1	Binimetinib	Dual specificity mitogen-activated protein kinase kinase 1		Genomic	MAP2K1
235		MEK1(MAP2K1)	MAP2K1	MP2K1_HUMAN	Protein kinase	Dual specificity mitogen-activated protein kinase kinase 1	Binimetinib	367-gene expression 1-microRNA breast cancer panel		Genomic	ABCA3; ABCC4 variant 1; ACSL3 variant 1; ACSL3 variant 2; ACTA2 variant 2; ACTG2; ACVR1; ADAM8; ADAMTS12; ADORA2A; ADRBK2; AGPAT2 variant 1; AIFM2 variant 2; AIM2; AKAP2 variant 1; ANKRD22; ANO1; ANXA7 variant 1; AOC3; APOE; AQP1 variant 1; BGN; BIRC3; BOC; BTN3A1 variant 1; BTN3A3 variant 2; BUB3 variant 1; C12orf11; C1RL; C1S variant 1; C1orf116 variant 1; CADM1 variant 1; CALD1; CAPN2; CAPN5; …
236		MEK1(MAP2K1)	MAP2K1	MP2K1_HUMAN	Protein kinase	Dual specificity mitogen-activated protein kinase kinase 1	Binimetinib	277-gene expression lung cancer panel		Genomic	ACTA2 variant 2; ACTC1; ACTG1; ADAM10; ADAM12 long variant; ADAM17; ADAM19 variant 1; ADAM8; ADCY6 variant 1; ADORA2B; ADPN; ADRBK2; AEN; ALOX15B variant d; AREG; ASAP3 variant 1; ATF2 variant 1; ATP2C2; BCAR3; BMPR2 variant 1; BPGM variant 2; CALML5; CASP1 variant alpha; CASP4 variant alpha; CAT; CCNA1 variant 1; CCNB2; CCND1; CCND2; CD3EAP; CDC42; CDH3; CENPF; CHODL variant 1; CHODL variant 2; …
237		MEK1(MAP2K1)	MAP2K1	MP2K1_HUMAN	Protein kinase	Dual specificity mitogen-activated protein kinase kinase 1	Binimetinib	9-protein ovarian carcinoma panel		Proteomic	AR variant 1; AR variant 2; BID variant 1; BID variant 2; EEF2; EGFR variant 1; EGFR variant 2; EGFR variant 3; EGFR variant 4; HSPA1A; HSPA1B; MAP2K1; PRKCA; STAT5A; TAZ variant 1; TAZ variant 2
238		MEK1(MAP2K1)	MAP2K1	MP2K1_HUMAN	Protein kinase	Dual specificity mitogen-activated protein kinase kinase 1	Binimetinib	13-gene polymorphism rasopathy panel		Genomic	BRAF; CBL; HRAS variant 1; HRAS variant 2; HRAS variant 3; KRAS variant a; KRAS variant b; MAP2K1; MAP2K2; NF1 variant 1; NF1 variant 2; NRAS; PTPN11 variant 1; RAF1; SHOC2; SOS1; SPRED1
239		MEK1(MAP2K1)	MAP2K1	MP2K1_HUMAN	Protein kinase	Dual specificity mitogen-activated protein kinase kinase 1	PD0325901	Dual specificity mitogen-activated protein kinase kinase 1		Genomic	MAP2K1
240		MEK1(MAP2K1)	MAP2K1	MP2K1_HUMAN	Protein kinase	Dual specificity mitogen-activated protein kinase kinase 1	PD0325901	367-gene expression 1-microRNA breast cancer panel		Genomic	ABCA3; ABCC4 variant 1; ACSL3 variant 1; ACSL3 variant 2; ACTA2 variant 2; ACTG2; ACVR1; ADAM8; ADAMTS12; ADORA2A; ADRBK2; AGPAT2 variant 1; AIFM2 variant 2; AIM2; AKAP2 variant 1; ANKRD22; ANO1; ANXA7 variant 1; AOC3; APOE; AQP1 variant 1; BGN; BIRC3; BOC; BTN3A1 variant 1; BTN3A3 variant 2; BUB3 variant 1; C12orf11; C1RL; C1S variant 1; C1orf116 variant 1; CADM1 variant 1; CALD1; CAPN2; CAPN5; …
241		MEK1(MAP2K1)	MAP2K1	MP2K1_HUMAN	Protein kinase	Dual specificity mitogen-activated protein kinase kinase 1	PD0325901	277-gene expression lung cancer panel		Genomic	ACTA2 variant 2; ACTC1; ACTG1; ADAM10; ADAM12 long variant; ADAM17; ADAM19 variant 1; ADAM8; ADCY6 variant 1; ADORA2B; ADPN; ADRBK2; AEN; ALOX15B variant d; AREG; ASAP3 variant 1; ATF2 variant 1; ATP2C2; BCAR3; BMPR2 variant 1; BPGM variant 2; CALML5; CASP1 variant alpha; CASP4 variant alpha; CAT; CCNA1 variant 1; CCNB2; CCND1; CCND2; CD3EAP; CDC42; CDH3; CENPF; CHODL variant 1; CHODL variant 2; …
242		MEK1(MAP2K1)	MAP2K1	MP2K1_HUMAN	Protein kinase	Dual specificity mitogen-activated protein kinase kinase 1	PD0325901	9-protein ovarian carcinoma panel		Proteomic	AR variant 1; AR variant 2; BID variant 1; BID variant 2; EEF2; EGFR variant 1; EGFR variant 2; EGFR variant 3; EGFR variant 4; HSPA1A; HSPA1B; MAP2K1; PRKCA; STAT5A; TAZ variant 1; TAZ variant 2
243		MEK1(MAP2K1)	MAP2K1	MP2K1_HUMAN	Protein kinase	Dual specificity mitogen-activated protein kinase kinase 1	PD0325901	13-gene polymorphism rasopathy panel		Genomic	BRAF; CBL; HRAS variant 1; HRAS variant 2; HRAS variant 3; KRAS variant a; KRAS variant b; MAP2K1; MAP2K2; NF1 variant 1; NF1 variant 2; NRAS; PTPN11 variant 1; RAF1; SHOC2; SOS1; SPRED1
244		MEK1(MAP2K1)	MAP2K1	MP2K1_HUMAN	Protein kinase	Dual specificity mitogen-activated protein kinase kinase 1	CI1040	Dual specificity mitogen-activated protein kinase kinase 1		Genomic	MAP2K1
245		MEK1(MAP2K1)	MAP2K1	MP2K1_HUMAN	Protein kinase	Dual specificity mitogen-activated protein kinase kinase 1	CI1040	367-gene expression 1-microRNA breast cancer panel		Genomic	ABCA3; ABCC4 variant 1; ACSL3 variant 1; ACSL3 variant 2; ACTA2 variant 2; ACTG2; ACVR1; ADAM8; ADAMTS12; ADORA2A; ADRBK2; AGPAT2 variant 1; AIFM2 variant 2; AIM2; AKAP2 variant 1; ANKRD22; ANO1; ANXA7 variant 1; AOC3; APOE; AQP1 variant 1; BGN; BIRC3; BOC; BTN3A1 variant 1; BTN3A3 variant 2; BUB3 variant 1; C12orf11; C1RL; C1S variant 1; C1orf116 variant 1; CADM1 variant 1; CALD1; CAPN2; CAPN5; …
246		MEK1(MAP2K1)	MAP2K1	MP2K1_HUMAN	Protein kinase	Dual specificity mitogen-activated protein kinase kinase 1	CI1040	277-gene expression lung cancer panel		Genomic	ACTA2 variant 2; ACTC1; ACTG1; ADAM10; ADAM12 long variant; ADAM17; ADAM19 variant 1; ADAM8; ADCY6 variant 1; ADORA2B; ADPN; ADRBK2; AEN; ALOX15B variant d; AREG; ASAP3 variant 1; ATF2 variant 1; ATP2C2; BCAR3; BMPR2 variant 1; BPGM variant 2; CALML5; CASP1 variant alpha; CASP4 variant alpha; CAT; CCNA1 variant 1; CCNB2; CCND1; CCND2; CD3EAP; CDC42; CDH3; CENPF; CHODL variant 1; CHODL variant 2; …
247		MEK1(MAP2K1)	MAP2K1	MP2K1_HUMAN	Protein kinase	Dual specificity mitogen-activated protein kinase kinase 1	CI1040	9-protein ovarian carcinoma panel		Proteomic	AR variant 1; AR variant 2; BID variant 1; BID variant 2; EEF2; EGFR variant 1; EGFR variant 2; EGFR variant 3; EGFR variant 4; HSPA1A; HSPA1B; MAP2K1; PRKCA; STAT5A; TAZ variant 1; TAZ variant 2
248		MEK1(MAP2K1)	MAP2K1	MP2K1_HUMAN	Protein kinase	Dual specificity mitogen-activated protein kinase kinase 1	CI1040	13-gene polymorphism rasopathy panel		Genomic	BRAF; CBL; HRAS variant 1; HRAS variant 2; HRAS variant 3; KRAS variant a; KRAS variant b; MAP2K1; MAP2K2; NF1 variant 1; NF1 variant 2; NRAS; PTPN11 variant 1; RAF1; SHOC2; SOS1; SPRED1
249		MEK2(MAP2K2)	MAP2K2	MP2K2_HUMAN	Protein kinase	Dual specificity mitogen-activated protein kinase kinase 2	Binimetinib	Dual specificity mitogen-activated protein kinase kinase 2		Genomic; Proteomic	MAP2K2
250		MEK2(MAP2K2)	MAP2K2	MP2K2_HUMAN	Protein kinase	Dual specificity mitogen-activated protein kinase kinase 2	Binimetinib	28-gene expression cancer panel		Genomic	ACOT4; CD36 variant 3; DDOST; FAM134C variant 1; FAT; FGF2; INPPL1; INSM1; IRF5 variant 5; MAP2K2; MCF2 variant 2; MCM2; PBX2; PDGFRA; PLSCR1; RAD50 variant 1; RAD52; RPUSD2; S100P; SEC13 variant 2; SEH1L variant 1; SLC25A5; SMARCD2; SSBP1; TOMM70A; TXNRD1 variant 1
251		MEK2(MAP2K2)	MAP2K2	MP2K2_HUMAN	Protein kinase	Dual specificity mitogen-activated protein kinase kinase 2	Binimetinib	47-gene expression ovarian cancer panel		Genomic	AKT1 variant 1; AKT2 variant 1; AKT3 variant 1; BAD; BAX variant beta; BAX variant delta; BCL2L1 variant 1; CDK1 variant 1; EGFR variant 1; EGFR variant 2; EGFR variant 3; EGFR variant 4; GNAS variant 1; GNB1; GNB2; GNB3; GNG11; GNG12; GNG3; GNG4; GNG7; HRAS variant 1; IRS1; MAP2K2; PIK3CA; PIK3CB; PIK3CD; PPM1B variant 1; PPM1D; PPM1F; PPM1G; PPM2C; PRKACB variant 1; PRKAR1A variant 1; PRKAR2A; …
252		MEK2(MAP2K2)	MAP2K2	MP2K2_HUMAN	Protein kinase	Dual specificity mitogen-activated protein kinase kinase 2	Binimetinib	47-gene expression cancer panel		Genomic	AKT1 variant 1; AKT2 variant 1; AKT3 variant 1; BAD; BAX variant beta; BAX variant delta; BCL2L1 variant 1; BCL2L1 variant 2; CDK1 variant 1; EGFR variant 1; EGFR variant 2; EGFR variant 3; EGFR variant 4; GNAS variant 1; GNB1; GNB2; GNB3; GNB5 variant 2; GNG10 variant 1; GNG11; GNG12; GNG13; GNG3; GNG4; GNG5; GNG7; HRAS variant 1; IRS1; MAP2K2; PIK3CA; PIK3CB; PIK3CD; PPM1A variant 3; PPM1B vari…
253		MEK2(MAP2K2)	MAP2K2	MP2K2_HUMAN	Protein kinase	Dual specificity mitogen-activated protein kinase kinase 2	Binimetinib	13-gene polymorphism rasopathy panel		Genomic	BRAF; CBL; HRAS variant 1; HRAS variant 2; HRAS variant 3; KRAS variant a; KRAS variant b; MAP2K1; MAP2K2; NF1 variant 1; NF1 variant 2; NRAS; PTPN11 variant 1; RAF1; SHOC2; SOS1; SPRED1
254		MEK2(MAP2K2)	MAP2K2	MP2K2_HUMAN	Protein kinase	Dual specificity mitogen-activated protein kinase kinase 2	PD0325901	Dual specificity mitogen-activated protein kinase kinase 2		Genomic; Proteomic	MAP2K2
255		MEK2(MAP2K2)	MAP2K2	MP2K2_HUMAN	Protein kinase	Dual specificity mitogen-activated protein kinase kinase 2	PD0325901	28-gene expression cancer panel		Genomic	ACOT4; CD36 variant 3; DDOST; FAM134C variant 1; FAT; FGF2; INPPL1; INSM1; IRF5 variant 5; MAP2K2; MCF2 variant 2; MCM2; PBX2; PDGFRA; PLSCR1; RAD50 variant 1; RAD52; RPUSD2; S100P; SEC13 variant 2; SEH1L variant 1; SLC25A5; SMARCD2; SSBP1; TOMM70A; TXNRD1 variant 1
256		MEK2(MAP2K2)	MAP2K2	MP2K2_HUMAN	Protein kinase	Dual specificity mitogen-activated protein kinase kinase 2	PD0325901	47-gene expression ovarian cancer panel		Genomic	AKT1 variant 1; AKT2 variant 1; AKT3 variant 1; BAD; BAX variant beta; BAX variant delta; BCL2L1 variant 1; CDK1 variant 1; EGFR variant 1; EGFR variant 2; EGFR variant 3; EGFR variant 4; GNAS variant 1; GNB1; GNB2; GNB3; GNG11; GNG12; GNG3; GNG4; GNG7; HRAS variant 1; IRS1; MAP2K2; PIK3CA; PIK3CB; PIK3CD; PPM1B variant 1; PPM1D; PPM1F; PPM1G; PPM2C; PRKACB variant 1; PRKAR1A variant 1; PRKAR2A; …
257		MEK2(MAP2K2)	MAP2K2	MP2K2_HUMAN	Protein kinase	Dual specificity mitogen-activated protein kinase kinase 2	PD0325901	47-gene expression cancer panel		Genomic	AKT1 variant 1; AKT2 variant 1; AKT3 variant 1; BAD; BAX variant beta; BAX variant delta; BCL2L1 variant 1; BCL2L1 variant 2; CDK1 variant 1; EGFR variant 1; EGFR variant 2; EGFR variant 3; EGFR variant 4; GNAS variant 1; GNB1; GNB2; GNB3; GNB5 variant 2; GNG10 variant 1; GNG11; GNG12; GNG13; GNG3; GNG4; GNG5; GNG7; HRAS variant 1; IRS1; MAP2K2; PIK3CA; PIK3CB; PIK3CD; PPM1A variant 3; PPM1B vari…
258		MEK2(MAP2K2)	MAP2K2	MP2K2_HUMAN	Protein kinase	Dual specificity mitogen-activated protein kinase kinase 2	PD0325901	13-gene polymorphism rasopathy panel		Genomic	BRAF; CBL; HRAS variant 1; HRAS variant 2; HRAS variant 3; KRAS variant a; KRAS variant b; MAP2K1; MAP2K2; NF1 variant 1; NF1 variant 2; NRAS; PTPN11 variant 1; RAF1; SHOC2; SOS1; SPRED1
259		MEK3(MAP2K3)	MAP2K3	MP2K3_HUMAN	Protein kinase	Dual specificity mitogen-activated protein kinase kinase 3		Dual specificity mitogen-activated protein kinase kinase 3		Genomic; Proteomic	MAP2K3 variant A; MAP2K3 variant B
260		MEK3(MAP2K3)	MAP2K3	MP2K3_HUMAN	Protein kinase	Dual specificity mitogen-activated protein kinase kinase 3		277-gene expression lung cancer panel		Genomic	ACTA2 variant 2; ACTC1; ACTG1; ADAM10; ADAM12 long variant; ADAM17; ADAM19 variant 1; ADAM8; ADCY6 variant 1; ADORA2B; ADPN; ADRBK2; AEN; ALOX15B variant d; AREG; ASAP3 variant 1; ATF2 variant 1; ATP2C2; BCAR3; BMPR2 variant 1; BPGM variant 2; CALML5; CASP1 variant alpha; CASP4 variant alpha; CAT; CCNA1 variant 1; CCNB2; CCND1; CCND2; CD3EAP; CDC42; CDH3; CENPF; CHODL variant 1; CHODL variant 2; …
261		MEK3(MAP2K3)	MAP2K3	MP2K3_HUMAN	Protein kinase	Dual specificity mitogen-activated protein kinase kinase 3		37-gene expression lupus panel		Genomic	CCL2; CCL3; CCR1; CD163 variant 1; CDKN1C; CXCL1; DUSP1; EP300; FCGR1A; FCGR2A variant 2; FCGR2B variant 1; FOS; IFI35; IFIT1 variant 2; IFIT3; IFITM1; IL1B; IL1R2 variant 1; IL1RN variant 1; IL8; JUN; MAP2K3 variant B; MAP2K6; MX1; NFAT5 transcript variant 1; NFKBIA; OAS1 variant 2; PRKACA variant 1; PRKACA variant 2; PRKACB variant 1; SMAD3; SOCS1; SOCS3; STAT1 variant alpha; STAT2 variant 1
262		MEK3(MAP2K3)	MAP2K3	MP2K3_HUMAN	Protein kinase	Dual specificity mitogen-activated protein kinase kinase 3		421-gene expression lung cancer panel		Genomic	AARS; ABCA1; ABLIM1 variant 1; ACOT1; ACOX1 variant 1; ACSS1; ADA; ADCY4; ADM; AHSA1; AIM2; AKR1A1 variant 2; AKR1B1; ALG9 variant 1; ANKK1; APEX1; APOL3 alpha/d variant; APRT; ARIH2; ATIC; ATP10B; ATP1A1; ATP5A1 variant 2; B4GALT5; BCL11B variant 1; BCL6 variant 1; BTN3A2 variant 1; C20orf3; C21orf2; CA4; CALM1 variant 1; CALM2; CALM3; CCR2 variant A; CCR2B variant B; CCT7 variant 1; CD40LG; CD5…
263		MELC	MYL1	MYL1_HUMAN	Generic binding protein			Myosin light chain 1/3, skeletal muscle isoform		Genomic; Proteomic	MYL1 variant 1f
264		MELC	MYL1	MYL1_HUMAN	Generic binding protein			786-gene expression cancer panel		Genomic	ABHD2 variant 1; ACSL5 variant 1; ADAM12 long variant; ADAMTS1; ADAMTS14 variant 1; ADAMTS2 variant 1; ADAMTS6; ADAMTS9; ADAMTSL2; AEBP1; AGTRL1; AHR; AK3L1 variant 1; AKAP12 variant 1; AKR1C1; AKR1C2 variant 1; ALDH1A1; ALDH1L2; AMPH variant 1; ANGPTL2; ANK3 variant 1; ANPEP; ANTXR1; APCDD1; APOD; AQP1 variant 1; ARHGAP25 variant 1; ARHGAP6 variant 1; ARL7; ASNS variant 1; ASS1 variant 1; ATF5 v…
265		MELC	MYL1	MYL1_HUMAN	Generic binding protein			56-gene expression endometrial cancer panel		Genomic	ABAT variant 1; AKIRIN1 variant 1; ARFIP1 variant 1; ARL10; BMPR2 variant 1; BTBD7 variant 1; C15orf2; C17orf96; CCDC89; CCND1; CEPT1 variant 2; DDX27; DIDO1; EDEM1; ENTPD4 variant 1; ESCO1; EXOSC9 variant 1; FAM111B; FAM3B variant 1; FCHSD2; FGFBP3; FMO2; FOXN2; GRIA2 variant 1; GRIK2 variant 1; GRIK2 variant 3; HDAC4; HUS1B; KDM5A; KIAA1919; KIF5C; LANCL1 variant 1; LRCH1; MKLN1 variant 2; MYL1…
266		MELC	MYL1	MYL1_HUMAN	Generic binding protein			530-gene methylation leukemia panel		Genomic	ABCA13; ACOX2; ACTR10; ADCYAP1 variant 1; ADCYAP1 variant 2; AGTR1; AKAP2 variant 1; AMHR2 variant 1; AMHR2 variant 2; AMHR2 variant 3; AMICA1; ANGPT1 variant 1; ANK1 variant 3; ANK1 variant 9; ANKRD35; ANPEP; APOC1; APOE; AREG; ARHGAP27 variant 1; ASRGL1; ATP7B variant 1; ATP7B variant 2; ATP8B4; BAALC; BBS4; BBS4 variant 2; BDH2; BIN1 variant 1; BIN1 variant 8; BVES variant A; C16orf89 variant …
267		MELC	MYL3	MYL3_HUMAN	Generic binding protein			Myosin light chain 3		Genomic; Proteomic	MYL3
268		MELC	MYL4	MYL4_HUMAN	Generic binding protein			Myosin light chain 4		Genomic; Proteomic	MYL4
269		MELC	MYL4	MYL4_HUMAN	Generic binding protein			210-gene expression cancer panel		Genomic	ADAM8; ADARB2; ADCY7; ARHGAP9 variant 1; ARHGDIB; ASPM; ATP8B4; BARD1; BEST1; BIN1 variant 8; BIN2; BIRC5 variant 1; BLNK; BRCA1 variant BRCA1a; C10orf54; C12orf32 variant 1; C1ORF38 variant 3; CASC5 variant 1; CCR5 variant A; CD28; CD48 variant 1; CD52; CD53 variant 1; CD74 variant 2; CDCA1 variant 2; CDCA2; CDKN3 variant 1; CELA3A; CELA3B; CENPH; CKAP2L; CKS2; CLEC7A; CPM variant 1; CSF1R; CTNN…
270		MELC	MYL4	MYL4_HUMAN	Generic binding protein			530-gene methylation leukemia panel		Genomic	ABCA13; ACOX2; ACTR10; ADCYAP1 variant 1; ADCYAP1 variant 2; AGTR1; AKAP2 variant 1; AMHR2 variant 1; AMHR2 variant 2; AMHR2 variant 3; AMICA1; ANGPT1 variant 1; ANK1 variant 3; ANK1 variant 9; ANKRD35; ANPEP; APOC1; APOE; AREG; ARHGAP27 variant 1; ASRGL1; ATP7B variant 1; ATP7B variant 2; ATP8B4; BAALC; BBS4; BBS4 variant 2; BDH2; BIN1 variant 1; BIN1 variant 8; BVES variant A; C16orf89 variant …
271		MELC	MYL6	MYL6_HUMAN	Generic binding protein			Myosin light polypeptide 6		Genomic; Proteomic	MYL6 variant 1
272		MELC	MYL6	MYL6_HUMAN	Generic binding protein			442-gene expression breast cancer panel		Genomic	ACSL3 variant 1; ACSL3 variant 2; ACSS2 variant 1; ACTG2; ACTL6A variant 1; ADAMTS1; ADD3 variant 1; ADS1; ANKRD12 variant 1; APOD; APP variant 1; ARHGEF3 variant 1; AXIN2; BBC3; BCCIP variant A; BCL6 variant 1; BHLHB2; BRCA2; C; C10orf10; C10orf26; C13orf15; C16orf61; C1RL; CALCOCO1 variant 1; CAMLG; CBX1 variant 1; CCBL2 variant 1; CCCCCCCCCCCCCCCCCCCCC variant 1; CCPG1 variant 1; CCT5; CCT8; C…
273		MELC	MYL6B	MYL6B_HUMAN	Generic binding protein			Myosin light chain 6B		Genomic; Proteomic	MYL6B variant 2
274		MLCK	MYLK	MYLK_HUMAN	Protein kinase			Myosin light chain kinase, smooth muscle		Genomic	MYLK variant 1
275		MLCK	MYLK	MYLK_HUMAN	Protein kinase			367-gene expression 1-microRNA breast cancer panel		Genomic	ABCA3; ABCC4 variant 1; ACSL3 variant 1; ACSL3 variant 2; ACTA2 variant 2; ACTG2; ACVR1; ADAM8; ADAMTS12; ADORA2A; ADRBK2; AGPAT2 variant 1; AIFM2 variant 2; AIM2; AKAP2 variant 1; ANKRD22; ANO1; ANXA7 variant 1; AOC3; APOE; AQP1 variant 1; BGN; BIRC3; BOC; BTN3A1 variant 1; BTN3A3 variant 2; BUB3 variant 1; C12orf11; C1RL; C1S variant 1; C1orf116 variant 1; CADM1 variant 1; CALD1; CAPN2; CAPN5; …
276		MLCK	MYLK	MYLK_HUMAN	Protein kinase			16-gene expression prostate cancer panel		Genomic	ALCAM; AZGP1; CCK; CCNE2; CDC6; FBP1 variant 1; HOXC6; MKI67 variant 1; MYBL2; MYLK variant 1; PAMR1 variant 1; PPAP2B; PROK1; PTTG1; UBE2C variant 1; WNT5A
277		MLCK	MYLK	MYLK_HUMAN	Protein kinase			104-gene expression cancer panel		Genomic	ABAT variant 1; ACTA2 variant 2; ACTR3; AMH; AMIGO2 variant 2; ANG; ANK2 variant 1; BHLHE41; C1QTNF7; C7orf24; CALR; CAV1 variant 1; CELF2 variant 2; CFH; CKS2; COL6A2 variant 2C2; CXCL1; CXCL2; CYLD variant 1; DCN; DHCR24; DKK3 variant 1; DPYSL2; DSTvariant 1eA; EDNRB; EFEMP1 variant 1; EFEMP1 variant 2; EGR1; FABP5; FBLN1 variant D; GALNTL2; GAPD; GSN variant 1; GSTM5; GlnA4; H3F3A; H3F3B; HBA1…
278		MLCK	MYLK	MYLK_HUMAN	Protein kinase			277-gene expression lung cancer panel		Genomic	ACTA2 variant 2; ACTC1; ACTG1; ADAM10; ADAM12 long variant; ADAM17; ADAM19 variant 1; ADAM8; ADCY6 variant 1; ADORA2B; ADPN; ADRBK2; AEN; ALOX15B variant d; AREG; ASAP3 variant 1; ATF2 variant 1; ATP2C2; BCAR3; BMPR2 variant 1; BPGM variant 2; CALML5; CASP1 variant alpha; CASP4 variant alpha; CAT; CCNA1 variant 1; CCNB2; CCND1; CCND2; CD3EAP; CDC42; CDH3; CENPF; CHODL variant 1; CHODL variant 2; …
279		MLCK	MYLK	MYLK_HUMAN	Protein kinase			160-gene expression lung cancer panel		Genomic	A2M; AKAP13 variant 1; ALDH18A1 variant 1; ARHGDIB; ARHGEF1 variant 1; ATXN1 variant 1; BCAM variant 1; BPTF variant 1; BPTF variant 2; BUB3 variant 1; CARD4; CAST variant 6; CD47 variant 1; CDC42; CDC42BPA variant B; CELF1 variant 1; CFLAR; CFLAR variant 3; CHD9; CKS1B; CKS2; CLASRP; CLEC16A variant 2; COX7A2L; CYLD variant 1; DAD1; DGKA variant 1; DUSP6 variant 1; ECHDC2 variant 1; ECM1 variant…
280		MLCK	MYLK	MYLK_HUMAN	Protein kinase			32-protein 2-biochemical psychiatric disorder panel		Biochemical; Proteomic	A2M; ABAT variant 1; ACPP variant 1; ACTA2 variant 2; ACTR3; AMH; AMIGO2 variant 2; ANG; ANGPT2 variant 1; ANK2 variant 1; BDNF variant 1; BDNF variant 3; BDNF variant 4; BHLHE41; BMP6; BTC; C1QTNF7; C7orf24; CALR; CAV1 variant 1; CCL26; CCL5; CD40LG; CEACAM5 variant 1; CELF2 variant 2; CFH; CGA; CKS2; COL6A2 variant 2C2; CSF2; CTGF; CXCL1; CXCL2; CYLD variant 1; DCN; DHCR24; DKK3 variant 1; DPYS…
281		MLCK	MYLK	MYLK_HUMAN	Protein kinase			788-gene expression esophageal cancer panel		Genomic	A2ML1; ABCA1; ABCC10; ABHD12 variant 1; ABHD5; ABLIM1 variant 1; ABLIM3; ACAA1; ACOT9 variant 1; ACOX1 variant 1; ACPP variant 1; ACSL1; ACTA2 variant 2; ACTN1 variant 1; ADAMTSL4 variant 1; ADAMTSL4 variant 2; ADH5; ADS1; AIM1L; AK3L1 variant 1; AKAP13 variant 1; AKAP2 variant 1; AKR1B10; AKT3 variant 1; ALDH3B2 variant 1; ALDH9A1; AMIGO2 variant 2; ANKRD22; ANKRD35; ANKRD38; ANTXR2; AQP3; ARAP2…
282		MLCK	MYLK	MYLK_HUMAN	Protein kinase			74-gene expression breast cancer panel		Genomic	ADIPOQ variant 1; ADIPOQ variant 2; AEBP1; ANKRD38; APC variant 2; APC variant 3; ASPN variant 1; ASPN variant 2; ATP2A2 variant 2; BNC2; C7; CASP8 variant A; CASP8 variant B; CASP8 variant C; CASP8 variant F; CASP8 variant G; CAV1 variant 1; CAV1 variant 2; CCL5; CD74 variant 2; CDH11 variant 1; CILP; CITED4; COL10A1; COL11A1 variant A; COL17A1 long variant; COL1A2; COL3A1; COL5A1; COL5A2; COL6A…
283		MLCK	MYLK2	MYLK2_HUMAN	Protein kinase			Myosin light chain kinase 2, skeletal/cardiac muscle		Genomic; Proteomic	MYLK2
284		MLCK	MYLK3	MYLK3_HUMAN	Protein kinase			Putative myosin light chain kinase 3		Genomic; Proteomic	MYLK3
285		MLCP (cat)	PPP1CB	PP1B_HUMAN	Protein phosphatase	Serine/threonine-protein phosphatase PP1-beta catalytic subunit		Serine/threonine-protein phosphatase PP1-beta catalytic subunit		Genomic	PPP1CB variant 1
286		MLCP (cat)	PPP1CB	PP1B_HUMAN	Protein phosphatase	Serine/threonine-protein phosphatase PP1-beta catalytic subunit		788-gene expression esophageal cancer panel		Genomic	A2ML1; ABCA1; ABCC10; ABHD12 variant 1; ABHD5; ABLIM1 variant 1; ABLIM3; ACAA1; ACOT9 variant 1; ACOX1 variant 1; ACPP variant 1; ACSL1; ACTA2 variant 2; ACTN1 variant 1; ADAMTSL4 variant 1; ADAMTSL4 variant 2; ADH5; ADS1; AIM1L; AK3L1 variant 1; AKAP13 variant 1; AKAP2 variant 1; AKR1B10; AKT3 variant 1; ALDH3B2 variant 1; ALDH9A1; AMIGO2 variant 2; ANKRD22; ANKRD35; ANKRD38; ANTXR2; AQP3; ARAP2…
287		MLCP (reg)	PPP1R12A	MYPT1_HUMAN	Generic binding protein	Protein phosphatase 1 regulatory subunit 12A		Protein phosphatase 1 regulatory subunit 12A		Genomic; Proteomic	PPP1R12A variant 1
288		MLK3(MAP3K11)	MAP3K11	M3K11_HUMAN	Protein kinase	Mitogen-activated protein kinase kinase kinase 11	CEP-1347	Mitogen-activated protein kinase kinase kinase 11		Genomic	MAP3K11
289		MLK3(MAP3K11)	MAP3K11	M3K11_HUMAN	Protein kinase	Mitogen-activated protein kinase kinase kinase 11	CEP-1347	46-gene expression cancer panel		Genomic	ABCA8; ADH1B; ALDH1A1; ARPC1B; BAZ1B; C7orf24; CA4; CBX7; CCT3 variant 1; CD36 variant 3; CKAP4; CKS2; CLEC3B; COX7A1; CXCL12 variant alpha; DEFA4; DNMT1 variant 2; FAM189A2 variant 1; FBXO9 variant 1; FOXM1 variant 2; FXYD1 variant b; GABARAPL1; HMGA1 variant 1; KIAA0101 variant 1; KIF14; LTC4S; MAP3K11; MYH11 variant SM1; NME1 variant 1; PON2; POSTN; PTGDS; RAB13; RECQL variant 1; SCARB2; SELP;…
290		MLK3(MAP3K11)	MAP3K11	M3K11_HUMAN	Protein kinase	Mitogen-activated protein kinase kinase kinase 11	CEP-11004	Mitogen-activated protein kinase kinase kinase 11		Genomic	MAP3K11
291		MLK3(MAP3K11)	MAP3K11	M3K11_HUMAN	Protein kinase	Mitogen-activated protein kinase kinase kinase 11	CEP-11004	46-gene expression cancer panel		Genomic	ABCA8; ADH1B; ALDH1A1; ARPC1B; BAZ1B; C7orf24; CA4; CBX7; CCT3 variant 1; CD36 variant 3; CKAP4; CKS2; CLEC3B; COX7A1; CXCL12 variant alpha; DEFA4; DNMT1 variant 2; FAM189A2 variant 1; FBXO9 variant 1; FOXM1 variant 2; FXYD1 variant b; GABARAPL1; HMGA1 variant 1; KIAA0101 variant 1; KIF14; LTC4S; MAP3K11; MYH11 variant SM1; NME1 variant 1; PON2; POSTN; PTGDS; RAB13; RECQL variant 1; SCARB2; SELP;…
292		MMP-13	MMP13	MMP13_HUMAN	Metalloprotease	Collagenase 3	Marimastat	Matrix metalloproteinase-13		Genomic; Proteomic	MMP13
293		MMP-13	MMP13	MMP13_HUMAN	Metalloprotease	Collagenase 3	Marimastat	34-gene expression colon cancer panel		Genomic	ACTB; ACYP2; AK1; CIRBP variant 1; CRABP1; CXCR7; DCTD variant 1; DENND2A; DFNB31; EGR1; HES1; HPSE variant 1; MGP; MMP13; MUM1L1 variant 2; NMNAT3; NQO1 variant 1; PDLIM5 variant 1; PRTN3; S100A3; SLC25A30; SPRY4 variant 1; TACC2 variant 1; TACC2 variant 4; TMEM14A; TTID; VDR
294		MMP-13	MMP13	MMP13_HUMAN	Metalloprotease	Collagenase 3	Marimastat	12-gene expression breast cancer panel		Genomic	ADH1B; COL10A1; GJB2; GPX3; GRP variant 1; HSD17B6; MATN3; MMP11; MMP13; PCOLCE2; POSTN
295		MMP-13	MMP13	MMP13_HUMAN	Metalloprotease	Collagenase 3	Marimastat	15-gene expression breast cancer panel		Genomic	CCNA2; CD36 variant 1; CD36 variant 2; CD36 variant 3; CXCL12 variant 3; CXCL12 variant 4; CXCL12 variant alpha; CXCL12 variant beta; DNASE1L3; ERBB2 variant 1; ERBB2 variant 2; HBA1; HBA2; HBB; HSPA8 variant 1; LPL; MAPK8IP2 variant 1; MMP13; PPAP2B; PPP3CA variant 1; WAC variant 1
296		MMP-13	MMP13	MMP13_HUMAN	Metalloprotease	Collagenase 3	Doxycycline	Matrix metalloproteinase-13		Genomic; Proteomic	MMP13
297		MMP-13	MMP13	MMP13_HUMAN	Metalloprotease	Collagenase 3	Doxycycline	34-gene expression colon cancer panel		Genomic	ACTB; ACYP2; AK1; CIRBP variant 1; CRABP1; CXCR7; DCTD variant 1; DENND2A; DFNB31; EGR1; HES1; HPSE variant 1; MGP; MMP13; MUM1L1 variant 2; NMNAT3; NQO1 variant 1; PDLIM5 variant 1; PRTN3; S100A3; SLC25A30; SPRY4 variant 1; TACC2 variant 1; TACC2 variant 4; TMEM14A; TTID; VDR
298		MMP-13	MMP13	MMP13_HUMAN	Metalloprotease	Collagenase 3	Doxycycline	12-gene expression breast cancer panel		Genomic	ADH1B; COL10A1; GJB2; GPX3; GRP variant 1; HSD17B6; MATN3; MMP11; MMP13; PCOLCE2; POSTN
299		MMP-13	MMP13	MMP13_HUMAN	Metalloprotease	Collagenase 3	Doxycycline	15-gene expression breast cancer panel		Genomic	CCNA2; CD36 variant 1; CD36 variant 2; CD36 variant 3; CXCL12 variant 3; CXCL12 variant 4; CXCL12 variant alpha; CXCL12 variant beta; DNASE1L3; ERBB2 variant 1; ERBB2 variant 2; HBA1; HBA2; HBB; HSPA8 variant 1; LPL; MAPK8IP2 variant 1; MMP13; PPAP2B; PPP3CA variant 1; WAC variant 1
300		MMP-13	MMP13	MMP13_HUMAN	Metalloprotease	Collagenase 3	Tanomastat	Matrix metalloproteinase-13		Genomic; Proteomic	MMP13
301		MMP-13	MMP13	MMP13_HUMAN	Metalloprotease	Collagenase 3	Tanomastat	34-gene expression colon cancer panel		Genomic	ACTB; ACYP2; AK1; CIRBP variant 1; CRABP1; CXCR7; DCTD variant 1; DENND2A; DFNB31; EGR1; HES1; HPSE variant 1; MGP; MMP13; MUM1L1 variant 2; NMNAT3; NQO1 variant 1; PDLIM5 variant 1; PRTN3; S100A3; SLC25A30; SPRY4 variant 1; TACC2 variant 1; TACC2 variant 4; TMEM14A; TTID; VDR
302		MMP-13	MMP13	MMP13_HUMAN	Metalloprotease	Collagenase 3	Tanomastat	12-gene expression breast cancer panel		Genomic	ADH1B; COL10A1; GJB2; GPX3; GRP variant 1; HSD17B6; MATN3; MMP11; MMP13; PCOLCE2; POSTN
303		MMP-13	MMP13	MMP13_HUMAN	Metalloprotease	Collagenase 3	Tanomastat	15-gene expression breast cancer panel		Genomic	CCNA2; CD36 variant 1; CD36 variant 2; CD36 variant 3; CXCL12 variant 3; CXCL12 variant 4; CXCL12 variant alpha; CXCL12 variant beta; DNASE1L3; ERBB2 variant 1; ERBB2 variant 2; HBA1; HBA2; HBB; HSPA8 variant 1; LPL; MAPK8IP2 variant 1; MMP13; PPAP2B; PPP3CA variant 1; WAC variant 1
304		MMP-13	MMP13	MMP13_HUMAN	Metalloprotease	Collagenase 3	Batimastat	Matrix metalloproteinase-13		Genomic; Proteomic	MMP13
305		MMP-13	MMP13	MMP13_HUMAN	Metalloprotease	Collagenase 3	Batimastat	34-gene expression colon cancer panel		Genomic	ACTB; ACYP2; AK1; CIRBP variant 1; CRABP1; CXCR7; DCTD variant 1; DENND2A; DFNB31; EGR1; HES1; HPSE variant 1; MGP; MMP13; MUM1L1 variant 2; NMNAT3; NQO1 variant 1; PDLIM5 variant 1; PRTN3; S100A3; SLC25A30; SPRY4 variant 1; TACC2 variant 1; TACC2 variant 4; TMEM14A; TTID; VDR
306		MMP-13	MMP13	MMP13_HUMAN	Metalloprotease	Collagenase 3	Batimastat	12-gene expression breast cancer panel		Genomic	ADH1B; COL10A1; GJB2; GPX3; GRP variant 1; HSD17B6; MATN3; MMP11; MMP13; PCOLCE2; POSTN
307		MMP-13	MMP13	MMP13_HUMAN	Metalloprotease	Collagenase 3	Batimastat	15-gene expression breast cancer panel		Genomic	CCNA2; CD36 variant 1; CD36 variant 2; CD36 variant 3; CXCL12 variant 3; CXCL12 variant 4; CXCL12 variant alpha; CXCL12 variant beta; DNASE1L3; ERBB2 variant 1; ERBB2 variant 2; HBA1; HBA2; HBB; HSPA8 variant 1; LPL; MAPK8IP2 variant 1; MMP13; PPAP2B; PPP3CA variant 1; WAC variant 1
308		MMP-13	MMP13	MMP13_HUMAN	Metalloprotease	Collagenase 3	ONO4817	Matrix metalloproteinase-13		Genomic; Proteomic	MMP13
309		MMP-13	MMP13	MMP13_HUMAN	Metalloprotease	Collagenase 3	ONO4817	34-gene expression colon cancer panel		Genomic	ACTB; ACYP2; AK1; CIRBP variant 1; CRABP1; CXCR7; DCTD variant 1; DENND2A; DFNB31; EGR1; HES1; HPSE variant 1; MGP; MMP13; MUM1L1 variant 2; NMNAT3; NQO1 variant 1; PDLIM5 variant 1; PRTN3; S100A3; SLC25A30; SPRY4 variant 1; TACC2 variant 1; TACC2 variant 4; TMEM14A; TTID; VDR
310		MMP-13	MMP13	MMP13_HUMAN	Metalloprotease	Collagenase 3	ONO4817	12-gene expression breast cancer panel		Genomic	ADH1B; COL10A1; GJB2; GPX3; GRP variant 1; HSD17B6; MATN3; MMP11; MMP13; PCOLCE2; POSTN
311		MMP-13	MMP13	MMP13_HUMAN	Metalloprotease	Collagenase 3	ONO4817	15-gene expression breast cancer panel		Genomic	CCNA2; CD36 variant 1; CD36 variant 2; CD36 variant 3; CXCL12 variant 3; CXCL12 variant 4; CXCL12 variant alpha; CXCL12 variant beta; DNASE1L3; ERBB2 variant 1; ERBB2 variant 2; HBA1; HBA2; HBB; HSPA8 variant 1; LPL; MAPK8IP2 variant 1; MMP13; PPAP2B; PPP3CA variant 1; WAC variant 1
312		MNK1	MKNK1	MKNK1_HUMAN	Protein kinase	MAP kinase-interacting serine/threonine-protein kinase 1		MAP kinase-interacting serine/threonine-protein kinase 1		Proteomic	MKNK1 variant 1; MKNK1 variant 2
313		MNK1	MKNK1	MKNK1_HUMAN	Protein kinase	MAP kinase-interacting serine/threonine-protein kinase 1		160-gene expression lung cancer panel		Genomic	A2M; AKAP13 variant 1; ALDH18A1 variant 1; ARHGDIB; ARHGEF1 variant 1; ATXN1 variant 1; BCAM variant 1; BPTF variant 1; BPTF variant 2; BUB3 variant 1; CARD4; CAST variant 6; CD47 variant 1; CDC42; CDC42BPA variant B; CELF1 variant 1; CFLAR; CFLAR variant 3; CHD9; CKS1B; CKS2; CLASRP; CLEC16A variant 2; COX7A2L; CYLD variant 1; DAD1; DGKA variant 1; DUSP6 variant 1; ECHDC2 variant 1; ECM1 variant…
314		MRLC	MYL12A	ML12B_HUMAN	Generic binding protein			Myosin regulatory light chain 12A		Proteomic	MYL12A
315		MRLC	MYL12A	ML12B_HUMAN	Generic binding protein			45-gene expression kidney transplant rejection panel		Genomic	ADNP variant 1; ARHGEF7 variant 3; BCL11B variant 1; BRAF; COCH; CSNK1G3 variant 1; CST3; DDX6 variant 1; EDEM1; ETS1; FAM60A variant 2; FOXP1 variant 1; GABPB2; HBB; HINT3; ITGA6; LATS2; LY9 variant a; MALAT1; MAP3K2; MDM4; MSI2; MYL12A; NCF1; NKTR; PDZK1IP1; PRKCD variant 1; PTPRC variant 1; RRAS; SMG1; STX16 variant 1; TCF7 variant 1; TLR2; TOB1; YEATS2; ZBTB11; ZBTB16 variant 1
316		MRLC	MYL12A	ML12B_HUMAN	Generic binding protein			32-gene expression esophageal cancer panel		Genomic	BCL6 variant 1; COX17; CPOX; GBE1; MDK variant 3; MTSS1; MYL12A; NFKBIE; NUCB2; PHF1 variant 2; PLS3; PPP2R3A variant 1; RASSF7 variant 1; SALL3; SIAH2; SNX3 variant 1; SVEP1; SYCP2; ZWINT variant 1
317		MRLC	MYL12A	ML12B_HUMAN	Generic binding protein			27-gene expression astrocytoma panel		Genomic	ALDOC; BRSK2; CD63 variant 1; CLIC1; GM2A; GPX1 variant 1; HES6; HMOX1; IFITM3; IGFBP2; LAMB2; LDHA; LGALS1; MSN; MYL12A; NES; PLAUR variant 1; PPIB; RTN1 variant 1; RUNDC3A variant 1; S100A10; SOD2 variant 1; TAGLN2; TIMP1; VEGFA; VEGFA variant 1; VEGFA variant 4; VEGFA variant 6; VEGFA variant 7; VIM; ZYX variant 1
318		MRLC	MYL12A	ML12A_HUMAN	Generic binding protein			Myosin regulatory light chain 12A		Proteomic	MYL12A
319		MRLC	MYL12A	ML12A_HUMAN	Generic binding protein			45-gene expression kidney transplant rejection panel		Genomic	ADNP variant 1; ARHGEF7 variant 3; BCL11B variant 1; BRAF; COCH; CSNK1G3 variant 1; CST3; DDX6 variant 1; EDEM1; ETS1; FAM60A variant 2; FOXP1 variant 1; GABPB2; HBB; HINT3; ITGA6; LATS2; LY9 variant a; MALAT1; MAP3K2; MDM4; MSI2; MYL12A; NCF1; NKTR; PDZK1IP1; PRKCD variant 1; PTPRC variant 1; RRAS; SMG1; STX16 variant 1; TCF7 variant 1; TLR2; TOB1; YEATS2; ZBTB11; ZBTB16 variant 1
320		MRLC	MYL12A	ML12A_HUMAN	Generic binding protein			32-gene expression esophageal cancer panel		Genomic	BCL6 variant 1; COX17; CPOX; GBE1; MDK variant 3; MTSS1; MYL12A; NFKBIE; NUCB2; PHF1 variant 2; PLS3; PPP2R3A variant 1; RASSF7 variant 1; SALL3; SIAH2; SNX3 variant 1; SVEP1; SYCP2; ZWINT variant 1
321		MRLC	MYL12A	ML12A_HUMAN	Generic binding protein			27-gene expression astrocytoma panel		Genomic	ALDOC; BRSK2; CD63 variant 1; CLIC1; GM2A; GPX1 variant 1; HES6; HMOX1; IFITM3; IGFBP2; LAMB2; LDHA; LGALS1; MSN; MYL12A; NES; PLAUR variant 1; PPIB; RTN1 variant 1; RUNDC3A variant 1; S100A10; SOD2 variant 1; TAGLN2; TIMP1; VEGFA; VEGFA variant 1; VEGFA variant 4; VEGFA variant 6; VEGFA variant 7; VIM; ZYX variant 1
322		MRLC	MYL12B	ML12B_HUMAN	Generic binding protein			Myosin regulatory light chain 12B		Genomic; Proteomic	MYL12B variant 1
323		MRLC	MYL12B	ML12B_HUMAN	Generic binding protein			51-gene expression lung cancer panel		Genomic	ABCF2 variant 2; AGMAT; ANG; BBS9 variant 1; BBS9 variant 2; BLK; CAT; CLCN3; CNPY4; DIP2A variant 1; ENPP4; EPX; EZH2 variant 1; EZH2 variant 3; EZH2 variant 4; H2AFV variant 1; HAUS2 variant 1; IL36A; INHBC; IVD variant 1; MCF2L; MYL12B variant 1; OLFML2B; ORC6L; PDE4C variant 1; PFTK1; PGF variant 1; PGRMC1; PRDX2 variant 1; PRKAR1A variant 1; RIOK3; RPL37A; RPL38 variant 1; RRAGD; SH2B2; SLC3…
324		MRLC	MYL12B	ML12A_HUMAN	Generic binding protein			Myosin regulatory light chain 12B		Genomic; Proteomic	MYL12B variant 1
325		MRLC	MYL12B	ML12A_HUMAN	Generic binding protein			51-gene expression lung cancer panel		Genomic	ABCF2 variant 2; AGMAT; ANG; BBS9 variant 1; BBS9 variant 2; BLK; CAT; CLCN3; CNPY4; DIP2A variant 1; ENPP4; EPX; EZH2 variant 1; EZH2 variant 3; EZH2 variant 4; H2AFV variant 1; HAUS2 variant 1; IL36A; INHBC; IVD variant 1; MCF2L; MYL12B variant 1; OLFML2B; ORC6L; PDE4C variant 1; PFTK1; PGF variant 1; PGRMC1; PRDX2 variant 1; PRKAR1A variant 1; RIOK3; RPL37A; RPL38 variant 1; RRAGD; SH2B2; SLC3…
326	MYL2	MRLC	MYL2	MLRV_HUMAN	Generic binding protein			Myosin regulatory light chain 2, ventricular/cardiac muscle isoform		Genomic	MYL2	-0.758828	5e-05
327		MRLC	MYL5	MYL5_HUMAN	Generic binding protein			Myosin light chain 5		Genomic; Proteomic	MYL5
328	MYL7	MRLC	MYL7	MLRA_HUMAN	Generic binding protein			Myosin regulatory light chain 2, atrial isoform		Genomic; Proteomic	MYL7	-0.723147	0.008
329		MRLC	MYL9	MYL9_HUMAN	Generic binding protein			Myosin regulatory light polypeptide 9		Genomic; Proteomic	MYL9 variant 1
330		MRLC	MYL9	MYL9_HUMAN	Generic binding protein			367-gene expression 1-microRNA breast cancer panel		Genomic	ABCA3; ABCC4 variant 1; ACSL3 variant 1; ACSL3 variant 2; ACTA2 variant 2; ACTG2; ACVR1; ADAM8; ADAMTS12; ADORA2A; ADRBK2; AGPAT2 variant 1; AIFM2 variant 2; AIM2; AKAP2 variant 1; ANKRD22; ANO1; ANXA7 variant 1; AOC3; APOE; AQP1 variant 1; BGN; BIRC3; BOC; BTN3A1 variant 1; BTN3A3 variant 2; BUB3 variant 1; C12orf11; C1RL; C1S variant 1; C1orf116 variant 1; CADM1 variant 1; CALD1; CAPN2; CAPN5; …
331		MRLC	MYL9	MYL9_HUMAN	Generic binding protein			277-gene expression lung cancer panel		Genomic	ACTA2 variant 2; ACTC1; ACTG1; ADAM10; ADAM12 long variant; ADAM17; ADAM19 variant 1; ADAM8; ADCY6 variant 1; ADORA2B; ADPN; ADRBK2; AEN; ALOX15B variant d; AREG; ASAP3 variant 1; ATF2 variant 1; ATP2C2; BCAR3; BMPR2 variant 1; BPGM variant 2; CALML5; CASP1 variant alpha; CASP4 variant alpha; CAT; CCNA1 variant 1; CCNB2; CCND1; CCND2; CD3EAP; CDC42; CDH3; CENPF; CHODL variant 1; CHODL variant 2; …
332		MRLC	MYL9	MYL9_HUMAN	Generic binding protein			786-gene expression cancer panel		Genomic	ABHD2 variant 1; ACSL5 variant 1; ADAM12 long variant; ADAMTS1; ADAMTS14 variant 1; ADAMTS2 variant 1; ADAMTS6; ADAMTS9; ADAMTSL2; AEBP1; AGTRL1; AHR; AK3L1 variant 1; AKAP12 variant 1; AKR1C1; AKR1C2 variant 1; ALDH1A1; ALDH1L2; AMPH variant 1; ANGPTL2; ANK3 variant 1; ANPEP; ANTXR1; APCDD1; APOD; AQP1 variant 1; ARHGAP25 variant 1; ARHGAP6 variant 1; ARL7; ASNS variant 1; ASS1 variant 1; ATF5 v…
333	MYL2	MRLC	MYLPF	MLRS_HUMAN	Generic binding protein			Myosin regulatory light chain 2, skeletal muscle isoform		Genomic; Proteomic	MYLPF	-0.758828	5e-05
334		MSK1	RPS6KA5	KS6A5_HUMAN	Protein kinase	Ribosomal protein S6 kinase alpha-5		Ribosomal protein S6 kinase alpha-5		Genomic	RPS6KA5 variant 1
335		MSK1	RPS6KA5	KS6A5_HUMAN	Protein kinase	Ribosomal protein S6 kinase alpha-5		10-gene expression gastric cancer panel		Genomic	EIF3S6; GLTSCR2; RPS12; RPS15P4; RPS19; RPS6KA5 variant 1; RPS8; SEC61G variant 1; TMSB10
336		MSK1	RPS6KA5	KS6A5_HUMAN	Protein kinase	Ribosomal protein S6 kinase alpha-5		186-gene expression cirrhosis panel		Genomic	AARS; ABLIM1 variant 1; ACOT2; ACSM3 variant 1; ACTR2 variant 1; ACTR2 variant 2; ADD3 variant 1; ADH5; ADH6 variant 1; ADRA2B; AEBP1; AKAP13 variant 1; AKR1A1 variant 2; AKR1C1; AKR1D1 variant 1; ALAS1; ALDH9A1; ANKRD46 variant 1; ANXA1; ANXA3; AOX1; AR variant 1; AR variant 2; ARF4; ART1; ATP2C1 variant 1; ATP4B; ATP5D variant 1; ATP6AP2; BAIAP2 variant 1; C4BPB; C5; C8B; CALCR variant 2; CCDC6…
337		MYLK1	MYLK	MYLK_HUMAN	Protein kinase	Myosin light chain kinase, smooth muscle		Myosin light chain kinase, smooth muscle		Genomic	MYLK variant 1
338		MYLK1	MYLK	MYLK_HUMAN	Protein kinase	Myosin light chain kinase, smooth muscle		367-gene expression 1-microRNA breast cancer panel		Genomic	ABCA3; ABCC4 variant 1; ACSL3 variant 1; ACSL3 variant 2; ACTA2 variant 2; ACTG2; ACVR1; ADAM8; ADAMTS12; ADORA2A; ADRBK2; AGPAT2 variant 1; AIFM2 variant 2; AIM2; AKAP2 variant 1; ANKRD22; ANO1; ANXA7 variant 1; AOC3; APOE; AQP1 variant 1; BGN; BIRC3; BOC; BTN3A1 variant 1; BTN3A3 variant 2; BUB3 variant 1; C12orf11; C1RL; C1S variant 1; C1orf116 variant 1; CADM1 variant 1; CALD1; CAPN2; CAPN5; …
339		MYLK1	MYLK	MYLK_HUMAN	Protein kinase	Myosin light chain kinase, smooth muscle		16-gene expression prostate cancer panel		Genomic	ALCAM; AZGP1; CCK; CCNE2; CDC6; FBP1 variant 1; HOXC6; MKI67 variant 1; MYBL2; MYLK variant 1; PAMR1 variant 1; PPAP2B; PROK1; PTTG1; UBE2C variant 1; WNT5A
340		MYLK1	MYLK	MYLK_HUMAN	Protein kinase	Myosin light chain kinase, smooth muscle		104-gene expression cancer panel		Genomic	ABAT variant 1; ACTA2 variant 2; ACTR3; AMH; AMIGO2 variant 2; ANG; ANK2 variant 1; BHLHE41; C1QTNF7; C7orf24; CALR; CAV1 variant 1; CELF2 variant 2; CFH; CKS2; COL6A2 variant 2C2; CXCL1; CXCL2; CYLD variant 1; DCN; DHCR24; DKK3 variant 1; DPYSL2; DSTvariant 1eA; EDNRB; EFEMP1 variant 1; EFEMP1 variant 2; EGR1; FABP5; FBLN1 variant D; GALNTL2; GAPD; GSN variant 1; GSTM5; GlnA4; H3F3A; H3F3B; HBA1…
341		MYLK1	MYLK	MYLK_HUMAN	Protein kinase	Myosin light chain kinase, smooth muscle		277-gene expression lung cancer panel		Genomic	ACTA2 variant 2; ACTC1; ACTG1; ADAM10; ADAM12 long variant; ADAM17; ADAM19 variant 1; ADAM8; ADCY6 variant 1; ADORA2B; ADPN; ADRBK2; AEN; ALOX15B variant d; AREG; ASAP3 variant 1; ATF2 variant 1; ATP2C2; BCAR3; BMPR2 variant 1; BPGM variant 2; CALML5; CASP1 variant alpha; CASP4 variant alpha; CAT; CCNA1 variant 1; CCNB2; CCND1; CCND2; CD3EAP; CDC42; CDH3; CENPF; CHODL variant 1; CHODL variant 2; …
342		MYLK1	MYLK	MYLK_HUMAN	Protein kinase	Myosin light chain kinase, smooth muscle		160-gene expression lung cancer panel		Genomic	A2M; AKAP13 variant 1; ALDH18A1 variant 1; ARHGDIB; ARHGEF1 variant 1; ATXN1 variant 1; BCAM variant 1; BPTF variant 1; BPTF variant 2; BUB3 variant 1; CARD4; CAST variant 6; CD47 variant 1; CDC42; CDC42BPA variant B; CELF1 variant 1; CFLAR; CFLAR variant 3; CHD9; CKS1B; CKS2; CLASRP; CLEC16A variant 2; COX7A2L; CYLD variant 1; DAD1; DGKA variant 1; DUSP6 variant 1; ECHDC2 variant 1; ECM1 variant…
343		MYLK1	MYLK	MYLK_HUMAN	Protein kinase	Myosin light chain kinase, smooth muscle		32-protein 2-biochemical psychiatric disorder panel		Biochemical; Proteomic	A2M; ABAT variant 1; ACPP variant 1; ACTA2 variant 2; ACTR3; AMH; AMIGO2 variant 2; ANG; ANGPT2 variant 1; ANK2 variant 1; BDNF variant 1; BDNF variant 3; BDNF variant 4; BHLHE41; BMP6; BTC; C1QTNF7; C7orf24; CALR; CAV1 variant 1; CCL26; CCL5; CD40LG; CEACAM5 variant 1; CELF2 variant 2; CFH; CGA; CKS2; COL6A2 variant 2C2; CSF2; CTGF; CXCL1; CXCL2; CYLD variant 1; DCN; DHCR24; DKK3 variant 1; DPYS…
344		MYLK1	MYLK	MYLK_HUMAN	Protein kinase	Myosin light chain kinase, smooth muscle		788-gene expression esophageal cancer panel		Genomic	A2ML1; ABCA1; ABCC10; ABHD12 variant 1; ABHD5; ABLIM1 variant 1; ABLIM3; ACAA1; ACOT9 variant 1; ACOX1 variant 1; ACPP variant 1; ACSL1; ACTA2 variant 2; ACTN1 variant 1; ADAMTSL4 variant 1; ADAMTSL4 variant 2; ADH5; ADS1; AIM1L; AK3L1 variant 1; AKAP13 variant 1; AKAP2 variant 1; AKR1B10; AKT3 variant 1; ALDH3B2 variant 1; ALDH9A1; AMIGO2 variant 2; ANKRD22; ANKRD35; ANKRD38; ANTXR2; AQP3; ARAP2…
345		MYLK1	MYLK	MYLK_HUMAN	Protein kinase	Myosin light chain kinase, smooth muscle		74-gene expression breast cancer panel		Genomic	ADIPOQ variant 1; ADIPOQ variant 2; AEBP1; ANKRD38; APC variant 2; APC variant 3; ASPN variant 1; ASPN variant 2; ATP2A2 variant 2; BNC2; C7; CASP8 variant A; CASP8 variant B; CASP8 variant C; CASP8 variant F; CASP8 variant G; CAV1 variant 1; CAV1 variant 2; CCL5; CD74 variant 2; CDH11 variant 1; CILP; CITED4; COL10A1; COL11A1 variant A; COL17A1 long variant; COL1A2; COL3A1; COL5A1; COL5A2; COL6A…
346		MyHC	MYH1	MYH1_HUMAN	Generic binding protein			Myosin-1		Genomic; Proteomic	MYH1
347		MyHC	MYH10	MYH10_HUMAN	Generic binding protein			Myosin-10		Genomic; Proteomic	MYH10 variant 2
348		MyHC	MYH10	MYH10_HUMAN	Generic binding protein			367-gene expression 1-microRNA breast cancer panel		Genomic	ABCA3; ABCC4 variant 1; ACSL3 variant 1; ACSL3 variant 2; ACTA2 variant 2; ACTG2; ACVR1; ADAM8; ADAMTS12; ADORA2A; ADRBK2; AGPAT2 variant 1; AIFM2 variant 2; AIM2; AKAP2 variant 1; ANKRD22; ANO1; ANXA7 variant 1; AOC3; APOE; AQP1 variant 1; BGN; BIRC3; BOC; BTN3A1 variant 1; BTN3A3 variant 2; BUB3 variant 1; C12orf11; C1RL; C1S variant 1; C1orf116 variant 1; CADM1 variant 1; CALD1; CAPN2; CAPN5; …
349		MyHC	MYH10	MYH10_HUMAN	Generic binding protein			588-gene expression liposarcoma panel		Genomic	ABCA8; ABCC6; ABLIM1 variant 1; ACACB; ACAT1; ACOT9 variant 1; ACOX2; ACSL1; ACTC1; ACTN1 variant 1; ACTN4; ACY1; ADAM19 variant 1; ADH1B; ADIPOQ variant 2; ADORA2B; ADRB2; AGPAT2 variant 1; AGTR1; ALDH1A1; AMOTL2; ANGPT1 variant 1; ANK2 variant 1; AOC3; APOD; APP variant 1; AQP7; ARID1A variant 1; ARIH1; ASPM; ASPN variant 1; ASS1 variant 1; ATAD2; ATP1A2; ATP1B1; ATP2A2 variant 2; AURKA variant…
350		MyHC	MYH11	MYH11_HUMAN	Generic binding protein			Myosin-11		Genomic; Proteomic	MYH11 variant SM1
351		MyHC	MYH11	MYH11_HUMAN	Generic binding protein			46-gene expression cancer panel		Genomic	ABCA8; ADH1B; ALDH1A1; ARPC1B; BAZ1B; C7orf24; CA4; CBX7; CCT3 variant 1; CD36 variant 3; CKAP4; CKS2; CLEC3B; COX7A1; CXCL12 variant alpha; DEFA4; DNMT1 variant 2; FAM189A2 variant 1; FBXO9 variant 1; FOXM1 variant 2; FXYD1 variant b; GABARAPL1; HMGA1 variant 1; KIAA0101 variant 1; KIF14; LTC4S; MAP3K11; MYH11 variant SM1; NME1 variant 1; PON2; POSTN; PTGDS; RAB13; RECQL variant 1; SCARB2; SELP;…
352		MyHC	MYH11	MYH11_HUMAN	Generic binding protein			59-gene expression acute myeloid leukemia panel		Genomic	AGR2; AK5 variant 1; ANXA8L2; BAMBI; CACNA2D2 variant 1; CES1 variant 1; CRISP3; CTTNBP2; DYX1C1 variant 1; EDIL3; FAM19A5; FGF13 variant 1; HGF variant 1; IGDCC4; IL5RA; LIN28B; LPAR1 variant 1; LRP4; MAF; MN1; MNX1; MST1; MT2A; MYH11 variant SM1; NRP1; NT5E; PHACTR3 variant 1; POU4F1; SIX3; SPARC; STAB1; TM4SF1; TNFRSF4; TP53BP2 variant 2; TRH
353		MyHC	MYH11	MYH11_HUMAN	Generic binding protein			74-gene expression breast cancer panel		Genomic	ADIPOQ variant 1; ADIPOQ variant 2; AEBP1; ANKRD38; APC variant 2; APC variant 3; ASPN variant 1; ASPN variant 2; ATP2A2 variant 2; BNC2; C7; CASP8 variant A; CASP8 variant B; CASP8 variant C; CASP8 variant F; CASP8 variant G; CAV1 variant 1; CAV1 variant 2; CCL5; CD74 variant 2; CDH11 variant 1; CILP; CITED4; COL10A1; COL11A1 variant A; COL17A1 long variant; COL1A2; COL3A1; COL5A1; COL5A2; COL6A…
354		MyHC	MYH11	MYH11_HUMAN	Generic binding protein			13-gene expression oral cancer panel		Genomic	C5orf13 variant 3; CLEC3B; LAMC2; LIPI; LOC283278; MYH11 variant SM1; OASL variant 1; OASL variant 3; OSMR variant 1; SERPINE1 variant 1; SLC16A1; THBS1; TPPP; ZDHHC11
355		MyHC	MYH11	MYH11_HUMAN	Generic binding protein			61-gene expression breast cancer panel		Genomic	ABTB2; ALOX5AP variant 1; ALOX5AP variant 2; AMIGO2 variant 2; ANG; ANGEL2; ARHGEF40; ATL2 variant 1; BET1L variant 2; BMPR1A; BMPR2 variant 1; C18orf25 variant 1; CD1E variant 1; CD28; CDK17 variant 1; CDKN1A variant 2; CDKN2B variant 1; COL1A1; CTGF; DDIT4; DOPEY1 variant 1; EDN1 variant 1; EDN1 variant 2; ETS2; FAM162A; FAT4; FNDC3B; ID4; INHBA; JUN; KDM6B; LARP6 variant 1; LEMD3; LMCD1; LTBP1…
356		MyHC	MYH11	MYH11_HUMAN	Generic binding protein			8-protein breast cancer panel		Proteomic	BCL11A variant 1; BCL11A variant 2; CDK2 variant 1; CDKN1A variant 2; ERBB2 variant 1; ERBB2 variant 2; MYH11 variant SM1; RB1; SRC variant 1; WAF1
357		MyHC	MYH13	MYH13_HUMAN	Generic binding protein			Myosin-13		Genomic; Proteomic	MYH13
358		MyHC	MYH14	MYH14_HUMAN	Generic binding protein			Myosin-14		Genomic; Proteomic	MYH14 variant 1
359		MyHC	MYH15	MYH15_HUMAN	Generic binding protein			Myosin-15		Genomic	MYH15
360		MyHC	MYH16	MYH16	Generic binding protein			Myosin, heavy chain 16 pseudogene		Genomic	MYH16
361		MyHC	MYH2	MYH2_HUMAN	Generic binding protein			Myosin-2		Genomic; Proteomic	MYH2
362		MyHC	MYH2	MYH2_HUMAN	Generic binding protein			10-gene expression squamous cell carcinoma panel		Genomic	COL6A2 variant 2C2; CXCL13; GAS1; KLK10; KRT14; MMP1 variant 1; MYH2; SFTPB; TPM3 variant 1; TSPYL5
363		MyHC	MYH3	MYH3_HUMAN	Generic binding protein			Myosin-3		Genomic; Proteomic	MYH3
364		MyHC	MYH3	MYH3_HUMAN	Generic binding protein			588-gene expression liposarcoma panel		Genomic	ABCA8; ABCC6; ABLIM1 variant 1; ACACB; ACAT1; ACOT9 variant 1; ACOX2; ACSL1; ACTC1; ACTN1 variant 1; ACTN4; ACY1; ADAM19 variant 1; ADH1B; ADIPOQ variant 2; ADORA2B; ADRB2; AGPAT2 variant 1; AGTR1; ALDH1A1; AMOTL2; ANGPT1 variant 1; ANK2 variant 1; AOC3; APOD; APP variant 1; AQP7; ARID1A variant 1; ARIH1; ASPM; ASPN variant 1; ASS1 variant 1; ATAD2; ATP1A2; ATP1B1; ATP2A2 variant 2; AURKA variant…
365		MyHC	MYH4	MYH4_HUMAN	Generic binding protein
366		MyHC	MYH6	MYH6_HUMAN	Generic binding protein			Myosin-6		Genomic; Proteomic	MYH6
367	MYH7	MyHC	MYH7	MYH7_HUMAN	Generic binding protein			Myosin-7		Genomic	MYH7	-0.952778	5e-05
368		MyHC	MYH8	MYH8_HUMAN	Generic binding protein			Myosin-8		Genomic; Proteomic	MYH8
369		MyHC	MYH8	MYH8_HUMAN	Generic binding protein			15-gene expression nerve and muscle disorders panel		Genomic	ACTA2 variant 1; ACTA2 variant 2; CAB39L variant 1; EXTL1; F2R; GLT25D2; IDI2; IL32 variant 1; IL32 variant 4; LBP; MYH8; OXCT1; PFN2 variant 1; SAMHD1; TECRL; nj
370		MyHC	MYH9	MYH9_HUMAN	Generic binding protein			Myosin-9		Genomic; Proteomic	MYH9
371		MyHC	MYH9	MYH9_HUMAN	Generic binding protein			367-gene expression 1-microRNA breast cancer panel		Genomic	ABCA3; ABCC4 variant 1; ACSL3 variant 1; ACSL3 variant 2; ACTA2 variant 2; ACTG2; ACVR1; ADAM8; ADAMTS12; ADORA2A; ADRBK2; AGPAT2 variant 1; AIFM2 variant 2; AIM2; AKAP2 variant 1; ANKRD22; ANO1; ANXA7 variant 1; AOC3; APOE; AQP1 variant 1; BGN; BIRC3; BOC; BTN3A1 variant 1; BTN3A3 variant 2; BUB3 variant 1; C12orf11; C1RL; C1S variant 1; C1orf116 variant 1; CADM1 variant 1; CALD1; CAPN2; CAPN5; …
372		MyHC	MYH9	MYH9_HUMAN	Generic binding protein			786-gene expression cancer panel		Genomic	ABHD2 variant 1; ACSL5 variant 1; ADAM12 long variant; ADAMTS1; ADAMTS14 variant 1; ADAMTS2 variant 1; ADAMTS6; ADAMTS9; ADAMTSL2; AEBP1; AGTRL1; AHR; AK3L1 variant 1; AKAP12 variant 1; AKR1C1; AKR1C2 variant 1; ALDH1A1; ALDH1L2; AMPH variant 1; ANGPTL2; ANK3 variant 1; ANPEP; ANTXR1; APCDD1; APOD; AQP1 variant 1; ARHGAP25 variant 1; ARHGAP6 variant 1; ARL7; ASNS variant 1; ASS1 variant 1; ATF5 v…
373		N-WASP	WASL	WASL_HUMAN	Generic binding protein	Neural Wiskott-Aldrich syndrome protein		Neural Wiskott-Aldrich syndrome protein		Genomic; Proteomic	WASL
374		N-WASP	WASL	WASL_HUMAN	Generic binding protein	Neural Wiskott-Aldrich syndrome protein		77-gene expression hepatotoxicity panel		Genomic	AGER variant 1; AHNAK variant 1; ANGPTL4 variant 1; BHLHE41; C; C9orf47 variant 1; CCR2 variant A; CCR2B variant B; CDH7 variant b; CTNNA3 variant 1; CXCL5; DMXL1; DR1; DRD1IP; EMP1; ETV5; FGFR2 variant 1; GJB1 variant 2; GM2A; GPRC5B; IP6K3 variant 1; ITGB2 variant 1; JMJD2B; LCA5; LFNG; MAGI1 variant 1; MB; MDN1; MMAB; NFE2 variant 1; NMBR; PCK1; PEX11A; PKP2 variant 2b; PLA1A; RASEF; RASSF4 va…
375		N-WASP	WASL	WASL_HUMAN	Generic binding protein	Neural Wiskott-Aldrich syndrome protein		223-gene expression breast cancer panel		Genomic	ABAT variant 1; ACOX1 variant 1; ACTN1 variant 1; ACY1; ADAM10; ADFP; ADM; AEBP1; ALDH5A1; ALOX15; ALPPL2; AMD1 variant 1; AMY2A; ANGPTL4 variant 1; ANP32A; ANXA2 variant 1; APOA1; APOL3 alpha/d variant; AQP3; AVEN; BAG3; BEST1; BHLHB2; BMP7; BUCS1; C19orf6; C1orf116 variant 1; C8orf84; CA9; CALML5; CBFB variant 1; CBX3 variant 2; CDC42EP4; CDK13 variant 1; CLDN1; CLIC4; COL10A1; CRLF1; CSNK1G3 v…
376		N-WASP	WASL	WASL_HUMAN	Generic binding protein	Neural Wiskott-Aldrich syndrome protein		20-gene expression breast cancer panel		Genomic	AQP3; GCNT3; GREM1 variant 1; HIST1H2BC; HIST1H2BE; HIST1H2BF; HIST1H2BG; HIST1H2BI; IDI1; IL8; LYPD1 variant 1; MAGEA2 variant 1; MAGEA2B; PGK1; SCD; SEC23A; SERPINE1 variant 1; SLC2A3; SPP1 variant 1; SPP1 variant 2; SPP1 variant 3; SULF1; TPM2 variant 1; TREM1; WASL
377		Nucleolin	NCL	NUCL_HUMAN	Generic binding protein	Nucleolin		Nucleolin		Genomic; Proteomic	NCL
378	SERPINE1	PAI1	SERPINE1	PAI1_HUMAN	Receptor ligand	Plasminogen activator inhibitor 1	Drotrecogin alfa	UPA/PAI-1 ratio		Proteomic	PLAU variant 1; SERPINE1 variant 1	-0.506483	0.00685
379	SERPINE1	PAI1	SERPINE1	PAI1_HUMAN	Receptor ligand	Plasminogen activator inhibitor 1	Drotrecogin alfa	Plasminogen activator inhibitor-1		Genomic; Proteomic	SERPINE1 variant 1	-0.506483	0.00685
380	SERPINE1	PAI1	SERPINE1	PAI1_HUMAN	Receptor ligand	Plasminogen activator inhibitor 1	Drotrecogin alfa	11-gene polymorphism chronic obstructive pulmonary disease panel		Genomic	EPHX1; GC variant 1; GSTP1; IL13; MMP1 variant 1; NOS3 variant 1; PTGS2; SERPINA1 variant 1; SERPINE1 variant 1; SOD3	-0.506483	0.00685
381	SERPINE1	PAI1	SERPINE1	PAI1_HUMAN	Receptor ligand	Plasminogen activator inhibitor 1	Drotrecogin alfa	96-gene expression melanoma panel		Genomic	ABCC2; ACOX2; AKR1C1; AKR1C2 variant 1; AP1S2; APOE; ASAH1 variant 2; BCHE; CPN1; CPN2; CRISPLD1; CTNNAL1; CTSH variant 1; CYR61; DCT; EBF2; EDNRB; ERRFI1; ESRRBL1; GBP1; GLIPR1; GNPTAB; GPNMB variant 2; GPR143; GSTP1; HIF1A variant 1; HS3ST3A1; IGFBP6; INHBA; INPP4B variant 1; JUN; KYNU variant 1; LGALS3 variant 1; MGLL variant 1; MITF variant 4; MLANA; NFE2L3; NRP1; PEX13; PIR variant 1; PLAUR …	-0.506483	0.00685
382	SERPINE1	PAI1	SERPINE1	PAI1_HUMAN	Receptor ligand	Plasminogen activator inhibitor 1	Drotrecogin alfa	11-gene expression renal panel		Genomic	COL1A1; EGR1; ELF3 variant 1; HBEGF; IER3; MAFF variant 1; MCL1 variant 1; SAMD4A variant 1; SERPINE1 variant 1; STEAP1; TYMS	-0.506483	0.00685
383	SERPINE1	PAI1	SERPINE1	PAI1_HUMAN	Receptor ligand	Plasminogen activator inhibitor 1	Drotrecogin alfa	89-protein neurological alzheimer's panel		Proteomic	A2M; ACPP variant 1; ADIPOQ variant 2; AFP; APCS; APOA1; APOC3; APOH; B2M; BDNF variant 3; BDNF variant 4; C3; CALCA variant 1; CCL11; CCL2; CCL22; CCL3; CCL4 variant 1; CCL5; CD40 variant 1; CD40LG; CEACAM5 variant 1; CGA; CKB; CKM; CLEC11A; CRP; CSF2; CSF3 variant 1; CXCL5; EDN1 variant 1; EGF; EPO; F3 variant 1; F7; FABP7; FGB; FGF2; FGG variant a; FTH1; FTL; GH1 variant 1; GOT1; GOT2; GSTK1 v…	-0.506483	0.00685
384	SERPINE1	PAI1	SERPINE1	PAI1_HUMAN	Receptor ligand	Plasminogen activator inhibitor 1	Drotrecogin alfa	20-gene expression cancer panel		Genomic	ANGPTL4 variant 1; BHLHB2; COL4A1; COL4A2; CTGF; ETS2; FNDC3B; HMOX1; JAG1; JUN; RBMS1 variant 1; SERPINE1 variant 1; SMTN variant 1; SMURF1 variant 1; SPSB1; TNFRSF12A; VEGFA; VEGFA variant 1; VEGFA variant 4; VEGFA variant 6; VEGFA variant 7; YIPF5	-0.506483	0.00685
385	SERPINE1	PAI1	SERPINE1	PAI1_HUMAN	Receptor ligand	Plasminogen activator inhibitor 1	Drotrecogin alfa	18-gene expression endometrial cancer panel		Genomic	ALDH1A2 variant 1; ANGPTL4 variant 1; ATCAY; COL4A6 variant A; COL8A1 variant 1; FGFR2 variant 1; FPR2 variant 1; IL8; ITIH5 variant 1; KLHL13 variant 1; MMP3; OGN variant 1; SEMA3B transcript variant 1; SERPINE1 variant 1; TNFAIP6	-0.506483	0.00685
386	SERPINE1	PAI1	SERPINE1	PAI1_HUMAN	Receptor ligand	Plasminogen activator inhibitor 1	Drotrecogin alfa	786-gene expression cancer panel		Genomic	ABHD2 variant 1; ACSL5 variant 1; ADAM12 long variant; ADAMTS1; ADAMTS14 variant 1; ADAMTS2 variant 1; ADAMTS6; ADAMTS9; ADAMTSL2; AEBP1; AGTRL1; AHR; AK3L1 variant 1; AKAP12 variant 1; AKR1C1; AKR1C2 variant 1; ALDH1A1; ALDH1L2; AMPH variant 1; ANGPTL2; ANK3 variant 1; ANPEP; ANTXR1; APCDD1; APOD; AQP1 variant 1; ARHGAP25 variant 1; ARHGAP6 variant 1; ARL7; ASNS variant 1; ASS1 variant 1; ATF5 v…	-0.506483	0.00685
387	SERPINE1	PAI1	SERPINE1	PAI1_HUMAN	Receptor ligand	Plasminogen activator inhibitor 1	Drotrecogin alfa	15-gene expression breast cancer panel		Genomic	CTSD; E2F1; EGFR variant 1; EGFR variant 2; EGFR variant 3; EGFR variant 4; FIGF; GSTP1; MMP1 variant 1; MMP11; PLAU variant 1; PLAUR variant 1; SERPINE1 variant 1; TGFB1; TYMP variant 2; VEGFA; VEGFA variant 1; VEGFA variant 4; VEGFA variant 6; VEGFA variant 7	-0.506483	0.00685
388	SERPINE1	PAI1	SERPINE1	PAI1_HUMAN	Receptor ligand	Plasminogen activator inhibitor 1	Drotrecogin alfa	223-gene expression breast cancer panel		Genomic	ABAT variant 1; ACOX1 variant 1; ACTN1 variant 1; ACY1; ADAM10; ADFP; ADM; AEBP1; ALDH5A1; ALOX15; ALPPL2; AMD1 variant 1; AMY2A; ANGPTL4 variant 1; ANP32A; ANXA2 variant 1; APOA1; APOL3 alpha/d variant; AQP3; AVEN; BAG3; BEST1; BHLHB2; BMP7; BUCS1; C19orf6; C1orf116 variant 1; C8orf84; CA9; CALML5; CBFB variant 1; CBX3 variant 2; CDC42EP4; CDK13 variant 1; CLDN1; CLIC4; COL10A1; CRLF1; CSNK1G3 v…	-0.506483	0.00685
389	SERPINE1	PAI1	SERPINE1	PAI1_HUMAN	Receptor ligand	Plasminogen activator inhibitor 1	Drotrecogin alfa	20-gene expression breast cancer panel		Genomic	AQP3; GCNT3; GREM1 variant 1; HIST1H2BC; HIST1H2BE; HIST1H2BF; HIST1H2BG; HIST1H2BI; IDI1; IL8; LYPD1 variant 1; MAGEA2 variant 1; MAGEA2B; PGK1; SCD; SEC23A; SERPINE1 variant 1; SLC2A3; SPP1 variant 1; SPP1 variant 2; SPP1 variant 3; SULF1; TPM2 variant 1; TREM1; WASL	-0.506483	0.00685
390	SERPINE1	PAI1	SERPINE1	PAI1_HUMAN	Receptor ligand	Plasminogen activator inhibitor 1	Drotrecogin alfa	158-gene expression breast cancer panel		Genomic	ABCD4 variant 1; ADD3 variant 1; ADD3 variant 3; AFP; AFTPH variant 1; ALAS2 variant 1; ANPEP; ARHGAP19 variant 1; ARIH2; ASAP2 variant 1; ATOH8; ATP8B2 variant 1; AXIN2; BIN3; BMP4; BMP4 variant 2; BMP4 variant 3; C11orf57 variant 2; C12orf29; C14orf49; C7orf25 variant 1; CASP6 variant alpha; CD3D variant 1; CD69; CDON; CFL2; CLSTN3; COL8A1 variant 1; COLEC12 variant 1; COMP; CRMP1 variant 1; CT…	-0.506483	0.00685
391	SERPINE1	PAI1	SERPINE1	PAI1_HUMAN	Receptor ligand	Plasminogen activator inhibitor 1	Drotrecogin alfa	788-gene expression esophageal cancer panel		Genomic	A2ML1; ABCA1; ABCC10; ABHD12 variant 1; ABHD5; ABLIM1 variant 1; ABLIM3; ACAA1; ACOT9 variant 1; ACOX1 variant 1; ACPP variant 1; ACSL1; ACTA2 variant 2; ACTN1 variant 1; ADAMTSL4 variant 1; ADAMTSL4 variant 2; ADH5; ADS1; AIM1L; AK3L1 variant 1; AKAP13 variant 1; AKAP2 variant 1; AKR1B10; AKT3 variant 1; ALDH3B2 variant 1; ALDH9A1; AMIGO2 variant 2; ANKRD22; ANKRD35; ANKRD38; ANTXR2; AQP3; ARAP2…	-0.506483	0.00685
392	SERPINE1	PAI1	SERPINE1	PAI1_HUMAN	Receptor ligand	Plasminogen activator inhibitor 1	Drotrecogin alfa	Epithelial-mesenchymal transition gene signature		Genomic	ACTN1 variant 1; ACTN1 variant 2; AGR2; AKAP12 variant 1; ALCAM; AP1M2; AXL variant 1; AXL variant 2; BSPRY; CCL2; CDH1; CDH2; CEP170 variant alpha; CLDN3; CLDN4; CNN3; CYP4X1; DNMT3A variant 1; DNMT3A variant 3; DSG3; DSP variant 1; DSP variant 2; DSPP; EFNB2; EHF; ELF3 variant 1; ELF5 variant 1; ELF5 variant 2; ERBB3 variant 1; ETV5; FLRT3 variant 1; FOSB; FOSL1; FOXC1; FXYD5 variant 2; GPD1L; …	-0.506483	0.00685
393	SERPINE1	PAI1	SERPINE1	PAI1_HUMAN	Receptor ligand	Plasminogen activator inhibitor 1	Drotrecogin alfa	13-gene expression oral cancer panel		Genomic	C5orf13 variant 3; CLEC3B; LAMC2; LIPI; LOC283278; MYH11 variant SM1; OASL variant 1; OASL variant 3; OSMR variant 1; SERPINE1 variant 1; SLC16A1; THBS1; TPPP; ZDHHC11	-0.506483	0.00685
394	SERPINE1	PAI1	SERPINE1	PAI1_HUMAN	Receptor ligand	Plasminogen activator inhibitor 1	Drotrecogin alfa	61-gene expression breast cancer panel		Genomic	ABTB2; ALOX5AP variant 1; ALOX5AP variant 2; AMIGO2 variant 2; ANG; ANGEL2; ARHGEF40; ATL2 variant 1; BET1L variant 2; BMPR1A; BMPR2 variant 1; C18orf25 variant 1; CD1E variant 1; CD28; CDK17 variant 1; CDKN1A variant 2; CDKN2B variant 1; COL1A1; CTGF; DDIT4; DOPEY1 variant 1; EDN1 variant 1; EDN1 variant 2; ETS2; FAM162A; FAT4; FNDC3B; ID4; INHBA; JUN; KDM6B; LARP6 variant 1; LEMD3; LMCD1; LTBP1…	-0.506483	0.00685
395	SERPINE1	PAI1	SERPINE1	PAI1_HUMAN	Receptor ligand	Plasminogen activator inhibitor 1	Drotrecogin alfa	9-protein liver disease panel		Proteomic	ACY1; CHL1; CHL1 variant 2; CTSZ; GSN variant 1; GSN variant 3; GSN variant 4; LGALS3BP; MET variant 1; MET variant 2; PLAT variant 1; SERPINC1; SERPINE1 variant 1; SHBG variant SHBG-L	-0.506483	0.00685
396	SERPINE1	PAI1	SERPINE1	PAI1_HUMAN	Receptor ligand	Plasminogen activator inhibitor 1	Drotrecogin alfa	3-gene expression hepatitis B panel		Proteomic	IL17RB variant 1; NR1D1; SERPINE1 variant 1	-0.506483	0.00685
397	SERPINE1	PAI1	SERPINE1	PAI1_HUMAN	Receptor ligand	Plasminogen activator inhibitor 1	Drotrecogin alfa	7-protein bladder cancer panel		Genomic; Proteomic	ANG; APOE; IL8; MMP10; MMP9; SERPINE1 variant 1; VEGFA; VEGFA variant 1; VEGFA variant 4; VEGFA variant 5; VEGFA variant 6; VEGFA variant 7; VEGFA variant 9	-0.506483	0.00685
398	SERPINE1	PAI1	SERPINE1	PAI1_HUMAN	Receptor ligand	Plasminogen activator inhibitor 1	Drotrecogin alfa	3-protein bladder cancer panel		Proteomic	IL8; MMP9; SERPINE1 variant 1	-0.506483	0.00685
399	SERPINE1	PAI1	SERPINE1	PAI1_HUMAN	Receptor ligand	Plasminogen activator inhibitor 1	Drotrecogin alfa	46-gene methylation prostate cancer panel		Genomic	ABCB1; ACVR1; ACVR1B; ADAMTS12; APC variant 1; CDH17; CFTR; CSF3 variant 1; DES; EFNB3; ELK3; GSTM2; HFE variant 1; HFE variant X3; HOXA5; HTR1B; IL1RN variant 1; IL1RN variant 2; IL1RN variant 3; KRT5; MFAP4; MMP14; NEU1; NGF; NGFR; PEG3; POMC variant 2; RAP1A variant 1; RAP1A variant 2; SCGB3A1; SEPT9; SERPINE1 variant 1; SLC14A1 variant 4; STAT5A; STAT5A variant 1; TJP2 variant 1; TJP2 variant…	-0.506483	0.00685
400	SERPINE1	PAI1	SERPINE1	PAI1_HUMAN	Receptor ligand	Plasminogen activator inhibitor 1	Drotrecogin alfa	19-gene expression colorectal cancer panel		Genomic	AGT; C5orf46; CDH2; CFTR; FGF1 variant 1; GPR116; HNT variant 1; INHA; MMP3; NGF; PDLIM3 variant 1; POSTN; POSTN variant 2; POSTN variant 3; POSTN variant 4; RGS4; SERPINE1 variant 1; SFRP4; SLC7A2 variant 1; ULBP2	-0.506483	0.00685
401		PAK1	PAK1	PAK1_HUMAN	Protein kinase	Serine/threonine-protein kinase PAK 1		Serine/threonine-protein kinase PAK 1		Genomic; Proteomic	PAK1 variant 2
402		PI3K cat class IA	PIK3CA	PK3CA_HUMAN	Lipid kinase		Pilaralisib	Phosphatidylinositol-4,5-bisphosphate 3-kinase catalytic subunit alpha isoform		Genomic; Proteomic	PIK3CA
403		PI3K cat class IA	PIK3CA	PK3CA_HUMAN	Lipid kinase		Pilaralisib	47-gene expression ovarian cancer panel		Genomic	AKT1 variant 1; AKT2 variant 1; AKT3 variant 1; BAD; BAX variant beta; BAX variant delta; BCL2L1 variant 1; CDK1 variant 1; EGFR variant 1; EGFR variant 2; EGFR variant 3; EGFR variant 4; GNAS variant 1; GNB1; GNB2; GNB3; GNG11; GNG12; GNG3; GNG4; GNG7; HRAS variant 1; IRS1; MAP2K2; PIK3CA; PIK3CB; PIK3CD; PPM1B variant 1; PPM1D; PPM1F; PPM1G; PPM2C; PRKACB variant 1; PRKAR1A variant 1; PRKAR2A; …
404		PI3K cat class IA	PIK3CA	PK3CA_HUMAN	Lipid kinase		Pilaralisib	5-protein breast cancer panel		Proteomic	AKT1 variant 1; CLDN1; HIF1A variant 1; PIK3CA
405		PI3K cat class IA	PIK3CA	PK3CA_HUMAN	Lipid kinase		Pilaralisib	47-gene expression cancer panel		Genomic	AKT1 variant 1; AKT2 variant 1; AKT3 variant 1; BAD; BAX variant beta; BAX variant delta; BCL2L1 variant 1; BCL2L1 variant 2; CDK1 variant 1; EGFR variant 1; EGFR variant 2; EGFR variant 3; EGFR variant 4; GNAS variant 1; GNB1; GNB2; GNB3; GNB5 variant 2; GNG10 variant 1; GNG11; GNG12; GNG13; GNG3; GNG4; GNG5; GNG7; HRAS variant 1; IRS1; MAP2K2; PIK3CA; PIK3CB; PIK3CD; PPM1A variant 3; PPM1B vari…
406		PI3K cat class IA	PIK3CA	PK3CA_HUMAN	Lipid kinase		Pilaralisib	3-gene polymorphism colorectal cancer panel		Genomic	BRAF; KRAS variant a; KRAS variant b; PIK3CA
407		PI3K cat class IA	PIK3CA	PK3CA_HUMAN	Lipid kinase		ABT100	Phosphatidylinositol-4,5-bisphosphate 3-kinase catalytic subunit alpha isoform		Genomic; Proteomic	PIK3CA
408		PI3K cat class IA	PIK3CA	PK3CA_HUMAN	Lipid kinase		ABT100	47-gene expression ovarian cancer panel		Genomic	AKT1 variant 1; AKT2 variant 1; AKT3 variant 1; BAD; BAX variant beta; BAX variant delta; BCL2L1 variant 1; CDK1 variant 1; EGFR variant 1; EGFR variant 2; EGFR variant 3; EGFR variant 4; GNAS variant 1; GNB1; GNB2; GNB3; GNG11; GNG12; GNG3; GNG4; GNG7; HRAS variant 1; IRS1; MAP2K2; PIK3CA; PIK3CB; PIK3CD; PPM1B variant 1; PPM1D; PPM1F; PPM1G; PPM2C; PRKACB variant 1; PRKAR1A variant 1; PRKAR2A; …
409		PI3K cat class IA	PIK3CA	PK3CA_HUMAN	Lipid kinase		ABT100	5-protein breast cancer panel		Proteomic	AKT1 variant 1; CLDN1; HIF1A variant 1; PIK3CA
410		PI3K cat class IA	PIK3CA	PK3CA_HUMAN	Lipid kinase		ABT100	47-gene expression cancer panel		Genomic	AKT1 variant 1; AKT2 variant 1; AKT3 variant 1; BAD; BAX variant beta; BAX variant delta; BCL2L1 variant 1; BCL2L1 variant 2; CDK1 variant 1; EGFR variant 1; EGFR variant 2; EGFR variant 3; EGFR variant 4; GNAS variant 1; GNB1; GNB2; GNB3; GNB5 variant 2; GNG10 variant 1; GNG11; GNG12; GNG13; GNG3; GNG4; GNG5; GNG7; HRAS variant 1; IRS1; MAP2K2; PIK3CA; PIK3CB; PIK3CD; PPM1A variant 3; PPM1B vari…
411		PI3K cat class IA	PIK3CA	PK3CA_HUMAN	Lipid kinase		ABT100	3-gene polymorphism colorectal cancer panel		Genomic	BRAF; KRAS variant a; KRAS variant b; PIK3CA
412		PI3K cat class IA	PIK3CB	PK3CB_HUMAN	Lipid kinase		Pilaralisib	Phosphatidylinositol-4,5-bisphosphate 3-kinase catalytic subunit beta isoform		Genomic; Proteomic	PIK3CB
413		PI3K cat class IA	PIK3CB	PK3CB_HUMAN	Lipid kinase		Pilaralisib	47-gene expression ovarian cancer panel		Genomic	AKT1 variant 1; AKT2 variant 1; AKT3 variant 1; BAD; BAX variant beta; BAX variant delta; BCL2L1 variant 1; CDK1 variant 1; EGFR variant 1; EGFR variant 2; EGFR variant 3; EGFR variant 4; GNAS variant 1; GNB1; GNB2; GNB3; GNG11; GNG12; GNG3; GNG4; GNG7; HRAS variant 1; IRS1; MAP2K2; PIK3CA; PIK3CB; PIK3CD; PPM1B variant 1; PPM1D; PPM1F; PPM1G; PPM2C; PRKACB variant 1; PRKAR1A variant 1; PRKAR2A; …
414		PI3K cat class IA	PIK3CB	PK3CB_HUMAN	Lipid kinase		Pilaralisib	47-gene expression cancer panel		Genomic	AKT1 variant 1; AKT2 variant 1; AKT3 variant 1; BAD; BAX variant beta; BAX variant delta; BCL2L1 variant 1; BCL2L1 variant 2; CDK1 variant 1; EGFR variant 1; EGFR variant 2; EGFR variant 3; EGFR variant 4; GNAS variant 1; GNB1; GNB2; GNB3; GNB5 variant 2; GNG10 variant 1; GNG11; GNG12; GNG13; GNG3; GNG4; GNG5; GNG7; HRAS variant 1; IRS1; MAP2K2; PIK3CA; PIK3CB; PIK3CD; PPM1A variant 3; PPM1B vari…
415		PI3K cat class IA	PIK3CB	PK3CB_HUMAN	Lipid kinase		ABT100	Phosphatidylinositol-4,5-bisphosphate 3-kinase catalytic subunit beta isoform		Genomic; Proteomic	PIK3CB
416		PI3K cat class IA	PIK3CB	PK3CB_HUMAN	Lipid kinase		ABT100	47-gene expression ovarian cancer panel		Genomic	AKT1 variant 1; AKT2 variant 1; AKT3 variant 1; BAD; BAX variant beta; BAX variant delta; BCL2L1 variant 1; CDK1 variant 1; EGFR variant 1; EGFR variant 2; EGFR variant 3; EGFR variant 4; GNAS variant 1; GNB1; GNB2; GNB3; GNG11; GNG12; GNG3; GNG4; GNG7; HRAS variant 1; IRS1; MAP2K2; PIK3CA; PIK3CB; PIK3CD; PPM1B variant 1; PPM1D; PPM1F; PPM1G; PPM2C; PRKACB variant 1; PRKAR1A variant 1; PRKAR2A; …
417		PI3K cat class IA	PIK3CB	PK3CB_HUMAN	Lipid kinase		ABT100	47-gene expression cancer panel		Genomic	AKT1 variant 1; AKT2 variant 1; AKT3 variant 1; BAD; BAX variant beta; BAX variant delta; BCL2L1 variant 1; BCL2L1 variant 2; CDK1 variant 1; EGFR variant 1; EGFR variant 2; EGFR variant 3; EGFR variant 4; GNAS variant 1; GNB1; GNB2; GNB3; GNB5 variant 2; GNG10 variant 1; GNG11; GNG12; GNG13; GNG3; GNG4; GNG5; GNG7; HRAS variant 1; IRS1; MAP2K2; PIK3CA; PIK3CB; PIK3CD; PPM1A variant 3; PPM1B vari…
418		PI3K cat class IA	PIK3CD	PK3CD_HUMAN	Lipid kinase		Pilaralisib	Phosphatidylinositol-4,5-bisphosphate 3-kinase catalytic subunit, delta		Genomic	PIK3CD
419		PI3K cat class IA	PIK3CD	PK3CD_HUMAN	Lipid kinase		Pilaralisib	277-gene expression lung cancer panel		Genomic	ACTA2 variant 2; ACTC1; ACTG1; ADAM10; ADAM12 long variant; ADAM17; ADAM19 variant 1; ADAM8; ADCY6 variant 1; ADORA2B; ADPN; ADRBK2; AEN; ALOX15B variant d; AREG; ASAP3 variant 1; ATF2 variant 1; ATP2C2; BCAR3; BMPR2 variant 1; BPGM variant 2; CALML5; CASP1 variant alpha; CASP4 variant alpha; CAT; CCNA1 variant 1; CCNB2; CCND1; CCND2; CD3EAP; CDC42; CDH3; CENPF; CHODL variant 1; CHODL variant 2; …
420		PI3K cat class IA	PIK3CD	PK3CD_HUMAN	Lipid kinase		Pilaralisib	47-gene expression ovarian cancer panel		Genomic	AKT1 variant 1; AKT2 variant 1; AKT3 variant 1; BAD; BAX variant beta; BAX variant delta; BCL2L1 variant 1; CDK1 variant 1; EGFR variant 1; EGFR variant 2; EGFR variant 3; EGFR variant 4; GNAS variant 1; GNB1; GNB2; GNB3; GNG11; GNG12; GNG3; GNG4; GNG7; HRAS variant 1; IRS1; MAP2K2; PIK3CA; PIK3CB; PIK3CD; PPM1B variant 1; PPM1D; PPM1F; PPM1G; PPM2C; PRKACB variant 1; PRKAR1A variant 1; PRKAR2A; …
421		PI3K cat class IA	PIK3CD	PK3CD_HUMAN	Lipid kinase		Pilaralisib	147-gene expression cancer panel		Genomic	ABCC5 variant 1; ADAM8; ADRB2; ANGPTL4 variant 1; ARNTL2; AUTS2; C1orf96; CALM1 variant 1; CALM2; CALM3; CALU variant 1; CAPZA1; CCL20; CDCP1 variant 1; CELSR2; CLCF1; CSNK1D variant 1; CSNK1D variant 2; CXCL1; CXCL2; CXCL3; CXCL5; DENND2C; DRD4; DUSP1; DUSP4 variant 1; DUSP5; DUSP6 variant 1; EFNB1; EGR1; EHD1; ELK3; ENAH variant 1; ENAH variant 2; EREG; FERMT1; FOS; FOXQ1; GDF15; HBEGF; HNRNPU …
422		PI3K cat class IA	PIK3CD	PK3CD_HUMAN	Lipid kinase		Pilaralisib	788-gene expression esophageal cancer panel		Genomic	A2ML1; ABCA1; ABCC10; ABHD12 variant 1; ABHD5; ABLIM1 variant 1; ABLIM3; ACAA1; ACOT9 variant 1; ACOX1 variant 1; ACPP variant 1; ACSL1; ACTA2 variant 2; ACTN1 variant 1; ADAMTSL4 variant 1; ADAMTSL4 variant 2; ADH5; ADS1; AIM1L; AK3L1 variant 1; AKAP13 variant 1; AKAP2 variant 1; AKR1B10; AKT3 variant 1; ALDH3B2 variant 1; ALDH9A1; AMIGO2 variant 2; ANKRD22; ANKRD35; ANKRD38; ANTXR2; AQP3; ARAP2…
423		PI3K cat class IA	PIK3CD	PK3CD_HUMAN	Lipid kinase		Pilaralisib	47-gene expression cancer panel		Genomic	AKT1 variant 1; AKT2 variant 1; AKT3 variant 1; BAD; BAX variant beta; BAX variant delta; BCL2L1 variant 1; BCL2L1 variant 2; CDK1 variant 1; EGFR variant 1; EGFR variant 2; EGFR variant 3; EGFR variant 4; GNAS variant 1; GNB1; GNB2; GNB3; GNB5 variant 2; GNG10 variant 1; GNG11; GNG12; GNG13; GNG3; GNG4; GNG5; GNG7; HRAS variant 1; IRS1; MAP2K2; PIK3CA; PIK3CB; PIK3CD; PPM1A variant 3; PPM1B vari…
424		PI3K cat class IA	PIK3CD	PK3CD_HUMAN	Lipid kinase		ABT100	Phosphatidylinositol-4,5-bisphosphate 3-kinase catalytic subunit, delta		Genomic	PIK3CD
425		PI3K cat class IA	PIK3CD	PK3CD_HUMAN	Lipid kinase		ABT100	277-gene expression lung cancer panel		Genomic	ACTA2 variant 2; ACTC1; ACTG1; ADAM10; ADAM12 long variant; ADAM17; ADAM19 variant 1; ADAM8; ADCY6 variant 1; ADORA2B; ADPN; ADRBK2; AEN; ALOX15B variant d; AREG; ASAP3 variant 1; ATF2 variant 1; ATP2C2; BCAR3; BMPR2 variant 1; BPGM variant 2; CALML5; CASP1 variant alpha; CASP4 variant alpha; CAT; CCNA1 variant 1; CCNB2; CCND1; CCND2; CD3EAP; CDC42; CDH3; CENPF; CHODL variant 1; CHODL variant 2; …
426		PI3K cat class IA	PIK3CD	PK3CD_HUMAN	Lipid kinase		ABT100	47-gene expression ovarian cancer panel		Genomic	AKT1 variant 1; AKT2 variant 1; AKT3 variant 1; BAD; BAX variant beta; BAX variant delta; BCL2L1 variant 1; CDK1 variant 1; EGFR variant 1; EGFR variant 2; EGFR variant 3; EGFR variant 4; GNAS variant 1; GNB1; GNB2; GNB3; GNG11; GNG12; GNG3; GNG4; GNG7; HRAS variant 1; IRS1; MAP2K2; PIK3CA; PIK3CB; PIK3CD; PPM1B variant 1; PPM1D; PPM1F; PPM1G; PPM2C; PRKACB variant 1; PRKAR1A variant 1; PRKAR2A; …
427		PI3K cat class IA	PIK3CD	PK3CD_HUMAN	Lipid kinase		ABT100	147-gene expression cancer panel		Genomic	ABCC5 variant 1; ADAM8; ADRB2; ANGPTL4 variant 1; ARNTL2; AUTS2; C1orf96; CALM1 variant 1; CALM2; CALM3; CALU variant 1; CAPZA1; CCL20; CDCP1 variant 1; CELSR2; CLCF1; CSNK1D variant 1; CSNK1D variant 2; CXCL1; CXCL2; CXCL3; CXCL5; DENND2C; DRD4; DUSP1; DUSP4 variant 1; DUSP5; DUSP6 variant 1; EFNB1; EGR1; EHD1; ELK3; ENAH variant 1; ENAH variant 2; EREG; FERMT1; FOS; FOXQ1; GDF15; HBEGF; HNRNPU …
428		PI3K cat class IA	PIK3CD	PK3CD_HUMAN	Lipid kinase		ABT100	788-gene expression esophageal cancer panel		Genomic	A2ML1; ABCA1; ABCC10; ABHD12 variant 1; ABHD5; ABLIM1 variant 1; ABLIM3; ACAA1; ACOT9 variant 1; ACOX1 variant 1; ACPP variant 1; ACSL1; ACTA2 variant 2; ACTN1 variant 1; ADAMTSL4 variant 1; ADAMTSL4 variant 2; ADH5; ADS1; AIM1L; AK3L1 variant 1; AKAP13 variant 1; AKAP2 variant 1; AKR1B10; AKT3 variant 1; ALDH3B2 variant 1; ALDH9A1; AMIGO2 variant 2; ANKRD22; ANKRD35; ANKRD38; ANTXR2; AQP3; ARAP2…
429		PI3K cat class IA	PIK3CD	PK3CD_HUMAN	Lipid kinase		ABT100	47-gene expression cancer panel		Genomic	AKT1 variant 1; AKT2 variant 1; AKT3 variant 1; BAD; BAX variant beta; BAX variant delta; BCL2L1 variant 1; BCL2L1 variant 2; CDK1 variant 1; EGFR variant 1; EGFR variant 2; EGFR variant 3; EGFR variant 4; GNAS variant 1; GNB1; GNB2; GNB3; GNB5 variant 2; GNG10 variant 1; GNG11; GNG12; GNG13; GNG3; GNG4; GNG5; GNG7; HRAS variant 1; IRS1; MAP2K2; PIK3CA; PIK3CB; PIK3CD; PPM1A variant 3; PPM1B vari…
430		PI3K reg class IA	PIK3R1	P85A_HUMAN	Generic binding protein			Phosphatidylinositol 3-kinase regulatory subunit alpha		Genomic; Proteomic	PIK3R1 variant 1
431		PI3K reg class IA	PIK3R1	P85A_HUMAN	Generic binding protein			82-gene expression glioma panel		Genomic	ALDH6A1; ANXA2 variant 1; ARL7; B3GAT2; C1QTNF3 variant 2; C1orf187; CRNDE variant 1; CRY2; E2F6; EIF1; FLJ22662; FMOD; FRA10AC1; GLB1 variant 1; GPHN variant 1; GPNMB variant 2; IL13RA2; LAP3; LIMS1 variant 1; LOXL3; MAPT variant 1; MCM3AP-AS1; MYOF variant 1; MYST3 variant 1; OAZ1; PGM2; PHF20L1 variant 1; PIK3R1 variant 1; PLCL2 variant 1; PLOD1; PLOD3; PRTG; PSMA1 variant 1; PSMD8; PSMD9; PTK…
432		PI3K reg class IA	PIK3R1	P85A_HUMAN	Generic binding protein			59-gene expression neuroblastoma panel		Genomic	AHCY; AKR1C1; ARHGEF7 variant 3; BIRC5 variant 1; CADM1 variant 1; CAMTA1; CD44 variant 1; CDCA5; CDKN3 variant 1; CHD5; CLSTN1; DDC; DPYSL3; ECEL1; ELAVL4 variant 1; EPB41L3; EPHA5 variant 1; FYN variant 1; GNB1; HCFC1; HIVEP2; INPP1; MAP2K4; MAP7 variant 4; MAPT variant 1; MCM7 variant 1; MTSS1; MYCN; NCAN; NHLH2; NME1 variant 1; NRCAM; NTRK1 variant 2; ODC1; PAICS variant 1; PIK3R1 variant 1; …
433		PI3K reg class IA	PIK3R1	P85A_HUMAN	Generic binding protein			15-gene expression glioma panel		Genomic	ANXA2 variant 1; FRA10AC1; GPHN variant 1; PIK3R1 variant 1; PSMD8; SLC4A3 variant 2; TBX19; UPP1; VASN; VEGFA; VEGFA variant 1; VEGFA variant 4; VEGFA variant 6; VEGFA variant 7
434		PI3K reg class IA	PIK3R1	P85A_HUMAN	Generic binding protein			160-gene expression lung cancer panel		Genomic	A2M; AKAP13 variant 1; ALDH18A1 variant 1; ARHGDIB; ARHGEF1 variant 1; ATXN1 variant 1; BCAM variant 1; BPTF variant 1; BPTF variant 2; BUB3 variant 1; CARD4; CAST variant 6; CD47 variant 1; CDC42; CDC42BPA variant B; CELF1 variant 1; CFLAR; CFLAR variant 3; CHD9; CKS1B; CKS2; CLASRP; CLEC16A variant 2; COX7A2L; CYLD variant 1; DAD1; DGKA variant 1; DUSP6 variant 1; ECHDC2 variant 1; ECM1 variant…
435		PI3K reg class IA	PIK3R2	P85B_HUMAN	Generic binding protein			Phosphatidylinositol 3-kinase regulatory subunit beta		Genomic	PIK3R2
436		PI3K reg class IA	PIK3R2	P85B_HUMAN	Generic binding protein			97-gene expression multiple myeloma panel		Genomic	ANXA5; API5 variant 2; ARF6; Adam19; BAD; BAG4; BARD1; BCL6 variant 1; BID variant 1; BID variant 2; BIK; BIRC3; BIRC5 variant 1; BUB1B; CASP2 variant 1; CASP8 variant A; CD40 variant 1; CDK1 variant 1; CLN3 variant 1; CSE1L; CUL1; CUL3; CXCR2 variant 1; CYCS; CYFIP2 variant 3; DEDD variant 1; DGCR6; DIABLO; DNAJA3; DNM1L; EIF2AK2 variant 1; FAF1; FASTKD2; FIS1; FOXO3 variant 1; GPR65; GPX1 varia…
437		PI3K reg class IA	PIK3R3	P55G_HUMAN	Generic binding protein			Phosphatidylinositol 3-kinase regulatory subunit gamma		Genomic; Proteomic	PIK3R3
438		PIPKI gamma	PIP5K1C	PI51C_HUMAN	Generic kinase	Phosphatidylinositol 4-phosphate 5-kinase type-1 gamma		Phosphatidylinositol-4-phosphate 5-kinase type-1 gamma		Genomic; Proteomic	PIP5K1C
439	PLAT	PLAT (TPA)	PLAT	TPA_HUMAN	Generic protease	Tissue-type plasminogen activator		Tissue-type plasminogen activator		Genomic; Proteomic	PLAT variant 1	0.732939	0.00505
440	PLAT	PLAT (TPA)	PLAT	TPA_HUMAN	Generic protease	Tissue-type plasminogen activator		59-gene expression neuroblastoma panel		Genomic	AHCY; AKR1C1; ARHGEF7 variant 3; BIRC5 variant 1; CADM1 variant 1; CAMTA1; CD44 variant 1; CDCA5; CDKN3 variant 1; CHD5; CLSTN1; DDC; DPYSL3; ECEL1; ELAVL4 variant 1; EPB41L3; EPHA5 variant 1; FYN variant 1; GNB1; HCFC1; HIVEP2; INPP1; MAP2K4; MAP7 variant 4; MAPT variant 1; MCM7 variant 1; MTSS1; MYCN; NCAN; NHLH2; NME1 variant 1; NRCAM; NTRK1 variant 2; ODC1; PAICS variant 1; PIK3R1 variant 1; …	0.732939	0.00505
441	PLAT	PLAT (TPA)	PLAT	TPA_HUMAN	Generic protease	Tissue-type plasminogen activator		146-gene expression germ cell cancer panel		Genomic	AGER variant 1; AGR2; APOA1; APOA2; AURKA variant 1; BMP2; C1R; C1S variant 1; C5; CCKBR; CCNB1; CDC20; CDCA1 variant 2; CDH2; CEBPD; CENPA; CGA; CGB; CHGA; CHGB; CHST13; CKS2; CLDN6; CLIC6; COCH; COL14A1; COL4A6 variant A; CST1; CTSL2; CYP26A1 variant 1; DCN; DLG7; DNMT3B variant 1; DNMT3B variant 2; DPPA3; DPPA4; EGR1; EHF; EHHADH variant 1; ELN variant 1; EMP1; EOMES; EPS8; ERBB4 variant JM-a/…	0.732939	0.00505
442	PLAT	PLAT (TPA)	PLAT	TPA_HUMAN	Generic protease	Tissue-type plasminogen activator		277-gene expression lung cancer panel		Genomic	ACTA2 variant 2; ACTC1; ACTG1; ADAM10; ADAM12 long variant; ADAM17; ADAM19 variant 1; ADAM8; ADCY6 variant 1; ADORA2B; ADPN; ADRBK2; AEN; ALOX15B variant d; AREG; ASAP3 variant 1; ATF2 variant 1; ATP2C2; BCAR3; BMPR2 variant 1; BPGM variant 2; CALML5; CASP1 variant alpha; CASP4 variant alpha; CAT; CCNA1 variant 1; CCNB2; CCND1; CCND2; CD3EAP; CDC42; CDH3; CENPF; CHODL variant 1; CHODL variant 2; …	0.732939	0.00505
443	PLAT	PLAT (TPA)	PLAT	TPA_HUMAN	Generic protease	Tissue-type plasminogen activator		3-protein breast cancer panel		Proteomic	CEACAM5 variant 1; MUC1; MUC1 variant 5; PLAT variant 1	0.732939	0.00505
444	PLAT	PLAT (TPA)	PLAT	TPA_HUMAN	Generic protease	Tissue-type plasminogen activator		9-protein liver disease panel		Proteomic	ACY1; CHL1; CHL1 variant 2; CTSZ; GSN variant 1; GSN variant 3; GSN variant 4; LGALS3BP; MET variant 1; MET variant 2; PLAT variant 1; SERPINC1; SERPINE1 variant 1; SHBG variant SHBG-L	0.732939	0.00505
445	PLAT	PLAT (TPA)	PLAT	TPA_HUMAN	Generic protease	Tissue-type plasminogen activator		75-gene expression non-small cell lung cancer panel		Genomic	ABAT variant 1; ABCC6; ACOX2; AK2 variant 1; ANXA1; ARHGDIB; ARL14; BDH2; BIRC5 variant 1; BIRC5 variant 2; BIRC5 variant 3; BLM; BUB1B; C1orf112; CCNE2; CDC6; CDCA4 variant 1; CENPF; CENPQ; CHST11 variant 1; CKS1B; CPM variant 1; CYP1B1; DHFR; DOCK4; EVI5; FN1 variant 1; FN1 variant 3; GATA3; GATA3 variant 1; GBP2; GINS1; GINS2; GINS4; GLIPR1; HMMR variant 1; HMMR variant 2; HMMR variant 3; HMMR…	0.732939	0.00505
446		PLAU (UPA)	PLAU	UROK_HUMAN	Generic protease	Urokinase-type plasminogen activator	WXUK1	UPA/PAI-1 ratio		Proteomic	PLAU variant 1; SERPINE1 variant 1
447		PLAU (UPA)	PLAU	UROK_HUMAN	Generic protease	Urokinase-type plasminogen activator	WXUK1	Urokinase-type plasminogen activator		Genomic; Proteomic	PLAU variant 1; PLAU variant 2
448		PLAU (UPA)	PLAU	UROK_HUMAN	Generic protease	Urokinase-type plasminogen activator	WXUK1	588-gene expression liposarcoma panel		Genomic	ABCA8; ABCC6; ABLIM1 variant 1; ACACB; ACAT1; ACOT9 variant 1; ACOX2; ACSL1; ACTC1; ACTN1 variant 1; ACTN4; ACY1; ADAM19 variant 1; ADH1B; ADIPOQ variant 2; ADORA2B; ADRB2; AGPAT2 variant 1; AGTR1; ALDH1A1; AMOTL2; ANGPT1 variant 1; ANK2 variant 1; AOC3; APOD; APP variant 1; AQP7; ARID1A variant 1; ARIH1; ASPM; ASPN variant 1; ASS1 variant 1; ATAD2; ATP1A2; ATP1B1; ATP2A2 variant 2; AURKA variant…
449		PLAU (UPA)	PLAU	UROK_HUMAN	Generic protease	Urokinase-type plasminogen activator	WXUK1	786-gene expression cancer panel		Genomic	ABHD2 variant 1; ACSL5 variant 1; ADAM12 long variant; ADAMTS1; ADAMTS14 variant 1; ADAMTS2 variant 1; ADAMTS6; ADAMTS9; ADAMTSL2; AEBP1; AGTRL1; AHR; AK3L1 variant 1; AKAP12 variant 1; AKR1C1; AKR1C2 variant 1; ALDH1A1; ALDH1L2; AMPH variant 1; ANGPTL2; ANK3 variant 1; ANPEP; ANTXR1; APCDD1; APOD; AQP1 variant 1; ARHGAP25 variant 1; ARHGAP6 variant 1; ARL7; ASNS variant 1; ASS1 variant 1; ATF5 v…
450		PLAU (UPA)	PLAU	UROK_HUMAN	Generic protease	Urokinase-type plasminogen activator	WXUK1	99-gene expression head and neck cancer panel		Genomic	ADORA2B; AK3L1 variant 1; ALDOA variant 1; ANGPTL4 variant 1; ANKRD37; ANLN; BCAR1; BNIP3; C14orf156; C16orf74; C20orf20; CA12 variant 1; CA9; COL4A5 variant 1; CORO1C; DPM2; ECE2; GAPD; GSS; HIG2; HOMER1; IGF2BP2 variant 1; IL8; KCTD11; KRT17; LDHA; LDLR variant 1; MIF; MNAT1; MRPL14; MRPS17; MTX1 variant 1; NDRG1 variant 2; NDUFA4L2; NME1 variant 1; P4HA1; PAWR; PFKFB4; PGAM1; PGF variant 1; PG…
451		PLAU (UPA)	PLAU	UROK_HUMAN	Generic protease	Urokinase-type plasminogen activator	WXUK1	15-gene expression breast cancer panel		Genomic	CTSD; E2F1; EGFR variant 1; EGFR variant 2; EGFR variant 3; EGFR variant 4; FIGF; GSTP1; MMP1 variant 1; MMP11; PLAU variant 1; PLAUR variant 1; SERPINE1 variant 1; TGFB1; TYMP variant 2; VEGFA; VEGFA variant 1; VEGFA variant 4; VEGFA variant 6; VEGFA variant 7
452		PLAU (UPA)	PLAU	UROK_HUMAN	Generic protease	Urokinase-type plasminogen activator	WXUK1	223-gene expression breast cancer panel		Genomic	ABAT variant 1; ACOX1 variant 1; ACTN1 variant 1; ACY1; ADAM10; ADFP; ADM; AEBP1; ALDH5A1; ALOX15; ALPPL2; AMD1 variant 1; AMY2A; ANGPTL4 variant 1; ANP32A; ANXA2 variant 1; APOA1; APOL3 alpha/d variant; AQP3; AVEN; BAG3; BEST1; BHLHB2; BMP7; BUCS1; C19orf6; C1orf116 variant 1; C8orf84; CA9; CALML5; CBFB variant 1; CBX3 variant 2; CDC42EP4; CDK13 variant 1; CLDN1; CLIC4; COL10A1; CRLF1; CSNK1G3 v…
453		PLAU (UPA)	PLAU	UROK_HUMAN	Generic protease	Urokinase-type plasminogen activator	WXUK1	158-gene expression breast cancer panel		Genomic	ABCD4 variant 1; ADD3 variant 1; ADD3 variant 3; AFP; AFTPH variant 1; ALAS2 variant 1; ANPEP; ARHGAP19 variant 1; ARIH2; ASAP2 variant 1; ATOH8; ATP8B2 variant 1; AXIN2; BIN3; BMP4; BMP4 variant 2; BMP4 variant 3; C11orf57 variant 2; C12orf29; C14orf49; C7orf25 variant 1; CASP6 variant alpha; CD3D variant 1; CD69; CDON; CFL2; CLSTN3; COL8A1 variant 1; COLEC12 variant 1; COMP; CRMP1 variant 1; CT…
454		PLAU (UPA)	PLAU	UROK_HUMAN	Generic protease	Urokinase-type plasminogen activator	WXUK1	788-gene expression esophageal cancer panel		Genomic	A2ML1; ABCA1; ABCC10; ABHD12 variant 1; ABHD5; ABLIM1 variant 1; ABLIM3; ACAA1; ACOT9 variant 1; ACOX1 variant 1; ACPP variant 1; ACSL1; ACTA2 variant 2; ACTN1 variant 1; ADAMTSL4 variant 1; ADAMTSL4 variant 2; ADH5; ADS1; AIM1L; AK3L1 variant 1; AKAP13 variant 1; AKAP2 variant 1; AKR1B10; AKT3 variant 1; ALDH3B2 variant 1; ALDH9A1; AMIGO2 variant 2; ANKRD22; ANKRD35; ANKRD38; ANTXR2; AQP3; ARAP2…
455		PLAU (UPA)	PLAU	UROK_HUMAN	Generic protease	Urokinase-type plasminogen activator	WXUK1	50-gene expression breast cancer panel		Genomic	ADAM12 long variant; AEBP1; ANGPTL2; APC variant 3; ASPN variant 1; C1QTNF3 variant 2; C1R; CALD1; CDH11 variant 1; COL10A1; COL1A2; COL3A1; COL5A2; COL6A1; COL6A3; COPZ2; CTSK; DACT1 variant 1; DCN; DPYSL3; ECM2 variant 1; FBLN1 variant D; FBN1; GAS1; HTRA1; ITGBL1; LOXL1; LRP1; LRRC17 variant 1; MFAP2 variant 1; MMP11; MMP14; MMP2 variant 1; MXRA8; NDN; OLFML2B; PCOLCE; PDGFRB; PDGFRL; PLAU var…
456	PLAUR	PLAUR (uPAR)	PLAUR	UPAR_HUMAN	Generic receptor	Urokinase plasminogen activator surface receptor	Reteplase	Urokinase plasminogen activator surface receptor		Genomic; Proteomic	PLAUR variant 1	0.748317	0.0007
457	PLAUR	PLAUR (uPAR)	PLAUR	UPAR_HUMAN	Generic receptor	Urokinase plasminogen activator surface receptor	Reteplase	163-gene expression colon cancer panel		Genomic	ABHD2 variant 1; AKAP12 variant 1; ALCAM; ANXA1; ANXA2 variant 1; APOE; Adam19; BGN; BHLHB2; BID variant 1; BID variant 2; BNIP3L; CD59 variant 1; CEBPB; COL5A2; CPT2; CTGF; CTSB variant 1; CXCL16 variant 1; CYR61; DAF; DCBLD2; DDIT4; DLEU1; DNAJA3; DUSP10 variant 1; DUSP5; DUSP6 variant 1; DYNLL2; ERRFI1; FHL2; FN1 variant 1; FN1 variant 3; FOLR1; GADD45B; GEMIN4; GEMIN6; GMNN; GPNMB variant 2; …	0.748317	0.0007
458	PLAUR	PLAUR (uPAR)	PLAUR	UPAR_HUMAN	Generic receptor	Urokinase plasminogen activator surface receptor	Reteplase	374-gene expression breast cancer panel		Genomic	ABCD3 variant 1; ABLIM1 variant 1; ACADSB; ACSS2 variant 1; ACTB; ADAMTS1; ADM; AKAP2 variant 1; ALDH4A1; ANG; AP2A2; AP2B1 variant 1; APOD; APP variant 1; ARF1; ARPC4 variant 1; ASPM; ATAD2; AURKA variant 1; AURKB; BBC3; BCL6 variant 1; BHLHB2; BIRC5 variant 1; BLM; BRCA1 variant BRCA1a; BTG2; BUB1; C16orf61; C1S variant 1; C20orf46; CAD; CCL18; CCNA2; CCNB1; CCNB2; CCNC variant 1; CCND1; CCNE1;…	0.748317	0.0007
459	PLAUR	PLAUR (uPAR)	PLAUR	UPAR_HUMAN	Generic receptor	Urokinase plasminogen activator surface receptor	Reteplase	442-gene expression breast cancer panel		Genomic	ACSL3 variant 1; ACSL3 variant 2; ACSS2 variant 1; ACTG2; ACTL6A variant 1; ADAMTS1; ADD3 variant 1; ADS1; ANKRD12 variant 1; APOD; APP variant 1; ARHGEF3 variant 1; AXIN2; BBC3; BCCIP variant A; BCL6 variant 1; BHLHB2; BRCA2; C; C10orf10; C10orf26; C13orf15; C16orf61; C1RL; CALCOCO1 variant 1; CAMLG; CBX1 variant 1; CCBL2 variant 1; CCCCCCCCCCCCCCCCCCCCC variant 1; CCPG1 variant 1; CCT5; CCT8; C…	0.748317	0.0007
460	PLAUR	PLAUR (uPAR)	PLAUR	UPAR_HUMAN	Generic receptor	Urokinase plasminogen activator surface receptor	Reteplase	96-gene expression melanoma panel		Genomic	ABCC2; ACOX2; AKR1C1; AKR1C2 variant 1; AP1S2; APOE; ASAH1 variant 2; BCHE; CPN1; CPN2; CRISPLD1; CTNNAL1; CTSH variant 1; CYR61; DCT; EBF2; EDNRB; ERRFI1; ESRRBL1; GBP1; GLIPR1; GNPTAB; GPNMB variant 2; GPR143; GSTP1; HIF1A variant 1; HS3ST3A1; IGFBP6; INHBA; INPP4B variant 1; JUN; KYNU variant 1; LGALS3 variant 1; MGLL variant 1; MITF variant 4; MLANA; NFE2L3; NRP1; PEX13; PIR variant 1; PLAUR …	0.748317	0.0007
461	PLAUR	PLAUR (uPAR)	PLAUR	UPAR_HUMAN	Generic receptor	Urokinase plasminogen activator surface receptor	Reteplase	27-gene expression astrocytoma panel		Genomic	ALDOC; BRSK2; CD63 variant 1; CLIC1; GM2A; GPX1 variant 1; HES6; HMOX1; IFITM3; IGFBP2; LAMB2; LDHA; LGALS1; MSN; MYL12A; NES; PLAUR variant 1; PPIB; RTN1 variant 1; RUNDC3A variant 1; S100A10; SOD2 variant 1; TAGLN2; TIMP1; VEGFA; VEGFA variant 1; VEGFA variant 4; VEGFA variant 6; VEGFA variant 7; VIM; ZYX variant 1	0.748317	0.0007
462	PLAUR	PLAUR (uPAR)	PLAUR	UPAR_HUMAN	Generic receptor	Urokinase plasminogen activator surface receptor	Reteplase	147-gene expression cancer panel		Genomic	ABCC5 variant 1; ADAM8; ADRB2; ANGPTL4 variant 1; ARNTL2; AUTS2; C1orf96; CALM1 variant 1; CALM2; CALM3; CALU variant 1; CAPZA1; CCL20; CDCP1 variant 1; CELSR2; CLCF1; CSNK1D variant 1; CSNK1D variant 2; CXCL1; CXCL2; CXCL3; CXCL5; DENND2C; DRD4; DUSP1; DUSP4 variant 1; DUSP5; DUSP6 variant 1; EFNB1; EGR1; EHD1; ELK3; ENAH variant 1; ENAH variant 2; EREG; FERMT1; FOS; FOXQ1; GDF15; HBEGF; HNRNPU …	0.748317	0.0007
463	PLAUR	PLAUR (uPAR)	PLAUR	UPAR_HUMAN	Generic receptor	Urokinase plasminogen activator surface receptor	Reteplase	15-gene expression breast cancer panel		Genomic	CTSD; E2F1; EGFR variant 1; EGFR variant 2; EGFR variant 3; EGFR variant 4; FIGF; GSTP1; MMP1 variant 1; MMP11; PLAU variant 1; PLAUR variant 1; SERPINE1 variant 1; TGFB1; TYMP variant 2; VEGFA; VEGFA variant 1; VEGFA variant 4; VEGFA variant 6; VEGFA variant 7	0.748317	0.0007
464	PLAUR	PLAUR (uPAR)	PLAUR	UPAR_HUMAN	Generic receptor	Urokinase plasminogen activator surface receptor	Reteplase	223-gene expression breast cancer panel		Genomic	ABAT variant 1; ACOX1 variant 1; ACTN1 variant 1; ACY1; ADAM10; ADFP; ADM; AEBP1; ALDH5A1; ALOX15; ALPPL2; AMD1 variant 1; AMY2A; ANGPTL4 variant 1; ANP32A; ANXA2 variant 1; APOA1; APOL3 alpha/d variant; AQP3; AVEN; BAG3; BEST1; BHLHB2; BMP7; BUCS1; C19orf6; C1orf116 variant 1; C8orf84; CA9; CALML5; CBFB variant 1; CBX3 variant 2; CDC42EP4; CDK13 variant 1; CLDN1; CLIC4; COL10A1; CRLF1; CSNK1G3 v…	0.748317	0.0007
465	PLAUR	PLAUR (uPAR)	PLAUR	UPAR_HUMAN	Generic receptor	Urokinase plasminogen activator surface receptor	Reteplase	Epithelial-mesenchymal transition gene signature		Genomic	ACTN1 variant 1; ACTN1 variant 2; AGR2; AKAP12 variant 1; ALCAM; AP1M2; AXL variant 1; AXL variant 2; BSPRY; CCL2; CDH1; CDH2; CEP170 variant alpha; CLDN3; CLDN4; CNN3; CYP4X1; DNMT3A variant 1; DNMT3A variant 3; DSG3; DSP variant 1; DSP variant 2; DSPP; EFNB2; EHF; ELF3 variant 1; ELF5 variant 1; ELF5 variant 2; ERBB3 variant 1; ETV5; FLRT3 variant 1; FOSB; FOSL1; FOXC1; FXYD5 variant 2; GPD1L; …	0.748317	0.0007
466	PLAUR	PLAUR (uPAR)	PLAUR	UPAR_HUMAN	Generic receptor	Urokinase plasminogen activator surface receptor	Reteplase	75-gene expression non-small cell lung cancer panel		Genomic	ABAT variant 1; ABCC6; ACOX2; AK2 variant 1; ANXA1; ARHGDIB; ARL14; BDH2; BIRC5 variant 1; BIRC5 variant 2; BIRC5 variant 3; BLM; BUB1B; C1orf112; CCNE2; CDC6; CDCA4 variant 1; CENPF; CENPQ; CHST11 variant 1; CKS1B; CPM variant 1; CYP1B1; DHFR; DOCK4; EVI5; FN1 variant 1; FN1 variant 3; GATA3; GATA3 variant 1; GBP2; GINS1; GINS2; GINS4; GLIPR1; HMMR variant 1; HMMR variant 2; HMMR variant 3; HMMR…	0.748317	0.0007
467	PLAUR	PLAUR (uPAR)	PLAUR	UPAR_HUMAN	Generic receptor	Urokinase plasminogen activator surface receptor	Alteplase	Urokinase plasminogen activator surface receptor		Genomic; Proteomic	PLAUR variant 1	0.748317	0.0007
468	PLAUR	PLAUR (uPAR)	PLAUR	UPAR_HUMAN	Generic receptor	Urokinase plasminogen activator surface receptor	Alteplase	163-gene expression colon cancer panel		Genomic	ABHD2 variant 1; AKAP12 variant 1; ALCAM; ANXA1; ANXA2 variant 1; APOE; Adam19; BGN; BHLHB2; BID variant 1; BID variant 2; BNIP3L; CD59 variant 1; CEBPB; COL5A2; CPT2; CTGF; CTSB variant 1; CXCL16 variant 1; CYR61; DAF; DCBLD2; DDIT4; DLEU1; DNAJA3; DUSP10 variant 1; DUSP5; DUSP6 variant 1; DYNLL2; ERRFI1; FHL2; FN1 variant 1; FN1 variant 3; FOLR1; GADD45B; GEMIN4; GEMIN6; GMNN; GPNMB variant 2; …	0.748317	0.0007
469	PLAUR	PLAUR (uPAR)	PLAUR	UPAR_HUMAN	Generic receptor	Urokinase plasminogen activator surface receptor	Alteplase	374-gene expression breast cancer panel		Genomic	ABCD3 variant 1; ABLIM1 variant 1; ACADSB; ACSS2 variant 1; ACTB; ADAMTS1; ADM; AKAP2 variant 1; ALDH4A1; ANG; AP2A2; AP2B1 variant 1; APOD; APP variant 1; ARF1; ARPC4 variant 1; ASPM; ATAD2; AURKA variant 1; AURKB; BBC3; BCL6 variant 1; BHLHB2; BIRC5 variant 1; BLM; BRCA1 variant BRCA1a; BTG2; BUB1; C16orf61; C1S variant 1; C20orf46; CAD; CCL18; CCNA2; CCNB1; CCNB2; CCNC variant 1; CCND1; CCNE1;…	0.748317	0.0007
470	PLAUR	PLAUR (uPAR)	PLAUR	UPAR_HUMAN	Generic receptor	Urokinase plasminogen activator surface receptor	Alteplase	442-gene expression breast cancer panel		Genomic	ACSL3 variant 1; ACSL3 variant 2; ACSS2 variant 1; ACTG2; ACTL6A variant 1; ADAMTS1; ADD3 variant 1; ADS1; ANKRD12 variant 1; APOD; APP variant 1; ARHGEF3 variant 1; AXIN2; BBC3; BCCIP variant A; BCL6 variant 1; BHLHB2; BRCA2; C; C10orf10; C10orf26; C13orf15; C16orf61; C1RL; CALCOCO1 variant 1; CAMLG; CBX1 variant 1; CCBL2 variant 1; CCCCCCCCCCCCCCCCCCCCC variant 1; CCPG1 variant 1; CCT5; CCT8; C…	0.748317	0.0007
471	PLAUR	PLAUR (uPAR)	PLAUR	UPAR_HUMAN	Generic receptor	Urokinase plasminogen activator surface receptor	Alteplase	96-gene expression melanoma panel		Genomic	ABCC2; ACOX2; AKR1C1; AKR1C2 variant 1; AP1S2; APOE; ASAH1 variant 2; BCHE; CPN1; CPN2; CRISPLD1; CTNNAL1; CTSH variant 1; CYR61; DCT; EBF2; EDNRB; ERRFI1; ESRRBL1; GBP1; GLIPR1; GNPTAB; GPNMB variant 2; GPR143; GSTP1; HIF1A variant 1; HS3ST3A1; IGFBP6; INHBA; INPP4B variant 1; JUN; KYNU variant 1; LGALS3 variant 1; MGLL variant 1; MITF variant 4; MLANA; NFE2L3; NRP1; PEX13; PIR variant 1; PLAUR …	0.748317	0.0007
472	PLAUR	PLAUR (uPAR)	PLAUR	UPAR_HUMAN	Generic receptor	Urokinase plasminogen activator surface receptor	Alteplase	27-gene expression astrocytoma panel		Genomic	ALDOC; BRSK2; CD63 variant 1; CLIC1; GM2A; GPX1 variant 1; HES6; HMOX1; IFITM3; IGFBP2; LAMB2; LDHA; LGALS1; MSN; MYL12A; NES; PLAUR variant 1; PPIB; RTN1 variant 1; RUNDC3A variant 1; S100A10; SOD2 variant 1; TAGLN2; TIMP1; VEGFA; VEGFA variant 1; VEGFA variant 4; VEGFA variant 6; VEGFA variant 7; VIM; ZYX variant 1	0.748317	0.0007
473	PLAUR	PLAUR (uPAR)	PLAUR	UPAR_HUMAN	Generic receptor	Urokinase plasminogen activator surface receptor	Alteplase	147-gene expression cancer panel		Genomic	ABCC5 variant 1; ADAM8; ADRB2; ANGPTL4 variant 1; ARNTL2; AUTS2; C1orf96; CALM1 variant 1; CALM2; CALM3; CALU variant 1; CAPZA1; CCL20; CDCP1 variant 1; CELSR2; CLCF1; CSNK1D variant 1; CSNK1D variant 2; CXCL1; CXCL2; CXCL3; CXCL5; DENND2C; DRD4; DUSP1; DUSP4 variant 1; DUSP5; DUSP6 variant 1; EFNB1; EGR1; EHD1; ELK3; ENAH variant 1; ENAH variant 2; EREG; FERMT1; FOS; FOXQ1; GDF15; HBEGF; HNRNPU …	0.748317	0.0007
474	PLAUR	PLAUR (uPAR)	PLAUR	UPAR_HUMAN	Generic receptor	Urokinase plasminogen activator surface receptor	Alteplase	15-gene expression breast cancer panel		Genomic	CTSD; E2F1; EGFR variant 1; EGFR variant 2; EGFR variant 3; EGFR variant 4; FIGF; GSTP1; MMP1 variant 1; MMP11; PLAU variant 1; PLAUR variant 1; SERPINE1 variant 1; TGFB1; TYMP variant 2; VEGFA; VEGFA variant 1; VEGFA variant 4; VEGFA variant 6; VEGFA variant 7	0.748317	0.0007
475	PLAUR	PLAUR (uPAR)	PLAUR	UPAR_HUMAN	Generic receptor	Urokinase plasminogen activator surface receptor	Alteplase	223-gene expression breast cancer panel		Genomic	ABAT variant 1; ACOX1 variant 1; ACTN1 variant 1; ACY1; ADAM10; ADFP; ADM; AEBP1; ALDH5A1; ALOX15; ALPPL2; AMD1 variant 1; AMY2A; ANGPTL4 variant 1; ANP32A; ANXA2 variant 1; APOA1; APOL3 alpha/d variant; AQP3; AVEN; BAG3; BEST1; BHLHB2; BMP7; BUCS1; C19orf6; C1orf116 variant 1; C8orf84; CA9; CALML5; CBFB variant 1; CBX3 variant 2; CDC42EP4; CDK13 variant 1; CLDN1; CLIC4; COL10A1; CRLF1; CSNK1G3 v…	0.748317	0.0007
476	PLAUR	PLAUR (uPAR)	PLAUR	UPAR_HUMAN	Generic receptor	Urokinase plasminogen activator surface receptor	Alteplase	Epithelial-mesenchymal transition gene signature		Genomic	ACTN1 variant 1; ACTN1 variant 2; AGR2; AKAP12 variant 1; ALCAM; AP1M2; AXL variant 1; AXL variant 2; BSPRY; CCL2; CDH1; CDH2; CEP170 variant alpha; CLDN3; CLDN4; CNN3; CYP4X1; DNMT3A variant 1; DNMT3A variant 3; DSG3; DSP variant 1; DSP variant 2; DSPP; EFNB2; EHF; ELF3 variant 1; ELF5 variant 1; ELF5 variant 2; ERBB3 variant 1; ETV5; FLRT3 variant 1; FOSB; FOSL1; FOXC1; FXYD5 variant 2; GPD1L; …	0.748317	0.0007
477	PLAUR	PLAUR (uPAR)	PLAUR	UPAR_HUMAN	Generic receptor	Urokinase plasminogen activator surface receptor	Alteplase	75-gene expression non-small cell lung cancer panel		Genomic	ABAT variant 1; ABCC6; ACOX2; AK2 variant 1; ANXA1; ARHGDIB; ARL14; BDH2; BIRC5 variant 1; BIRC5 variant 2; BIRC5 variant 3; BLM; BUB1B; C1orf112; CCNE2; CDC6; CDCA4 variant 1; CENPF; CENPQ; CHST11 variant 1; CKS1B; CPM variant 1; CYP1B1; DHFR; DOCK4; EVI5; FN1 variant 1; FN1 variant 3; GATA3; GATA3 variant 1; GBP2; GINS1; GINS2; GINS4; GLIPR1; HMMR variant 1; HMMR variant 2; HMMR variant 3; HMMR…	0.748317	0.0007
478	PLAUR	PLAUR (uPAR)	PLAUR	UPAR_HUMAN	Generic receptor	Urokinase plasminogen activator surface receptor	Streptokinase	Urokinase plasminogen activator surface receptor		Genomic; Proteomic	PLAUR variant 1	0.748317	0.0007
479	PLAUR	PLAUR (uPAR)	PLAUR	UPAR_HUMAN	Generic receptor	Urokinase plasminogen activator surface receptor	Streptokinase	163-gene expression colon cancer panel		Genomic	ABHD2 variant 1; AKAP12 variant 1; ALCAM; ANXA1; ANXA2 variant 1; APOE; Adam19; BGN; BHLHB2; BID variant 1; BID variant 2; BNIP3L; CD59 variant 1; CEBPB; COL5A2; CPT2; CTGF; CTSB variant 1; CXCL16 variant 1; CYR61; DAF; DCBLD2; DDIT4; DLEU1; DNAJA3; DUSP10 variant 1; DUSP5; DUSP6 variant 1; DYNLL2; ERRFI1; FHL2; FN1 variant 1; FN1 variant 3; FOLR1; GADD45B; GEMIN4; GEMIN6; GMNN; GPNMB variant 2; …	0.748317	0.0007
480	PLAUR	PLAUR (uPAR)	PLAUR	UPAR_HUMAN	Generic receptor	Urokinase plasminogen activator surface receptor	Streptokinase	374-gene expression breast cancer panel		Genomic	ABCD3 variant 1; ABLIM1 variant 1; ACADSB; ACSS2 variant 1; ACTB; ADAMTS1; ADM; AKAP2 variant 1; ALDH4A1; ANG; AP2A2; AP2B1 variant 1; APOD; APP variant 1; ARF1; ARPC4 variant 1; ASPM; ATAD2; AURKA variant 1; AURKB; BBC3; BCL6 variant 1; BHLHB2; BIRC5 variant 1; BLM; BRCA1 variant BRCA1a; BTG2; BUB1; C16orf61; C1S variant 1; C20orf46; CAD; CCL18; CCNA2; CCNB1; CCNB2; CCNC variant 1; CCND1; CCNE1;…	0.748317	0.0007
481	PLAUR	PLAUR (uPAR)	PLAUR	UPAR_HUMAN	Generic receptor	Urokinase plasminogen activator surface receptor	Streptokinase	442-gene expression breast cancer panel		Genomic	ACSL3 variant 1; ACSL3 variant 2; ACSS2 variant 1; ACTG2; ACTL6A variant 1; ADAMTS1; ADD3 variant 1; ADS1; ANKRD12 variant 1; APOD; APP variant 1; ARHGEF3 variant 1; AXIN2; BBC3; BCCIP variant A; BCL6 variant 1; BHLHB2; BRCA2; C; C10orf10; C10orf26; C13orf15; C16orf61; C1RL; CALCOCO1 variant 1; CAMLG; CBX1 variant 1; CCBL2 variant 1; CCCCCCCCCCCCCCCCCCCCC variant 1; CCPG1 variant 1; CCT5; CCT8; C…	0.748317	0.0007
482	PLAUR	PLAUR (uPAR)	PLAUR	UPAR_HUMAN	Generic receptor	Urokinase plasminogen activator surface receptor	Streptokinase	96-gene expression melanoma panel		Genomic	ABCC2; ACOX2; AKR1C1; AKR1C2 variant 1; AP1S2; APOE; ASAH1 variant 2; BCHE; CPN1; CPN2; CRISPLD1; CTNNAL1; CTSH variant 1; CYR61; DCT; EBF2; EDNRB; ERRFI1; ESRRBL1; GBP1; GLIPR1; GNPTAB; GPNMB variant 2; GPR143; GSTP1; HIF1A variant 1; HS3ST3A1; IGFBP6; INHBA; INPP4B variant 1; JUN; KYNU variant 1; LGALS3 variant 1; MGLL variant 1; MITF variant 4; MLANA; NFE2L3; NRP1; PEX13; PIR variant 1; PLAUR …	0.748317	0.0007
483	PLAUR	PLAUR (uPAR)	PLAUR	UPAR_HUMAN	Generic receptor	Urokinase plasminogen activator surface receptor	Streptokinase	27-gene expression astrocytoma panel		Genomic	ALDOC; BRSK2; CD63 variant 1; CLIC1; GM2A; GPX1 variant 1; HES6; HMOX1; IFITM3; IGFBP2; LAMB2; LDHA; LGALS1; MSN; MYL12A; NES; PLAUR variant 1; PPIB; RTN1 variant 1; RUNDC3A variant 1; S100A10; SOD2 variant 1; TAGLN2; TIMP1; VEGFA; VEGFA variant 1; VEGFA variant 4; VEGFA variant 6; VEGFA variant 7; VIM; ZYX variant 1	0.748317	0.0007
484	PLAUR	PLAUR (uPAR)	PLAUR	UPAR_HUMAN	Generic receptor	Urokinase plasminogen activator surface receptor	Streptokinase	147-gene expression cancer panel		Genomic	ABCC5 variant 1; ADAM8; ADRB2; ANGPTL4 variant 1; ARNTL2; AUTS2; C1orf96; CALM1 variant 1; CALM2; CALM3; CALU variant 1; CAPZA1; CCL20; CDCP1 variant 1; CELSR2; CLCF1; CSNK1D variant 1; CSNK1D variant 2; CXCL1; CXCL2; CXCL3; CXCL5; DENND2C; DRD4; DUSP1; DUSP4 variant 1; DUSP5; DUSP6 variant 1; EFNB1; EGR1; EHD1; ELK3; ENAH variant 1; ENAH variant 2; EREG; FERMT1; FOS; FOXQ1; GDF15; HBEGF; HNRNPU …	0.748317	0.0007
485	PLAUR	PLAUR (uPAR)	PLAUR	UPAR_HUMAN	Generic receptor	Urokinase plasminogen activator surface receptor	Streptokinase	15-gene expression breast cancer panel		Genomic	CTSD; E2F1; EGFR variant 1; EGFR variant 2; EGFR variant 3; EGFR variant 4; FIGF; GSTP1; MMP1 variant 1; MMP11; PLAU variant 1; PLAUR variant 1; SERPINE1 variant 1; TGFB1; TYMP variant 2; VEGFA; VEGFA variant 1; VEGFA variant 4; VEGFA variant 6; VEGFA variant 7	0.748317	0.0007
486	PLAUR	PLAUR (uPAR)	PLAUR	UPAR_HUMAN	Generic receptor	Urokinase plasminogen activator surface receptor	Streptokinase	223-gene expression breast cancer panel		Genomic	ABAT variant 1; ACOX1 variant 1; ACTN1 variant 1; ACY1; ADAM10; ADFP; ADM; AEBP1; ALDH5A1; ALOX15; ALPPL2; AMD1 variant 1; AMY2A; ANGPTL4 variant 1; ANP32A; ANXA2 variant 1; APOA1; APOL3 alpha/d variant; AQP3; AVEN; BAG3; BEST1; BHLHB2; BMP7; BUCS1; C19orf6; C1orf116 variant 1; C8orf84; CA9; CALML5; CBFB variant 1; CBX3 variant 2; CDC42EP4; CDK13 variant 1; CLDN1; CLIC4; COL10A1; CRLF1; CSNK1G3 v…	0.748317	0.0007
487	PLAUR	PLAUR (uPAR)	PLAUR	UPAR_HUMAN	Generic receptor	Urokinase plasminogen activator surface receptor	Streptokinase	Epithelial-mesenchymal transition gene signature		Genomic	ACTN1 variant 1; ACTN1 variant 2; AGR2; AKAP12 variant 1; ALCAM; AP1M2; AXL variant 1; AXL variant 2; BSPRY; CCL2; CDH1; CDH2; CEP170 variant alpha; CLDN3; CLDN4; CNN3; CYP4X1; DNMT3A variant 1; DNMT3A variant 3; DSG3; DSP variant 1; DSP variant 2; DSPP; EFNB2; EHF; ELF3 variant 1; ELF5 variant 1; ELF5 variant 2; ERBB3 variant 1; ETV5; FLRT3 variant 1; FOSB; FOSL1; FOXC1; FXYD5 variant 2; GPD1L; …	0.748317	0.0007
488	PLAUR	PLAUR (uPAR)	PLAUR	UPAR_HUMAN	Generic receptor	Urokinase plasminogen activator surface receptor	Streptokinase	75-gene expression non-small cell lung cancer panel		Genomic	ABAT variant 1; ABCC6; ACOX2; AK2 variant 1; ANXA1; ARHGDIB; ARL14; BDH2; BIRC5 variant 1; BIRC5 variant 2; BIRC5 variant 3; BLM; BUB1B; C1orf112; CCNE2; CDC6; CDCA4 variant 1; CENPF; CENPQ; CHST11 variant 1; CKS1B; CPM variant 1; CYP1B1; DHFR; DOCK4; EVI5; FN1 variant 1; FN1 variant 3; GATA3; GATA3 variant 1; GBP2; GINS1; GINS2; GINS4; GLIPR1; HMMR variant 1; HMMR variant 2; HMMR variant 3; HMMR…	0.748317	0.0007
489	PLAUR	PLAUR (uPAR)	PLAUR	UPAR_HUMAN	Generic receptor	Urokinase plasminogen activator surface receptor	Tenecteplase	Urokinase plasminogen activator surface receptor		Genomic; Proteomic	PLAUR variant 1	0.748317	0.0007
490	PLAUR	PLAUR (uPAR)	PLAUR	UPAR_HUMAN	Generic receptor	Urokinase plasminogen activator surface receptor	Tenecteplase	163-gene expression colon cancer panel		Genomic	ABHD2 variant 1; AKAP12 variant 1; ALCAM; ANXA1; ANXA2 variant 1; APOE; Adam19; BGN; BHLHB2; BID variant 1; BID variant 2; BNIP3L; CD59 variant 1; CEBPB; COL5A2; CPT2; CTGF; CTSB variant 1; CXCL16 variant 1; CYR61; DAF; DCBLD2; DDIT4; DLEU1; DNAJA3; DUSP10 variant 1; DUSP5; DUSP6 variant 1; DYNLL2; ERRFI1; FHL2; FN1 variant 1; FN1 variant 3; FOLR1; GADD45B; GEMIN4; GEMIN6; GMNN; GPNMB variant 2; …	0.748317	0.0007
491	PLAUR	PLAUR (uPAR)	PLAUR	UPAR_HUMAN	Generic receptor	Urokinase plasminogen activator surface receptor	Tenecteplase	374-gene expression breast cancer panel		Genomic	ABCD3 variant 1; ABLIM1 variant 1; ACADSB; ACSS2 variant 1; ACTB; ADAMTS1; ADM; AKAP2 variant 1; ALDH4A1; ANG; AP2A2; AP2B1 variant 1; APOD; APP variant 1; ARF1; ARPC4 variant 1; ASPM; ATAD2; AURKA variant 1; AURKB; BBC3; BCL6 variant 1; BHLHB2; BIRC5 variant 1; BLM; BRCA1 variant BRCA1a; BTG2; BUB1; C16orf61; C1S variant 1; C20orf46; CAD; CCL18; CCNA2; CCNB1; CCNB2; CCNC variant 1; CCND1; CCNE1;…	0.748317	0.0007
492	PLAUR	PLAUR (uPAR)	PLAUR	UPAR_HUMAN	Generic receptor	Urokinase plasminogen activator surface receptor	Tenecteplase	442-gene expression breast cancer panel		Genomic	ACSL3 variant 1; ACSL3 variant 2; ACSS2 variant 1; ACTG2; ACTL6A variant 1; ADAMTS1; ADD3 variant 1; ADS1; ANKRD12 variant 1; APOD; APP variant 1; ARHGEF3 variant 1; AXIN2; BBC3; BCCIP variant A; BCL6 variant 1; BHLHB2; BRCA2; C; C10orf10; C10orf26; C13orf15; C16orf61; C1RL; CALCOCO1 variant 1; CAMLG; CBX1 variant 1; CCBL2 variant 1; CCCCCCCCCCCCCCCCCCCCC variant 1; CCPG1 variant 1; CCT5; CCT8; C…	0.748317	0.0007
493	PLAUR	PLAUR (uPAR)	PLAUR	UPAR_HUMAN	Generic receptor	Urokinase plasminogen activator surface receptor	Tenecteplase	96-gene expression melanoma panel		Genomic	ABCC2; ACOX2; AKR1C1; AKR1C2 variant 1; AP1S2; APOE; ASAH1 variant 2; BCHE; CPN1; CPN2; CRISPLD1; CTNNAL1; CTSH variant 1; CYR61; DCT; EBF2; EDNRB; ERRFI1; ESRRBL1; GBP1; GLIPR1; GNPTAB; GPNMB variant 2; GPR143; GSTP1; HIF1A variant 1; HS3ST3A1; IGFBP6; INHBA; INPP4B variant 1; JUN; KYNU variant 1; LGALS3 variant 1; MGLL variant 1; MITF variant 4; MLANA; NFE2L3; NRP1; PEX13; PIR variant 1; PLAUR …	0.748317	0.0007
494	PLAUR	PLAUR (uPAR)	PLAUR	UPAR_HUMAN	Generic receptor	Urokinase plasminogen activator surface receptor	Tenecteplase	27-gene expression astrocytoma panel		Genomic	ALDOC; BRSK2; CD63 variant 1; CLIC1; GM2A; GPX1 variant 1; HES6; HMOX1; IFITM3; IGFBP2; LAMB2; LDHA; LGALS1; MSN; MYL12A; NES; PLAUR variant 1; PPIB; RTN1 variant 1; RUNDC3A variant 1; S100A10; SOD2 variant 1; TAGLN2; TIMP1; VEGFA; VEGFA variant 1; VEGFA variant 4; VEGFA variant 6; VEGFA variant 7; VIM; ZYX variant 1	0.748317	0.0007
495	PLAUR	PLAUR (uPAR)	PLAUR	UPAR_HUMAN	Generic receptor	Urokinase plasminogen activator surface receptor	Tenecteplase	147-gene expression cancer panel		Genomic	ABCC5 variant 1; ADAM8; ADRB2; ANGPTL4 variant 1; ARNTL2; AUTS2; C1orf96; CALM1 variant 1; CALM2; CALM3; CALU variant 1; CAPZA1; CCL20; CDCP1 variant 1; CELSR2; CLCF1; CSNK1D variant 1; CSNK1D variant 2; CXCL1; CXCL2; CXCL3; CXCL5; DENND2C; DRD4; DUSP1; DUSP4 variant 1; DUSP5; DUSP6 variant 1; EFNB1; EGR1; EHD1; ELK3; ENAH variant 1; ENAH variant 2; EREG; FERMT1; FOS; FOXQ1; GDF15; HBEGF; HNRNPU …	0.748317	0.0007
496	PLAUR	PLAUR (uPAR)	PLAUR	UPAR_HUMAN	Generic receptor	Urokinase plasminogen activator surface receptor	Tenecteplase	15-gene expression breast cancer panel		Genomic	CTSD; E2F1; EGFR variant 1; EGFR variant 2; EGFR variant 3; EGFR variant 4; FIGF; GSTP1; MMP1 variant 1; MMP11; PLAU variant 1; PLAUR variant 1; SERPINE1 variant 1; TGFB1; TYMP variant 2; VEGFA; VEGFA variant 1; VEGFA variant 4; VEGFA variant 6; VEGFA variant 7	0.748317	0.0007
497	PLAUR	PLAUR (uPAR)	PLAUR	UPAR_HUMAN	Generic receptor	Urokinase plasminogen activator surface receptor	Tenecteplase	223-gene expression breast cancer panel		Genomic	ABAT variant 1; ACOX1 variant 1; ACTN1 variant 1; ACY1; ADAM10; ADFP; ADM; AEBP1; ALDH5A1; ALOX15; ALPPL2; AMD1 variant 1; AMY2A; ANGPTL4 variant 1; ANP32A; ANXA2 variant 1; APOA1; APOL3 alpha/d variant; AQP3; AVEN; BAG3; BEST1; BHLHB2; BMP7; BUCS1; C19orf6; C1orf116 variant 1; C8orf84; CA9; CALML5; CBFB variant 1; CBX3 variant 2; CDC42EP4; CDK13 variant 1; CLDN1; CLIC4; COL10A1; CRLF1; CSNK1G3 v…	0.748317	0.0007
498	PLAUR	PLAUR (uPAR)	PLAUR	UPAR_HUMAN	Generic receptor	Urokinase plasminogen activator surface receptor	Tenecteplase	Epithelial-mesenchymal transition gene signature		Genomic	ACTN1 variant 1; ACTN1 variant 2; AGR2; AKAP12 variant 1; ALCAM; AP1M2; AXL variant 1; AXL variant 2; BSPRY; CCL2; CDH1; CDH2; CEP170 variant alpha; CLDN3; CLDN4; CNN3; CYP4X1; DNMT3A variant 1; DNMT3A variant 3; DSG3; DSP variant 1; DSP variant 2; DSPP; EFNB2; EHF; ELF3 variant 1; ELF5 variant 1; ELF5 variant 2; ERBB3 variant 1; ETV5; FLRT3 variant 1; FOSB; FOSL1; FOXC1; FXYD5 variant 2; GPD1L; …	0.748317	0.0007
499	PLAUR	PLAUR (uPAR)	PLAUR	UPAR_HUMAN	Generic receptor	Urokinase plasminogen activator surface receptor	Tenecteplase	75-gene expression non-small cell lung cancer panel		Genomic	ABAT variant 1; ABCC6; ACOX2; AK2 variant 1; ANXA1; ARHGDIB; ARL14; BDH2; BIRC5 variant 1; BIRC5 variant 2; BIRC5 variant 3; BLM; BUB1B; C1orf112; CCNE2; CDC6; CDCA4 variant 1; CENPF; CENPQ; CHST11 variant 1; CKS1B; CPM variant 1; CYP1B1; DHFR; DOCK4; EVI5; FN1 variant 1; FN1 variant 3; GATA3; GATA3 variant 1; GBP2; GINS1; GINS2; GINS4; GLIPR1; HMMR variant 1; HMMR variant 2; HMMR variant 3; HMMR…	0.748317	0.0007
500		PTEN	PTEN	PTEN_HUMAN	Lipid phosphatase	Phosphatidylinositol 3,4,5-trisphosphate 3-phosphatase and dual-specificity protein phosphatase PTEN		Phosphatidylinositol-3,4,5-trisphosphate 3-phosphatase and dual-specificity protein phosphatase PTEN		Genomic; Proteomic	PTEN
501		PTEN	PTEN	PTEN_HUMAN	Lipid phosphatase	Phosphatidylinositol 3,4,5-trisphosphate 3-phosphatase and dual-specificity protein phosphatase PTEN		4-protein prostate cancer panel		Proteomic	CCND1; PTEN; SMAD4; SPP1 variant 1; SPP1 variant 2; SPP1 variant 3; SPP1 variant 5
502		PTEN	PTEN	PTEN_HUMAN	Lipid phosphatase	Phosphatidylinositol 3,4,5-trisphosphate 3-phosphatase and dual-specificity protein phosphatase PTEN		97-gene expression multiple myeloma panel		Genomic	ANXA5; API5 variant 2; ARF6; Adam19; BAD; BAG4; BARD1; BCL6 variant 1; BID variant 1; BID variant 2; BIK; BIRC3; BIRC5 variant 1; BUB1B; CASP2 variant 1; CASP8 variant A; CD40 variant 1; CDK1 variant 1; CLN3 variant 1; CSE1L; CUL1; CUL3; CXCR2 variant 1; CYCS; CYFIP2 variant 3; DEDD variant 1; DGCR6; DIABLO; DNAJA3; DNM1L; EIF2AK2 variant 1; FAF1; FASTKD2; FIS1; FOXO3 variant 1; GPR65; GPX1 varia…
503		PTEN	PTEN	PTEN_HUMAN	Lipid phosphatase	Phosphatidylinositol 3,4,5-trisphosphate 3-phosphatase and dual-specificity protein phosphatase PTEN		421-gene expression lung cancer panel		Genomic	AARS; ABCA1; ABLIM1 variant 1; ACOT1; ACOX1 variant 1; ACSS1; ADA; ADCY4; ADM; AHSA1; AIM2; AKR1A1 variant 2; AKR1B1; ALG9 variant 1; ANKK1; APEX1; APOL3 alpha/d variant; APRT; ARIH2; ATIC; ATP10B; ATP1A1; ATP5A1 variant 2; B4GALT5; BCL11B variant 1; BCL6 variant 1; BTN3A2 variant 1; C20orf3; C21orf2; CA4; CALM1 variant 1; CALM2; CALM3; CCR2 variant A; CCR2B variant B; CCT7 variant 1; CD40LG; CD5…
504		PTEN	PTEN	PTEN_HUMAN	Lipid phosphatase	Phosphatidylinositol 3,4,5-trisphosphate 3-phosphatase and dual-specificity protein phosphatase PTEN		28-gene expression breast cancer panel		Genomic	ABCB1; ABCC2; ABCG2 variant 1; AKT1 variant 1; AURKA variant 1; BAG1; BIRC5 variant 1; BIRC5 variant 3; CCNB1; CD68 variant 1; CDKN1B; CTSL2; ERBB2 variant 1; ERBB2 variant 2; GAPD; GRB7 variant 1; GSTM1 variant 1; GSTM1 variant 2; GUSB; HPRT1; MKI67 variant 1; MLH1 variant 1; MMP11; MYBL2; PGR variant 2; PTEN; RPLP0 variant 1; SCUBE2; SPARC; TFRC variant 1; cvariant alpha
505		PTEN	PTEN	PTEN_HUMAN	Lipid phosphatase	Phosphatidylinositol 3,4,5-trisphosphate 3-phosphatase and dual-specificity protein phosphatase PTEN		6-gene polymorphism breast cancer panel		Genomic	BRCA1 variant BRCA1a; BRCA2; CDH1; CDKN2A variant 4; CDKN2A variant 1; PTEN
506		PTEN	PTEN	PTEN_HUMAN	Lipid phosphatase	Phosphatidylinositol 3,4,5-trisphosphate 3-phosphatase and dual-specificity protein phosphatase PTEN		25-gene polymorphism cancer panel		Genomic	APC variant 1; APC variant 2; APC variant 3; ATM; BARD1; BMPR1A; BRCA1 variant 3; BRCA1 variant BRCA1a; BRCA1, variant 2; BRCA2; BRIP1; CDH1; CDK4; CDKN2; CDKN2A variant 4; CDKN2A variant 1; CDKN2A variant 5; CHEK2 variant 1; CHEK2 variant 3; MLH1 variant 1; MLH1 variant 3; MLH1 variant 4; MLH1 variant 5; MSH2; MSH6; MUTYH variant alpha1; MUTYH variant alpha3; MUTYH variant alpha5; NBN; PALB2; PM…
507		Paxillin	PXN	PAXI_HUMAN	Generic binding protein	Paxillin		Paxillin		Genomic; Proteomic	PXN
508		Paxillin	PXN	PAXI_HUMAN	Generic binding protein	Paxillin		11-gene expression ovarian cancer panel		Genomic	CCND1; CDK1 variant 1; CDK1 variant 4; DAB2; DAB2 variant 2; FGF18 variant 1; FGFR2 variant 1; FGFR2 variant 2; FGFR2 variant 3; FGFR2 variant 4; FGFR2 variant 5; FGFR2 variant 6; FGFR2 variant 7; FGFR2 variant 8; FGFR2 variant 9; GRB2 variant 1; GRB2 variant 2; MFAP5; PTK2 variant 1; PTK2 variant 2; PXN; SOS1; STMN1 variant 1; STMN1 variant 2; STMN1 variant 3
509		Plasmin	PLG	Plasmin_(HUMAN)	Generic protease	Plasmin	Aprotinin	Plasminogen		Genomic; Proteomic	PLG variant 1
510		Plasmin	PLG	Plasmin_(HUMAN)	Generic protease	Plasmin	Aprotinin	442-gene expression breast cancer panel		Genomic	ACSL3 variant 1; ACSL3 variant 2; ACSS2 variant 1; ACTG2; ACTL6A variant 1; ADAMTS1; ADD3 variant 1; ADS1; ANKRD12 variant 1; APOD; APP variant 1; ARHGEF3 variant 1; AXIN2; BBC3; BCCIP variant A; BCL6 variant 1; BHLHB2; BRCA2; C; C10orf10; C10orf26; C13orf15; C16orf61; C1RL; CALCOCO1 variant 1; CAMLG; CBX1 variant 1; CCBL2 variant 1; CCCCCCCCCCCCCCCCCCCCC variant 1; CCPG1 variant 1; CCT5; CCT8; C…
511		Plasmin	PLG	Plasmin_(HUMAN)	Generic protease	Plasmin	Aprotinin	65-gene expression hepatocellular cancer panel		Genomic	ACSL5 variant 1; ADH1B; ADH6 variant 1; ALDOA variant 1; APOC3; AQP9; ARPC2 variant 1; ARPC2 variant 2; BPHL variant 1; C1orf115; C4BPB; CDO1; CHI3L1; COBLL1; CRAT variant 1; CRYL1; CTSC variant 1; CTSC variant 2; CXCR4 variant 1; CXCR4 variant 2; CYB5A variant 1; CYP27A1; CYP2J2; CYP4F12; DDIT4; EPHX2; ETV5; F10; F3 variant 1; F5; GJB1 variant 2; GPHN variant 1; GPHN variant 2; HN1 variant 2; HN…
512		Plasmin	PLG	Plasmin_(HUMAN)	Generic protease	Plasmin	Aprotinin	186-gene expression cirrhosis panel		Genomic	AARS; ABLIM1 variant 1; ACOT2; ACSM3 variant 1; ACTR2 variant 1; ACTR2 variant 2; ADD3 variant 1; ADH5; ADH6 variant 1; ADRA2B; AEBP1; AKAP13 variant 1; AKR1A1 variant 2; AKR1C1; AKR1D1 variant 1; ALAS1; ALDH9A1; ANKRD46 variant 1; ANXA1; ANXA3; AOX1; AR variant 1; AR variant 2; ARF4; ART1; ATP2C1 variant 1; ATP4B; ATP5D variant 1; ATP6AP2; BAIAP2 variant 1; C4BPB; C5; C8B; CALCR variant 2; CCDC6…
513		Plasminogen = Plasmin			Reaction
514		PtdIns(3,4,5)P3 + H(,2)O = PO(,4)('3-) + PtdIns(4,5)P2			Reaction
515		PtdIns(3,4,5)P3 intracellular		1,2(R)-Dibutanoyl-glycero-3-phosphoinositol trisphosphate	Compound
516		PtdIns(3,4,5)P3 intracellular		PtdIns(3,4,5)P3	Compound group	PtdIns(3,4,5)P3
517		PtdIns(3,4,5)P3 intracellular		1,2-Di-(9Z,12Z,15Z,18Z-tetracosatetraenoyl)-glycero-3-phosphoinositol trisphosphate	Compound
518		PtdIns(3,4,5)P3 intracellular		1-Capryloyl-2-lauroylglycerol 3-phosphoinositol triphosphate	Compound
519		PtdIns(3,4,5)P3 intracellular		1,2-Dioctadecaoctaenoyl-glycero-3-phosphoinositol trisphosphate	Compound
520		PtdIns(3,4,5)P3 intracellular		1,2-Di-(6Z,9Z,12Z-hexadecatrienoyl)-glycero-3-phosphoinositol trisphosphate	Compound
521		PtdIns(3,4,5)P3 intracellular		1,2-Diarachidoyl-glycero-3-phosphoinositol trisphosphate	Compound
522		PtdIns(3,4,5)P3 intracellular		1,2-Di-(5Z,8Z,11Z,14Z,17Z-icosapentaenoyl)-glycero-3-phosphoinositol trisphosphate	Compound
523		PtdIns(3,4,5)P3 intracellular		1,2-Dioctadecaheptaenoyl-glycero-3-phosphoinositol trisphosphate	Compound
524		PtdIns(3,4,5)P3 intracellular		1,2-Diadrenoyl-glycero-3-phosphoinositol trisphosphate	Compound
525		PtdIns(3,4,5)P3 intracellular		1,2-Dinonatetraenoylglycerol 3-phosphoinositol triphosphate	Compound
526		PtdIns(3,4,5)P3 intracellular		1,2-Di-(4,7,10,13,16,19,22,25-octacosaoctaenoyl)-glycero-3-phosphoinositol trisphosphate	Compound
527		PtdIns(3,4,5)P3 intracellular		1,2-Di-(2Z,6Z-octadienoyl)-glycero-3-phosphoinositol trisphosphate	Compound
528		PtdIns(3,4,5)P3 intracellular		1,2-Digondoyl-glycero-3-phosphoinositol trisphosphate	Compound
529		PtdIns(3,4,5)P3 intracellular		1,2-Di-(5Z,8Z,14Z-icosatrienoyl)-glycero-3-phosphoinositol trisphosphate	Compound
530		PtdIns(3,4,5)P3 intracellular		1,2-Dihexatriacontapentaenoyl-glycero-3-phosphoinositol trisphosphate	Compound
531		PtdIns(3,4,5)P3 intracellular		1,2-Diximenoyl-glycero-3-phospho-inositol 3,4,5-trisphosphate	Compound
532		PtdIns(3,4,5)P3 intracellular		1,2-Di-(7Z,10Z,13Z,16Z,19Z-docosapentaenoyl)-glycero-3-phosphoinositol trisphosphate	Compound
533		PtdIns(3,4,5)P3 intracellular		1,2-Dielaidoyl-glycero-3-phosphoinositol trisphosphate	Compound
534		PtdIns(3,4,5)P3 intracellular		1,2-Di-(dihomo-gammalinolenoyl)-glycero-3-phosphoinositol trisphosphate	Compound
535		PtdIns(3,4,5)P3 intracellular		1,2-Di-(4,7,10-hexadecatrienoyl)-glycero-3-phosphoinositol trisphosphate	Compound
536		PtdIns(3,4,5)P3 intracellular		1,2-Di-(trans-vaccenoyl)-glycero-3-phosphoinositol trisphosphate	Compound
537		PtdIns(3,4,5)P3 intracellular		1,2-Didotetracontadienoyl-glycero-3-phosphoinositol trisphosphate	Compound
538		PtdIns(3,4,5)P3 intracellular		1,2-Dioctacosadienoyl-glycero-3-phosphoinositol trisphosphate	Compound
539		PtdIns(3,4,5)P3 intracellular		1,2-Di-(5Z,9Z-hexadecadienoyl)-glycero-3-phosphoinositol trisphosphate	Compound
540		PtdIns(3,4,5)P3 intracellular		1,2-Dieicosahexaenoyl-glycero-3-phosphoinositol trisphosphate	Compound
541		PtdIns(3,4,5)P3 intracellular		1,2-Di-(3Z,6Z,9Z,12Z,15Z-octadecapentaenoyl)-glycero-3-phosphoinositol trisphosphate	Compound
542		PtdIns(3,4,5)P3 intracellular		1,2-Dihexacosanoyl-glycero-3-phosphoinositol trisphosphate	Compound
543		PtdIns(3,4,5)P3 intracellular		1,2-Didodecadienoyl-glycero-3-phosphoinositol trisphosphate	Compound
544		PtdIns(3,4,5)P3 intracellular		1,2-Dibehenoyl-sn-glycero-3-phosphoinositol 3,4,5-trisphosphate	Compound
545		PtdIns(3,4,5)P3 intracellular		1,2-Di-(5Z,9Z,23Z-triacontatrienoyl)-glycero-3-phosphoinositol trisphosphate	Compound
546		PtdIns(3,4,5)P3 intracellular		1,2-Ditriacontahexaenoyl-glycero-3-phosphoinositol trisphosphate	Compound
547		PtdIns(3,4,5)P3 intracellular		1,2-Ditetradecatetraenoyl-glycero-3-phosphoinositol trisphosphate	Compound
548		PtdIns(3,4,5)P3 intracellular		1-Linolenoyl-2-oleylglycerol 3-phosphoinositol triphosphate	Compound
549		PtdIns(3,4,5)P3 intracellular		1,2-Ditetratriacontenoyl-glycero-3-phosphoinositol trisphosphate	Compound
550		PtdIns(3,4,5)P3 intracellular		1,2-Di-(13Z-eicosenoyl)-glycero-3-phosphoinositol trisphosphate	Compound
551		PtdIns(3,4,5)P3 intracellular		1-Capryloyl-2-myristoylglycerol 3-phosphoinositol triphosphate	Compound
552		PtdIns(3,4,5)P3 intracellular		1-Myristoyl-2-stearoylglycerol 3-phosphoinositol triphosphate	Compound
553		PtdIns(3,4,5)P3 intracellular		1,2-Di-(8Z,11Z-icosadienoyl)-glycero-3-phosphoinositol trisphosphate	Compound
554		PtdIns(3,4,5)P3 intracellular		1,2-Di-(cis-vaccenoyl)-glycero-3-phosphoinositol trisphosphate	Compound
555		PtdIns(3,4,5)P3 intracellular		1,2-Diarachidonoyl-glycero-3-phosphoinositol trisphosphate	Compound
556		PtdIns(3,4,5)P3 intracellular		1,2-Disciadonoyl-glycero-3-phosphoinositol trisphosphate	Compound
557		PtdIns(3,4,5)P3 intracellular		1,2-Di-(5Z,9Z,14Z-icosatrienoyl)-glycero-3-phosphoinositol trisphosphate	Compound
558		PtdIns(3,4,5)P3 intracellular		1,2-Di-(5Z,8Z,11Z-icosatrienoyl)-glycero-3-phosphoinositol trisphosphate	Compound
559		PtdIns(3,4,5)P3 intracellular		1,2-Digadoleoyl-glycero-3-phosphoinositol trisphosphate	Compound
560		PtdIns(3,4,5)P3 intracellular		1-(1,2-di-(5Z-icosenoyl)-sn-glycero-3-phospho)-inositol 3,4,5-trisphosphate	Compound
561		PtdIns(3,4,5)P3 intracellular		1,2-Dieicosaheptaenoyl-glycero-3-phosphoinositol trisphosphate	Compound
562		PtdIns(3,4,5)P3 intracellular		1-Lignoceroyl-2-linoleoylglycerol 3-phosphoinositol triphosphate	Compound
563		PtdIns(3,4,5)P3 intracellular		1,2-Dibutanoyl-glycero-3-phosphoinositol trisphosphate	Mixture of isomeric compounds
564		PtdIns(3,4,5)P3 intracellular		1,2-Dihexadecaoctaenoyl-glycero-3-phosphoinositol trisphosphate	Compound
565		PtdIns(3,4,5)P3 intracellular		1,2-Didotriacontanoyl-glycero-3-phosphoinositol trisphosphate	Compound
566		PtdIns(3,4,5)P3 intracellular		1,2-Dieicosatrienoyl-glycero-3-phosphoinositol trisphosphate	Compound
567		PtdIns(3,4,5)P3 intracellular		1,2-Di-(2Z,7Z-octadienoyl)-glycero-3-phosphoinositol trisphosphate	Compound
568		PtdIns(3,4,5)P3 intracellular		1,2-Dioleoyl-glycero-3-phosphoinositol 3,4,5-trisphosphate	Compound
569		PtdIns(3,4,5)P3 intracellular		1-Butyroyl-2-palmitoleoylglycerol 3-phosphoinositol triphosphate	Compound
570		PtdIns(3,4,5)P3 intracellular		1,2-Didecapentaenoyl-glycero-3-phosphoinositol trisphosphate	Compound
571		PtdIns(3,4,5)P3 intracellular		1-Arachidonoyl-2-palmitoylglycerol 3-phosphoinositol triphosphate	Compound
572		PtdIns(3,4,5)P3 intracellular		1,2-Dihexacosahexaenoyl-glycero-3-phosphoinositol trisphosphate	Compound
573		PtdIns(3,4,5)P3 intracellular		1,2-Dihexatriacontatetraenoyl-glycero-3-phosphoinositol trisphosphate	Compound
574		PtdIns(3,4,5)P3 intracellular		1,2-Dicervonoyl-glycero-3-phosphoinositol triphosphate	Compound
575		PtdIns(3,4,5)P3 intracellular		1,2-Di-(6,9,12,15,18,21-tetracosahexaenoyl)-glycero-3-phosphoinositol trisphosphate	Compound
576		PtdIns(3,4,5)P3 intracellular		1,2-Di-(5Z,8Z-tetradecadienoyl)-glycero-3-phosphoinositol trisphosphate	Compound
577		PtdIns(3,4,5)P3 intracellular		1,2-Di-(4Z,7Z,10Z,13Z,16Z-Docosapentaenoyl)-glycero-3-phosphoinositol trisphosphate	Compound
578		PtdIns(3,4,5)P3 intracellular		1,2-Ditetradecaoctaenoyl-glycero-3-phosphoinositol trisphosphate	Compound
579		PtdIns(3,4,5)P3 intracellular		1,2-Dipalmitoyl-glycero-3-phosphoinositol trisphosphate	Compound
580		PtdIns(3,4,5)P3 intracellular		1,2-Di-(2Z,4Z-decadienoyl)-glycero-3-phosphoinositol trisphosphate	Compound
581		PtdIns(3,4,5)P3 intracellular		1,2-Didocosaoctaenoylglycero-3-phosphoinositol 3,4,5-trisphosphate	Compound
582		PtdIns(3,4,5)P3 intracellular		1,2-Di-(2,4,6-dodecatrienoyl)-glycero-3-phosphoinositol trisphosphate	Compound
583		PtdIns(3,4,5)P3 intracellular		1,2-Didotetracontatrienoyl-glycero-3-phosphoinositol trisphosphate	Compound
584		PtdIns(3,4,5)P3 intracellular		1,2-Dieicosaoctaenoyl-glycero-3-phosphoinositol trisphosphate	Compound
585		PtdIns(4,5)P2 intracellular		PtdIns(4,5)P2	Compound group	PtdIns(4,5)P2
586		PtdIns(4,5)P2 intracellular		1-Tridecatetraenoyl-2-tridecatrienoylglycerol 3-phosphoinositol biphosphate	Compound
587		PtdIns(4,5)P2 intracellular		1-Butyroyl-2-docosahexaenoylglycerol 3-phosphoinositol biphosphate	Compound
588		PtdIns(4,5)P2 intracellular		1-Caproyl-2-eicosapentaenoylglycerol 3-phosphoinositol biphosphate	Compound
589		PtdIns(4,5)P2 intracellular		1,2-Dinonadienoylglycerol 3-phosphoinositol biphosphate	Compound
590		PtdIns(4,5)P2 intracellular		1-Capryloyl-2-linoleoylglycerol 3-phosphoinositol biphosphate	Compound
591		PtdIns(4,5)P2 intracellular		1-Decanoyl-2-oleoylglycerol 3-phosphoinositol biphosphate	Compound
592		PtdIns(4,5)P2 intracellular		1,2-Dibutenoylglycerol 3-phosphoinositol biphosphate	Compound
593		PtdIns(4,5)P2 intracellular		1-Decanoyl-2-palmitoleoylglycerol 3-phosphoinositol biphosphate	Compound
594		PtdIns(4,5)P2 intracellular		1-Capryloyl-2-palmitoleoylglycerol 3-phosphoinositol biphosphate	Compound
595		PtdIns(4,5)P2 intracellular		1-Arachidoyl-2-palmitoleoylglycerol 3-phosphoinositol biphosphate	Compound
596		PtdIns(4,5)P2 intracellular		1,2-Ditridecatetraenoylglycerol 3-phosphoinositol biphosphate	Compound
597		PtdIns(4,5)P2 intracellular		1-Tetradecatetraenoyl-2-tetradecatrienoyl-glycerolphosphoinositol biphosphate	Compound
598		PtdIns(4,5)P2 intracellular		1-Arachidoyl-2-palmitoylglycerol 3-phosphoinositol biphosphate	Compound
599		PtdIns(4,5)P2 intracellular		1-Butenoyl-2-butadienoylglycerol 3-phosphoinositol biphosphate	Compound
600		PtdIns(4,5)P2 intracellular		1,2-Dimyristoylglycerol 3-phosphoinositol biphosphate	Compound
601		PtdIns(4,5)P2 intracellular		1-Decanoyl-2-linoleoylglycerol 3-phosphoinositol biphosphate	Compound
602		PtdIns(4,5)P2 intracellular		1-Lauroyl-2-myristoleoylglycerol 3-phosphoinositol biphosphate	Compound
603		PtdIns(4,5)P2 intracellular		1-Lauroyl-2-palmitoleoylglycerol 3-phosphoinositol biphosphate	Compound
604		PtdIns(4,5)P2 intracellular		1-Arachidonoyl-2-caproylglycerol 3-phosphoinositol biphosphate	Compound
605		PtdIns(4,5)P2 intracellular		1,2-Dilauroylglycerol 3-phosphoinositol biphosphate	Compound
606		PtdIns(4,5)P2 intracellular		1-Oleoyl-2-stearoylglycerol 3-phosphoinositol biphosphate	Compound
607		PtdIns(4,5)P2 intracellular		1-Arachidoyl-2-linoleoylglycerol 3-phosphoinositol biphosphate	Compound
608		PtdIns(4,5)P2 intracellular		1-Decanoyl-2-palmitoylglycerol 3-phosphoinositol biphosphate	Compound
609		PtdIns(4,5)P2 intracellular		1,2-Distearoylglycerol 3-phosphoinositol biphosphate	Compound
610		PtdIns(4,5)P2 intracellular		1,2-Dioctadienoylglycerol 3-phosphoinositol biphosphate	Compound
611		PtdIns(4,5)P2 intracellular		1-Lauroyl-2-palmitoylglycerol 3-phosphoinositol biphosphate	Compound
612		ROCK	ROCK1	ROCK1_HUMAN	Protein kinase			Rho-associated protein kinase 1		Genomic; Proteomic	ROCK1
613		ROCK	ROCK1	ROCK1_HUMAN	Protein kinase			12-gene expression huntington's panel		Genomic	ANXA1; CAPZA1; HIF1A variant 1; LPAR6 variant 1; ROCK1; SF3B1 variant 1; SP3 variant 1; SUZ12
614		ROCK	ROCK1	ROCK1_HUMAN	Protein kinase			23-gene expression cancer panel		Genomic	AFAP1-AS1; BRCA1 variant 3; BRCA1 variant BRCA1a; BRCA1, variant 2; DNAJC12 variant 1; FANCA; GAPD; GGH; GLOD4; GNAS-AS1; KIAA1212; NEXN variant 1; NEXN variant 2; NUBPL; PGAM1; POLR1D variant 1; PPM1E; PPP3R1; RBBP8 variant 1; ROCK1; SC4MOL variant 1; STIL variant 1; TACSTD1
615		ROCK	ROCK2	ROCK2_HUMAN	Protein kinase			Rho-associated protein kinase 2		Genomic; Proteomic	ROCK2; ROCK2 variant X1
616		ROCK	ROCK2	ROCK2_HUMAN	Protein kinase			64-gene expression colorectal cancer panel		Genomic	ACSL6 variant 1; AGR2; ARID3A; ASCL2; ASXL1 variant 1; ATP9A; AXIN2; C13orf18; C20orf43; CEACAM3; CEACAM5 variant 1; CSRP3 variant 1; DIDO1; DUSP18; DYNLRB1; EP300; EPDR1; FBXO34 variant 1; GGA2; GGT7; GID8; GNG4; GPR143; GUCY2C; HNRPL; KCNK5; KHDRBS3; KRT23; LFNG; MDM2 variant 1; MLH1 variant 1; MLH1 variant 3; MLH1 variant 4; PLAGL2; PPP1R3D; PRR15; QPRT; RNF43; ROCK2; RP11-119E20.1; RPL22L1; S…
617		ROCK2	ROCK2	ROCK2_HUMAN	Protein kinase	Rho-associated protein kinase 2		Rho-associated protein kinase 2		Genomic; Proteomic	ROCK2; ROCK2 variant X1
618		ROCK2	ROCK2	ROCK2_HUMAN	Protein kinase	Rho-associated protein kinase 2		64-gene expression colorectal cancer panel		Genomic	ACSL6 variant 1; AGR2; ARID3A; ASCL2; ASXL1 variant 1; ATP9A; AXIN2; C13orf18; C20orf43; CEACAM3; CEACAM5 variant 1; CSRP3 variant 1; DIDO1; DUSP18; DYNLRB1; EP300; EPDR1; FBXO34 variant 1; GGA2; GGT7; GID8; GNG4; GPR143; GUCY2C; HNRPL; KCNK5; KHDRBS3; KRT23; LFNG; MDM2 variant 1; MLH1 variant 1; MLH1 variant 3; MLH1 variant 4; PLAGL2; PPP1R3D; PRR15; QPRT; RNF43; ROCK2; RP11-119E20.1; RPL22L1; S…
619		Rac1	RAC1	RAC1_HUMAN	RAS - superfamily	Ras-related C3 botulinum toxin substrate 1		Ras-related C3 botulinum toxin substrate 1		Genomic; Proteomic	RAC1 (Rac1b variant); RAC1 variant Rac1
620		Rac1	RAC1	RAC1_HUMAN	RAS - superfamily	Ras-related C3 botulinum toxin substrate 1		90-gene expression acute promyelocytic leukemia panel		Genomic	ACTB; ACTR1A; ADS1; ALOX5 variant 1; ARHGEF2; ATP2B4 variant 1; C12orf11; CADM1 variant 1; CAPN3 variant 1; CCL2; CFLAR; CTSS variant 1; DDIT4; DDX50; DNAJC13; DUT variant 1; EIF3S8 variant 1; EIF4EBP1; EMR1; FCER1G; FUCA1; GALC variant 1; GAS7 variant c; GCLC; GNL3; HSD17B4; HSPA9; ID2; IGF1R; IL8; IMPDH2; ITGAM variant 2; ITGB2 variant 1; ITGB3BP variant 2; LDHA; LRP8; MAD2L1; MAPKAPK2 variant …
621		Rac1	RAC1	RAC1_HUMAN	RAS - superfamily	Ras-related C3 botulinum toxin substrate 1		6-gene expression ovarian cancer panel		Genomic	AKT2 variant 1; AKT2 variant 2; CALM3; KRAS variant a; KRAS variant b; RAC1 (Rac1b variant); RAC1 variant Rac1; RPS6KA2 variant 1; YWHAB
622		RhoA	RHOA	RHOA_HUMAN	RAS - superfamily	Transforming protein RhoA	Simvastatin	Transforming protein RhoA		Genomic; Proteomic	RHOA
623		RhoA	RHOA	RHOA_HUMAN	RAS - superfamily	Transforming protein RhoA	Simvastatin	97-gene expression multiple myeloma panel		Genomic	ANXA5; API5 variant 2; ARF6; Adam19; BAD; BAG4; BARD1; BCL6 variant 1; BID variant 1; BID variant 2; BIK; BIRC3; BIRC5 variant 1; BUB1B; CASP2 variant 1; CASP8 variant A; CD40 variant 1; CDK1 variant 1; CLN3 variant 1; CSE1L; CUL1; CUL3; CXCR2 variant 1; CYCS; CYFIP2 variant 3; DEDD variant 1; DGCR6; DIABLO; DNAJA3; DNM1L; EIF2AK2 variant 1; FAF1; FASTKD2; FIS1; FOXO3 variant 1; GPR65; GPX1 varia…
624		SMAD3	SMAD3	SMAD3_HUMAN	Transcription factor	Mothers against decapentaplegic homolog 3		Mothers against decapentaplegic homolog 3		Genomic; Proteomic	SMAD3
625		SMAD3	SMAD3	SMAD3_HUMAN	Transcription factor	Mothers against decapentaplegic homolog 3		37-gene expression lupus panel		Genomic	CCL2; CCL3; CCR1; CD163 variant 1; CDKN1C; CXCL1; DUSP1; EP300; FCGR1A; FCGR2A variant 2; FCGR2B variant 1; FOS; IFI35; IFIT1 variant 2; IFIT3; IFITM1; IL1B; IL1R2 variant 1; IL1RN variant 1; IL8; JUN; MAP2K3 variant B; MAP2K6; MX1; NFAT5 transcript variant 1; NFKBIA; OAS1 variant 2; PRKACA variant 1; PRKACA variant 2; PRKACB variant 1; SMAD3; SOCS1; SOCS3; STAT1 variant alpha; STAT2 variant 1
626		SMAD3	SMAD3	SMAD3_HUMAN	Transcription factor	Mothers against decapentaplegic homolog 3		421-gene expression lung cancer panel		Genomic	AARS; ABCA1; ABLIM1 variant 1; ACOT1; ACOX1 variant 1; ACSS1; ADA; ADCY4; ADM; AHSA1; AIM2; AKR1A1 variant 2; AKR1B1; ALG9 variant 1; ANKK1; APEX1; APOL3 alpha/d variant; APRT; ARIH2; ATIC; ATP10B; ATP1A1; ATP5A1 variant 2; B4GALT5; BCL11B variant 1; BCL6 variant 1; BTN3A2 variant 1; C20orf3; C21orf2; CA4; CALM1 variant 1; CALM2; CALM3; CCR2 variant A; CCR2B variant B; CCT7 variant 1; CD40LG; CD5…
627		SMAD3	SMAD3	SMAD3_HUMAN	Transcription factor	Mothers against decapentaplegic homolog 3		7-gene polymorphism familial thoracic aortic aneurysm panel		Genomic	ACTA2 variant 1; ACTA2 variant 2; COL3A1; FBN1; SMAD3; TGFB2 variant 1; TGFB2 variant 2; TGFBR1 variant 1; TGFBR1 variant 2; TGFBR2 variant 1; TGFBR2 variant 2
628	HGF	SOS	SOS1	SOS1_HUMAN	Regulators (GDI, GAP, GEF)			Son of sevenless homolog 1		Genomic	SOS1	1.42444	0.0012
629	HGF	SOS	SOS1	SOS1_HUMAN	Regulators (GDI, GAP, GEF)			11-gene expression ovarian cancer panel		Genomic	CCND1; CDK1 variant 1; CDK1 variant 4; DAB2; DAB2 variant 2; FGF18 variant 1; FGFR2 variant 1; FGFR2 variant 2; FGFR2 variant 3; FGFR2 variant 4; FGFR2 variant 5; FGFR2 variant 6; FGFR2 variant 7; FGFR2 variant 8; FGFR2 variant 9; GRB2 variant 1; GRB2 variant 2; MFAP5; PTK2 variant 1; PTK2 variant 2; PXN; SOS1; STMN1 variant 1; STMN1 variant 2; STMN1 variant 3	1.42444	0.0012
630	HGF	SOS	SOS1	SOS1_HUMAN	Regulators (GDI, GAP, GEF)			13-gene polymorphism rasopathy panel		Genomic	BRAF; CBL; HRAS variant 1; HRAS variant 2; HRAS variant 3; KRAS variant a; KRAS variant b; MAP2K1; MAP2K2; NF1 variant 1; NF1 variant 2; NRAS; PTPN11 variant 1; RAF1; SHOC2; SOS1; SPRED1	1.42444	0.0012
631		SOS	SOS2	SOS2_HUMAN	Regulators (GDI, GAP, GEF)			Son of sevenless homolog 2		Genomic	SOS2
632		Shc	SHC1	SHC1_HUMAN	Generic binding protein	SHC-transforming protein 1		SHC-transforming protein 1		Genomic; Proteomic	SHC1 variant 1; SHC1 variant 2; SHC1 variant 3; SHC1 variant 4; SHC1 variant 5
633		Shc	SHC1	SHC1_HUMAN	Generic binding protein	SHC-transforming protein 1		47-gene expression ovarian cancer panel		Genomic	AKT1 variant 1; AKT2 variant 1; AKT3 variant 1; BAD; BAX variant beta; BAX variant delta; BCL2L1 variant 1; CDK1 variant 1; EGFR variant 1; EGFR variant 2; EGFR variant 3; EGFR variant 4; GNAS variant 1; GNB1; GNB2; GNB3; GNG11; GNG12; GNG3; GNG4; GNG7; HRAS variant 1; IRS1; MAP2K2; PIK3CA; PIK3CB; PIK3CD; PPM1B variant 1; PPM1D; PPM1F; PPM1G; PPM2C; PRKACB variant 1; PRKAR1A variant 1; PRKAR2A; …
634		Shc	SHC1	SHC1_HUMAN	Generic binding protein	SHC-transforming protein 1		23-gene expression breast cancer panel		Genomic	ABCB1; ACO1; EIF6 variant 1; ELMO1 variant 1; ELMO1 variant 3; ENTPD1 variant 1; ETF1; GNE; N4BP2L1 variant 1; NNMT; PIP5K1B variant 2; SHC1 variant 1; SMARCA2 variant 2; SMARCD3 variant 1; TIMP1; TNFRSF1A; TRIM68; USP12; USP25; UTRN
635		Shc	SHC1	SHC1_HUMAN	Generic binding protein	SHC-transforming protein 1		47-gene expression cancer panel		Genomic	AKT1 variant 1; AKT2 variant 1; AKT3 variant 1; BAD; BAX variant beta; BAX variant delta; BCL2L1 variant 1; BCL2L1 variant 2; CDK1 variant 1; EGFR variant 1; EGFR variant 2; EGFR variant 3; EGFR variant 4; GNAS variant 1; GNB1; GNB2; GNB3; GNB5 variant 2; GNG10 variant 1; GNG11; GNG12; GNG13; GNG3; GNG4; GNG5; GNG7; HRAS variant 1; IRS1; MAP2K2; PIK3CA; PIK3CB; PIK3CD; PPM1A variant 3; PPM1B vari…
636		TAK1(MAP3K7)	MAP3K7	M3K7_HUMAN	Protein kinase	Mitogen-activated protein kinase kinase kinase 7		Mitogen-activated protein kinase kinase kinase 7		Genomic	MAP3K7 variant A; MAP3K7 variant B; MAP3K7 variant C
637		TAK1(MAP3K7)	MAP3K7	M3K7_HUMAN	Protein kinase	Mitogen-activated protein kinase kinase kinase 7		42-gene expression acute myeloid leukemia panel		Genomic	ABCG1 variant 4; ARL3; ARPP19; ATP1B1; CLN5; CRKRS variant 1; CSDE1 variant 3; EIF2S3; GPR56 variant 1; IQGAP2; LRRC61 variant 1; MAP3K7 variant A; MAP3K7 variant B; MAP3K7 variant C; NAB1; NF1 variant 2; PPP1R10; RBPMS variant 4; SETDB1; TGIF2 variant 2; TRAF3IP2 variant 2; UBR5; ZNF500
638		TAK1(MAP3K7)	MAP3K7	M3K7_HUMAN	Protein kinase	Mitogen-activated protein kinase kinase kinase 7		56-gene expression atherosclerosis panel		Genomic	ABCC1 variant 1; ARFGAP3 variant 1; ARHGDIA variant 2; BRD4 variant long; BRD4 variant short; C5R1; CASP2 variant 1; CBFB variant 1; CLEC7A; CSNK1A1 variant 1; CSNK1A1 variant 2; CTSC variant 1; CTSC variant 2; DEFA7P; DUSP10 variant 1; EDA variant 1; EFEMP2; GRK6 variant B; HIPK3 variant 1; IL27RA; LBP; LHCGR; LNPEP variant 1; MAP3K7 variant A; MAP3K7 variant B; MAP3K7 variant C; MAPK7 variant 1…
639		TGF-beta 1	TGFB1	TGFB1_HUMAN	Receptor ligand	Transforming growth factor beta-1	Interferon beta-1b	Transforming growth factor beta 1		Genomic; Proteomic	TGFB1
640		TGF-beta 1	TGFB1	TGFB1_HUMAN	Receptor ligand	Transforming growth factor beta-1	Interferon beta-1b	374-gene expression breast cancer panel		Genomic	ABCD3 variant 1; ABLIM1 variant 1; ACADSB; ACSS2 variant 1; ACTB; ADAMTS1; ADM; AKAP2 variant 1; ALDH4A1; ANG; AP2A2; AP2B1 variant 1; APOD; APP variant 1; ARF1; ARPC4 variant 1; ASPM; ATAD2; AURKA variant 1; AURKB; BBC3; BCL6 variant 1; BHLHB2; BIRC5 variant 1; BLM; BRCA1 variant BRCA1a; BTG2; BUB1; C16orf61; C1S variant 1; C20orf46; CAD; CCL18; CCNA2; CCNB1; CCNB2; CCNC variant 1; CCND1; CCNE1;…
641		TGF-beta 1	TGFB1	TGFB1_HUMAN	Receptor ligand	Transforming growth factor beta-1	Interferon beta-1b	15-gene expression breast cancer panel		Genomic	CTSD; E2F1; EGFR variant 1; EGFR variant 2; EGFR variant 3; EGFR variant 4; FIGF; GSTP1; MMP1 variant 1; MMP11; PLAU variant 1; PLAUR variant 1; SERPINE1 variant 1; TGFB1; TYMP variant 2; VEGFA; VEGFA variant 1; VEGFA variant 4; VEGFA variant 6; VEGFA variant 7
642		TGF-beta 1	TGFB1	TGFB1_HUMAN	Receptor ligand	Transforming growth factor beta-1	Interferon beta-1b	37-protein metastatic colon cancer panel		Proteomic	ADAM10; ADAM9 variant 1; ADAMTSL1; ADAMTSL1 variant 1; C15orf44 variant 4; CLEC11A; CSPG4; EMID1; FCN1; FGL2; FMOD; LEFTY1; LEPRE1 variant 1; LEPRE1 variant 2; LOXL1; MEGF8; MFGE8 variant 1; MMP1 variant 1; MMP1 variant 2; MMP11; MMP12; MMP2 variant 1; MMP2 variant 2; MMP9; MMRN1; MMRN2; MUC13; PAPLN; PLOD2 variant 1; PLOD3; PLXDC2 variant 1; PLXDC2 variant 2; PLXNB2; PLXND1; S100A11; S100A14; S1…
643		TGF-beta 1	TGFB1	TGFB1_HUMAN	Receptor ligand	Transforming growth factor beta-1	Metelimumab	Transforming growth factor beta 1		Genomic; Proteomic	TGFB1
644		TGF-beta 1	TGFB1	TGFB1_HUMAN	Receptor ligand	Transforming growth factor beta-1	Metelimumab	374-gene expression breast cancer panel		Genomic	ABCD3 variant 1; ABLIM1 variant 1; ACADSB; ACSS2 variant 1; ACTB; ADAMTS1; ADM; AKAP2 variant 1; ALDH4A1; ANG; AP2A2; AP2B1 variant 1; APOD; APP variant 1; ARF1; ARPC4 variant 1; ASPM; ATAD2; AURKA variant 1; AURKB; BBC3; BCL6 variant 1; BHLHB2; BIRC5 variant 1; BLM; BRCA1 variant BRCA1a; BTG2; BUB1; C16orf61; C1S variant 1; C20orf46; CAD; CCL18; CCNA2; CCNB1; CCNB2; CCNC variant 1; CCND1; CCNE1;…
645		TGF-beta 1	TGFB1	TGFB1_HUMAN	Receptor ligand	Transforming growth factor beta-1	Metelimumab	15-gene expression breast cancer panel		Genomic	CTSD; E2F1; EGFR variant 1; EGFR variant 2; EGFR variant 3; EGFR variant 4; FIGF; GSTP1; MMP1 variant 1; MMP11; PLAU variant 1; PLAUR variant 1; SERPINE1 variant 1; TGFB1; TYMP variant 2; VEGFA; VEGFA variant 1; VEGFA variant 4; VEGFA variant 6; VEGFA variant 7
646		TGF-beta 1	TGFB1	TGFB1_HUMAN	Receptor ligand	Transforming growth factor beta-1	Metelimumab	37-protein metastatic colon cancer panel		Proteomic	ADAM10; ADAM9 variant 1; ADAMTSL1; ADAMTSL1 variant 1; C15orf44 variant 4; CLEC11A; CSPG4; EMID1; FCN1; FGL2; FMOD; LEFTY1; LEPRE1 variant 1; LEPRE1 variant 2; LOXL1; MEGF8; MFGE8 variant 1; MMP1 variant 1; MMP1 variant 2; MMP11; MMP12; MMP2 variant 1; MMP2 variant 2; MMP9; MMRN1; MMRN2; MUC13; PAPLN; PLOD2 variant 1; PLOD3; PLXDC2 variant 1; PLXDC2 variant 2; PLXNB2; PLXND1; S100A11; S100A14; S1…
647		TGF-beta receptor type I	TGFBR1	TGFR1_HUMAN	Receptor with enzyme activity	TGF-beta receptor type-1	Suramin	TGF-beta receptor type-1		Genomic	TGFBR1 variant 1; TGFBR1 variant 2
648		TGF-beta receptor type I	TGFBR1	TGFR1_HUMAN	Receptor with enzyme activity	TGF-beta receptor type-1	Suramin	19-gene polymorphism retinal disease panel		Genomic	ADAMTS9-AS2; APOC1; ARMS2; B3GALTL; C3; CCDC109B; CETP; CFH; COL10A1; COL8A1 variant 1; LOC102724766; RAD51L1; SKIV2L; SLC16A8; TGFBR1 variant 1; TGFBR1 variant 2; TNFRSF10A
649		TGF-beta receptor type I	TGFBR1	TGFR1_HUMAN	Receptor with enzyme activity	TGF-beta receptor type-1	Suramin	7-gene polymorphism familial thoracic aortic aneurysm panel		Genomic	ACTA2 variant 1; ACTA2 variant 2; COL3A1; FBN1; SMAD3; TGFB2 variant 1; TGFB2 variant 2; TGFBR1 variant 1; TGFBR1 variant 2; TGFBR2 variant 1; TGFBR2 variant 2
650		TGF-beta receptor type I	TGFBR1	TGFR1_HUMAN	Receptor with enzyme activity	TGF-beta receptor type-1	Galunisertib	TGF-beta receptor type-1		Genomic	TGFBR1 variant 1; TGFBR1 variant 2
651		TGF-beta receptor type I	TGFBR1	TGFR1_HUMAN	Receptor with enzyme activity	TGF-beta receptor type-1	Galunisertib	19-gene polymorphism retinal disease panel		Genomic	ADAMTS9-AS2; APOC1; ARMS2; B3GALTL; C3; CCDC109B; CETP; CFH; COL10A1; COL8A1 variant 1; LOC102724766; RAD51L1; SKIV2L; SLC16A8; TGFBR1 variant 1; TGFBR1 variant 2; TNFRSF10A
652		TGF-beta receptor type I	TGFBR1	TGFR1_HUMAN	Receptor with enzyme activity	TGF-beta receptor type-1	Galunisertib	7-gene polymorphism familial thoracic aortic aneurysm panel		Genomic	ACTA2 variant 1; ACTA2 variant 2; COL3A1; FBN1; SMAD3; TGFB2 variant 1; TGFB2 variant 2; TGFBR1 variant 1; TGFBR1 variant 2; TGFBR2 variant 1; TGFBR2 variant 2
653		TGF-beta receptor type II	TGFBR2	TGFR2_HUMAN	Receptor with enzyme activity	TGF-beta receptor type-2	Suramin	TGF-beta receptor type-2		Genomic; Proteomic	TGFBR2 variant 1; TGFBR2 variant 2
654		TGF-beta receptor type II	TGFBR2	TGFR2_HUMAN	Receptor with enzyme activity	TGF-beta receptor type-2	Suramin	64-gene expression colorectal cancer panel		Genomic	ACSL6 variant 1; AGR2; ARID3A; ASCL2; ASXL1 variant 1; ATP9A; AXIN2; C13orf18; C20orf43; CEACAM3; CEACAM5 variant 1; CSRP3 variant 1; DIDO1; DUSP18; DYNLRB1; EP300; EPDR1; FBXO34 variant 1; GGA2; GGT7; GID8; GNG4; GPR143; GUCY2C; HNRPL; KCNK5; KHDRBS3; KRT23; LFNG; MDM2 variant 1; MLH1 variant 1; MLH1 variant 3; MLH1 variant 4; PLAGL2; PPP1R3D; PRR15; QPRT; RNF43; ROCK2; RP11-119E20.1; RPL22L1; S…
655		TGF-beta receptor type II	TGFBR2	TGFR2_HUMAN	Receptor with enzyme activity	TGF-beta receptor type-2	Suramin	7-gene polymorphism familial thoracic aortic aneurysm panel		Genomic	ACTA2 variant 1; ACTA2 variant 2; COL3A1; FBN1; SMAD3; TGFB2 variant 1; TGFB2 variant 2; TGFBR1 variant 1; TGFBR1 variant 2; TGFBR2 variant 1; TGFBR2 variant 2
656		TGF-beta receptor type II	TGFBR2	TGFR2_HUMAN	Receptor with enzyme activity	TGF-beta receptor type-2	Lerdelimumab	TGF-beta receptor type-2		Genomic; Proteomic	TGFBR2 variant 1; TGFBR2 variant 2
657		TGF-beta receptor type II	TGFBR2	TGFR2_HUMAN	Receptor with enzyme activity	TGF-beta receptor type-2	Lerdelimumab	64-gene expression colorectal cancer panel		Genomic	ACSL6 variant 1; AGR2; ARID3A; ASCL2; ASXL1 variant 1; ATP9A; AXIN2; C13orf18; C20orf43; CEACAM3; CEACAM5 variant 1; CSRP3 variant 1; DIDO1; DUSP18; DYNLRB1; EP300; EPDR1; FBXO34 variant 1; GGA2; GGT7; GID8; GNG4; GPR143; GUCY2C; HNRPL; KCNK5; KHDRBS3; KRT23; LFNG; MDM2 variant 1; MLH1 variant 1; MLH1 variant 3; MLH1 variant 4; PLAGL2; PPP1R3D; PRR15; QPRT; RNF43; ROCK2; RP11-119E20.1; RPL22L1; S…
658		TGF-beta receptor type II	TGFBR2	TGFR2_HUMAN	Receptor with enzyme activity	TGF-beta receptor type-2	Lerdelimumab	7-gene polymorphism familial thoracic aortic aneurysm panel		Genomic	ACTA2 variant 1; ACTA2 variant 2; COL3A1; FBN1; SMAD3; TGFB2 variant 1; TGFB2 variant 2; TGFBR1 variant 1; TGFBR1 variant 2; TGFBR2 variant 1; TGFBR2 variant 2
659		TGF-beta receptor type II	TGFBR2	TGFR2_HUMAN	Receptor with enzyme activity	TGF-beta receptor type-2	Interferon beta-1b	TGF-beta receptor type-2		Genomic; Proteomic	TGFBR2 variant 1; TGFBR2 variant 2
660		TGF-beta receptor type II	TGFBR2	TGFR2_HUMAN	Receptor with enzyme activity	TGF-beta receptor type-2	Interferon beta-1b	64-gene expression colorectal cancer panel		Genomic	ACSL6 variant 1; AGR2; ARID3A; ASCL2; ASXL1 variant 1; ATP9A; AXIN2; C13orf18; C20orf43; CEACAM3; CEACAM5 variant 1; CSRP3 variant 1; DIDO1; DUSP18; DYNLRB1; EP300; EPDR1; FBXO34 variant 1; GGA2; GGT7; GID8; GNG4; GPR143; GUCY2C; HNRPL; KCNK5; KHDRBS3; KRT23; LFNG; MDM2 variant 1; MLH1 variant 1; MLH1 variant 3; MLH1 variant 4; PLAGL2; PPP1R3D; PRR15; QPRT; RNF43; ROCK2; RP11-119E20.1; RPL22L1; S…
661		TGF-beta receptor type II	TGFBR2	TGFR2_HUMAN	Receptor with enzyme activity	TGF-beta receptor type-2	Interferon beta-1b	7-gene polymorphism familial thoracic aortic aneurysm panel		Genomic	ACTA2 variant 1; ACTA2 variant 2; COL3A1; FBN1; SMAD3; TGFB2 variant 1; TGFB2 variant 2; TGFBR1 variant 1; TGFBR1 variant 2; TGFBR2 variant 1; TGFBR2 variant 2
662		TRIO	TRIO	TRIO_HUMAN	Regulators (GDI, GAP, GEF)	Triple functional domain protein		Triple functional domain protein		Genomic	TRIO
663		TRIO	TRIO	TRIO_HUMAN	Regulators (GDI, GAP, GEF)	Triple functional domain protein		186-gene expression cirrhosis panel		Genomic	AARS; ABLIM1 variant 1; ACOT2; ACSM3 variant 1; ACTR2 variant 1; ACTR2 variant 2; ADD3 variant 1; ADH5; ADH6 variant 1; ADRA2B; AEBP1; AKAP13 variant 1; AKR1A1 variant 2; AKR1C1; AKR1D1 variant 1; ALAS1; ALDH9A1; ANKRD46 variant 1; ANXA1; ANXA3; AOX1; AR variant 1; AR variant 2; ARF4; ART1; ATP2C1 variant 1; ATP4B; ATP5D variant 1; ATP6AP2; BAIAP2 variant 1; C4BPB; C5; C8B; CALCR variant 2; CCDC6…
664		Talin	TLN1	TLN1_HUMAN	Generic binding protein			Talin-1		Genomic; Proteomic	TLN1
665		Talin	TLN2	TLN2_HUMAN	Generic binding protein			Talin-2		Genomic; Proteomic	TLN2
666		Talin	TLN2	TLN2_HUMAN	Generic binding protein			367-gene expression 1-microRNA breast cancer panel		Genomic	ABCA3; ABCC4 variant 1; ACSL3 variant 1; ACSL3 variant 2; ACTA2 variant 2; ACTG2; ACVR1; ADAM8; ADAMTS12; ADORA2A; ADRBK2; AGPAT2 variant 1; AIFM2 variant 2; AIM2; AKAP2 variant 1; ANKRD22; ANO1; ANXA7 variant 1; AOC3; APOE; AQP1 variant 1; BGN; BIRC3; BOC; BTN3A1 variant 1; BTN3A3 variant 2; BUB3 variant 1; C12orf11; C1RL; C1S variant 1; C1orf116 variant 1; CADM1 variant 1; CALD1; CAPN2; CAPN5; …
667		Tcf(Lef)	LEF1	LEF1_HUMAN	Transcription factor			Lymphoid enhancer-binding factor 1		Genomic; Proteomic	LEF1
668		Tcf(Lef)	LEF1	LEF1_HUMAN	Transcription factor			ClinicoMolecular Triad Classification		Genomic	AAAS; ABCA3; ABLIM3; ACAA1; ACADS; ACAT2; ACE2; ACOT4; ACOT9 variant 1; ACTR3; ADCY1; ADCY9; ADD1 variant 2; ADFP; AGGF1; AGR3; AHNAK variant 1; AK5 variant 1; AKR7A3; ALAD; ALDH6A1; ALG3 variant 1; AMT; ANKRD20A11P; APBB2; ARFGEF1; ARHGEF12; ARID4A variant 1; ARL1; ARSG; ASCC3 variant 1; ASS1 variant 1; ATP2A2 variant 2; ATXN2; B4GALT5; BAI2; BBOX1; BBS12; BBS4; BCAT2 variant a; BCL11A variant 1…
669		Tcf(Lef)	LEF1	LEF1_HUMAN	Transcription factor			10-gene expression prostate cancer panel		Genomic	ANK1 variant 3; ANK1 variant 9; ANXA4; CHD5; FRZB; ING3 variant 1; LEF1; MEIS2 variant a; PLA2G7; SDCBP variant 1; WNT2
670		Tcf(Lef)	LEF1	LEF1_HUMAN	Transcription factor			530-gene methylation leukemia panel		Genomic	ABCA13; ACOX2; ACTR10; ADCYAP1 variant 1; ADCYAP1 variant 2; AGTR1; AKAP2 variant 1; AMHR2 variant 1; AMHR2 variant 2; AMHR2 variant 3; AMICA1; ANGPT1 variant 1; ANK1 variant 3; ANK1 variant 9; ANKRD35; ANPEP; APOC1; APOE; AREG; ARHGAP27 variant 1; ASRGL1; ATP7B variant 1; ATP7B variant 2; ATP8B4; BAALC; BBS4; BBS4 variant 2; BDH2; BIN1 variant 1; BIN1 variant 8; BVES variant A; C16orf89 variant …
671		Tcf(Lef)	TCF7	TCF7_HUMAN	Transcription factor			Transcription factor 7		Genomic	TCF7 variant 1
672		Tcf(Lef)	TCF7	TCF7_HUMAN	Transcription factor			45-gene expression kidney transplant rejection panel		Genomic	ADNP variant 1; ARHGEF7 variant 3; BCL11B variant 1; BRAF; COCH; CSNK1G3 variant 1; CST3; DDX6 variant 1; EDEM1; ETS1; FAM60A variant 2; FOXP1 variant 1; GABPB2; HBB; HINT3; ITGA6; LATS2; LY9 variant a; MALAT1; MAP3K2; MDM4; MSI2; MYL12A; NCF1; NKTR; PDZK1IP1; PRKCD variant 1; PTPRC variant 1; RRAS; SMG1; STX16 variant 1; TCF7 variant 1; TLR2; TOB1; YEATS2; ZBTB11; ZBTB16 variant 1
673		Tcf(Lef)	TCF7	TCF7_HUMAN	Transcription factor			84-Gene expression lymphoma panel		Genomic	C7; CCL21; CCL5; CCR1; CD160; CD244; CD3D variant 1; CD3G; CR1 variant F; CR2; CXCL13; FCRL5; GNLY; GZMA; GZMH; GZMM; HOPX variant 1; ICOS; KIR2DL4 variant 1; KLRD1 variant 1; MAL; MATK variant 1; MCTP2; NCAM1 variant 1; NKG7; PKIA variant 1; POU2AF1; TCF7 variant 1; TNFRSF17; TNFRSF25; TNFRSF7; TUBG2; VSIG4 variant 1; XCL1; XCL2
674		Tcf(Lef)	TCF7	TCF7_HUMAN	Transcription factor			8-gene expression lymphocytic leukemia panel		Genomic	MGAT4A; MSI2; NRIP1; PDE8A variant 1; PLEKHA1; SFTPB; TCF7 variant 1
675		Tcf(Lef)	TCF7	TCF7_HUMAN	Transcription factor			64-gene expression colorectal cancer panel		Genomic	ACSL6 variant 1; AGR2; ARID3A; ASCL2; ASXL1 variant 1; ATP9A; AXIN2; C13orf18; C20orf43; CEACAM3; CEACAM5 variant 1; CSRP3 variant 1; DIDO1; DUSP18; DYNLRB1; EP300; EPDR1; FBXO34 variant 1; GGA2; GGT7; GID8; GNG4; GPR143; GUCY2C; HNRPL; KCNK5; KHDRBS3; KRT23; LFNG; MDM2 variant 1; MLH1 variant 1; MLH1 variant 3; MLH1 variant 4; PLAGL2; PPP1R3D; PRR15; QPRT; RNF43; ROCK2; RP11-119E20.1; RPL22L1; S…
676		Tcf(Lef)	TCF7	TCF7_HUMAN	Transcription factor			158-gene expression breast cancer panel		Genomic	ABCD4 variant 1; ADD3 variant 1; ADD3 variant 3; AFP; AFTPH variant 1; ALAS2 variant 1; ANPEP; ARHGAP19 variant 1; ARIH2; ASAP2 variant 1; ATOH8; ATP8B2 variant 1; AXIN2; BIN3; BMP4; BMP4 variant 2; BMP4 variant 3; C11orf57 variant 2; C12orf29; C14orf49; C7orf25 variant 1; CASP6 variant alpha; CD3D variant 1; CD69; CDON; CFL2; CLSTN3; COL8A1 variant 1; COLEC12 variant 1; COMP; CRMP1 variant 1; CT…
677		Tcf(Lef)	TCF7L1	TF7L1_HUMAN	Transcription factor			Transcription factor 7-like 1		Genomic; Proteomic	TCF7L1
678		Tcf(Lef)	TCF7L1	TF7L1_HUMAN	Transcription factor			99-gene expression breast cancer panel		Genomic	ADD3 variant 1; AMIGO2 variant 2; AREG; ATP7B variant 1; BLNK; C; CDC42EP3; CHN2 variant 2; COL1A1; CSRP3 variant 1; CTSD; DKK1; DLC1 variant 1; DOCK11; EPHA4; ERBB4 variant JM-a/CVT-2; FABP5; FAM46C; FGFR2 variant 1; FN1 variant 1; FN1 variant 3; FREM2; GALNT12; GRB10 variant 1; GREB1 variant a; GULP1; HEY2; HPGD, transcript variant 1; HSD17B1; IFI6 variant c; IGFBP4; IGFBP5; IKZF2 variant 1; IN…
679		Tcf(Lef)	TCF7L1	TF7L1_HUMAN	Transcription factor			99-gene expression oral cancer panel		Genomic	ABI2; ACAN variant 1; APLP2 variant 1; ARL3; ATP2B4 variant 1; B4GALT5; BBC3; CDC27 variant 1; CHRNA10; CNNM2 variant 1; COL2A1 variant 1; COL2A1 variant 2; CTTN variant 1; DSTvariant 1eA; ERC1 variant epsilon; ERI3; F8 variant 1; FAM13B variant 1; FHL2; GCOM1 variant 1; GLS2; HEXIM1; IGF1 variant 4; JMJD6 variant 1; L3MBTL variant I; LRP12; MAP2K6; MAPK7 variant 1; MFN2; MIA3; MYO7A; NR3C1; NR3C…
680		Tcf(Lef)	TCF7L2	TF7L2_HUMAN	Transcription factor			Transcription factor 7-like 2		Genomic	TCF7L2; TCF7L2 variant 1; TCF7L2 variant 2
681		Tcf(Lef)	TCF7L2	TF7L2_HUMAN	Transcription factor			40-gene polymorphism diabetes panel		Genomic	ADAMTS9-AS2; ADCY5 variant 1; BCL11A variant 1; CDKAL1; EFNA5; FTO; GCKR; IGF2BP2 variant 1; JAZF1; KCNJ11 variant 1; KCNQ1 variant 1; LOC646736; MTNR1B; NOTCH2; OASL variant 1; PPARG variant 1; PPARG variant 2; PRC1 variant 1; PROX1; RBMS1 variant 1; RPSAP52; SLC30A8; TCF2 transcript variant a; TCF7L2 variant 2; THADA variant 1; TP53INP1; WFS1; ZBED3-AS1
682		Tcf(Lef)	TCF7L2	TF7L2_HUMAN	Transcription factor			277-gene expression lung cancer panel		Genomic	ACTA2 variant 2; ACTC1; ACTG1; ADAM10; ADAM12 long variant; ADAM17; ADAM19 variant 1; ADAM8; ADCY6 variant 1; ADORA2B; ADPN; ADRBK2; AEN; ALOX15B variant d; AREG; ASAP3 variant 1; ATF2 variant 1; ATP2C2; BCAR3; BMPR2 variant 1; BPGM variant 2; CALML5; CASP1 variant alpha; CASP4 variant alpha; CAT; CCNA1 variant 1; CCNB2; CCND1; CCND2; CD3EAP; CDC42; CDH3; CENPF; CHODL variant 1; CHODL variant 2; …
683		Tcf(Lef)	TCF7L2	TF7L2_HUMAN	Transcription factor			20-gene polymorphism diabetes panel		Genomic	ADAMTS9-AS2; CAPN10 variant 1; FTO; IGF2BP2 variant 1; JAZF1; KCNJ11 variant 1; NOTCH2; PPARG variant 1; PPARG variant 2; SLC30A8; TCF1; TCF2 transcript variant a; TCF7L2 variant 2; THADA variant 1
684		Tcf(Lef)	TCF7L2	TF7L2_HUMAN	Transcription factor			34-gene polymorphism diabetes panel		Genomic	ADAMTS9; ADCY5 variant 1; BCL11A variant 1; BCL2A1 variant 1; CDC123; CDKAL1; DGKB; GCK variant 1; GCKR; HHEX; HMGA2; IGF2BP2 variant 1; IRS1; JAZF1; KCNJ11 variant 1; MTNR1B; NOTCH2; PPARG variant 1; PPARG variant 2; PROX1; SLC30A8; TCF1; TCF2 transcript variant a; TCF7L2 variant 2; THADA variant 1; TSPAN8; VPS33B; WFS1
685		Tcf(Lef)	TCF7L2	TF7L2_HUMAN	Transcription factor			160-gene expression lung cancer panel		Genomic	A2M; AKAP13 variant 1; ALDH18A1 variant 1; ARHGDIB; ARHGEF1 variant 1; ATXN1 variant 1; BCAM variant 1; BPTF variant 1; BPTF variant 2; BUB3 variant 1; CARD4; CAST variant 6; CD47 variant 1; CDC42; CDC42BPA variant B; CELF1 variant 1; CFLAR; CFLAR variant 3; CHD9; CKS1B; CKS2; CLASRP; CLEC16A variant 2; COX7A2L; CYLD variant 1; DAD1; DGKA variant 1; DUSP6 variant 1; ECHDC2 variant 1; ECM1 variant…
686		Tcf(Lef)	TCF7L2	TF7L2_HUMAN	Transcription factor			63-gene expression cancer panel		Genomic	ABI2; ARMCX1; BCAT1 variant 1; BCL11A variant 1; CD109 variant 1; CFH; COL24A1; COL6A1; DAPK1; DOCK1; GOLGA8A; GPR56 variant 1; GPSM1 variant 1; GUCY1A3; HBG2; HIST1H2AD; HOPX variant 1; IL23A; IL2RA; LAPTM4B; LGALS3 variant 1; MAP1A; MARVELD1; MAST4 variant 3; MFI2 variant 1; MIR155; MRC1; MSI2; MXRA7 variant 1; MYO5C; NPDC1; NPL variant 1; PHGDH; PRTFDC1; RAB13; RPL35A; RUNX1 variant 1; RUNX1 v…
687		Tcf(Lef)	TCF7L2	TF7L2_HUMAN	Transcription factor			15-gene polymorphism cardiovascular panel		Genomic	ACE variant 1; ACE variant 2; ACE variant 3; AGT; AGTR1; APOE; FTO; GJA4; HNF4A variant 1; HNF4A variant 2; HNF4A variant 4; HNF4A variant 5; HNF4A variant 6; HNF4A, variant 3; MTHFR; PCSK9; PON1; TAS2R50; TCF7L2 variant 1; TCF7L2 variant 12; TCF7L2 variant 2
688		Tcf(Lef)	TCF7L2	TF7L2_HUMAN	Transcription factor			186-gene expression cirrhosis panel		Genomic	AARS; ABLIM1 variant 1; ACOT2; ACSM3 variant 1; ACTR2 variant 1; ACTR2 variant 2; ADD3 variant 1; ADH5; ADH6 variant 1; ADRA2B; AEBP1; AKAP13 variant 1; AKR1A1 variant 2; AKR1C1; AKR1D1 variant 1; ALAS1; ALDH9A1; ANKRD46 variant 1; ANXA1; ANXA3; AOX1; AR variant 1; AR variant 2; ARF4; ART1; ATP2C1 variant 1; ATP4B; ATP5D variant 1; ATP6AP2; BAIAP2 variant 1; C4BPB; C5; C8B; CALCR variant 2; CCDC6…
689		Tcf(Lef)	TCF7L2	TF7L2_HUMAN	Transcription factor			16-gene polymorphism type 2 diabetes panel		Genomic	CDKAL1; FTO; GATAD2A; GCKR; IGF2BP2 variant 1; IGF2BP2 variant 2; KCNJ11 variant 1; KCNJ11 variant 2; KCNQ1 variant 1; KCNQ1 variant 2; MTNR1B; PPARG variant 1; PPARG variant 2; PPARG variant 3; PPARG variant 4; SLC30A8; TCF2 transcript variant a; TCF7L2 variant 1; TCF7L2 variant 12; TCF7L2 variant 2; WFS1; WFS1 variant 2
690		Tcf(Lef)	TCF7L2	TF7L2_HUMAN	Transcription factor			530-gene methylation leukemia panel		Genomic	ABCA13; ACOX2; ACTR10; ADCYAP1 variant 1; ADCYAP1 variant 2; AGTR1; AKAP2 variant 1; AMHR2 variant 1; AMHR2 variant 2; AMHR2 variant 3; AMICA1; ANGPT1 variant 1; ANK1 variant 3; ANK1 variant 9; ANKRD35; ANPEP; APOC1; APOE; AREG; ARHGAP27 variant 1; ASRGL1; ATP7B variant 1; ATP7B variant 2; ATP8B4; BAALC; BBS4; BBS4 variant 2; BDH2; BIN1 variant 1; BIN1 variant 8; BVES variant A; C16orf89 variant …
691		VAV-1	VAV1	VAV_HUMAN	Regulators (GDI, GAP, GEF)	Proto-oncogene vav		Proto-oncogene vav		Genomic; Proteomic	VAV1
692		VAV-1	VAV1	VAV_HUMAN	Regulators (GDI, GAP, GEF)	Proto-oncogene vav		40-gene expression breast cancer panel		Genomic	ARHGDIB; ATP7B variant 1; ATP7B variant 2; AURKB; C1QB; CCL5; CCNA2; CCNB1; CCND2; CD180; CD3E; CD72; CD74 variant 2; CD79B variant 1; CHAF1B; CHEK1 variant 1; CHEK1 variant 2; CHEK1 variant 3; CLDN8; CORO1A; CXorf9; CYBB; HCLS1; IL2RB; IL2RG; ITGB2 variant 1; KIF11; LCK; LY86; MPHOSPH6; NPY; NRP1; NRP1 variant 4; PLEK; PLK1; RAC2; RFTN1; SCRN1; SELL variant 1; ST8SIA4 variant 1; TNFRSF1B; VAV1; …
693		VEGF-A	VEGFA	VEGFA_HUMAN	Receptor ligand	Vascular endothelial growth factor A	Cimetidine	Vascular endothelial growth factor A		Genomic; Proteomic	VEGFA; VEGFA variant 1; VEGFA variant 4; VEGFA variant 5; VEGFA variant 6; VEGFA variant 7; VEGFA variant 9
694		VEGF-A	VEGFA	VEGFA_HUMAN	Receptor ligand	Vascular endothelial growth factor A	Cimetidine	VEGF/SEMA ratio		Proteomic	SEMA6A; VEGFA variant 4
695		VEGF-A	VEGFA	VEGFA_HUMAN	Receptor ligand	Vascular endothelial growth factor A	Cimetidine	38-gene expression breast cancer panel		Genomic	BCL2A1 variant 1; BTG2; C17orf37; C1orf64; C3orf37 variant 1; C4B; CHCHD2; CYC1; DDT variant 1; ENO1; ETFB variant 1; FABP5; GATA3; IL6ST variant 1; PGK1; POR; PPA1; PPP1CA; PSMA5 variant 1; PSMB3; PSMB7; RAB10; RHOC variant 1; RPN1; SLC25A5; SRSF5 variant 1; SURF4; TACC3; TMED9; TNFSF13 variant alpha; TOE1; TUBA4A; TUBB2C; TUBB3; TUBB6; UBE2C variant 1; VEGFA variant 4; XIST
696		VEGF-A	VEGFA	VEGFA_HUMAN	Receptor ligand	Vascular endothelial growth factor A	Cimetidine	82-gene expression glioma panel		Genomic	ALDH6A1; ANXA2 variant 1; ARL7; B3GAT2; C1QTNF3 variant 2; C1orf187; CRNDE variant 1; CRY2; E2F6; EIF1; FLJ22662; FMOD; FRA10AC1; GLB1 variant 1; GPHN variant 1; GPNMB variant 2; IL13RA2; LAP3; LIMS1 variant 1; LOXL3; MAPT variant 1; MCM3AP-AS1; MYOF variant 1; MYST3 variant 1; OAZ1; PGM2; PHF20L1 variant 1; PIK3R1 variant 1; PLCL2 variant 1; PLOD1; PLOD3; PRTG; PSMA1 variant 1; PSMD8; PSMD9; PTK…
697		VEGF-A	VEGFA	VEGFA_HUMAN	Receptor ligand	Vascular endothelial growth factor A	Cimetidine	5-protein ovarian cancer panel		Proteomic	EGF; IL6; IL8; MUC16; VEGFA; VEGFA variant 1; VEGFA variant 4; VEGFA variant 6; VEGFA variant 7
698		VEGF-A	VEGFA	VEGFA_HUMAN	Receptor ligand	Vascular endothelial growth factor A	Cimetidine	3-gene expression lung cancer panel		Genomic	PGF variant 1; VEGFA; VEGFA variant 1; VEGFA variant 4; VEGFA variant 6; VEGFA variant 7; VEGFB
699		VEGF-A	VEGFA	VEGFA_HUMAN	Receptor ligand	Vascular endothelial growth factor A	Cimetidine	163-gene expression colon cancer panel		Genomic	ABHD2 variant 1; AKAP12 variant 1; ALCAM; ANXA1; ANXA2 variant 1; APOE; Adam19; BGN; BHLHB2; BID variant 1; BID variant 2; BNIP3L; CD59 variant 1; CEBPB; COL5A2; CPT2; CTGF; CTSB variant 1; CXCL16 variant 1; CYR61; DAF; DCBLD2; DDIT4; DLEU1; DNAJA3; DUSP10 variant 1; DUSP5; DUSP6 variant 1; DYNLL2; ERRFI1; FHL2; FN1 variant 1; FN1 variant 3; FOLR1; GADD45B; GEMIN4; GEMIN6; GMNN; GPNMB variant 2; …
700		VEGF-A	VEGFA	VEGFA_HUMAN	Receptor ligand	Vascular endothelial growth factor A	Cimetidine	374-gene expression breast cancer panel		Genomic	ABCD3 variant 1; ABLIM1 variant 1; ACADSB; ACSS2 variant 1; ACTB; ADAMTS1; ADM; AKAP2 variant 1; ALDH4A1; ANG; AP2A2; AP2B1 variant 1; APOD; APP variant 1; ARF1; ARPC4 variant 1; ASPM; ATAD2; AURKA variant 1; AURKB; BBC3; BCL6 variant 1; BHLHB2; BIRC5 variant 1; BLM; BRCA1 variant BRCA1a; BTG2; BUB1; C16orf61; C1S variant 1; C20orf46; CAD; CCL18; CCNA2; CCNB1; CCNB2; CCNC variant 1; CCND1; CCNE1;…
701		VEGF-A	VEGFA	VEGFA_HUMAN	Receptor ligand	Vascular endothelial growth factor A	Cimetidine	12-gene expression lung cancer panel		Genomic	ARHGEF12; C2CD3; COL8A2; NES; RPL22; TNFRSF25; VEGFA; VEGFA variant 1; VEGFA variant 4; VEGFA variant 6; VEGFA variant 7; nj
702		VEGF-A	VEGFA	VEGFA_HUMAN	Receptor ligand	Vascular endothelial growth factor A	Cimetidine	89-protein neurological alzheimer's panel		Proteomic	A2M; ACPP variant 1; ADIPOQ variant 2; AFP; APCS; APOA1; APOC3; APOH; B2M; BDNF variant 3; BDNF variant 4; C3; CALCA variant 1; CCL11; CCL2; CCL22; CCL3; CCL4 variant 1; CCL5; CD40 variant 1; CD40LG; CEACAM5 variant 1; CGA; CKB; CKM; CLEC11A; CRP; CSF2; CSF3 variant 1; CXCL5; EDN1 variant 1; EGF; EPO; F3 variant 1; F7; FABP7; FGB; FGF2; FGG variant a; FTH1; FTL; GH1 variant 1; GOT1; GOT2; GSTK1 v…
703		VEGF-A	VEGFA	VEGFA_HUMAN	Receptor ligand	Vascular endothelial growth factor A	Cimetidine	27-gene expression astrocytoma panel		Genomic	ALDOC; BRSK2; CD63 variant 1; CLIC1; GM2A; GPX1 variant 1; HES6; HMOX1; IFITM3; IGFBP2; LAMB2; LDHA; LGALS1; MSN; MYL12A; NES; PLAUR variant 1; PPIB; RTN1 variant 1; RUNDC3A variant 1; S100A10; SOD2 variant 1; TAGLN2; TIMP1; VEGFA; VEGFA variant 1; VEGFA variant 4; VEGFA variant 6; VEGFA variant 7; VIM; ZYX variant 1
704		VEGF-A	VEGFA	VEGFA_HUMAN	Receptor ligand	Vascular endothelial growth factor A	Cimetidine	VEGF profile		Genomic	ADM; ANGPTL4 variant 1; DDIT4; FABP5; FLVCR2; GAL; NDRG1 variant 2; PLOD1; PNP; RRAGD; SLC16A3 variant 3; UCHL1; VEGFA; VEGFA variant 1; VEGFA variant 4; VEGFA variant 6; VEGFA variant 7
705		VEGF-A	VEGFA	VEGFA_HUMAN	Receptor ligand	Vascular endothelial growth factor A	Cimetidine	20-gene expression cancer panel		Genomic	ANGPTL4 variant 1; BHLHB2; COL4A1; COL4A2; CTGF; ETS2; FNDC3B; HMOX1; JAG1; JUN; RBMS1 variant 1; SERPINE1 variant 1; SMTN variant 1; SMURF1 variant 1; SPSB1; TNFRSF12A; VEGFA; VEGFA variant 1; VEGFA variant 4; VEGFA variant 6; VEGFA variant 7; YIPF5
706		VEGF-A	VEGFA	VEGFA_HUMAN	Receptor ligand	Vascular endothelial growth factor A	Cimetidine	588-gene expression liposarcoma panel		Genomic	ABCA8; ABCC6; ABLIM1 variant 1; ACACB; ACAT1; ACOT9 variant 1; ACOX2; ACSL1; ACTC1; ACTN1 variant 1; ACTN4; ACY1; ADAM19 variant 1; ADH1B; ADIPOQ variant 2; ADORA2B; ADRB2; AGPAT2 variant 1; AGTR1; ALDH1A1; AMOTL2; ANGPT1 variant 1; ANK2 variant 1; AOC3; APOD; APP variant 1; AQP7; ARID1A variant 1; ARIH1; ASPM; ASPN variant 1; ASS1 variant 1; ATAD2; ATP1A2; ATP1B1; ATP2A2 variant 2; AURKA variant…
707		VEGF-A	VEGFA	VEGFA_HUMAN	Receptor ligand	Vascular endothelial growth factor A	Cimetidine	VeriPsych		Proteomic	ACPP variant 1; AHSG; APCS; APOA1; APOA2; APOB; APOC1; APOH; B2M; BDNF variant 3; BDNF variant 4; BTC; C3; CALB1; CCL22; CCL3; CCL8; CD5L; CGA; CTGF; EDN1 variant 1; EGFR variant 1; EGFR variant 3; FTH1; FTL; HAVCR1 variant 1; HP variant 1; ICAM1; IL10; IL11; IL17; IL1B; IL6R variant 1; IL7; LHB; MIF; MMP2 variant 1; MUC16; PRL variant 1; PYY; SERPINA1 variant 1; SORT1; TF; THPO; TIMP1; TNFRSF10C…
708		VEGF-A	VEGFA	VEGFA_HUMAN	Receptor ligand	Vascular endothelial growth factor A	Cimetidine	277-gene expression lung cancer panel		Genomic	ACTA2 variant 2; ACTC1; ACTG1; ADAM10; ADAM12 long variant; ADAM17; ADAM19 variant 1; ADAM8; ADCY6 variant 1; ADORA2B; ADPN; ADRBK2; AEN; ALOX15B variant d; AREG; ASAP3 variant 1; ATF2 variant 1; ATP2C2; BCAR3; BMPR2 variant 1; BPGM variant 2; CALML5; CASP1 variant alpha; CASP4 variant alpha; CAT; CCNA1 variant 1; CCNB2; CCND1; CCND2; CD3EAP; CDC42; CDH3; CENPF; CHODL variant 1; CHODL variant 2; …
709		VEGF-A	VEGFA	VEGFA_HUMAN	Receptor ligand	Vascular endothelial growth factor A	Cimetidine	7-protein kidney cancer panel		Proteomic	HGF variant 1; IL6; IL8; SELE; SPP1 variant 1; SPP1 variant 2; SPP1 variant 3; TIMP1; VEGFA; VEGFA variant 1; VEGFA variant 4; VEGFA variant 6; VEGFA variant 7
710		VEGF-A	VEGFA	VEGFA_HUMAN	Receptor ligand	Vascular endothelial growth factor A	Cimetidine	VECTRA DA Assay		Proteomic	CHI3L1; CRP; EGF; IL6; LEP; MMP1 variant 1; MMP3; RETN; SAA1; TNFRSF1A; VCAM1 variant 1; VEGFA; VEGFA variant 1; VEGFA variant 4; VEGFA variant 6; VEGFA variant 7
711		VEGF-A	VEGFA	VEGFA_HUMAN	Receptor ligand	Vascular endothelial growth factor A	Cimetidine	26-gene expression cancer panel		Genomic	ALDOA variant 1; ANGPTL4 variant 1; ANLN; BNC1; C20orf20; CA9; CDKN3 variant 1; COL4A6 variant A; DCBLD1; ENO1; FOSL1; GNAI1; KRT17; LDHA; MRPS17; P4HA1; PGAM1; PGK1; SDC1 variant 1; SLC16A1; SLC2A1; TPI1; VEGFA; VEGFA variant 1; VEGFA variant 4; VEGFA variant 6; VEGFA variant 7
712		VEGF-A	VEGFA	VEGFA_HUMAN	Receptor ligand	Vascular endothelial growth factor A	Cimetidine	15-gene expression glioma panel		Genomic	ANXA2 variant 1; FRA10AC1; GPHN variant 1; PIK3R1 variant 1; PSMD8; SLC4A3 variant 2; TBX19; UPP1; VASN; VEGFA; VEGFA variant 1; VEGFA variant 4; VEGFA variant 6; VEGFA variant 7
713		VEGF-A	VEGFA	VEGFA_HUMAN	Receptor ligand	Vascular endothelial growth factor A	Cimetidine	60-gene expression ovarian cancer panel		Genomic	ALPP; APEX1; BST2; CCL4 variant 1; CD1D; CDK1 variant 1; CYR61; DAD1; ECHS1; ENDOU variant 2; ENG variant 2; GBP1; GFI1 variant 1; GGH; GNAI3; GUCY1B3; HDAC1; HLA-A variant 2; HLA-B; LDHA; LGMN variant 1; MADCAM1 variant 1; MGST2; MGST3; MMP7; MTAP; NMI; PCTP; PDIA4; PMS1 variant 1; POSTN; PPP1CC; PRAME variant 1; RAD21; RAN; RCN2; RGS1; ROS1; SAT1; SEMA3F; SERPINF2; SH3BGRL; SKP1 variant 2; SMC1…
714		VEGF-A	VEGFA	VEGFA_HUMAN	Receptor ligand	Vascular endothelial growth factor A	Cimetidine	6-protein renal cancer panel		Proteomic	HGF variant 1; HGF variant 3; IL6; IL8; SPP1 variant 1; SPP1 variant 2; SPP1 variant 3; TIMP1; VEGFA; VEGFA variant 1; VEGFA variant 4; VEGFA variant 6; VEGFA variant 7
715		VEGF-A	VEGFA	VEGFA_HUMAN	Receptor ligand	Vascular endothelial growth factor A	Cimetidine	8-protein thyroid cancer panel		Proteomic	CDH1; CTNNB1 variant 1; MIB1; TG; TOP2A; TP53 variant 1; TP53 variant 3; TP53 variant 5; TP53 variant 6; TP53 variant 7; VEGFA; VEGFA variant 1; VEGFA variant 4; VEGFA variant 6; VEGFA variant 7; cvariant alpha
716		VEGF-A	VEGFA	VEGFA_HUMAN	Receptor ligand	Vascular endothelial growth factor A	Cimetidine	99-gene expression head and neck cancer panel		Genomic	ADORA2B; AK3L1 variant 1; ALDOA variant 1; ANGPTL4 variant 1; ANKRD37; ANLN; BCAR1; BNIP3; C14orf156; C16orf74; C20orf20; CA12 variant 1; CA9; COL4A5 variant 1; CORO1C; DPM2; ECE2; GAPD; GSS; HIG2; HOMER1; IGF2BP2 variant 1; IL8; KCTD11; KRT17; LDHA; LDLR variant 1; MIF; MNAT1; MRPL14; MRPS17; MTX1 variant 1; NDRG1 variant 2; NDUFA4L2; NME1 variant 1; P4HA1; PAWR; PFKFB4; PGAM1; PGF variant 1; PG…
717		VEGF-A	VEGFA	VEGFA_HUMAN	Receptor ligand	Vascular endothelial growth factor A	Cimetidine	5-gene expression hepatocellular cancer panel		Genomic	GZMB; IRF1; MMP7; PTGDR2; VEGFA; VEGFA variant 1; VEGFA variant 4; VEGFA variant 6; VEGFA variant 7
718		VEGF-A	VEGFA	VEGFA_HUMAN	Receptor ligand	Vascular endothelial growth factor A	Cimetidine	147-gene expression cancer panel		Genomic	ABCC5 variant 1; ADAM8; ADRB2; ANGPTL4 variant 1; ARNTL2; AUTS2; C1orf96; CALM1 variant 1; CALM2; CALM3; CALU variant 1; CAPZA1; CCL20; CDCP1 variant 1; CELSR2; CLCF1; CSNK1D variant 1; CSNK1D variant 2; CXCL1; CXCL2; CXCL3; CXCL5; DENND2C; DRD4; DUSP1; DUSP4 variant 1; DUSP5; DUSP6 variant 1; EFNB1; EGR1; EHD1; ELK3; ENAH variant 1; ENAH variant 2; EREG; FERMT1; FOS; FOXQ1; GDF15; HBEGF; HNRNPU …
719		VEGF-A	VEGFA	VEGFA_HUMAN	Receptor ligand	Vascular endothelial growth factor A	Cimetidine	15-gene expression breast cancer panel		Genomic	CTSD; E2F1; EGFR variant 1; EGFR variant 2; EGFR variant 3; EGFR variant 4; FIGF; GSTP1; MMP1 variant 1; MMP11; PLAU variant 1; PLAUR variant 1; SERPINE1 variant 1; TGFB1; TYMP variant 2; VEGFA; VEGFA variant 1; VEGFA variant 4; VEGFA variant 6; VEGFA variant 7
720		VEGF-A	VEGFA	VEGFA_HUMAN	Receptor ligand	Vascular endothelial growth factor A	Cimetidine	3-protein lung cancer panel		Proteomic	FLT1; KDR; VEGFA; VEGFA variant 1; VEGFA variant 4; VEGFA variant 6; VEGFA variant 7
721		VEGF-A	VEGFA	VEGFA_HUMAN	Receptor ligand	Vascular endothelial growth factor A	Cimetidine	8-protein head and neck cancer panel		Proteomic	CCL11; CSF3 variant 1; CXCL1; CXCL12 variant 3; CXCL12 variant 4; CXCL12 variant alpha; CXCL12 variant beta; IL4; IL8; SPP1 variant 1; SPP1 variant 2; SPP1 variant 3; VEGFA; VEGFA variant 1; VEGFA variant 4; VEGFA variant 6; VEGFA variant 7
722		VEGF-A	VEGFA	VEGFA_HUMAN	Receptor ligand	Vascular endothelial growth factor A	Cimetidine	9-protein bladder cancer panel		Proteomic	APAF1 variant 3; BAX variant beta; BAX variant delta; CASP3 variant alpha; CDH1; PTGS2; TP53 variant 1; TP53 variant 3; TP53 variant 5; TP53 variant 6; TP53 variant 7; VEGFA; VEGFA variant 1; VEGFA variant 4; VEGFA variant 6; VEGFA variant 7; WAF1; cvariant alpha
723		VEGF-A	VEGFA	VEGFA_HUMAN	Receptor ligand	Vascular endothelial growth factor A	Cimetidine	5-gene expression colorectal cancer panel		Genomic	BMI1; ETV6; H3F3A; H3F3B; RPS10; RUNX1 variant 1; VEGFA; VEGFA variant 1; VEGFA variant 4; VEGFA variant 5; VEGFA variant 6; VEGFA variant 7; VEGFA variant 9
724		VEGF-A	VEGFA	VEGFA_HUMAN	Receptor ligand	Vascular endothelial growth factor A	Cimetidine	61-gene expression breast cancer panel		Genomic	ABTB2; ALOX5AP variant 1; ALOX5AP variant 2; AMIGO2 variant 2; ANG; ANGEL2; ARHGEF40; ATL2 variant 1; BET1L variant 2; BMPR1A; BMPR2 variant 1; C18orf25 variant 1; CD1E variant 1; CD28; CDK17 variant 1; CDKN1A variant 2; CDKN2B variant 1; COL1A1; CTGF; DDIT4; DOPEY1 variant 1; EDN1 variant 1; EDN1 variant 2; ETS2; FAM162A; FAT4; FNDC3B; ID4; INHBA; JUN; KDM6B; LARP6 variant 1; LEMD3; LMCD1; LTBP1…
725		VEGF-A	VEGFA	VEGFA_HUMAN	Receptor ligand	Vascular endothelial growth factor A	Cimetidine	26-gene expression cancer panel		Genomic	ALDOA variant 1; ANGPTL4 variant 1; ANGPTL4 variant 3; ANLN; BNC1; C20orf20; CA9; CDKN3 variant 1; CDKN3 variant 2; COL4A6 variant A; DCBLD1; ENO1; FAM83B; FOSL1; GNA11; HIG2; KCTD11; KRT17; LDHA; MRPS17; P4HA1; PGAM1; PGK1; SDC1 variant 1; SLC16A1; SLC2A1; TPI1; VEGFA; VEGFA variant 1; VEGFA variant 4; VEGFA variant 5; VEGFA variant 6; VEGFA variant 7; VEGFA variant 9
726		VEGF-A	VEGFA	VEGFA_HUMAN	Receptor ligand	Vascular endothelial growth factor A	Cimetidine	25-gene polymorphism amyotrophic lateral sclerosis panel		Genomic	ALS2; ALS2 variant 1; ANG; BSCL2 variant 1; BSCL2 variant 2; BSCL2 variant 3; CEP112 variant 1; CHMP2B; DAO; DCTN1 variant 1; FIG4; FUS; MATR3 variant 1; NEFH; OPTN variant 1; OPTN variant 2; OPTN variant 4; PON1; PON2; PON3; PRPH; SETX; SOD1; SPG11; SPG11 variant 2; SQSTM1; TARDBP; UBQLN2; VAPB; VCP; VEGFA; VEGFA variant 1; VEGFA variant 4; VEGFA variant 5; VEGFA variant 6; VEGFA variant 7; VEGF…
727		VEGF-A	VEGFA	VEGFA_HUMAN	Receptor ligand	Vascular endothelial growth factor A	Cimetidine	7-protein bladder cancer panel		Genomic; Proteomic	ANG; APOE; IL8; MMP10; MMP9; SERPINE1 variant 1; VEGFA; VEGFA variant 1; VEGFA variant 4; VEGFA variant 5; VEGFA variant 6; VEGFA variant 7; VEGFA variant 9
728		VEGF-A	VEGFA	VEGFA_HUMAN	Receptor ligand	Vascular endothelial growth factor A	Cimetidine	6-protein hepatocellular carcinoma panel		Proteomic	CXCL1; FGF2; IFNA2; IL8; VEGFA; VEGFA variant 1; VEGFA variant 4; VEGFA variant 5; VEGFA variant 6; VEGFA variant 7; VEGFA variant 9
729		VEGF-A	VEGFA	VEGFA_HUMAN	Receptor ligand	Vascular endothelial growth factor A	Cimetidine	7-protein rheumatoid arthritis panel		Proteomic	IL1B; IL2RA; IL6; MMP1 variant 1; MMP1 variant 2; RETN; VEGFA; VEGFA variant 1; VEGFA variant 4; VEGFA variant 5; VEGFA variant 6; VEGFA variant 7; VEGFA variant 9
730		VEGF-A	VEGFA	VEGFA_HUMAN	Receptor ligand	Vascular endothelial growth factor A	Ranibizumab	Vascular endothelial growth factor A		Genomic; Proteomic	VEGFA; VEGFA variant 1; VEGFA variant 4; VEGFA variant 5; VEGFA variant 6; VEGFA variant 7; VEGFA variant 9
731		VEGF-A	VEGFA	VEGFA_HUMAN	Receptor ligand	Vascular endothelial growth factor A	Ranibizumab	VEGF/SEMA ratio		Proteomic	SEMA6A; VEGFA variant 4
732		VEGF-A	VEGFA	VEGFA_HUMAN	Receptor ligand	Vascular endothelial growth factor A	Ranibizumab	38-gene expression breast cancer panel		Genomic	BCL2A1 variant 1; BTG2; C17orf37; C1orf64; C3orf37 variant 1; C4B; CHCHD2; CYC1; DDT variant 1; ENO1; ETFB variant 1; FABP5; GATA3; IL6ST variant 1; PGK1; POR; PPA1; PPP1CA; PSMA5 variant 1; PSMB3; PSMB7; RAB10; RHOC variant 1; RPN1; SLC25A5; SRSF5 variant 1; SURF4; TACC3; TMED9; TNFSF13 variant alpha; TOE1; TUBA4A; TUBB2C; TUBB3; TUBB6; UBE2C variant 1; VEGFA variant 4; XIST
733		VEGF-A	VEGFA	VEGFA_HUMAN	Receptor ligand	Vascular endothelial growth factor A	Ranibizumab	82-gene expression glioma panel		Genomic	ALDH6A1; ANXA2 variant 1; ARL7; B3GAT2; C1QTNF3 variant 2; C1orf187; CRNDE variant 1; CRY2; E2F6; EIF1; FLJ22662; FMOD; FRA10AC1; GLB1 variant 1; GPHN variant 1; GPNMB variant 2; IL13RA2; LAP3; LIMS1 variant 1; LOXL3; MAPT variant 1; MCM3AP-AS1; MYOF variant 1; MYST3 variant 1; OAZ1; PGM2; PHF20L1 variant 1; PIK3R1 variant 1; PLCL2 variant 1; PLOD1; PLOD3; PRTG; PSMA1 variant 1; PSMD8; PSMD9; PTK…
734		VEGF-A	VEGFA	VEGFA_HUMAN	Receptor ligand	Vascular endothelial growth factor A	Ranibizumab	5-protein ovarian cancer panel		Proteomic	EGF; IL6; IL8; MUC16; VEGFA; VEGFA variant 1; VEGFA variant 4; VEGFA variant 6; VEGFA variant 7
735		VEGF-A	VEGFA	VEGFA_HUMAN	Receptor ligand	Vascular endothelial growth factor A	Ranibizumab	3-gene expression lung cancer panel		Genomic	PGF variant 1; VEGFA; VEGFA variant 1; VEGFA variant 4; VEGFA variant 6; VEGFA variant 7; VEGFB
736		VEGF-A	VEGFA	VEGFA_HUMAN	Receptor ligand	Vascular endothelial growth factor A	Ranibizumab	163-gene expression colon cancer panel		Genomic	ABHD2 variant 1; AKAP12 variant 1; ALCAM; ANXA1; ANXA2 variant 1; APOE; Adam19; BGN; BHLHB2; BID variant 1; BID variant 2; BNIP3L; CD59 variant 1; CEBPB; COL5A2; CPT2; CTGF; CTSB variant 1; CXCL16 variant 1; CYR61; DAF; DCBLD2; DDIT4; DLEU1; DNAJA3; DUSP10 variant 1; DUSP5; DUSP6 variant 1; DYNLL2; ERRFI1; FHL2; FN1 variant 1; FN1 variant 3; FOLR1; GADD45B; GEMIN4; GEMIN6; GMNN; GPNMB variant 2; …
737		VEGF-A	VEGFA	VEGFA_HUMAN	Receptor ligand	Vascular endothelial growth factor A	Ranibizumab	374-gene expression breast cancer panel		Genomic	ABCD3 variant 1; ABLIM1 variant 1; ACADSB; ACSS2 variant 1; ACTB; ADAMTS1; ADM; AKAP2 variant 1; ALDH4A1; ANG; AP2A2; AP2B1 variant 1; APOD; APP variant 1; ARF1; ARPC4 variant 1; ASPM; ATAD2; AURKA variant 1; AURKB; BBC3; BCL6 variant 1; BHLHB2; BIRC5 variant 1; BLM; BRCA1 variant BRCA1a; BTG2; BUB1; C16orf61; C1S variant 1; C20orf46; CAD; CCL18; CCNA2; CCNB1; CCNB2; CCNC variant 1; CCND1; CCNE1;…
738		VEGF-A	VEGFA	VEGFA_HUMAN	Receptor ligand	Vascular endothelial growth factor A	Ranibizumab	12-gene expression lung cancer panel		Genomic	ARHGEF12; C2CD3; COL8A2; NES; RPL22; TNFRSF25; VEGFA; VEGFA variant 1; VEGFA variant 4; VEGFA variant 6; VEGFA variant 7; nj
739		VEGF-A	VEGFA	VEGFA_HUMAN	Receptor ligand	Vascular endothelial growth factor A	Ranibizumab	89-protein neurological alzheimer's panel		Proteomic	A2M; ACPP variant 1; ADIPOQ variant 2; AFP; APCS; APOA1; APOC3; APOH; B2M; BDNF variant 3; BDNF variant 4; C3; CALCA variant 1; CCL11; CCL2; CCL22; CCL3; CCL4 variant 1; CCL5; CD40 variant 1; CD40LG; CEACAM5 variant 1; CGA; CKB; CKM; CLEC11A; CRP; CSF2; CSF3 variant 1; CXCL5; EDN1 variant 1; EGF; EPO; F3 variant 1; F7; FABP7; FGB; FGF2; FGG variant a; FTH1; FTL; GH1 variant 1; GOT1; GOT2; GSTK1 v…
740		VEGF-A	VEGFA	VEGFA_HUMAN	Receptor ligand	Vascular endothelial growth factor A	Ranibizumab	27-gene expression astrocytoma panel		Genomic	ALDOC; BRSK2; CD63 variant 1; CLIC1; GM2A; GPX1 variant 1; HES6; HMOX1; IFITM3; IGFBP2; LAMB2; LDHA; LGALS1; MSN; MYL12A; NES; PLAUR variant 1; PPIB; RTN1 variant 1; RUNDC3A variant 1; S100A10; SOD2 variant 1; TAGLN2; TIMP1; VEGFA; VEGFA variant 1; VEGFA variant 4; VEGFA variant 6; VEGFA variant 7; VIM; ZYX variant 1
741		VEGF-A	VEGFA	VEGFA_HUMAN	Receptor ligand	Vascular endothelial growth factor A	Ranibizumab	VEGF profile		Genomic	ADM; ANGPTL4 variant 1; DDIT4; FABP5; FLVCR2; GAL; NDRG1 variant 2; PLOD1; PNP; RRAGD; SLC16A3 variant 3; UCHL1; VEGFA; VEGFA variant 1; VEGFA variant 4; VEGFA variant 6; VEGFA variant 7
742		VEGF-A	VEGFA	VEGFA_HUMAN	Receptor ligand	Vascular endothelial growth factor A	Ranibizumab	20-gene expression cancer panel		Genomic	ANGPTL4 variant 1; BHLHB2; COL4A1; COL4A2; CTGF; ETS2; FNDC3B; HMOX1; JAG1; JUN; RBMS1 variant 1; SERPINE1 variant 1; SMTN variant 1; SMURF1 variant 1; SPSB1; TNFRSF12A; VEGFA; VEGFA variant 1; VEGFA variant 4; VEGFA variant 6; VEGFA variant 7; YIPF5
743		VEGF-A	VEGFA	VEGFA_HUMAN	Receptor ligand	Vascular endothelial growth factor A	Ranibizumab	588-gene expression liposarcoma panel		Genomic	ABCA8; ABCC6; ABLIM1 variant 1; ACACB; ACAT1; ACOT9 variant 1; ACOX2; ACSL1; ACTC1; ACTN1 variant 1; ACTN4; ACY1; ADAM19 variant 1; ADH1B; ADIPOQ variant 2; ADORA2B; ADRB2; AGPAT2 variant 1; AGTR1; ALDH1A1; AMOTL2; ANGPT1 variant 1; ANK2 variant 1; AOC3; APOD; APP variant 1; AQP7; ARID1A variant 1; ARIH1; ASPM; ASPN variant 1; ASS1 variant 1; ATAD2; ATP1A2; ATP1B1; ATP2A2 variant 2; AURKA variant…
744		VEGF-A	VEGFA	VEGFA_HUMAN	Receptor ligand	Vascular endothelial growth factor A	Ranibizumab	VeriPsych		Proteomic	ACPP variant 1; AHSG; APCS; APOA1; APOA2; APOB; APOC1; APOH; B2M; BDNF variant 3; BDNF variant 4; BTC; C3; CALB1; CCL22; CCL3; CCL8; CD5L; CGA; CTGF; EDN1 variant 1; EGFR variant 1; EGFR variant 3; FTH1; FTL; HAVCR1 variant 1; HP variant 1; ICAM1; IL10; IL11; IL17; IL1B; IL6R variant 1; IL7; LHB; MIF; MMP2 variant 1; MUC16; PRL variant 1; PYY; SERPINA1 variant 1; SORT1; TF; THPO; TIMP1; TNFRSF10C…
745		VEGF-A	VEGFA	VEGFA_HUMAN	Receptor ligand	Vascular endothelial growth factor A	Ranibizumab	277-gene expression lung cancer panel		Genomic	ACTA2 variant 2; ACTC1; ACTG1; ADAM10; ADAM12 long variant; ADAM17; ADAM19 variant 1; ADAM8; ADCY6 variant 1; ADORA2B; ADPN; ADRBK2; AEN; ALOX15B variant d; AREG; ASAP3 variant 1; ATF2 variant 1; ATP2C2; BCAR3; BMPR2 variant 1; BPGM variant 2; CALML5; CASP1 variant alpha; CASP4 variant alpha; CAT; CCNA1 variant 1; CCNB2; CCND1; CCND2; CD3EAP; CDC42; CDH3; CENPF; CHODL variant 1; CHODL variant 2; …
746		VEGF-A	VEGFA	VEGFA_HUMAN	Receptor ligand	Vascular endothelial growth factor A	Ranibizumab	7-protein kidney cancer panel		Proteomic	HGF variant 1; IL6; IL8; SELE; SPP1 variant 1; SPP1 variant 2; SPP1 variant 3; TIMP1; VEGFA; VEGFA variant 1; VEGFA variant 4; VEGFA variant 6; VEGFA variant 7
747		VEGF-A	VEGFA	VEGFA_HUMAN	Receptor ligand	Vascular endothelial growth factor A	Ranibizumab	VECTRA DA Assay		Proteomic	CHI3L1; CRP; EGF; IL6; LEP; MMP1 variant 1; MMP3; RETN; SAA1; TNFRSF1A; VCAM1 variant 1; VEGFA; VEGFA variant 1; VEGFA variant 4; VEGFA variant 6; VEGFA variant 7
748		VEGF-A	VEGFA	VEGFA_HUMAN	Receptor ligand	Vascular endothelial growth factor A	Ranibizumab	26-gene expression cancer panel		Genomic	ALDOA variant 1; ANGPTL4 variant 1; ANLN; BNC1; C20orf20; CA9; CDKN3 variant 1; COL4A6 variant A; DCBLD1; ENO1; FOSL1; GNAI1; KRT17; LDHA; MRPS17; P4HA1; PGAM1; PGK1; SDC1 variant 1; SLC16A1; SLC2A1; TPI1; VEGFA; VEGFA variant 1; VEGFA variant 4; VEGFA variant 6; VEGFA variant 7
749		VEGF-A	VEGFA	VEGFA_HUMAN	Receptor ligand	Vascular endothelial growth factor A	Ranibizumab	15-gene expression glioma panel		Genomic	ANXA2 variant 1; FRA10AC1; GPHN variant 1; PIK3R1 variant 1; PSMD8; SLC4A3 variant 2; TBX19; UPP1; VASN; VEGFA; VEGFA variant 1; VEGFA variant 4; VEGFA variant 6; VEGFA variant 7
750		VEGF-A	VEGFA	VEGFA_HUMAN	Receptor ligand	Vascular endothelial growth factor A	Ranibizumab	60-gene expression ovarian cancer panel		Genomic	ALPP; APEX1; BST2; CCL4 variant 1; CD1D; CDK1 variant 1; CYR61; DAD1; ECHS1; ENDOU variant 2; ENG variant 2; GBP1; GFI1 variant 1; GGH; GNAI3; GUCY1B3; HDAC1; HLA-A variant 2; HLA-B; LDHA; LGMN variant 1; MADCAM1 variant 1; MGST2; MGST3; MMP7; MTAP; NMI; PCTP; PDIA4; PMS1 variant 1; POSTN; PPP1CC; PRAME variant 1; RAD21; RAN; RCN2; RGS1; ROS1; SAT1; SEMA3F; SERPINF2; SH3BGRL; SKP1 variant 2; SMC1…
751		VEGF-A	VEGFA	VEGFA_HUMAN	Receptor ligand	Vascular endothelial growth factor A	Ranibizumab	6-protein renal cancer panel		Proteomic	HGF variant 1; HGF variant 3; IL6; IL8; SPP1 variant 1; SPP1 variant 2; SPP1 variant 3; TIMP1; VEGFA; VEGFA variant 1; VEGFA variant 4; VEGFA variant 6; VEGFA variant 7
752		VEGF-A	VEGFA	VEGFA_HUMAN	Receptor ligand	Vascular endothelial growth factor A	Ranibizumab	8-protein thyroid cancer panel		Proteomic	CDH1; CTNNB1 variant 1; MIB1; TG; TOP2A; TP53 variant 1; TP53 variant 3; TP53 variant 5; TP53 variant 6; TP53 variant 7; VEGFA; VEGFA variant 1; VEGFA variant 4; VEGFA variant 6; VEGFA variant 7; cvariant alpha
753		VEGF-A	VEGFA	VEGFA_HUMAN	Receptor ligand	Vascular endothelial growth factor A	Ranibizumab	99-gene expression head and neck cancer panel		Genomic	ADORA2B; AK3L1 variant 1; ALDOA variant 1; ANGPTL4 variant 1; ANKRD37; ANLN; BCAR1; BNIP3; C14orf156; C16orf74; C20orf20; CA12 variant 1; CA9; COL4A5 variant 1; CORO1C; DPM2; ECE2; GAPD; GSS; HIG2; HOMER1; IGF2BP2 variant 1; IL8; KCTD11; KRT17; LDHA; LDLR variant 1; MIF; MNAT1; MRPL14; MRPS17; MTX1 variant 1; NDRG1 variant 2; NDUFA4L2; NME1 variant 1; P4HA1; PAWR; PFKFB4; PGAM1; PGF variant 1; PG…
754		VEGF-A	VEGFA	VEGFA_HUMAN	Receptor ligand	Vascular endothelial growth factor A	Ranibizumab	5-gene expression hepatocellular cancer panel		Genomic	GZMB; IRF1; MMP7; PTGDR2; VEGFA; VEGFA variant 1; VEGFA variant 4; VEGFA variant 6; VEGFA variant 7
755		VEGF-A	VEGFA	VEGFA_HUMAN	Receptor ligand	Vascular endothelial growth factor A	Ranibizumab	147-gene expression cancer panel		Genomic	ABCC5 variant 1; ADAM8; ADRB2; ANGPTL4 variant 1; ARNTL2; AUTS2; C1orf96; CALM1 variant 1; CALM2; CALM3; CALU variant 1; CAPZA1; CCL20; CDCP1 variant 1; CELSR2; CLCF1; CSNK1D variant 1; CSNK1D variant 2; CXCL1; CXCL2; CXCL3; CXCL5; DENND2C; DRD4; DUSP1; DUSP4 variant 1; DUSP5; DUSP6 variant 1; EFNB1; EGR1; EHD1; ELK3; ENAH variant 1; ENAH variant 2; EREG; FERMT1; FOS; FOXQ1; GDF15; HBEGF; HNRNPU …
756		VEGF-A	VEGFA	VEGFA_HUMAN	Receptor ligand	Vascular endothelial growth factor A	Ranibizumab	15-gene expression breast cancer panel		Genomic	CTSD; E2F1; EGFR variant 1; EGFR variant 2; EGFR variant 3; EGFR variant 4; FIGF; GSTP1; MMP1 variant 1; MMP11; PLAU variant 1; PLAUR variant 1; SERPINE1 variant 1; TGFB1; TYMP variant 2; VEGFA; VEGFA variant 1; VEGFA variant 4; VEGFA variant 6; VEGFA variant 7
757		VEGF-A	VEGFA	VEGFA_HUMAN	Receptor ligand	Vascular endothelial growth factor A	Ranibizumab	3-protein lung cancer panel		Proteomic	FLT1; KDR; VEGFA; VEGFA variant 1; VEGFA variant 4; VEGFA variant 6; VEGFA variant 7
758		VEGF-A	VEGFA	VEGFA_HUMAN	Receptor ligand	Vascular endothelial growth factor A	Ranibizumab	8-protein head and neck cancer panel		Proteomic	CCL11; CSF3 variant 1; CXCL1; CXCL12 variant 3; CXCL12 variant 4; CXCL12 variant alpha; CXCL12 variant beta; IL4; IL8; SPP1 variant 1; SPP1 variant 2; SPP1 variant 3; VEGFA; VEGFA variant 1; VEGFA variant 4; VEGFA variant 6; VEGFA variant 7
759		VEGF-A	VEGFA	VEGFA_HUMAN	Receptor ligand	Vascular endothelial growth factor A	Ranibizumab	9-protein bladder cancer panel		Proteomic	APAF1 variant 3; BAX variant beta; BAX variant delta; CASP3 variant alpha; CDH1; PTGS2; TP53 variant 1; TP53 variant 3; TP53 variant 5; TP53 variant 6; TP53 variant 7; VEGFA; VEGFA variant 1; VEGFA variant 4; VEGFA variant 6; VEGFA variant 7; WAF1; cvariant alpha
760		VEGF-A	VEGFA	VEGFA_HUMAN	Receptor ligand	Vascular endothelial growth factor A	Ranibizumab	5-gene expression colorectal cancer panel		Genomic	BMI1; ETV6; H3F3A; H3F3B; RPS10; RUNX1 variant 1; VEGFA; VEGFA variant 1; VEGFA variant 4; VEGFA variant 5; VEGFA variant 6; VEGFA variant 7; VEGFA variant 9
761		VEGF-A	VEGFA	VEGFA_HUMAN	Receptor ligand	Vascular endothelial growth factor A	Ranibizumab	61-gene expression breast cancer panel		Genomic	ABTB2; ALOX5AP variant 1; ALOX5AP variant 2; AMIGO2 variant 2; ANG; ANGEL2; ARHGEF40; ATL2 variant 1; BET1L variant 2; BMPR1A; BMPR2 variant 1; C18orf25 variant 1; CD1E variant 1; CD28; CDK17 variant 1; CDKN1A variant 2; CDKN2B variant 1; COL1A1; CTGF; DDIT4; DOPEY1 variant 1; EDN1 variant 1; EDN1 variant 2; ETS2; FAM162A; FAT4; FNDC3B; ID4; INHBA; JUN; KDM6B; LARP6 variant 1; LEMD3; LMCD1; LTBP1…
762		VEGF-A	VEGFA	VEGFA_HUMAN	Receptor ligand	Vascular endothelial growth factor A	Ranibizumab	26-gene expression cancer panel		Genomic	ALDOA variant 1; ANGPTL4 variant 1; ANGPTL4 variant 3; ANLN; BNC1; C20orf20; CA9; CDKN3 variant 1; CDKN3 variant 2; COL4A6 variant A; DCBLD1; ENO1; FAM83B; FOSL1; GNA11; HIG2; KCTD11; KRT17; LDHA; MRPS17; P4HA1; PGAM1; PGK1; SDC1 variant 1; SLC16A1; SLC2A1; TPI1; VEGFA; VEGFA variant 1; VEGFA variant 4; VEGFA variant 5; VEGFA variant 6; VEGFA variant 7; VEGFA variant 9
763		VEGF-A	VEGFA	VEGFA_HUMAN	Receptor ligand	Vascular endothelial growth factor A	Ranibizumab	25-gene polymorphism amyotrophic lateral sclerosis panel		Genomic	ALS2; ALS2 variant 1; ANG; BSCL2 variant 1; BSCL2 variant 2; BSCL2 variant 3; CEP112 variant 1; CHMP2B; DAO; DCTN1 variant 1; FIG4; FUS; MATR3 variant 1; NEFH; OPTN variant 1; OPTN variant 2; OPTN variant 4; PON1; PON2; PON3; PRPH; SETX; SOD1; SPG11; SPG11 variant 2; SQSTM1; TARDBP; UBQLN2; VAPB; VCP; VEGFA; VEGFA variant 1; VEGFA variant 4; VEGFA variant 5; VEGFA variant 6; VEGFA variant 7; VEGF…
764		VEGF-A	VEGFA	VEGFA_HUMAN	Receptor ligand	Vascular endothelial growth factor A	Ranibizumab	7-protein bladder cancer panel		Genomic; Proteomic	ANG; APOE; IL8; MMP10; MMP9; SERPINE1 variant 1; VEGFA; VEGFA variant 1; VEGFA variant 4; VEGFA variant 5; VEGFA variant 6; VEGFA variant 7; VEGFA variant 9
765		VEGF-A	VEGFA	VEGFA_HUMAN	Receptor ligand	Vascular endothelial growth factor A	Ranibizumab	6-protein hepatocellular carcinoma panel		Proteomic	CXCL1; FGF2; IFNA2; IL8; VEGFA; VEGFA variant 1; VEGFA variant 4; VEGFA variant 5; VEGFA variant 6; VEGFA variant 7; VEGFA variant 9
766		VEGF-A	VEGFA	VEGFA_HUMAN	Receptor ligand	Vascular endothelial growth factor A	Ranibizumab	7-protein rheumatoid arthritis panel		Proteomic	IL1B; IL2RA; IL6; MMP1 variant 1; MMP1 variant 2; RETN; VEGFA; VEGFA variant 1; VEGFA variant 4; VEGFA variant 5; VEGFA variant 6; VEGFA variant 7; VEGFA variant 9
767		VEGF-A	VEGFA	VEGFA_HUMAN	Receptor ligand	Vascular endothelial growth factor A	Bevacizumab	Vascular endothelial growth factor A		Genomic; Proteomic	VEGFA; VEGFA variant 1; VEGFA variant 4; VEGFA variant 5; VEGFA variant 6; VEGFA variant 7; VEGFA variant 9
768		VEGF-A	VEGFA	VEGFA_HUMAN	Receptor ligand	Vascular endothelial growth factor A	Bevacizumab	VEGF/SEMA ratio		Proteomic	SEMA6A; VEGFA variant 4
769		VEGF-A	VEGFA	VEGFA_HUMAN	Receptor ligand	Vascular endothelial growth factor A	Bevacizumab	38-gene expression breast cancer panel		Genomic	BCL2A1 variant 1; BTG2; C17orf37; C1orf64; C3orf37 variant 1; C4B; CHCHD2; CYC1; DDT variant 1; ENO1; ETFB variant 1; FABP5; GATA3; IL6ST variant 1; PGK1; POR; PPA1; PPP1CA; PSMA5 variant 1; PSMB3; PSMB7; RAB10; RHOC variant 1; RPN1; SLC25A5; SRSF5 variant 1; SURF4; TACC3; TMED9; TNFSF13 variant alpha; TOE1; TUBA4A; TUBB2C; TUBB3; TUBB6; UBE2C variant 1; VEGFA variant 4; XIST
770		VEGF-A	VEGFA	VEGFA_HUMAN	Receptor ligand	Vascular endothelial growth factor A	Bevacizumab	82-gene expression glioma panel		Genomic	ALDH6A1; ANXA2 variant 1; ARL7; B3GAT2; C1QTNF3 variant 2; C1orf187; CRNDE variant 1; CRY2; E2F6; EIF1; FLJ22662; FMOD; FRA10AC1; GLB1 variant 1; GPHN variant 1; GPNMB variant 2; IL13RA2; LAP3; LIMS1 variant 1; LOXL3; MAPT variant 1; MCM3AP-AS1; MYOF variant 1; MYST3 variant 1; OAZ1; PGM2; PHF20L1 variant 1; PIK3R1 variant 1; PLCL2 variant 1; PLOD1; PLOD3; PRTG; PSMA1 variant 1; PSMD8; PSMD9; PTK…
771		VEGF-A	VEGFA	VEGFA_HUMAN	Receptor ligand	Vascular endothelial growth factor A	Bevacizumab	5-protein ovarian cancer panel		Proteomic	EGF; IL6; IL8; MUC16; VEGFA; VEGFA variant 1; VEGFA variant 4; VEGFA variant 6; VEGFA variant 7
772		VEGF-A	VEGFA	VEGFA_HUMAN	Receptor ligand	Vascular endothelial growth factor A	Bevacizumab	3-gene expression lung cancer panel		Genomic	PGF variant 1; VEGFA; VEGFA variant 1; VEGFA variant 4; VEGFA variant 6; VEGFA variant 7; VEGFB
773		VEGF-A	VEGFA	VEGFA_HUMAN	Receptor ligand	Vascular endothelial growth factor A	Bevacizumab	163-gene expression colon cancer panel		Genomic	ABHD2 variant 1; AKAP12 variant 1; ALCAM; ANXA1; ANXA2 variant 1; APOE; Adam19; BGN; BHLHB2; BID variant 1; BID variant 2; BNIP3L; CD59 variant 1; CEBPB; COL5A2; CPT2; CTGF; CTSB variant 1; CXCL16 variant 1; CYR61; DAF; DCBLD2; DDIT4; DLEU1; DNAJA3; DUSP10 variant 1; DUSP5; DUSP6 variant 1; DYNLL2; ERRFI1; FHL2; FN1 variant 1; FN1 variant 3; FOLR1; GADD45B; GEMIN4; GEMIN6; GMNN; GPNMB variant 2; …
774		VEGF-A	VEGFA	VEGFA_HUMAN	Receptor ligand	Vascular endothelial growth factor A	Bevacizumab	374-gene expression breast cancer panel		Genomic	ABCD3 variant 1; ABLIM1 variant 1; ACADSB; ACSS2 variant 1; ACTB; ADAMTS1; ADM; AKAP2 variant 1; ALDH4A1; ANG; AP2A2; AP2B1 variant 1; APOD; APP variant 1; ARF1; ARPC4 variant 1; ASPM; ATAD2; AURKA variant 1; AURKB; BBC3; BCL6 variant 1; BHLHB2; BIRC5 variant 1; BLM; BRCA1 variant BRCA1a; BTG2; BUB1; C16orf61; C1S variant 1; C20orf46; CAD; CCL18; CCNA2; CCNB1; CCNB2; CCNC variant 1; CCND1; CCNE1;…
775		VEGF-A	VEGFA	VEGFA_HUMAN	Receptor ligand	Vascular endothelial growth factor A	Bevacizumab	12-gene expression lung cancer panel		Genomic	ARHGEF12; C2CD3; COL8A2; NES; RPL22; TNFRSF25; VEGFA; VEGFA variant 1; VEGFA variant 4; VEGFA variant 6; VEGFA variant 7; nj
776		VEGF-A	VEGFA	VEGFA_HUMAN	Receptor ligand	Vascular endothelial growth factor A	Bevacizumab	89-protein neurological alzheimer's panel		Proteomic	A2M; ACPP variant 1; ADIPOQ variant 2; AFP; APCS; APOA1; APOC3; APOH; B2M; BDNF variant 3; BDNF variant 4; C3; CALCA variant 1; CCL11; CCL2; CCL22; CCL3; CCL4 variant 1; CCL5; CD40 variant 1; CD40LG; CEACAM5 variant 1; CGA; CKB; CKM; CLEC11A; CRP; CSF2; CSF3 variant 1; CXCL5; EDN1 variant 1; EGF; EPO; F3 variant 1; F7; FABP7; FGB; FGF2; FGG variant a; FTH1; FTL; GH1 variant 1; GOT1; GOT2; GSTK1 v…
777		VEGF-A	VEGFA	VEGFA_HUMAN	Receptor ligand	Vascular endothelial growth factor A	Bevacizumab	27-gene expression astrocytoma panel		Genomic	ALDOC; BRSK2; CD63 variant 1; CLIC1; GM2A; GPX1 variant 1; HES6; HMOX1; IFITM3; IGFBP2; LAMB2; LDHA; LGALS1; MSN; MYL12A; NES; PLAUR variant 1; PPIB; RTN1 variant 1; RUNDC3A variant 1; S100A10; SOD2 variant 1; TAGLN2; TIMP1; VEGFA; VEGFA variant 1; VEGFA variant 4; VEGFA variant 6; VEGFA variant 7; VIM; ZYX variant 1
778		VEGF-A	VEGFA	VEGFA_HUMAN	Receptor ligand	Vascular endothelial growth factor A	Bevacizumab	VEGF profile		Genomic	ADM; ANGPTL4 variant 1; DDIT4; FABP5; FLVCR2; GAL; NDRG1 variant 2; PLOD1; PNP; RRAGD; SLC16A3 variant 3; UCHL1; VEGFA; VEGFA variant 1; VEGFA variant 4; VEGFA variant 6; VEGFA variant 7
779		VEGF-A	VEGFA	VEGFA_HUMAN	Receptor ligand	Vascular endothelial growth factor A	Bevacizumab	20-gene expression cancer panel		Genomic	ANGPTL4 variant 1; BHLHB2; COL4A1; COL4A2; CTGF; ETS2; FNDC3B; HMOX1; JAG1; JUN; RBMS1 variant 1; SERPINE1 variant 1; SMTN variant 1; SMURF1 variant 1; SPSB1; TNFRSF12A; VEGFA; VEGFA variant 1; VEGFA variant 4; VEGFA variant 6; VEGFA variant 7; YIPF5
780		VEGF-A	VEGFA	VEGFA_HUMAN	Receptor ligand	Vascular endothelial growth factor A	Bevacizumab	588-gene expression liposarcoma panel		Genomic	ABCA8; ABCC6; ABLIM1 variant 1; ACACB; ACAT1; ACOT9 variant 1; ACOX2; ACSL1; ACTC1; ACTN1 variant 1; ACTN4; ACY1; ADAM19 variant 1; ADH1B; ADIPOQ variant 2; ADORA2B; ADRB2; AGPAT2 variant 1; AGTR1; ALDH1A1; AMOTL2; ANGPT1 variant 1; ANK2 variant 1; AOC3; APOD; APP variant 1; AQP7; ARID1A variant 1; ARIH1; ASPM; ASPN variant 1; ASS1 variant 1; ATAD2; ATP1A2; ATP1B1; ATP2A2 variant 2; AURKA variant…
781		VEGF-A	VEGFA	VEGFA_HUMAN	Receptor ligand	Vascular endothelial growth factor A	Bevacizumab	VeriPsych		Proteomic	ACPP variant 1; AHSG; APCS; APOA1; APOA2; APOB; APOC1; APOH; B2M; BDNF variant 3; BDNF variant 4; BTC; C3; CALB1; CCL22; CCL3; CCL8; CD5L; CGA; CTGF; EDN1 variant 1; EGFR variant 1; EGFR variant 3; FTH1; FTL; HAVCR1 variant 1; HP variant 1; ICAM1; IL10; IL11; IL17; IL1B; IL6R variant 1; IL7; LHB; MIF; MMP2 variant 1; MUC16; PRL variant 1; PYY; SERPINA1 variant 1; SORT1; TF; THPO; TIMP1; TNFRSF10C…
782		VEGF-A	VEGFA	VEGFA_HUMAN	Receptor ligand	Vascular endothelial growth factor A	Bevacizumab	277-gene expression lung cancer panel		Genomic	ACTA2 variant 2; ACTC1; ACTG1; ADAM10; ADAM12 long variant; ADAM17; ADAM19 variant 1; ADAM8; ADCY6 variant 1; ADORA2B; ADPN; ADRBK2; AEN; ALOX15B variant d; AREG; ASAP3 variant 1; ATF2 variant 1; ATP2C2; BCAR3; BMPR2 variant 1; BPGM variant 2; CALML5; CASP1 variant alpha; CASP4 variant alpha; CAT; CCNA1 variant 1; CCNB2; CCND1; CCND2; CD3EAP; CDC42; CDH3; CENPF; CHODL variant 1; CHODL variant 2; …
783		VEGF-A	VEGFA	VEGFA_HUMAN	Receptor ligand	Vascular endothelial growth factor A	Bevacizumab	7-protein kidney cancer panel		Proteomic	HGF variant 1; IL6; IL8; SELE; SPP1 variant 1; SPP1 variant 2; SPP1 variant 3; TIMP1; VEGFA; VEGFA variant 1; VEGFA variant 4; VEGFA variant 6; VEGFA variant 7
784		VEGF-A	VEGFA	VEGFA_HUMAN	Receptor ligand	Vascular endothelial growth factor A	Bevacizumab	VECTRA DA Assay		Proteomic	CHI3L1; CRP; EGF; IL6; LEP; MMP1 variant 1; MMP3; RETN; SAA1; TNFRSF1A; VCAM1 variant 1; VEGFA; VEGFA variant 1; VEGFA variant 4; VEGFA variant 6; VEGFA variant 7
785		VEGF-A	VEGFA	VEGFA_HUMAN	Receptor ligand	Vascular endothelial growth factor A	Bevacizumab	26-gene expression cancer panel		Genomic	ALDOA variant 1; ANGPTL4 variant 1; ANLN; BNC1; C20orf20; CA9; CDKN3 variant 1; COL4A6 variant A; DCBLD1; ENO1; FOSL1; GNAI1; KRT17; LDHA; MRPS17; P4HA1; PGAM1; PGK1; SDC1 variant 1; SLC16A1; SLC2A1; TPI1; VEGFA; VEGFA variant 1; VEGFA variant 4; VEGFA variant 6; VEGFA variant 7
786		VEGF-A	VEGFA	VEGFA_HUMAN	Receptor ligand	Vascular endothelial growth factor A	Bevacizumab	15-gene expression glioma panel		Genomic	ANXA2 variant 1; FRA10AC1; GPHN variant 1; PIK3R1 variant 1; PSMD8; SLC4A3 variant 2; TBX19; UPP1; VASN; VEGFA; VEGFA variant 1; VEGFA variant 4; VEGFA variant 6; VEGFA variant 7
787		VEGF-A	VEGFA	VEGFA_HUMAN	Receptor ligand	Vascular endothelial growth factor A	Bevacizumab	60-gene expression ovarian cancer panel		Genomic	ALPP; APEX1; BST2; CCL4 variant 1; CD1D; CDK1 variant 1; CYR61; DAD1; ECHS1; ENDOU variant 2; ENG variant 2; GBP1; GFI1 variant 1; GGH; GNAI3; GUCY1B3; HDAC1; HLA-A variant 2; HLA-B; LDHA; LGMN variant 1; MADCAM1 variant 1; MGST2; MGST3; MMP7; MTAP; NMI; PCTP; PDIA4; PMS1 variant 1; POSTN; PPP1CC; PRAME variant 1; RAD21; RAN; RCN2; RGS1; ROS1; SAT1; SEMA3F; SERPINF2; SH3BGRL; SKP1 variant 2; SMC1…
788		VEGF-A	VEGFA	VEGFA_HUMAN	Receptor ligand	Vascular endothelial growth factor A	Bevacizumab	6-protein renal cancer panel		Proteomic	HGF variant 1; HGF variant 3; IL6; IL8; SPP1 variant 1; SPP1 variant 2; SPP1 variant 3; TIMP1; VEGFA; VEGFA variant 1; VEGFA variant 4; VEGFA variant 6; VEGFA variant 7
789		VEGF-A	VEGFA	VEGFA_HUMAN	Receptor ligand	Vascular endothelial growth factor A	Bevacizumab	8-protein thyroid cancer panel		Proteomic	CDH1; CTNNB1 variant 1; MIB1; TG; TOP2A; TP53 variant 1; TP53 variant 3; TP53 variant 5; TP53 variant 6; TP53 variant 7; VEGFA; VEGFA variant 1; VEGFA variant 4; VEGFA variant 6; VEGFA variant 7; cvariant alpha
790		VEGF-A	VEGFA	VEGFA_HUMAN	Receptor ligand	Vascular endothelial growth factor A	Bevacizumab	99-gene expression head and neck cancer panel		Genomic	ADORA2B; AK3L1 variant 1; ALDOA variant 1; ANGPTL4 variant 1; ANKRD37; ANLN; BCAR1; BNIP3; C14orf156; C16orf74; C20orf20; CA12 variant 1; CA9; COL4A5 variant 1; CORO1C; DPM2; ECE2; GAPD; GSS; HIG2; HOMER1; IGF2BP2 variant 1; IL8; KCTD11; KRT17; LDHA; LDLR variant 1; MIF; MNAT1; MRPL14; MRPS17; MTX1 variant 1; NDRG1 variant 2; NDUFA4L2; NME1 variant 1; P4HA1; PAWR; PFKFB4; PGAM1; PGF variant 1; PG…
791		VEGF-A	VEGFA	VEGFA_HUMAN	Receptor ligand	Vascular endothelial growth factor A	Bevacizumab	5-gene expression hepatocellular cancer panel		Genomic	GZMB; IRF1; MMP7; PTGDR2; VEGFA; VEGFA variant 1; VEGFA variant 4; VEGFA variant 6; VEGFA variant 7
792		VEGF-A	VEGFA	VEGFA_HUMAN	Receptor ligand	Vascular endothelial growth factor A	Bevacizumab	147-gene expression cancer panel		Genomic	ABCC5 variant 1; ADAM8; ADRB2; ANGPTL4 variant 1; ARNTL2; AUTS2; C1orf96; CALM1 variant 1; CALM2; CALM3; CALU variant 1; CAPZA1; CCL20; CDCP1 variant 1; CELSR2; CLCF1; CSNK1D variant 1; CSNK1D variant 2; CXCL1; CXCL2; CXCL3; CXCL5; DENND2C; DRD4; DUSP1; DUSP4 variant 1; DUSP5; DUSP6 variant 1; EFNB1; EGR1; EHD1; ELK3; ENAH variant 1; ENAH variant 2; EREG; FERMT1; FOS; FOXQ1; GDF15; HBEGF; HNRNPU …
793		VEGF-A	VEGFA	VEGFA_HUMAN	Receptor ligand	Vascular endothelial growth factor A	Bevacizumab	15-gene expression breast cancer panel		Genomic	CTSD; E2F1; EGFR variant 1; EGFR variant 2; EGFR variant 3; EGFR variant 4; FIGF; GSTP1; MMP1 variant 1; MMP11; PLAU variant 1; PLAUR variant 1; SERPINE1 variant 1; TGFB1; TYMP variant 2; VEGFA; VEGFA variant 1; VEGFA variant 4; VEGFA variant 6; VEGFA variant 7
794		VEGF-A	VEGFA	VEGFA_HUMAN	Receptor ligand	Vascular endothelial growth factor A	Bevacizumab	3-protein lung cancer panel		Proteomic	FLT1; KDR; VEGFA; VEGFA variant 1; VEGFA variant 4; VEGFA variant 6; VEGFA variant 7
795		VEGF-A	VEGFA	VEGFA_HUMAN	Receptor ligand	Vascular endothelial growth factor A	Bevacizumab	8-protein head and neck cancer panel		Proteomic	CCL11; CSF3 variant 1; CXCL1; CXCL12 variant 3; CXCL12 variant 4; CXCL12 variant alpha; CXCL12 variant beta; IL4; IL8; SPP1 variant 1; SPP1 variant 2; SPP1 variant 3; VEGFA; VEGFA variant 1; VEGFA variant 4; VEGFA variant 6; VEGFA variant 7
796		VEGF-A	VEGFA	VEGFA_HUMAN	Receptor ligand	Vascular endothelial growth factor A	Bevacizumab	9-protein bladder cancer panel		Proteomic	APAF1 variant 3; BAX variant beta; BAX variant delta; CASP3 variant alpha; CDH1; PTGS2; TP53 variant 1; TP53 variant 3; TP53 variant 5; TP53 variant 6; TP53 variant 7; VEGFA; VEGFA variant 1; VEGFA variant 4; VEGFA variant 6; VEGFA variant 7; WAF1; cvariant alpha
797		VEGF-A	VEGFA	VEGFA_HUMAN	Receptor ligand	Vascular endothelial growth factor A	Bevacizumab	5-gene expression colorectal cancer panel		Genomic	BMI1; ETV6; H3F3A; H3F3B; RPS10; RUNX1 variant 1; VEGFA; VEGFA variant 1; VEGFA variant 4; VEGFA variant 5; VEGFA variant 6; VEGFA variant 7; VEGFA variant 9
798		VEGF-A	VEGFA	VEGFA_HUMAN	Receptor ligand	Vascular endothelial growth factor A	Bevacizumab	61-gene expression breast cancer panel		Genomic	ABTB2; ALOX5AP variant 1; ALOX5AP variant 2; AMIGO2 variant 2; ANG; ANGEL2; ARHGEF40; ATL2 variant 1; BET1L variant 2; BMPR1A; BMPR2 variant 1; C18orf25 variant 1; CD1E variant 1; CD28; CDK17 variant 1; CDKN1A variant 2; CDKN2B variant 1; COL1A1; CTGF; DDIT4; DOPEY1 variant 1; EDN1 variant 1; EDN1 variant 2; ETS2; FAM162A; FAT4; FNDC3B; ID4; INHBA; JUN; KDM6B; LARP6 variant 1; LEMD3; LMCD1; LTBP1…
799		VEGF-A	VEGFA	VEGFA_HUMAN	Receptor ligand	Vascular endothelial growth factor A	Bevacizumab	26-gene expression cancer panel		Genomic	ALDOA variant 1; ANGPTL4 variant 1; ANGPTL4 variant 3; ANLN; BNC1; C20orf20; CA9; CDKN3 variant 1; CDKN3 variant 2; COL4A6 variant A; DCBLD1; ENO1; FAM83B; FOSL1; GNA11; HIG2; KCTD11; KRT17; LDHA; MRPS17; P4HA1; PGAM1; PGK1; SDC1 variant 1; SLC16A1; SLC2A1; TPI1; VEGFA; VEGFA variant 1; VEGFA variant 4; VEGFA variant 5; VEGFA variant 6; VEGFA variant 7; VEGFA variant 9
800		VEGF-A	VEGFA	VEGFA_HUMAN	Receptor ligand	Vascular endothelial growth factor A	Bevacizumab	25-gene polymorphism amyotrophic lateral sclerosis panel		Genomic	ALS2; ALS2 variant 1; ANG; BSCL2 variant 1; BSCL2 variant 2; BSCL2 variant 3; CEP112 variant 1; CHMP2B; DAO; DCTN1 variant 1; FIG4; FUS; MATR3 variant 1; NEFH; OPTN variant 1; OPTN variant 2; OPTN variant 4; PON1; PON2; PON3; PRPH; SETX; SOD1; SPG11; SPG11 variant 2; SQSTM1; TARDBP; UBQLN2; VAPB; VCP; VEGFA; VEGFA variant 1; VEGFA variant 4; VEGFA variant 5; VEGFA variant 6; VEGFA variant 7; VEGF…
801		VEGF-A	VEGFA	VEGFA_HUMAN	Receptor ligand	Vascular endothelial growth factor A	Bevacizumab	7-protein bladder cancer panel		Genomic; Proteomic	ANG; APOE; IL8; MMP10; MMP9; SERPINE1 variant 1; VEGFA; VEGFA variant 1; VEGFA variant 4; VEGFA variant 5; VEGFA variant 6; VEGFA variant 7; VEGFA variant 9
802		VEGF-A	VEGFA	VEGFA_HUMAN	Receptor ligand	Vascular endothelial growth factor A	Bevacizumab	6-protein hepatocellular carcinoma panel		Proteomic	CXCL1; FGF2; IFNA2; IL8; VEGFA; VEGFA variant 1; VEGFA variant 4; VEGFA variant 5; VEGFA variant 6; VEGFA variant 7; VEGFA variant 9
803		VEGF-A	VEGFA	VEGFA_HUMAN	Receptor ligand	Vascular endothelial growth factor A	Bevacizumab	7-protein rheumatoid arthritis panel		Proteomic	IL1B; IL2RA; IL6; MMP1 variant 1; MMP1 variant 2; RETN; VEGFA; VEGFA variant 1; VEGFA variant 4; VEGFA variant 5; VEGFA variant 6; VEGFA variant 7; VEGFA variant 9
804		VEGF-A	VEGFA	VEGFA_HUMAN	Receptor ligand	Vascular endothelial growth factor A	Pegaptanib	Vascular endothelial growth factor A		Genomic; Proteomic	VEGFA; VEGFA variant 1; VEGFA variant 4; VEGFA variant 5; VEGFA variant 6; VEGFA variant 7; VEGFA variant 9
805		VEGF-A	VEGFA	VEGFA_HUMAN	Receptor ligand	Vascular endothelial growth factor A	Pegaptanib	VEGF/SEMA ratio		Proteomic	SEMA6A; VEGFA variant 4
806		VEGF-A	VEGFA	VEGFA_HUMAN	Receptor ligand	Vascular endothelial growth factor A	Pegaptanib	38-gene expression breast cancer panel		Genomic	BCL2A1 variant 1; BTG2; C17orf37; C1orf64; C3orf37 variant 1; C4B; CHCHD2; CYC1; DDT variant 1; ENO1; ETFB variant 1; FABP5; GATA3; IL6ST variant 1; PGK1; POR; PPA1; PPP1CA; PSMA5 variant 1; PSMB3; PSMB7; RAB10; RHOC variant 1; RPN1; SLC25A5; SRSF5 variant 1; SURF4; TACC3; TMED9; TNFSF13 variant alpha; TOE1; TUBA4A; TUBB2C; TUBB3; TUBB6; UBE2C variant 1; VEGFA variant 4; XIST
807		VEGF-A	VEGFA	VEGFA_HUMAN	Receptor ligand	Vascular endothelial growth factor A	Pegaptanib	82-gene expression glioma panel		Genomic	ALDH6A1; ANXA2 variant 1; ARL7; B3GAT2; C1QTNF3 variant 2; C1orf187; CRNDE variant 1; CRY2; E2F6; EIF1; FLJ22662; FMOD; FRA10AC1; GLB1 variant 1; GPHN variant 1; GPNMB variant 2; IL13RA2; LAP3; LIMS1 variant 1; LOXL3; MAPT variant 1; MCM3AP-AS1; MYOF variant 1; MYST3 variant 1; OAZ1; PGM2; PHF20L1 variant 1; PIK3R1 variant 1; PLCL2 variant 1; PLOD1; PLOD3; PRTG; PSMA1 variant 1; PSMD8; PSMD9; PTK…
808		VEGF-A	VEGFA	VEGFA_HUMAN	Receptor ligand	Vascular endothelial growth factor A	Pegaptanib	5-protein ovarian cancer panel		Proteomic	EGF; IL6; IL8; MUC16; VEGFA; VEGFA variant 1; VEGFA variant 4; VEGFA variant 6; VEGFA variant 7
809		VEGF-A	VEGFA	VEGFA_HUMAN	Receptor ligand	Vascular endothelial growth factor A	Pegaptanib	3-gene expression lung cancer panel		Genomic	PGF variant 1; VEGFA; VEGFA variant 1; VEGFA variant 4; VEGFA variant 6; VEGFA variant 7; VEGFB
810		VEGF-A	VEGFA	VEGFA_HUMAN	Receptor ligand	Vascular endothelial growth factor A	Pegaptanib	163-gene expression colon cancer panel		Genomic	ABHD2 variant 1; AKAP12 variant 1; ALCAM; ANXA1; ANXA2 variant 1; APOE; Adam19; BGN; BHLHB2; BID variant 1; BID variant 2; BNIP3L; CD59 variant 1; CEBPB; COL5A2; CPT2; CTGF; CTSB variant 1; CXCL16 variant 1; CYR61; DAF; DCBLD2; DDIT4; DLEU1; DNAJA3; DUSP10 variant 1; DUSP5; DUSP6 variant 1; DYNLL2; ERRFI1; FHL2; FN1 variant 1; FN1 variant 3; FOLR1; GADD45B; GEMIN4; GEMIN6; GMNN; GPNMB variant 2; …
811		VEGF-A	VEGFA	VEGFA_HUMAN	Receptor ligand	Vascular endothelial growth factor A	Pegaptanib	374-gene expression breast cancer panel		Genomic	ABCD3 variant 1; ABLIM1 variant 1; ACADSB; ACSS2 variant 1; ACTB; ADAMTS1; ADM; AKAP2 variant 1; ALDH4A1; ANG; AP2A2; AP2B1 variant 1; APOD; APP variant 1; ARF1; ARPC4 variant 1; ASPM; ATAD2; AURKA variant 1; AURKB; BBC3; BCL6 variant 1; BHLHB2; BIRC5 variant 1; BLM; BRCA1 variant BRCA1a; BTG2; BUB1; C16orf61; C1S variant 1; C20orf46; CAD; CCL18; CCNA2; CCNB1; CCNB2; CCNC variant 1; CCND1; CCNE1;…
812		VEGF-A	VEGFA	VEGFA_HUMAN	Receptor ligand	Vascular endothelial growth factor A	Pegaptanib	12-gene expression lung cancer panel		Genomic	ARHGEF12; C2CD3; COL8A2; NES; RPL22; TNFRSF25; VEGFA; VEGFA variant 1; VEGFA variant 4; VEGFA variant 6; VEGFA variant 7; nj
813		VEGF-A	VEGFA	VEGFA_HUMAN	Receptor ligand	Vascular endothelial growth factor A	Pegaptanib	89-protein neurological alzheimer's panel		Proteomic	A2M; ACPP variant 1; ADIPOQ variant 2; AFP; APCS; APOA1; APOC3; APOH; B2M; BDNF variant 3; BDNF variant 4; C3; CALCA variant 1; CCL11; CCL2; CCL22; CCL3; CCL4 variant 1; CCL5; CD40 variant 1; CD40LG; CEACAM5 variant 1; CGA; CKB; CKM; CLEC11A; CRP; CSF2; CSF3 variant 1; CXCL5; EDN1 variant 1; EGF; EPO; F3 variant 1; F7; FABP7; FGB; FGF2; FGG variant a; FTH1; FTL; GH1 variant 1; GOT1; GOT2; GSTK1 v…
814		VEGF-A	VEGFA	VEGFA_HUMAN	Receptor ligand	Vascular endothelial growth factor A	Pegaptanib	27-gene expression astrocytoma panel		Genomic	ALDOC; BRSK2; CD63 variant 1; CLIC1; GM2A; GPX1 variant 1; HES6; HMOX1; IFITM3; IGFBP2; LAMB2; LDHA; LGALS1; MSN; MYL12A; NES; PLAUR variant 1; PPIB; RTN1 variant 1; RUNDC3A variant 1; S100A10; SOD2 variant 1; TAGLN2; TIMP1; VEGFA; VEGFA variant 1; VEGFA variant 4; VEGFA variant 6; VEGFA variant 7; VIM; ZYX variant 1
815		VEGF-A	VEGFA	VEGFA_HUMAN	Receptor ligand	Vascular endothelial growth factor A	Pegaptanib	VEGF profile		Genomic	ADM; ANGPTL4 variant 1; DDIT4; FABP5; FLVCR2; GAL; NDRG1 variant 2; PLOD1; PNP; RRAGD; SLC16A3 variant 3; UCHL1; VEGFA; VEGFA variant 1; VEGFA variant 4; VEGFA variant 6; VEGFA variant 7
816		VEGF-A	VEGFA	VEGFA_HUMAN	Receptor ligand	Vascular endothelial growth factor A	Pegaptanib	20-gene expression cancer panel		Genomic	ANGPTL4 variant 1; BHLHB2; COL4A1; COL4A2; CTGF; ETS2; FNDC3B; HMOX1; JAG1; JUN; RBMS1 variant 1; SERPINE1 variant 1; SMTN variant 1; SMURF1 variant 1; SPSB1; TNFRSF12A; VEGFA; VEGFA variant 1; VEGFA variant 4; VEGFA variant 6; VEGFA variant 7; YIPF5
817		VEGF-A	VEGFA	VEGFA_HUMAN	Receptor ligand	Vascular endothelial growth factor A	Pegaptanib	588-gene expression liposarcoma panel		Genomic	ABCA8; ABCC6; ABLIM1 variant 1; ACACB; ACAT1; ACOT9 variant 1; ACOX2; ACSL1; ACTC1; ACTN1 variant 1; ACTN4; ACY1; ADAM19 variant 1; ADH1B; ADIPOQ variant 2; ADORA2B; ADRB2; AGPAT2 variant 1; AGTR1; ALDH1A1; AMOTL2; ANGPT1 variant 1; ANK2 variant 1; AOC3; APOD; APP variant 1; AQP7; ARID1A variant 1; ARIH1; ASPM; ASPN variant 1; ASS1 variant 1; ATAD2; ATP1A2; ATP1B1; ATP2A2 variant 2; AURKA variant…
818		VEGF-A	VEGFA	VEGFA_HUMAN	Receptor ligand	Vascular endothelial growth factor A	Pegaptanib	VeriPsych		Proteomic	ACPP variant 1; AHSG; APCS; APOA1; APOA2; APOB; APOC1; APOH; B2M; BDNF variant 3; BDNF variant 4; BTC; C3; CALB1; CCL22; CCL3; CCL8; CD5L; CGA; CTGF; EDN1 variant 1; EGFR variant 1; EGFR variant 3; FTH1; FTL; HAVCR1 variant 1; HP variant 1; ICAM1; IL10; IL11; IL17; IL1B; IL6R variant 1; IL7; LHB; MIF; MMP2 variant 1; MUC16; PRL variant 1; PYY; SERPINA1 variant 1; SORT1; TF; THPO; TIMP1; TNFRSF10C…
819		VEGF-A	VEGFA	VEGFA_HUMAN	Receptor ligand	Vascular endothelial growth factor A	Pegaptanib	277-gene expression lung cancer panel		Genomic	ACTA2 variant 2; ACTC1; ACTG1; ADAM10; ADAM12 long variant; ADAM17; ADAM19 variant 1; ADAM8; ADCY6 variant 1; ADORA2B; ADPN; ADRBK2; AEN; ALOX15B variant d; AREG; ASAP3 variant 1; ATF2 variant 1; ATP2C2; BCAR3; BMPR2 variant 1; BPGM variant 2; CALML5; CASP1 variant alpha; CASP4 variant alpha; CAT; CCNA1 variant 1; CCNB2; CCND1; CCND2; CD3EAP; CDC42; CDH3; CENPF; CHODL variant 1; CHODL variant 2; …
820		VEGF-A	VEGFA	VEGFA_HUMAN	Receptor ligand	Vascular endothelial growth factor A	Pegaptanib	7-protein kidney cancer panel		Proteomic	HGF variant 1; IL6; IL8; SELE; SPP1 variant 1; SPP1 variant 2; SPP1 variant 3; TIMP1; VEGFA; VEGFA variant 1; VEGFA variant 4; VEGFA variant 6; VEGFA variant 7
821		VEGF-A	VEGFA	VEGFA_HUMAN	Receptor ligand	Vascular endothelial growth factor A	Pegaptanib	VECTRA DA Assay		Proteomic	CHI3L1; CRP; EGF; IL6; LEP; MMP1 variant 1; MMP3; RETN; SAA1; TNFRSF1A; VCAM1 variant 1; VEGFA; VEGFA variant 1; VEGFA variant 4; VEGFA variant 6; VEGFA variant 7
822		VEGF-A	VEGFA	VEGFA_HUMAN	Receptor ligand	Vascular endothelial growth factor A	Pegaptanib	26-gene expression cancer panel		Genomic	ALDOA variant 1; ANGPTL4 variant 1; ANLN; BNC1; C20orf20; CA9; CDKN3 variant 1; COL4A6 variant A; DCBLD1; ENO1; FOSL1; GNAI1; KRT17; LDHA; MRPS17; P4HA1; PGAM1; PGK1; SDC1 variant 1; SLC16A1; SLC2A1; TPI1; VEGFA; VEGFA variant 1; VEGFA variant 4; VEGFA variant 6; VEGFA variant 7
823		VEGF-A	VEGFA	VEGFA_HUMAN	Receptor ligand	Vascular endothelial growth factor A	Pegaptanib	15-gene expression glioma panel		Genomic	ANXA2 variant 1; FRA10AC1; GPHN variant 1; PIK3R1 variant 1; PSMD8; SLC4A3 variant 2; TBX19; UPP1; VASN; VEGFA; VEGFA variant 1; VEGFA variant 4; VEGFA variant 6; VEGFA variant 7
824		VEGF-A	VEGFA	VEGFA_HUMAN	Receptor ligand	Vascular endothelial growth factor A	Pegaptanib	60-gene expression ovarian cancer panel		Genomic	ALPP; APEX1; BST2; CCL4 variant 1; CD1D; CDK1 variant 1; CYR61; DAD1; ECHS1; ENDOU variant 2; ENG variant 2; GBP1; GFI1 variant 1; GGH; GNAI3; GUCY1B3; HDAC1; HLA-A variant 2; HLA-B; LDHA; LGMN variant 1; MADCAM1 variant 1; MGST2; MGST3; MMP7; MTAP; NMI; PCTP; PDIA4; PMS1 variant 1; POSTN; PPP1CC; PRAME variant 1; RAD21; RAN; RCN2; RGS1; ROS1; SAT1; SEMA3F; SERPINF2; SH3BGRL; SKP1 variant 2; SMC1…
825		VEGF-A	VEGFA	VEGFA_HUMAN	Receptor ligand	Vascular endothelial growth factor A	Pegaptanib	6-protein renal cancer panel		Proteomic	HGF variant 1; HGF variant 3; IL6; IL8; SPP1 variant 1; SPP1 variant 2; SPP1 variant 3; TIMP1; VEGFA; VEGFA variant 1; VEGFA variant 4; VEGFA variant 6; VEGFA variant 7
826		VEGF-A	VEGFA	VEGFA_HUMAN	Receptor ligand	Vascular endothelial growth factor A	Pegaptanib	8-protein thyroid cancer panel		Proteomic	CDH1; CTNNB1 variant 1; MIB1; TG; TOP2A; TP53 variant 1; TP53 variant 3; TP53 variant 5; TP53 variant 6; TP53 variant 7; VEGFA; VEGFA variant 1; VEGFA variant 4; VEGFA variant 6; VEGFA variant 7; cvariant alpha
827		VEGF-A	VEGFA	VEGFA_HUMAN	Receptor ligand	Vascular endothelial growth factor A	Pegaptanib	99-gene expression head and neck cancer panel		Genomic	ADORA2B; AK3L1 variant 1; ALDOA variant 1; ANGPTL4 variant 1; ANKRD37; ANLN; BCAR1; BNIP3; C14orf156; C16orf74; C20orf20; CA12 variant 1; CA9; COL4A5 variant 1; CORO1C; DPM2; ECE2; GAPD; GSS; HIG2; HOMER1; IGF2BP2 variant 1; IL8; KCTD11; KRT17; LDHA; LDLR variant 1; MIF; MNAT1; MRPL14; MRPS17; MTX1 variant 1; NDRG1 variant 2; NDUFA4L2; NME1 variant 1; P4HA1; PAWR; PFKFB4; PGAM1; PGF variant 1; PG…
828		VEGF-A	VEGFA	VEGFA_HUMAN	Receptor ligand	Vascular endothelial growth factor A	Pegaptanib	5-gene expression hepatocellular cancer panel		Genomic	GZMB; IRF1; MMP7; PTGDR2; VEGFA; VEGFA variant 1; VEGFA variant 4; VEGFA variant 6; VEGFA variant 7
829		VEGF-A	VEGFA	VEGFA_HUMAN	Receptor ligand	Vascular endothelial growth factor A	Pegaptanib	147-gene expression cancer panel		Genomic	ABCC5 variant 1; ADAM8; ADRB2; ANGPTL4 variant 1; ARNTL2; AUTS2; C1orf96; CALM1 variant 1; CALM2; CALM3; CALU variant 1; CAPZA1; CCL20; CDCP1 variant 1; CELSR2; CLCF1; CSNK1D variant 1; CSNK1D variant 2; CXCL1; CXCL2; CXCL3; CXCL5; DENND2C; DRD4; DUSP1; DUSP4 variant 1; DUSP5; DUSP6 variant 1; EFNB1; EGR1; EHD1; ELK3; ENAH variant 1; ENAH variant 2; EREG; FERMT1; FOS; FOXQ1; GDF15; HBEGF; HNRNPU …
830		VEGF-A	VEGFA	VEGFA_HUMAN	Receptor ligand	Vascular endothelial growth factor A	Pegaptanib	15-gene expression breast cancer panel		Genomic	CTSD; E2F1; EGFR variant 1; EGFR variant 2; EGFR variant 3; EGFR variant 4; FIGF; GSTP1; MMP1 variant 1; MMP11; PLAU variant 1; PLAUR variant 1; SERPINE1 variant 1; TGFB1; TYMP variant 2; VEGFA; VEGFA variant 1; VEGFA variant 4; VEGFA variant 6; VEGFA variant 7
831		VEGF-A	VEGFA	VEGFA_HUMAN	Receptor ligand	Vascular endothelial growth factor A	Pegaptanib	3-protein lung cancer panel		Proteomic	FLT1; KDR; VEGFA; VEGFA variant 1; VEGFA variant 4; VEGFA variant 6; VEGFA variant 7
832		VEGF-A	VEGFA	VEGFA_HUMAN	Receptor ligand	Vascular endothelial growth factor A	Pegaptanib	8-protein head and neck cancer panel		Proteomic	CCL11; CSF3 variant 1; CXCL1; CXCL12 variant 3; CXCL12 variant 4; CXCL12 variant alpha; CXCL12 variant beta; IL4; IL8; SPP1 variant 1; SPP1 variant 2; SPP1 variant 3; VEGFA; VEGFA variant 1; VEGFA variant 4; VEGFA variant 6; VEGFA variant 7
833		VEGF-A	VEGFA	VEGFA_HUMAN	Receptor ligand	Vascular endothelial growth factor A	Pegaptanib	9-protein bladder cancer panel		Proteomic	APAF1 variant 3; BAX variant beta; BAX variant delta; CASP3 variant alpha; CDH1; PTGS2; TP53 variant 1; TP53 variant 3; TP53 variant 5; TP53 variant 6; TP53 variant 7; VEGFA; VEGFA variant 1; VEGFA variant 4; VEGFA variant 6; VEGFA variant 7; WAF1; cvariant alpha
834		VEGF-A	VEGFA	VEGFA_HUMAN	Receptor ligand	Vascular endothelial growth factor A	Pegaptanib	5-gene expression colorectal cancer panel		Genomic	BMI1; ETV6; H3F3A; H3F3B; RPS10; RUNX1 variant 1; VEGFA; VEGFA variant 1; VEGFA variant 4; VEGFA variant 5; VEGFA variant 6; VEGFA variant 7; VEGFA variant 9
835		VEGF-A	VEGFA	VEGFA_HUMAN	Receptor ligand	Vascular endothelial growth factor A	Pegaptanib	61-gene expression breast cancer panel		Genomic	ABTB2; ALOX5AP variant 1; ALOX5AP variant 2; AMIGO2 variant 2; ANG; ANGEL2; ARHGEF40; ATL2 variant 1; BET1L variant 2; BMPR1A; BMPR2 variant 1; C18orf25 variant 1; CD1E variant 1; CD28; CDK17 variant 1; CDKN1A variant 2; CDKN2B variant 1; COL1A1; CTGF; DDIT4; DOPEY1 variant 1; EDN1 variant 1; EDN1 variant 2; ETS2; FAM162A; FAT4; FNDC3B; ID4; INHBA; JUN; KDM6B; LARP6 variant 1; LEMD3; LMCD1; LTBP1…
836		VEGF-A	VEGFA	VEGFA_HUMAN	Receptor ligand	Vascular endothelial growth factor A	Pegaptanib	26-gene expression cancer panel		Genomic	ALDOA variant 1; ANGPTL4 variant 1; ANGPTL4 variant 3; ANLN; BNC1; C20orf20; CA9; CDKN3 variant 1; CDKN3 variant 2; COL4A6 variant A; DCBLD1; ENO1; FAM83B; FOSL1; GNA11; HIG2; KCTD11; KRT17; LDHA; MRPS17; P4HA1; PGAM1; PGK1; SDC1 variant 1; SLC16A1; SLC2A1; TPI1; VEGFA; VEGFA variant 1; VEGFA variant 4; VEGFA variant 5; VEGFA variant 6; VEGFA variant 7; VEGFA variant 9
837		VEGF-A	VEGFA	VEGFA_HUMAN	Receptor ligand	Vascular endothelial growth factor A	Pegaptanib	25-gene polymorphism amyotrophic lateral sclerosis panel		Genomic	ALS2; ALS2 variant 1; ANG; BSCL2 variant 1; BSCL2 variant 2; BSCL2 variant 3; CEP112 variant 1; CHMP2B; DAO; DCTN1 variant 1; FIG4; FUS; MATR3 variant 1; NEFH; OPTN variant 1; OPTN variant 2; OPTN variant 4; PON1; PON2; PON3; PRPH; SETX; SOD1; SPG11; SPG11 variant 2; SQSTM1; TARDBP; UBQLN2; VAPB; VCP; VEGFA; VEGFA variant 1; VEGFA variant 4; VEGFA variant 5; VEGFA variant 6; VEGFA variant 7; VEGF…
838		VEGF-A	VEGFA	VEGFA_HUMAN	Receptor ligand	Vascular endothelial growth factor A	Pegaptanib	7-protein bladder cancer panel		Genomic; Proteomic	ANG; APOE; IL8; MMP10; MMP9; SERPINE1 variant 1; VEGFA; VEGFA variant 1; VEGFA variant 4; VEGFA variant 5; VEGFA variant 6; VEGFA variant 7; VEGFA variant 9
839		VEGF-A	VEGFA	VEGFA_HUMAN	Receptor ligand	Vascular endothelial growth factor A	Pegaptanib	6-protein hepatocellular carcinoma panel		Proteomic	CXCL1; FGF2; IFNA2; IL8; VEGFA; VEGFA variant 1; VEGFA variant 4; VEGFA variant 5; VEGFA variant 6; VEGFA variant 7; VEGFA variant 9
840		VEGF-A	VEGFA	VEGFA_HUMAN	Receptor ligand	Vascular endothelial growth factor A	Pegaptanib	7-protein rheumatoid arthritis panel		Proteomic	IL1B; IL2RA; IL6; MMP1 variant 1; MMP1 variant 2; RETN; VEGFA; VEGFA variant 1; VEGFA variant 4; VEGFA variant 5; VEGFA variant 6; VEGFA variant 7; VEGFA variant 9
841		VEGF-A	VEGFA	VEGFA_HUMAN	Receptor ligand	Vascular endothelial growth factor A	Muparfostat	Vascular endothelial growth factor A		Genomic; Proteomic	VEGFA; VEGFA variant 1; VEGFA variant 4; VEGFA variant 5; VEGFA variant 6; VEGFA variant 7; VEGFA variant 9
842		VEGF-A	VEGFA	VEGFA_HUMAN	Receptor ligand	Vascular endothelial growth factor A	Muparfostat	VEGF/SEMA ratio		Proteomic	SEMA6A; VEGFA variant 4
843		VEGF-A	VEGFA	VEGFA_HUMAN	Receptor ligand	Vascular endothelial growth factor A	Muparfostat	38-gene expression breast cancer panel		Genomic	BCL2A1 variant 1; BTG2; C17orf37; C1orf64; C3orf37 variant 1; C4B; CHCHD2; CYC1; DDT variant 1; ENO1; ETFB variant 1; FABP5; GATA3; IL6ST variant 1; PGK1; POR; PPA1; PPP1CA; PSMA5 variant 1; PSMB3; PSMB7; RAB10; RHOC variant 1; RPN1; SLC25A5; SRSF5 variant 1; SURF4; TACC3; TMED9; TNFSF13 variant alpha; TOE1; TUBA4A; TUBB2C; TUBB3; TUBB6; UBE2C variant 1; VEGFA variant 4; XIST
844		VEGF-A	VEGFA	VEGFA_HUMAN	Receptor ligand	Vascular endothelial growth factor A	Muparfostat	82-gene expression glioma panel		Genomic	ALDH6A1; ANXA2 variant 1; ARL7; B3GAT2; C1QTNF3 variant 2; C1orf187; CRNDE variant 1; CRY2; E2F6; EIF1; FLJ22662; FMOD; FRA10AC1; GLB1 variant 1; GPHN variant 1; GPNMB variant 2; IL13RA2; LAP3; LIMS1 variant 1; LOXL3; MAPT variant 1; MCM3AP-AS1; MYOF variant 1; MYST3 variant 1; OAZ1; PGM2; PHF20L1 variant 1; PIK3R1 variant 1; PLCL2 variant 1; PLOD1; PLOD3; PRTG; PSMA1 variant 1; PSMD8; PSMD9; PTK…
845		VEGF-A	VEGFA	VEGFA_HUMAN	Receptor ligand	Vascular endothelial growth factor A	Muparfostat	5-protein ovarian cancer panel		Proteomic	EGF; IL6; IL8; MUC16; VEGFA; VEGFA variant 1; VEGFA variant 4; VEGFA variant 6; VEGFA variant 7
846		VEGF-A	VEGFA	VEGFA_HUMAN	Receptor ligand	Vascular endothelial growth factor A	Muparfostat	3-gene expression lung cancer panel		Genomic	PGF variant 1; VEGFA; VEGFA variant 1; VEGFA variant 4; VEGFA variant 6; VEGFA variant 7; VEGFB
847		VEGF-A	VEGFA	VEGFA_HUMAN	Receptor ligand	Vascular endothelial growth factor A	Muparfostat	163-gene expression colon cancer panel		Genomic	ABHD2 variant 1; AKAP12 variant 1; ALCAM; ANXA1; ANXA2 variant 1; APOE; Adam19; BGN; BHLHB2; BID variant 1; BID variant 2; BNIP3L; CD59 variant 1; CEBPB; COL5A2; CPT2; CTGF; CTSB variant 1; CXCL16 variant 1; CYR61; DAF; DCBLD2; DDIT4; DLEU1; DNAJA3; DUSP10 variant 1; DUSP5; DUSP6 variant 1; DYNLL2; ERRFI1; FHL2; FN1 variant 1; FN1 variant 3; FOLR1; GADD45B; GEMIN4; GEMIN6; GMNN; GPNMB variant 2; …
848		VEGF-A	VEGFA	VEGFA_HUMAN	Receptor ligand	Vascular endothelial growth factor A	Muparfostat	374-gene expression breast cancer panel		Genomic	ABCD3 variant 1; ABLIM1 variant 1; ACADSB; ACSS2 variant 1; ACTB; ADAMTS1; ADM; AKAP2 variant 1; ALDH4A1; ANG; AP2A2; AP2B1 variant 1; APOD; APP variant 1; ARF1; ARPC4 variant 1; ASPM; ATAD2; AURKA variant 1; AURKB; BBC3; BCL6 variant 1; BHLHB2; BIRC5 variant 1; BLM; BRCA1 variant BRCA1a; BTG2; BUB1; C16orf61; C1S variant 1; C20orf46; CAD; CCL18; CCNA2; CCNB1; CCNB2; CCNC variant 1; CCND1; CCNE1;…
849		VEGF-A	VEGFA	VEGFA_HUMAN	Receptor ligand	Vascular endothelial growth factor A	Muparfostat	12-gene expression lung cancer panel		Genomic	ARHGEF12; C2CD3; COL8A2; NES; RPL22; TNFRSF25; VEGFA; VEGFA variant 1; VEGFA variant 4; VEGFA variant 6; VEGFA variant 7; nj
850		VEGF-A	VEGFA	VEGFA_HUMAN	Receptor ligand	Vascular endothelial growth factor A	Muparfostat	89-protein neurological alzheimer's panel		Proteomic	A2M; ACPP variant 1; ADIPOQ variant 2; AFP; APCS; APOA1; APOC3; APOH; B2M; BDNF variant 3; BDNF variant 4; C3; CALCA variant 1; CCL11; CCL2; CCL22; CCL3; CCL4 variant 1; CCL5; CD40 variant 1; CD40LG; CEACAM5 variant 1; CGA; CKB; CKM; CLEC11A; CRP; CSF2; CSF3 variant 1; CXCL5; EDN1 variant 1; EGF; EPO; F3 variant 1; F7; FABP7; FGB; FGF2; FGG variant a; FTH1; FTL; GH1 variant 1; GOT1; GOT2; GSTK1 v…
851		VEGF-A	VEGFA	VEGFA_HUMAN	Receptor ligand	Vascular endothelial growth factor A	Muparfostat	27-gene expression astrocytoma panel		Genomic	ALDOC; BRSK2; CD63 variant 1; CLIC1; GM2A; GPX1 variant 1; HES6; HMOX1; IFITM3; IGFBP2; LAMB2; LDHA; LGALS1; MSN; MYL12A; NES; PLAUR variant 1; PPIB; RTN1 variant 1; RUNDC3A variant 1; S100A10; SOD2 variant 1; TAGLN2; TIMP1; VEGFA; VEGFA variant 1; VEGFA variant 4; VEGFA variant 6; VEGFA variant 7; VIM; ZYX variant 1
852		VEGF-A	VEGFA	VEGFA_HUMAN	Receptor ligand	Vascular endothelial growth factor A	Muparfostat	VEGF profile		Genomic	ADM; ANGPTL4 variant 1; DDIT4; FABP5; FLVCR2; GAL; NDRG1 variant 2; PLOD1; PNP; RRAGD; SLC16A3 variant 3; UCHL1; VEGFA; VEGFA variant 1; VEGFA variant 4; VEGFA variant 6; VEGFA variant 7
853		VEGF-A	VEGFA	VEGFA_HUMAN	Receptor ligand	Vascular endothelial growth factor A	Muparfostat	20-gene expression cancer panel		Genomic	ANGPTL4 variant 1; BHLHB2; COL4A1; COL4A2; CTGF; ETS2; FNDC3B; HMOX1; JAG1; JUN; RBMS1 variant 1; SERPINE1 variant 1; SMTN variant 1; SMURF1 variant 1; SPSB1; TNFRSF12A; VEGFA; VEGFA variant 1; VEGFA variant 4; VEGFA variant 6; VEGFA variant 7; YIPF5
854		VEGF-A	VEGFA	VEGFA_HUMAN	Receptor ligand	Vascular endothelial growth factor A	Muparfostat	588-gene expression liposarcoma panel		Genomic	ABCA8; ABCC6; ABLIM1 variant 1; ACACB; ACAT1; ACOT9 variant 1; ACOX2; ACSL1; ACTC1; ACTN1 variant 1; ACTN4; ACY1; ADAM19 variant 1; ADH1B; ADIPOQ variant 2; ADORA2B; ADRB2; AGPAT2 variant 1; AGTR1; ALDH1A1; AMOTL2; ANGPT1 variant 1; ANK2 variant 1; AOC3; APOD; APP variant 1; AQP7; ARID1A variant 1; ARIH1; ASPM; ASPN variant 1; ASS1 variant 1; ATAD2; ATP1A2; ATP1B1; ATP2A2 variant 2; AURKA variant…
855		VEGF-A	VEGFA	VEGFA_HUMAN	Receptor ligand	Vascular endothelial growth factor A	Muparfostat	VeriPsych		Proteomic	ACPP variant 1; AHSG; APCS; APOA1; APOA2; APOB; APOC1; APOH; B2M; BDNF variant 3; BDNF variant 4; BTC; C3; CALB1; CCL22; CCL3; CCL8; CD5L; CGA; CTGF; EDN1 variant 1; EGFR variant 1; EGFR variant 3; FTH1; FTL; HAVCR1 variant 1; HP variant 1; ICAM1; IL10; IL11; IL17; IL1B; IL6R variant 1; IL7; LHB; MIF; MMP2 variant 1; MUC16; PRL variant 1; PYY; SERPINA1 variant 1; SORT1; TF; THPO; TIMP1; TNFRSF10C…
856		VEGF-A	VEGFA	VEGFA_HUMAN	Receptor ligand	Vascular endothelial growth factor A	Muparfostat	277-gene expression lung cancer panel		Genomic	ACTA2 variant 2; ACTC1; ACTG1; ADAM10; ADAM12 long variant; ADAM17; ADAM19 variant 1; ADAM8; ADCY6 variant 1; ADORA2B; ADPN; ADRBK2; AEN; ALOX15B variant d; AREG; ASAP3 variant 1; ATF2 variant 1; ATP2C2; BCAR3; BMPR2 variant 1; BPGM variant 2; CALML5; CASP1 variant alpha; CASP4 variant alpha; CAT; CCNA1 variant 1; CCNB2; CCND1; CCND2; CD3EAP; CDC42; CDH3; CENPF; CHODL variant 1; CHODL variant 2; …
857		VEGF-A	VEGFA	VEGFA_HUMAN	Receptor ligand	Vascular endothelial growth factor A	Muparfostat	7-protein kidney cancer panel		Proteomic	HGF variant 1; IL6; IL8; SELE; SPP1 variant 1; SPP1 variant 2; SPP1 variant 3; TIMP1; VEGFA; VEGFA variant 1; VEGFA variant 4; VEGFA variant 6; VEGFA variant 7
858		VEGF-A	VEGFA	VEGFA_HUMAN	Receptor ligand	Vascular endothelial growth factor A	Muparfostat	VECTRA DA Assay		Proteomic	CHI3L1; CRP; EGF; IL6; LEP; MMP1 variant 1; MMP3; RETN; SAA1; TNFRSF1A; VCAM1 variant 1; VEGFA; VEGFA variant 1; VEGFA variant 4; VEGFA variant 6; VEGFA variant 7
859		VEGF-A	VEGFA	VEGFA_HUMAN	Receptor ligand	Vascular endothelial growth factor A	Muparfostat	26-gene expression cancer panel		Genomic	ALDOA variant 1; ANGPTL4 variant 1; ANLN; BNC1; C20orf20; CA9; CDKN3 variant 1; COL4A6 variant A; DCBLD1; ENO1; FOSL1; GNAI1; KRT17; LDHA; MRPS17; P4HA1; PGAM1; PGK1; SDC1 variant 1; SLC16A1; SLC2A1; TPI1; VEGFA; VEGFA variant 1; VEGFA variant 4; VEGFA variant 6; VEGFA variant 7
860		VEGF-A	VEGFA	VEGFA_HUMAN	Receptor ligand	Vascular endothelial growth factor A	Muparfostat	15-gene expression glioma panel		Genomic	ANXA2 variant 1; FRA10AC1; GPHN variant 1; PIK3R1 variant 1; PSMD8; SLC4A3 variant 2; TBX19; UPP1; VASN; VEGFA; VEGFA variant 1; VEGFA variant 4; VEGFA variant 6; VEGFA variant 7
861		VEGF-A	VEGFA	VEGFA_HUMAN	Receptor ligand	Vascular endothelial growth factor A	Muparfostat	60-gene expression ovarian cancer panel		Genomic	ALPP; APEX1; BST2; CCL4 variant 1; CD1D; CDK1 variant 1; CYR61; DAD1; ECHS1; ENDOU variant 2; ENG variant 2; GBP1; GFI1 variant 1; GGH; GNAI3; GUCY1B3; HDAC1; HLA-A variant 2; HLA-B; LDHA; LGMN variant 1; MADCAM1 variant 1; MGST2; MGST3; MMP7; MTAP; NMI; PCTP; PDIA4; PMS1 variant 1; POSTN; PPP1CC; PRAME variant 1; RAD21; RAN; RCN2; RGS1; ROS1; SAT1; SEMA3F; SERPINF2; SH3BGRL; SKP1 variant 2; SMC1…
862		VEGF-A	VEGFA	VEGFA_HUMAN	Receptor ligand	Vascular endothelial growth factor A	Muparfostat	6-protein renal cancer panel		Proteomic	HGF variant 1; HGF variant 3; IL6; IL8; SPP1 variant 1; SPP1 variant 2; SPP1 variant 3; TIMP1; VEGFA; VEGFA variant 1; VEGFA variant 4; VEGFA variant 6; VEGFA variant 7
863		VEGF-A	VEGFA	VEGFA_HUMAN	Receptor ligand	Vascular endothelial growth factor A	Muparfostat	8-protein thyroid cancer panel		Proteomic	CDH1; CTNNB1 variant 1; MIB1; TG; TOP2A; TP53 variant 1; TP53 variant 3; TP53 variant 5; TP53 variant 6; TP53 variant 7; VEGFA; VEGFA variant 1; VEGFA variant 4; VEGFA variant 6; VEGFA variant 7; cvariant alpha
864		VEGF-A	VEGFA	VEGFA_HUMAN	Receptor ligand	Vascular endothelial growth factor A	Muparfostat	99-gene expression head and neck cancer panel		Genomic	ADORA2B; AK3L1 variant 1; ALDOA variant 1; ANGPTL4 variant 1; ANKRD37; ANLN; BCAR1; BNIP3; C14orf156; C16orf74; C20orf20; CA12 variant 1; CA9; COL4A5 variant 1; CORO1C; DPM2; ECE2; GAPD; GSS; HIG2; HOMER1; IGF2BP2 variant 1; IL8; KCTD11; KRT17; LDHA; LDLR variant 1; MIF; MNAT1; MRPL14; MRPS17; MTX1 variant 1; NDRG1 variant 2; NDUFA4L2; NME1 variant 1; P4HA1; PAWR; PFKFB4; PGAM1; PGF variant 1; PG…
865		VEGF-A	VEGFA	VEGFA_HUMAN	Receptor ligand	Vascular endothelial growth factor A	Muparfostat	5-gene expression hepatocellular cancer panel		Genomic	GZMB; IRF1; MMP7; PTGDR2; VEGFA; VEGFA variant 1; VEGFA variant 4; VEGFA variant 6; VEGFA variant 7
866		VEGF-A	VEGFA	VEGFA_HUMAN	Receptor ligand	Vascular endothelial growth factor A	Muparfostat	147-gene expression cancer panel		Genomic	ABCC5 variant 1; ADAM8; ADRB2; ANGPTL4 variant 1; ARNTL2; AUTS2; C1orf96; CALM1 variant 1; CALM2; CALM3; CALU variant 1; CAPZA1; CCL20; CDCP1 variant 1; CELSR2; CLCF1; CSNK1D variant 1; CSNK1D variant 2; CXCL1; CXCL2; CXCL3; CXCL5; DENND2C; DRD4; DUSP1; DUSP4 variant 1; DUSP5; DUSP6 variant 1; EFNB1; EGR1; EHD1; ELK3; ENAH variant 1; ENAH variant 2; EREG; FERMT1; FOS; FOXQ1; GDF15; HBEGF; HNRNPU …
867		VEGF-A	VEGFA	VEGFA_HUMAN	Receptor ligand	Vascular endothelial growth factor A	Muparfostat	15-gene expression breast cancer panel		Genomic	CTSD; E2F1; EGFR variant 1; EGFR variant 2; EGFR variant 3; EGFR variant 4; FIGF; GSTP1; MMP1 variant 1; MMP11; PLAU variant 1; PLAUR variant 1; SERPINE1 variant 1; TGFB1; TYMP variant 2; VEGFA; VEGFA variant 1; VEGFA variant 4; VEGFA variant 6; VEGFA variant 7
868		VEGF-A	VEGFA	VEGFA_HUMAN	Receptor ligand	Vascular endothelial growth factor A	Muparfostat	3-protein lung cancer panel		Proteomic	FLT1; KDR; VEGFA; VEGFA variant 1; VEGFA variant 4; VEGFA variant 6; VEGFA variant 7
869		VEGF-A	VEGFA	VEGFA_HUMAN	Receptor ligand	Vascular endothelial growth factor A	Muparfostat	8-protein head and neck cancer panel		Proteomic	CCL11; CSF3 variant 1; CXCL1; CXCL12 variant 3; CXCL12 variant 4; CXCL12 variant alpha; CXCL12 variant beta; IL4; IL8; SPP1 variant 1; SPP1 variant 2; SPP1 variant 3; VEGFA; VEGFA variant 1; VEGFA variant 4; VEGFA variant 6; VEGFA variant 7
870		VEGF-A	VEGFA	VEGFA_HUMAN	Receptor ligand	Vascular endothelial growth factor A	Muparfostat	9-protein bladder cancer panel		Proteomic	APAF1 variant 3; BAX variant beta; BAX variant delta; CASP3 variant alpha; CDH1; PTGS2; TP53 variant 1; TP53 variant 3; TP53 variant 5; TP53 variant 6; TP53 variant 7; VEGFA; VEGFA variant 1; VEGFA variant 4; VEGFA variant 6; VEGFA variant 7; WAF1; cvariant alpha
871		VEGF-A	VEGFA	VEGFA_HUMAN	Receptor ligand	Vascular endothelial growth factor A	Muparfostat	5-gene expression colorectal cancer panel		Genomic	BMI1; ETV6; H3F3A; H3F3B; RPS10; RUNX1 variant 1; VEGFA; VEGFA variant 1; VEGFA variant 4; VEGFA variant 5; VEGFA variant 6; VEGFA variant 7; VEGFA variant 9
872		VEGF-A	VEGFA	VEGFA_HUMAN	Receptor ligand	Vascular endothelial growth factor A	Muparfostat	61-gene expression breast cancer panel		Genomic	ABTB2; ALOX5AP variant 1; ALOX5AP variant 2; AMIGO2 variant 2; ANG; ANGEL2; ARHGEF40; ATL2 variant 1; BET1L variant 2; BMPR1A; BMPR2 variant 1; C18orf25 variant 1; CD1E variant 1; CD28; CDK17 variant 1; CDKN1A variant 2; CDKN2B variant 1; COL1A1; CTGF; DDIT4; DOPEY1 variant 1; EDN1 variant 1; EDN1 variant 2; ETS2; FAM162A; FAT4; FNDC3B; ID4; INHBA; JUN; KDM6B; LARP6 variant 1; LEMD3; LMCD1; LTBP1…
873		VEGF-A	VEGFA	VEGFA_HUMAN	Receptor ligand	Vascular endothelial growth factor A	Muparfostat	26-gene expression cancer panel		Genomic	ALDOA variant 1; ANGPTL4 variant 1; ANGPTL4 variant 3; ANLN; BNC1; C20orf20; CA9; CDKN3 variant 1; CDKN3 variant 2; COL4A6 variant A; DCBLD1; ENO1; FAM83B; FOSL1; GNA11; HIG2; KCTD11; KRT17; LDHA; MRPS17; P4HA1; PGAM1; PGK1; SDC1 variant 1; SLC16A1; SLC2A1; TPI1; VEGFA; VEGFA variant 1; VEGFA variant 4; VEGFA variant 5; VEGFA variant 6; VEGFA variant 7; VEGFA variant 9
874		VEGF-A	VEGFA	VEGFA_HUMAN	Receptor ligand	Vascular endothelial growth factor A	Muparfostat	25-gene polymorphism amyotrophic lateral sclerosis panel		Genomic	ALS2; ALS2 variant 1; ANG; BSCL2 variant 1; BSCL2 variant 2; BSCL2 variant 3; CEP112 variant 1; CHMP2B; DAO; DCTN1 variant 1; FIG4; FUS; MATR3 variant 1; NEFH; OPTN variant 1; OPTN variant 2; OPTN variant 4; PON1; PON2; PON3; PRPH; SETX; SOD1; SPG11; SPG11 variant 2; SQSTM1; TARDBP; UBQLN2; VAPB; VCP; VEGFA; VEGFA variant 1; VEGFA variant 4; VEGFA variant 5; VEGFA variant 6; VEGFA variant 7; VEGF…
875		VEGF-A	VEGFA	VEGFA_HUMAN	Receptor ligand	Vascular endothelial growth factor A	Muparfostat	7-protein bladder cancer panel		Genomic; Proteomic	ANG; APOE; IL8; MMP10; MMP9; SERPINE1 variant 1; VEGFA; VEGFA variant 1; VEGFA variant 4; VEGFA variant 5; VEGFA variant 6; VEGFA variant 7; VEGFA variant 9
876		VEGF-A	VEGFA	VEGFA_HUMAN	Receptor ligand	Vascular endothelial growth factor A	Muparfostat	6-protein hepatocellular carcinoma panel		Proteomic	CXCL1; FGF2; IFNA2; IL8; VEGFA; VEGFA variant 1; VEGFA variant 4; VEGFA variant 5; VEGFA variant 6; VEGFA variant 7; VEGFA variant 9
877		VEGF-A	VEGFA	VEGFA_HUMAN	Receptor ligand	Vascular endothelial growth factor A	Muparfostat	7-protein rheumatoid arthritis panel		Proteomic	IL1B; IL2RA; IL6; MMP1 variant 1; MMP1 variant 2; RETN; VEGFA; VEGFA variant 1; VEGFA variant 4; VEGFA variant 5; VEGFA variant 6; VEGFA variant 7; VEGFA variant 9
878		VEGF-A	VEGFA	VEGFA_HUMAN	Receptor ligand	Vascular endothelial growth factor A	Lenalidomide	Vascular endothelial growth factor A		Genomic; Proteomic	VEGFA; VEGFA variant 1; VEGFA variant 4; VEGFA variant 5; VEGFA variant 6; VEGFA variant 7; VEGFA variant 9
879		VEGF-A	VEGFA	VEGFA_HUMAN	Receptor ligand	Vascular endothelial growth factor A	Lenalidomide	VEGF/SEMA ratio		Proteomic	SEMA6A; VEGFA variant 4
880		VEGF-A	VEGFA	VEGFA_HUMAN	Receptor ligand	Vascular endothelial growth factor A	Lenalidomide	38-gene expression breast cancer panel		Genomic	BCL2A1 variant 1; BTG2; C17orf37; C1orf64; C3orf37 variant 1; C4B; CHCHD2; CYC1; DDT variant 1; ENO1; ETFB variant 1; FABP5; GATA3; IL6ST variant 1; PGK1; POR; PPA1; PPP1CA; PSMA5 variant 1; PSMB3; PSMB7; RAB10; RHOC variant 1; RPN1; SLC25A5; SRSF5 variant 1; SURF4; TACC3; TMED9; TNFSF13 variant alpha; TOE1; TUBA4A; TUBB2C; TUBB3; TUBB6; UBE2C variant 1; VEGFA variant 4; XIST
881		VEGF-A	VEGFA	VEGFA_HUMAN	Receptor ligand	Vascular endothelial growth factor A	Lenalidomide	82-gene expression glioma panel		Genomic	ALDH6A1; ANXA2 variant 1; ARL7; B3GAT2; C1QTNF3 variant 2; C1orf187; CRNDE variant 1; CRY2; E2F6; EIF1; FLJ22662; FMOD; FRA10AC1; GLB1 variant 1; GPHN variant 1; GPNMB variant 2; IL13RA2; LAP3; LIMS1 variant 1; LOXL3; MAPT variant 1; MCM3AP-AS1; MYOF variant 1; MYST3 variant 1; OAZ1; PGM2; PHF20L1 variant 1; PIK3R1 variant 1; PLCL2 variant 1; PLOD1; PLOD3; PRTG; PSMA1 variant 1; PSMD8; PSMD9; PTK…
882		VEGF-A	VEGFA	VEGFA_HUMAN	Receptor ligand	Vascular endothelial growth factor A	Lenalidomide	5-protein ovarian cancer panel		Proteomic	EGF; IL6; IL8; MUC16; VEGFA; VEGFA variant 1; VEGFA variant 4; VEGFA variant 6; VEGFA variant 7
883		VEGF-A	VEGFA	VEGFA_HUMAN	Receptor ligand	Vascular endothelial growth factor A	Lenalidomide	3-gene expression lung cancer panel		Genomic	PGF variant 1; VEGFA; VEGFA variant 1; VEGFA variant 4; VEGFA variant 6; VEGFA variant 7; VEGFB
884		VEGF-A	VEGFA	VEGFA_HUMAN	Receptor ligand	Vascular endothelial growth factor A	Lenalidomide	163-gene expression colon cancer panel		Genomic	ABHD2 variant 1; AKAP12 variant 1; ALCAM; ANXA1; ANXA2 variant 1; APOE; Adam19; BGN; BHLHB2; BID variant 1; BID variant 2; BNIP3L; CD59 variant 1; CEBPB; COL5A2; CPT2; CTGF; CTSB variant 1; CXCL16 variant 1; CYR61; DAF; DCBLD2; DDIT4; DLEU1; DNAJA3; DUSP10 variant 1; DUSP5; DUSP6 variant 1; DYNLL2; ERRFI1; FHL2; FN1 variant 1; FN1 variant 3; FOLR1; GADD45B; GEMIN4; GEMIN6; GMNN; GPNMB variant 2; …
885		VEGF-A	VEGFA	VEGFA_HUMAN	Receptor ligand	Vascular endothelial growth factor A	Lenalidomide	374-gene expression breast cancer panel		Genomic	ABCD3 variant 1; ABLIM1 variant 1; ACADSB; ACSS2 variant 1; ACTB; ADAMTS1; ADM; AKAP2 variant 1; ALDH4A1; ANG; AP2A2; AP2B1 variant 1; APOD; APP variant 1; ARF1; ARPC4 variant 1; ASPM; ATAD2; AURKA variant 1; AURKB; BBC3; BCL6 variant 1; BHLHB2; BIRC5 variant 1; BLM; BRCA1 variant BRCA1a; BTG2; BUB1; C16orf61; C1S variant 1; C20orf46; CAD; CCL18; CCNA2; CCNB1; CCNB2; CCNC variant 1; CCND1; CCNE1;…
886		VEGF-A	VEGFA	VEGFA_HUMAN	Receptor ligand	Vascular endothelial growth factor A	Lenalidomide	12-gene expression lung cancer panel		Genomic	ARHGEF12; C2CD3; COL8A2; NES; RPL22; TNFRSF25; VEGFA; VEGFA variant 1; VEGFA variant 4; VEGFA variant 6; VEGFA variant 7; nj
887		VEGF-A	VEGFA	VEGFA_HUMAN	Receptor ligand	Vascular endothelial growth factor A	Lenalidomide	89-protein neurological alzheimer's panel		Proteomic	A2M; ACPP variant 1; ADIPOQ variant 2; AFP; APCS; APOA1; APOC3; APOH; B2M; BDNF variant 3; BDNF variant 4; C3; CALCA variant 1; CCL11; CCL2; CCL22; CCL3; CCL4 variant 1; CCL5; CD40 variant 1; CD40LG; CEACAM5 variant 1; CGA; CKB; CKM; CLEC11A; CRP; CSF2; CSF3 variant 1; CXCL5; EDN1 variant 1; EGF; EPO; F3 variant 1; F7; FABP7; FGB; FGF2; FGG variant a; FTH1; FTL; GH1 variant 1; GOT1; GOT2; GSTK1 v…
888		VEGF-A	VEGFA	VEGFA_HUMAN	Receptor ligand	Vascular endothelial growth factor A	Lenalidomide	27-gene expression astrocytoma panel		Genomic	ALDOC; BRSK2; CD63 variant 1; CLIC1; GM2A; GPX1 variant 1; HES6; HMOX1; IFITM3; IGFBP2; LAMB2; LDHA; LGALS1; MSN; MYL12A; NES; PLAUR variant 1; PPIB; RTN1 variant 1; RUNDC3A variant 1; S100A10; SOD2 variant 1; TAGLN2; TIMP1; VEGFA; VEGFA variant 1; VEGFA variant 4; VEGFA variant 6; VEGFA variant 7; VIM; ZYX variant 1
889		VEGF-A	VEGFA	VEGFA_HUMAN	Receptor ligand	Vascular endothelial growth factor A	Lenalidomide	VEGF profile		Genomic	ADM; ANGPTL4 variant 1; DDIT4; FABP5; FLVCR2; GAL; NDRG1 variant 2; PLOD1; PNP; RRAGD; SLC16A3 variant 3; UCHL1; VEGFA; VEGFA variant 1; VEGFA variant 4; VEGFA variant 6; VEGFA variant 7
890		VEGF-A	VEGFA	VEGFA_HUMAN	Receptor ligand	Vascular endothelial growth factor A	Lenalidomide	20-gene expression cancer panel		Genomic	ANGPTL4 variant 1; BHLHB2; COL4A1; COL4A2; CTGF; ETS2; FNDC3B; HMOX1; JAG1; JUN; RBMS1 variant 1; SERPINE1 variant 1; SMTN variant 1; SMURF1 variant 1; SPSB1; TNFRSF12A; VEGFA; VEGFA variant 1; VEGFA variant 4; VEGFA variant 6; VEGFA variant 7; YIPF5
891		VEGF-A	VEGFA	VEGFA_HUMAN	Receptor ligand	Vascular endothelial growth factor A	Lenalidomide	588-gene expression liposarcoma panel		Genomic	ABCA8; ABCC6; ABLIM1 variant 1; ACACB; ACAT1; ACOT9 variant 1; ACOX2; ACSL1; ACTC1; ACTN1 variant 1; ACTN4; ACY1; ADAM19 variant 1; ADH1B; ADIPOQ variant 2; ADORA2B; ADRB2; AGPAT2 variant 1; AGTR1; ALDH1A1; AMOTL2; ANGPT1 variant 1; ANK2 variant 1; AOC3; APOD; APP variant 1; AQP7; ARID1A variant 1; ARIH1; ASPM; ASPN variant 1; ASS1 variant 1; ATAD2; ATP1A2; ATP1B1; ATP2A2 variant 2; AURKA variant…
892		VEGF-A	VEGFA	VEGFA_HUMAN	Receptor ligand	Vascular endothelial growth factor A	Lenalidomide	VeriPsych		Proteomic	ACPP variant 1; AHSG; APCS; APOA1; APOA2; APOB; APOC1; APOH; B2M; BDNF variant 3; BDNF variant 4; BTC; C3; CALB1; CCL22; CCL3; CCL8; CD5L; CGA; CTGF; EDN1 variant 1; EGFR variant 1; EGFR variant 3; FTH1; FTL; HAVCR1 variant 1; HP variant 1; ICAM1; IL10; IL11; IL17; IL1B; IL6R variant 1; IL7; LHB; MIF; MMP2 variant 1; MUC16; PRL variant 1; PYY; SERPINA1 variant 1; SORT1; TF; THPO; TIMP1; TNFRSF10C…
893		VEGF-A	VEGFA	VEGFA_HUMAN	Receptor ligand	Vascular endothelial growth factor A	Lenalidomide	277-gene expression lung cancer panel		Genomic	ACTA2 variant 2; ACTC1; ACTG1; ADAM10; ADAM12 long variant; ADAM17; ADAM19 variant 1; ADAM8; ADCY6 variant 1; ADORA2B; ADPN; ADRBK2; AEN; ALOX15B variant d; AREG; ASAP3 variant 1; ATF2 variant 1; ATP2C2; BCAR3; BMPR2 variant 1; BPGM variant 2; CALML5; CASP1 variant alpha; CASP4 variant alpha; CAT; CCNA1 variant 1; CCNB2; CCND1; CCND2; CD3EAP; CDC42; CDH3; CENPF; CHODL variant 1; CHODL variant 2; …
894		VEGF-A	VEGFA	VEGFA_HUMAN	Receptor ligand	Vascular endothelial growth factor A	Lenalidomide	7-protein kidney cancer panel		Proteomic	HGF variant 1; IL6; IL8; SELE; SPP1 variant 1; SPP1 variant 2; SPP1 variant 3; TIMP1; VEGFA; VEGFA variant 1; VEGFA variant 4; VEGFA variant 6; VEGFA variant 7
895		VEGF-A	VEGFA	VEGFA_HUMAN	Receptor ligand	Vascular endothelial growth factor A	Lenalidomide	VECTRA DA Assay		Proteomic	CHI3L1; CRP; EGF; IL6; LEP; MMP1 variant 1; MMP3; RETN; SAA1; TNFRSF1A; VCAM1 variant 1; VEGFA; VEGFA variant 1; VEGFA variant 4; VEGFA variant 6; VEGFA variant 7
896		VEGF-A	VEGFA	VEGFA_HUMAN	Receptor ligand	Vascular endothelial growth factor A	Lenalidomide	26-gene expression cancer panel		Genomic	ALDOA variant 1; ANGPTL4 variant 1; ANLN; BNC1; C20orf20; CA9; CDKN3 variant 1; COL4A6 variant A; DCBLD1; ENO1; FOSL1; GNAI1; KRT17; LDHA; MRPS17; P4HA1; PGAM1; PGK1; SDC1 variant 1; SLC16A1; SLC2A1; TPI1; VEGFA; VEGFA variant 1; VEGFA variant 4; VEGFA variant 6; VEGFA variant 7
897		VEGF-A	VEGFA	VEGFA_HUMAN	Receptor ligand	Vascular endothelial growth factor A	Lenalidomide	15-gene expression glioma panel		Genomic	ANXA2 variant 1; FRA10AC1; GPHN variant 1; PIK3R1 variant 1; PSMD8; SLC4A3 variant 2; TBX19; UPP1; VASN; VEGFA; VEGFA variant 1; VEGFA variant 4; VEGFA variant 6; VEGFA variant 7
898		VEGF-A	VEGFA	VEGFA_HUMAN	Receptor ligand	Vascular endothelial growth factor A	Lenalidomide	60-gene expression ovarian cancer panel		Genomic	ALPP; APEX1; BST2; CCL4 variant 1; CD1D; CDK1 variant 1; CYR61; DAD1; ECHS1; ENDOU variant 2; ENG variant 2; GBP1; GFI1 variant 1; GGH; GNAI3; GUCY1B3; HDAC1; HLA-A variant 2; HLA-B; LDHA; LGMN variant 1; MADCAM1 variant 1; MGST2; MGST3; MMP7; MTAP; NMI; PCTP; PDIA4; PMS1 variant 1; POSTN; PPP1CC; PRAME variant 1; RAD21; RAN; RCN2; RGS1; ROS1; SAT1; SEMA3F; SERPINF2; SH3BGRL; SKP1 variant 2; SMC1…
899		VEGF-A	VEGFA	VEGFA_HUMAN	Receptor ligand	Vascular endothelial growth factor A	Lenalidomide	6-protein renal cancer panel		Proteomic	HGF variant 1; HGF variant 3; IL6; IL8; SPP1 variant 1; SPP1 variant 2; SPP1 variant 3; TIMP1; VEGFA; VEGFA variant 1; VEGFA variant 4; VEGFA variant 6; VEGFA variant 7
900		VEGF-A	VEGFA	VEGFA_HUMAN	Receptor ligand	Vascular endothelial growth factor A	Lenalidomide	8-protein thyroid cancer panel		Proteomic	CDH1; CTNNB1 variant 1; MIB1; TG; TOP2A; TP53 variant 1; TP53 variant 3; TP53 variant 5; TP53 variant 6; TP53 variant 7; VEGFA; VEGFA variant 1; VEGFA variant 4; VEGFA variant 6; VEGFA variant 7; cvariant alpha
901		VEGF-A	VEGFA	VEGFA_HUMAN	Receptor ligand	Vascular endothelial growth factor A	Lenalidomide	99-gene expression head and neck cancer panel		Genomic	ADORA2B; AK3L1 variant 1; ALDOA variant 1; ANGPTL4 variant 1; ANKRD37; ANLN; BCAR1; BNIP3; C14orf156; C16orf74; C20orf20; CA12 variant 1; CA9; COL4A5 variant 1; CORO1C; DPM2; ECE2; GAPD; GSS; HIG2; HOMER1; IGF2BP2 variant 1; IL8; KCTD11; KRT17; LDHA; LDLR variant 1; MIF; MNAT1; MRPL14; MRPS17; MTX1 variant 1; NDRG1 variant 2; NDUFA4L2; NME1 variant 1; P4HA1; PAWR; PFKFB4; PGAM1; PGF variant 1; PG…
902		VEGF-A	VEGFA	VEGFA_HUMAN	Receptor ligand	Vascular endothelial growth factor A	Lenalidomide	5-gene expression hepatocellular cancer panel		Genomic	GZMB; IRF1; MMP7; PTGDR2; VEGFA; VEGFA variant 1; VEGFA variant 4; VEGFA variant 6; VEGFA variant 7
903		VEGF-A	VEGFA	VEGFA_HUMAN	Receptor ligand	Vascular endothelial growth factor A	Lenalidomide	147-gene expression cancer panel		Genomic	ABCC5 variant 1; ADAM8; ADRB2; ANGPTL4 variant 1; ARNTL2; AUTS2; C1orf96; CALM1 variant 1; CALM2; CALM3; CALU variant 1; CAPZA1; CCL20; CDCP1 variant 1; CELSR2; CLCF1; CSNK1D variant 1; CSNK1D variant 2; CXCL1; CXCL2; CXCL3; CXCL5; DENND2C; DRD4; DUSP1; DUSP4 variant 1; DUSP5; DUSP6 variant 1; EFNB1; EGR1; EHD1; ELK3; ENAH variant 1; ENAH variant 2; EREG; FERMT1; FOS; FOXQ1; GDF15; HBEGF; HNRNPU …
904		VEGF-A	VEGFA	VEGFA_HUMAN	Receptor ligand	Vascular endothelial growth factor A	Lenalidomide	15-gene expression breast cancer panel		Genomic	CTSD; E2F1; EGFR variant 1; EGFR variant 2; EGFR variant 3; EGFR variant 4; FIGF; GSTP1; MMP1 variant 1; MMP11; PLAU variant 1; PLAUR variant 1; SERPINE1 variant 1; TGFB1; TYMP variant 2; VEGFA; VEGFA variant 1; VEGFA variant 4; VEGFA variant 6; VEGFA variant 7
905		VEGF-A	VEGFA	VEGFA_HUMAN	Receptor ligand	Vascular endothelial growth factor A	Lenalidomide	3-protein lung cancer panel		Proteomic	FLT1; KDR; VEGFA; VEGFA variant 1; VEGFA variant 4; VEGFA variant 6; VEGFA variant 7
906		VEGF-A	VEGFA	VEGFA_HUMAN	Receptor ligand	Vascular endothelial growth factor A	Lenalidomide	8-protein head and neck cancer panel		Proteomic	CCL11; CSF3 variant 1; CXCL1; CXCL12 variant 3; CXCL12 variant 4; CXCL12 variant alpha; CXCL12 variant beta; IL4; IL8; SPP1 variant 1; SPP1 variant 2; SPP1 variant 3; VEGFA; VEGFA variant 1; VEGFA variant 4; VEGFA variant 6; VEGFA variant 7
907		VEGF-A	VEGFA	VEGFA_HUMAN	Receptor ligand	Vascular endothelial growth factor A	Lenalidomide	9-protein bladder cancer panel		Proteomic	APAF1 variant 3; BAX variant beta; BAX variant delta; CASP3 variant alpha; CDH1; PTGS2; TP53 variant 1; TP53 variant 3; TP53 variant 5; TP53 variant 6; TP53 variant 7; VEGFA; VEGFA variant 1; VEGFA variant 4; VEGFA variant 6; VEGFA variant 7; WAF1; cvariant alpha
908		VEGF-A	VEGFA	VEGFA_HUMAN	Receptor ligand	Vascular endothelial growth factor A	Lenalidomide	5-gene expression colorectal cancer panel		Genomic	BMI1; ETV6; H3F3A; H3F3B; RPS10; RUNX1 variant 1; VEGFA; VEGFA variant 1; VEGFA variant 4; VEGFA variant 5; VEGFA variant 6; VEGFA variant 7; VEGFA variant 9
909		VEGF-A	VEGFA	VEGFA_HUMAN	Receptor ligand	Vascular endothelial growth factor A	Lenalidomide	61-gene expression breast cancer panel		Genomic	ABTB2; ALOX5AP variant 1; ALOX5AP variant 2; AMIGO2 variant 2; ANG; ANGEL2; ARHGEF40; ATL2 variant 1; BET1L variant 2; BMPR1A; BMPR2 variant 1; C18orf25 variant 1; CD1E variant 1; CD28; CDK17 variant 1; CDKN1A variant 2; CDKN2B variant 1; COL1A1; CTGF; DDIT4; DOPEY1 variant 1; EDN1 variant 1; EDN1 variant 2; ETS2; FAM162A; FAT4; FNDC3B; ID4; INHBA; JUN; KDM6B; LARP6 variant 1; LEMD3; LMCD1; LTBP1…
910		VEGF-A	VEGFA	VEGFA_HUMAN	Receptor ligand	Vascular endothelial growth factor A	Lenalidomide	26-gene expression cancer panel		Genomic	ALDOA variant 1; ANGPTL4 variant 1; ANGPTL4 variant 3; ANLN; BNC1; C20orf20; CA9; CDKN3 variant 1; CDKN3 variant 2; COL4A6 variant A; DCBLD1; ENO1; FAM83B; FOSL1; GNA11; HIG2; KCTD11; KRT17; LDHA; MRPS17; P4HA1; PGAM1; PGK1; SDC1 variant 1; SLC16A1; SLC2A1; TPI1; VEGFA; VEGFA variant 1; VEGFA variant 4; VEGFA variant 5; VEGFA variant 6; VEGFA variant 7; VEGFA variant 9
911		VEGF-A	VEGFA	VEGFA_HUMAN	Receptor ligand	Vascular endothelial growth factor A	Lenalidomide	25-gene polymorphism amyotrophic lateral sclerosis panel		Genomic	ALS2; ALS2 variant 1; ANG; BSCL2 variant 1; BSCL2 variant 2; BSCL2 variant 3; CEP112 variant 1; CHMP2B; DAO; DCTN1 variant 1; FIG4; FUS; MATR3 variant 1; NEFH; OPTN variant 1; OPTN variant 2; OPTN variant 4; PON1; PON2; PON3; PRPH; SETX; SOD1; SPG11; SPG11 variant 2; SQSTM1; TARDBP; UBQLN2; VAPB; VCP; VEGFA; VEGFA variant 1; VEGFA variant 4; VEGFA variant 5; VEGFA variant 6; VEGFA variant 7; VEGF…
912		VEGF-A	VEGFA	VEGFA_HUMAN	Receptor ligand	Vascular endothelial growth factor A	Lenalidomide	7-protein bladder cancer panel		Genomic; Proteomic	ANG; APOE; IL8; MMP10; MMP9; SERPINE1 variant 1; VEGFA; VEGFA variant 1; VEGFA variant 4; VEGFA variant 5; VEGFA variant 6; VEGFA variant 7; VEGFA variant 9
913		VEGF-A	VEGFA	VEGFA_HUMAN	Receptor ligand	Vascular endothelial growth factor A	Lenalidomide	6-protein hepatocellular carcinoma panel		Proteomic	CXCL1; FGF2; IFNA2; IL8; VEGFA; VEGFA variant 1; VEGFA variant 4; VEGFA variant 5; VEGFA variant 6; VEGFA variant 7; VEGFA variant 9
914		VEGF-A	VEGFA	VEGFA_HUMAN	Receptor ligand	Vascular endothelial growth factor A	Lenalidomide	7-protein rheumatoid arthritis panel		Proteomic	IL1B; IL2RA; IL6; MMP1 variant 1; MMP1 variant 2; RETN; VEGFA; VEGFA variant 1; VEGFA variant 4; VEGFA variant 5; VEGFA variant 6; VEGFA variant 7; VEGFA variant 9
915		VEGF-A	VEGFA	VEGFA_HUMAN	Receptor ligand	Vascular endothelial growth factor A	Aflibercept	Vascular endothelial growth factor A		Genomic; Proteomic	VEGFA; VEGFA variant 1; VEGFA variant 4; VEGFA variant 5; VEGFA variant 6; VEGFA variant 7; VEGFA variant 9
916		VEGF-A	VEGFA	VEGFA_HUMAN	Receptor ligand	Vascular endothelial growth factor A	Aflibercept	VEGF/SEMA ratio		Proteomic	SEMA6A; VEGFA variant 4
917		VEGF-A	VEGFA	VEGFA_HUMAN	Receptor ligand	Vascular endothelial growth factor A	Aflibercept	38-gene expression breast cancer panel		Genomic	BCL2A1 variant 1; BTG2; C17orf37; C1orf64; C3orf37 variant 1; C4B; CHCHD2; CYC1; DDT variant 1; ENO1; ETFB variant 1; FABP5; GATA3; IL6ST variant 1; PGK1; POR; PPA1; PPP1CA; PSMA5 variant 1; PSMB3; PSMB7; RAB10; RHOC variant 1; RPN1; SLC25A5; SRSF5 variant 1; SURF4; TACC3; TMED9; TNFSF13 variant alpha; TOE1; TUBA4A; TUBB2C; TUBB3; TUBB6; UBE2C variant 1; VEGFA variant 4; XIST
918		VEGF-A	VEGFA	VEGFA_HUMAN	Receptor ligand	Vascular endothelial growth factor A	Aflibercept	82-gene expression glioma panel		Genomic	ALDH6A1; ANXA2 variant 1; ARL7; B3GAT2; C1QTNF3 variant 2; C1orf187; CRNDE variant 1; CRY2; E2F6; EIF1; FLJ22662; FMOD; FRA10AC1; GLB1 variant 1; GPHN variant 1; GPNMB variant 2; IL13RA2; LAP3; LIMS1 variant 1; LOXL3; MAPT variant 1; MCM3AP-AS1; MYOF variant 1; MYST3 variant 1; OAZ1; PGM2; PHF20L1 variant 1; PIK3R1 variant 1; PLCL2 variant 1; PLOD1; PLOD3; PRTG; PSMA1 variant 1; PSMD8; PSMD9; PTK…
919		VEGF-A	VEGFA	VEGFA_HUMAN	Receptor ligand	Vascular endothelial growth factor A	Aflibercept	5-protein ovarian cancer panel		Proteomic	EGF; IL6; IL8; MUC16; VEGFA; VEGFA variant 1; VEGFA variant 4; VEGFA variant 6; VEGFA variant 7
920		VEGF-A	VEGFA	VEGFA_HUMAN	Receptor ligand	Vascular endothelial growth factor A	Aflibercept	3-gene expression lung cancer panel		Genomic	PGF variant 1; VEGFA; VEGFA variant 1; VEGFA variant 4; VEGFA variant 6; VEGFA variant 7; VEGFB
921		VEGF-A	VEGFA	VEGFA_HUMAN	Receptor ligand	Vascular endothelial growth factor A	Aflibercept	163-gene expression colon cancer panel		Genomic	ABHD2 variant 1; AKAP12 variant 1; ALCAM; ANXA1; ANXA2 variant 1; APOE; Adam19; BGN; BHLHB2; BID variant 1; BID variant 2; BNIP3L; CD59 variant 1; CEBPB; COL5A2; CPT2; CTGF; CTSB variant 1; CXCL16 variant 1; CYR61; DAF; DCBLD2; DDIT4; DLEU1; DNAJA3; DUSP10 variant 1; DUSP5; DUSP6 variant 1; DYNLL2; ERRFI1; FHL2; FN1 variant 1; FN1 variant 3; FOLR1; GADD45B; GEMIN4; GEMIN6; GMNN; GPNMB variant 2; …
922		VEGF-A	VEGFA	VEGFA_HUMAN	Receptor ligand	Vascular endothelial growth factor A	Aflibercept	374-gene expression breast cancer panel		Genomic	ABCD3 variant 1; ABLIM1 variant 1; ACADSB; ACSS2 variant 1; ACTB; ADAMTS1; ADM; AKAP2 variant 1; ALDH4A1; ANG; AP2A2; AP2B1 variant 1; APOD; APP variant 1; ARF1; ARPC4 variant 1; ASPM; ATAD2; AURKA variant 1; AURKB; BBC3; BCL6 variant 1; BHLHB2; BIRC5 variant 1; BLM; BRCA1 variant BRCA1a; BTG2; BUB1; C16orf61; C1S variant 1; C20orf46; CAD; CCL18; CCNA2; CCNB1; CCNB2; CCNC variant 1; CCND1; CCNE1;…
923		VEGF-A	VEGFA	VEGFA_HUMAN	Receptor ligand	Vascular endothelial growth factor A	Aflibercept	12-gene expression lung cancer panel		Genomic	ARHGEF12; C2CD3; COL8A2; NES; RPL22; TNFRSF25; VEGFA; VEGFA variant 1; VEGFA variant 4; VEGFA variant 6; VEGFA variant 7; nj
924		VEGF-A	VEGFA	VEGFA_HUMAN	Receptor ligand	Vascular endothelial growth factor A	Aflibercept	89-protein neurological alzheimer's panel		Proteomic	A2M; ACPP variant 1; ADIPOQ variant 2; AFP; APCS; APOA1; APOC3; APOH; B2M; BDNF variant 3; BDNF variant 4; C3; CALCA variant 1; CCL11; CCL2; CCL22; CCL3; CCL4 variant 1; CCL5; CD40 variant 1; CD40LG; CEACAM5 variant 1; CGA; CKB; CKM; CLEC11A; CRP; CSF2; CSF3 variant 1; CXCL5; EDN1 variant 1; EGF; EPO; F3 variant 1; F7; FABP7; FGB; FGF2; FGG variant a; FTH1; FTL; GH1 variant 1; GOT1; GOT2; GSTK1 v…
925		VEGF-A	VEGFA	VEGFA_HUMAN	Receptor ligand	Vascular endothelial growth factor A	Aflibercept	27-gene expression astrocytoma panel		Genomic	ALDOC; BRSK2; CD63 variant 1; CLIC1; GM2A; GPX1 variant 1; HES6; HMOX1; IFITM3; IGFBP2; LAMB2; LDHA; LGALS1; MSN; MYL12A; NES; PLAUR variant 1; PPIB; RTN1 variant 1; RUNDC3A variant 1; S100A10; SOD2 variant 1; TAGLN2; TIMP1; VEGFA; VEGFA variant 1; VEGFA variant 4; VEGFA variant 6; VEGFA variant 7; VIM; ZYX variant 1
926		VEGF-A	VEGFA	VEGFA_HUMAN	Receptor ligand	Vascular endothelial growth factor A	Aflibercept	VEGF profile		Genomic	ADM; ANGPTL4 variant 1; DDIT4; FABP5; FLVCR2; GAL; NDRG1 variant 2; PLOD1; PNP; RRAGD; SLC16A3 variant 3; UCHL1; VEGFA; VEGFA variant 1; VEGFA variant 4; VEGFA variant 6; VEGFA variant 7
927		VEGF-A	VEGFA	VEGFA_HUMAN	Receptor ligand	Vascular endothelial growth factor A	Aflibercept	20-gene expression cancer panel		Genomic	ANGPTL4 variant 1; BHLHB2; COL4A1; COL4A2; CTGF; ETS2; FNDC3B; HMOX1; JAG1; JUN; RBMS1 variant 1; SERPINE1 variant 1; SMTN variant 1; SMURF1 variant 1; SPSB1; TNFRSF12A; VEGFA; VEGFA variant 1; VEGFA variant 4; VEGFA variant 6; VEGFA variant 7; YIPF5
928		VEGF-A	VEGFA	VEGFA_HUMAN	Receptor ligand	Vascular endothelial growth factor A	Aflibercept	588-gene expression liposarcoma panel		Genomic	ABCA8; ABCC6; ABLIM1 variant 1; ACACB; ACAT1; ACOT9 variant 1; ACOX2; ACSL1; ACTC1; ACTN1 variant 1; ACTN4; ACY1; ADAM19 variant 1; ADH1B; ADIPOQ variant 2; ADORA2B; ADRB2; AGPAT2 variant 1; AGTR1; ALDH1A1; AMOTL2; ANGPT1 variant 1; ANK2 variant 1; AOC3; APOD; APP variant 1; AQP7; ARID1A variant 1; ARIH1; ASPM; ASPN variant 1; ASS1 variant 1; ATAD2; ATP1A2; ATP1B1; ATP2A2 variant 2; AURKA variant…
929		VEGF-A	VEGFA	VEGFA_HUMAN	Receptor ligand	Vascular endothelial growth factor A	Aflibercept	VeriPsych		Proteomic	ACPP variant 1; AHSG; APCS; APOA1; APOA2; APOB; APOC1; APOH; B2M; BDNF variant 3; BDNF variant 4; BTC; C3; CALB1; CCL22; CCL3; CCL8; CD5L; CGA; CTGF; EDN1 variant 1; EGFR variant 1; EGFR variant 3; FTH1; FTL; HAVCR1 variant 1; HP variant 1; ICAM1; IL10; IL11; IL17; IL1B; IL6R variant 1; IL7; LHB; MIF; MMP2 variant 1; MUC16; PRL variant 1; PYY; SERPINA1 variant 1; SORT1; TF; THPO; TIMP1; TNFRSF10C…
930		VEGF-A	VEGFA	VEGFA_HUMAN	Receptor ligand	Vascular endothelial growth factor A	Aflibercept	277-gene expression lung cancer panel		Genomic	ACTA2 variant 2; ACTC1; ACTG1; ADAM10; ADAM12 long variant; ADAM17; ADAM19 variant 1; ADAM8; ADCY6 variant 1; ADORA2B; ADPN; ADRBK2; AEN; ALOX15B variant d; AREG; ASAP3 variant 1; ATF2 variant 1; ATP2C2; BCAR3; BMPR2 variant 1; BPGM variant 2; CALML5; CASP1 variant alpha; CASP4 variant alpha; CAT; CCNA1 variant 1; CCNB2; CCND1; CCND2; CD3EAP; CDC42; CDH3; CENPF; CHODL variant 1; CHODL variant 2; …
931		VEGF-A	VEGFA	VEGFA_HUMAN	Receptor ligand	Vascular endothelial growth factor A	Aflibercept	7-protein kidney cancer panel		Proteomic	HGF variant 1; IL6; IL8; SELE; SPP1 variant 1; SPP1 variant 2; SPP1 variant 3; TIMP1; VEGFA; VEGFA variant 1; VEGFA variant 4; VEGFA variant 6; VEGFA variant 7
932		VEGF-A	VEGFA	VEGFA_HUMAN	Receptor ligand	Vascular endothelial growth factor A	Aflibercept	VECTRA DA Assay		Proteomic	CHI3L1; CRP; EGF; IL6; LEP; MMP1 variant 1; MMP3; RETN; SAA1; TNFRSF1A; VCAM1 variant 1; VEGFA; VEGFA variant 1; VEGFA variant 4; VEGFA variant 6; VEGFA variant 7
933		VEGF-A	VEGFA	VEGFA_HUMAN	Receptor ligand	Vascular endothelial growth factor A	Aflibercept	26-gene expression cancer panel		Genomic	ALDOA variant 1; ANGPTL4 variant 1; ANLN; BNC1; C20orf20; CA9; CDKN3 variant 1; COL4A6 variant A; DCBLD1; ENO1; FOSL1; GNAI1; KRT17; LDHA; MRPS17; P4HA1; PGAM1; PGK1; SDC1 variant 1; SLC16A1; SLC2A1; TPI1; VEGFA; VEGFA variant 1; VEGFA variant 4; VEGFA variant 6; VEGFA variant 7
934		VEGF-A	VEGFA	VEGFA_HUMAN	Receptor ligand	Vascular endothelial growth factor A	Aflibercept	15-gene expression glioma panel		Genomic	ANXA2 variant 1; FRA10AC1; GPHN variant 1; PIK3R1 variant 1; PSMD8; SLC4A3 variant 2; TBX19; UPP1; VASN; VEGFA; VEGFA variant 1; VEGFA variant 4; VEGFA variant 6; VEGFA variant 7
935		VEGF-A	VEGFA	VEGFA_HUMAN	Receptor ligand	Vascular endothelial growth factor A	Aflibercept	60-gene expression ovarian cancer panel		Genomic	ALPP; APEX1; BST2; CCL4 variant 1; CD1D; CDK1 variant 1; CYR61; DAD1; ECHS1; ENDOU variant 2; ENG variant 2; GBP1; GFI1 variant 1; GGH; GNAI3; GUCY1B3; HDAC1; HLA-A variant 2; HLA-B; LDHA; LGMN variant 1; MADCAM1 variant 1; MGST2; MGST3; MMP7; MTAP; NMI; PCTP; PDIA4; PMS1 variant 1; POSTN; PPP1CC; PRAME variant 1; RAD21; RAN; RCN2; RGS1; ROS1; SAT1; SEMA3F; SERPINF2; SH3BGRL; SKP1 variant 2; SMC1…
936		VEGF-A	VEGFA	VEGFA_HUMAN	Receptor ligand	Vascular endothelial growth factor A	Aflibercept	6-protein renal cancer panel		Proteomic	HGF variant 1; HGF variant 3; IL6; IL8; SPP1 variant 1; SPP1 variant 2; SPP1 variant 3; TIMP1; VEGFA; VEGFA variant 1; VEGFA variant 4; VEGFA variant 6; VEGFA variant 7
937		VEGF-A	VEGFA	VEGFA_HUMAN	Receptor ligand	Vascular endothelial growth factor A	Aflibercept	8-protein thyroid cancer panel		Proteomic	CDH1; CTNNB1 variant 1; MIB1; TG; TOP2A; TP53 variant 1; TP53 variant 3; TP53 variant 5; TP53 variant 6; TP53 variant 7; VEGFA; VEGFA variant 1; VEGFA variant 4; VEGFA variant 6; VEGFA variant 7; cvariant alpha
938		VEGF-A	VEGFA	VEGFA_HUMAN	Receptor ligand	Vascular endothelial growth factor A	Aflibercept	99-gene expression head and neck cancer panel		Genomic	ADORA2B; AK3L1 variant 1; ALDOA variant 1; ANGPTL4 variant 1; ANKRD37; ANLN; BCAR1; BNIP3; C14orf156; C16orf74; C20orf20; CA12 variant 1; CA9; COL4A5 variant 1; CORO1C; DPM2; ECE2; GAPD; GSS; HIG2; HOMER1; IGF2BP2 variant 1; IL8; KCTD11; KRT17; LDHA; LDLR variant 1; MIF; MNAT1; MRPL14; MRPS17; MTX1 variant 1; NDRG1 variant 2; NDUFA4L2; NME1 variant 1; P4HA1; PAWR; PFKFB4; PGAM1; PGF variant 1; PG…
939		VEGF-A	VEGFA	VEGFA_HUMAN	Receptor ligand	Vascular endothelial growth factor A	Aflibercept	5-gene expression hepatocellular cancer panel		Genomic	GZMB; IRF1; MMP7; PTGDR2; VEGFA; VEGFA variant 1; VEGFA variant 4; VEGFA variant 6; VEGFA variant 7
940		VEGF-A	VEGFA	VEGFA_HUMAN	Receptor ligand	Vascular endothelial growth factor A	Aflibercept	147-gene expression cancer panel		Genomic	ABCC5 variant 1; ADAM8; ADRB2; ANGPTL4 variant 1; ARNTL2; AUTS2; C1orf96; CALM1 variant 1; CALM2; CALM3; CALU variant 1; CAPZA1; CCL20; CDCP1 variant 1; CELSR2; CLCF1; CSNK1D variant 1; CSNK1D variant 2; CXCL1; CXCL2; CXCL3; CXCL5; DENND2C; DRD4; DUSP1; DUSP4 variant 1; DUSP5; DUSP6 variant 1; EFNB1; EGR1; EHD1; ELK3; ENAH variant 1; ENAH variant 2; EREG; FERMT1; FOS; FOXQ1; GDF15; HBEGF; HNRNPU …
941		VEGF-A	VEGFA	VEGFA_HUMAN	Receptor ligand	Vascular endothelial growth factor A	Aflibercept	15-gene expression breast cancer panel		Genomic	CTSD; E2F1; EGFR variant 1; EGFR variant 2; EGFR variant 3; EGFR variant 4; FIGF; GSTP1; MMP1 variant 1; MMP11; PLAU variant 1; PLAUR variant 1; SERPINE1 variant 1; TGFB1; TYMP variant 2; VEGFA; VEGFA variant 1; VEGFA variant 4; VEGFA variant 6; VEGFA variant 7
942		VEGF-A	VEGFA	VEGFA_HUMAN	Receptor ligand	Vascular endothelial growth factor A	Aflibercept	3-protein lung cancer panel		Proteomic	FLT1; KDR; VEGFA; VEGFA variant 1; VEGFA variant 4; VEGFA variant 6; VEGFA variant 7
943		VEGF-A	VEGFA	VEGFA_HUMAN	Receptor ligand	Vascular endothelial growth factor A	Aflibercept	8-protein head and neck cancer panel		Proteomic	CCL11; CSF3 variant 1; CXCL1; CXCL12 variant 3; CXCL12 variant 4; CXCL12 variant alpha; CXCL12 variant beta; IL4; IL8; SPP1 variant 1; SPP1 variant 2; SPP1 variant 3; VEGFA; VEGFA variant 1; VEGFA variant 4; VEGFA variant 6; VEGFA variant 7
944		VEGF-A	VEGFA	VEGFA_HUMAN	Receptor ligand	Vascular endothelial growth factor A	Aflibercept	9-protein bladder cancer panel		Proteomic	APAF1 variant 3; BAX variant beta; BAX variant delta; CASP3 variant alpha; CDH1; PTGS2; TP53 variant 1; TP53 variant 3; TP53 variant 5; TP53 variant 6; TP53 variant 7; VEGFA; VEGFA variant 1; VEGFA variant 4; VEGFA variant 6; VEGFA variant 7; WAF1; cvariant alpha
945		VEGF-A	VEGFA	VEGFA_HUMAN	Receptor ligand	Vascular endothelial growth factor A	Aflibercept	5-gene expression colorectal cancer panel		Genomic	BMI1; ETV6; H3F3A; H3F3B; RPS10; RUNX1 variant 1; VEGFA; VEGFA variant 1; VEGFA variant 4; VEGFA variant 5; VEGFA variant 6; VEGFA variant 7; VEGFA variant 9
946		VEGF-A	VEGFA	VEGFA_HUMAN	Receptor ligand	Vascular endothelial growth factor A	Aflibercept	61-gene expression breast cancer panel		Genomic	ABTB2; ALOX5AP variant 1; ALOX5AP variant 2; AMIGO2 variant 2; ANG; ANGEL2; ARHGEF40; ATL2 variant 1; BET1L variant 2; BMPR1A; BMPR2 variant 1; C18orf25 variant 1; CD1E variant 1; CD28; CDK17 variant 1; CDKN1A variant 2; CDKN2B variant 1; COL1A1; CTGF; DDIT4; DOPEY1 variant 1; EDN1 variant 1; EDN1 variant 2; ETS2; FAM162A; FAT4; FNDC3B; ID4; INHBA; JUN; KDM6B; LARP6 variant 1; LEMD3; LMCD1; LTBP1…
947		VEGF-A	VEGFA	VEGFA_HUMAN	Receptor ligand	Vascular endothelial growth factor A	Aflibercept	26-gene expression cancer panel		Genomic	ALDOA variant 1; ANGPTL4 variant 1; ANGPTL4 variant 3; ANLN; BNC1; C20orf20; CA9; CDKN3 variant 1; CDKN3 variant 2; COL4A6 variant A; DCBLD1; ENO1; FAM83B; FOSL1; GNA11; HIG2; KCTD11; KRT17; LDHA; MRPS17; P4HA1; PGAM1; PGK1; SDC1 variant 1; SLC16A1; SLC2A1; TPI1; VEGFA; VEGFA variant 1; VEGFA variant 4; VEGFA variant 5; VEGFA variant 6; VEGFA variant 7; VEGFA variant 9
948		VEGF-A	VEGFA	VEGFA_HUMAN	Receptor ligand	Vascular endothelial growth factor A	Aflibercept	25-gene polymorphism amyotrophic lateral sclerosis panel		Genomic	ALS2; ALS2 variant 1; ANG; BSCL2 variant 1; BSCL2 variant 2; BSCL2 variant 3; CEP112 variant 1; CHMP2B; DAO; DCTN1 variant 1; FIG4; FUS; MATR3 variant 1; NEFH; OPTN variant 1; OPTN variant 2; OPTN variant 4; PON1; PON2; PON3; PRPH; SETX; SOD1; SPG11; SPG11 variant 2; SQSTM1; TARDBP; UBQLN2; VAPB; VCP; VEGFA; VEGFA variant 1; VEGFA variant 4; VEGFA variant 5; VEGFA variant 6; VEGFA variant 7; VEGF…
949		VEGF-A	VEGFA	VEGFA_HUMAN	Receptor ligand	Vascular endothelial growth factor A	Aflibercept	7-protein bladder cancer panel		Genomic; Proteomic	ANG; APOE; IL8; MMP10; MMP9; SERPINE1 variant 1; VEGFA; VEGFA variant 1; VEGFA variant 4; VEGFA variant 5; VEGFA variant 6; VEGFA variant 7; VEGFA variant 9
950		VEGF-A	VEGFA	VEGFA_HUMAN	Receptor ligand	Vascular endothelial growth factor A	Aflibercept	6-protein hepatocellular carcinoma panel		Proteomic	CXCL1; FGF2; IFNA2; IL8; VEGFA; VEGFA variant 1; VEGFA variant 4; VEGFA variant 5; VEGFA variant 6; VEGFA variant 7; VEGFA variant 9
951		VEGF-A	VEGFA	VEGFA_HUMAN	Receptor ligand	Vascular endothelial growth factor A	Aflibercept	7-protein rheumatoid arthritis panel		Proteomic	IL1B; IL2RA; IL6; MMP1 variant 1; MMP1 variant 2; RETN; VEGFA; VEGFA variant 1; VEGFA variant 4; VEGFA variant 5; VEGFA variant 6; VEGFA variant 7; VEGFA variant 9
952		VEGFR-2	KDR	VGFR2_HUMAN	Receptor with enzyme activity	Vascular endothelial growth factor receptor 2	Lestaurtinib	Vascular endothelial growth factor receptor-2		Genomic; Proteomic	KDR
953		VEGFR-2	KDR	VGFR2_HUMAN	Receptor with enzyme activity	Vascular endothelial growth factor receptor 2	Lestaurtinib	3-protein lung cancer panel		Proteomic	FLT1; KDR; VEGFA; VEGFA variant 1; VEGFA variant 4; VEGFA variant 6; VEGFA variant 7
954		VEGFR-2	KDR	VGFR2_HUMAN	Receptor with enzyme activity	Vascular endothelial growth factor receptor 2	Lestaurtinib	31-gene expression brain cancer panel		Genomic	ATP5A1 variant 2; CCT8; E2F1; FLNA variant 1; FYN variant 1; GRB2 variant 1; HDAC1; HDAC2; IKBKB variant 1; IKBKG; IQGAP2; KDR; KHDRBS1; KIAA1967; MAP3K3 variant 1; MBD1 variant 1; NCK1; NFKB1 variant 1; NFKBIB variant 1; PHGDH; RAF1; REL; RELA variant 1; RET variant 2; SEC16A; SUV39H1; VIM; WASPIP; YWHAB
955		VEGFR-2	KDR	VGFR2_HUMAN	Receptor with enzyme activity	Vascular endothelial growth factor receptor 2	Lestaurtinib	26-gene expression glioma panel		Genomic	EGFR variant 1; EGFR variant 2; EGFR variant 3; EGFR variant 4; ERBB2 variant 1; ERBB2 variant 2; FLT1; FLT1 variant 3; FLT4 variant 1; FLT4 variant 2; FZD1; FZD10; FZD2; FZD3; FZD4; FZD5; FZD6 variant 1; FZD6 variant 2; FZD7; FZD8; FZD9; IGF1R; ITGB1; ITGB3; ITGB4 variant 1; ITGB4 variant 3; ITGB5; ITGB6; ITGB7; ITGB8; KDR; MET variant 1; MET variant 2; PDGFRA; PDGFRB; sFLT1
956		VEGFR-2	KDR	VGFR2_HUMAN	Receptor with enzyme activity	Vascular endothelial growth factor receptor 2	Semaxanib	Vascular endothelial growth factor receptor-2		Genomic; Proteomic	KDR
957		VEGFR-2	KDR	VGFR2_HUMAN	Receptor with enzyme activity	Vascular endothelial growth factor receptor 2	Semaxanib	3-protein lung cancer panel		Proteomic	FLT1; KDR; VEGFA; VEGFA variant 1; VEGFA variant 4; VEGFA variant 6; VEGFA variant 7
958		VEGFR-2	KDR	VGFR2_HUMAN	Receptor with enzyme activity	Vascular endothelial growth factor receptor 2	Semaxanib	31-gene expression brain cancer panel		Genomic	ATP5A1 variant 2; CCT8; E2F1; FLNA variant 1; FYN variant 1; GRB2 variant 1; HDAC1; HDAC2; IKBKB variant 1; IKBKG; IQGAP2; KDR; KHDRBS1; KIAA1967; MAP3K3 variant 1; MBD1 variant 1; NCK1; NFKB1 variant 1; NFKBIB variant 1; PHGDH; RAF1; REL; RELA variant 1; RET variant 2; SEC16A; SUV39H1; VIM; WASPIP; YWHAB
959		VEGFR-2	KDR	VGFR2_HUMAN	Receptor with enzyme activity	Vascular endothelial growth factor receptor 2	Semaxanib	26-gene expression glioma panel		Genomic	EGFR variant 1; EGFR variant 2; EGFR variant 3; EGFR variant 4; ERBB2 variant 1; ERBB2 variant 2; FLT1; FLT1 variant 3; FLT4 variant 1; FLT4 variant 2; FZD1; FZD10; FZD2; FZD3; FZD4; FZD5; FZD6 variant 1; FZD6 variant 2; FZD7; FZD8; FZD9; IGF1R; ITGB1; ITGB3; ITGB4 variant 1; ITGB4 variant 3; ITGB5; ITGB6; ITGB7; ITGB8; KDR; MET variant 1; MET variant 2; PDGFRA; PDGFRB; sFLT1
960		VEGFR-2	KDR	VGFR2_HUMAN	Receptor with enzyme activity	Vascular endothelial growth factor receptor 2	Sorafenib	Vascular endothelial growth factor receptor-2		Genomic; Proteomic	KDR
961		VEGFR-2	KDR	VGFR2_HUMAN	Receptor with enzyme activity	Vascular endothelial growth factor receptor 2	Sorafenib	3-protein lung cancer panel		Proteomic	FLT1; KDR; VEGFA; VEGFA variant 1; VEGFA variant 4; VEGFA variant 6; VEGFA variant 7
962		VEGFR-2	KDR	VGFR2_HUMAN	Receptor with enzyme activity	Vascular endothelial growth factor receptor 2	Sorafenib	31-gene expression brain cancer panel		Genomic	ATP5A1 variant 2; CCT8; E2F1; FLNA variant 1; FYN variant 1; GRB2 variant 1; HDAC1; HDAC2; IKBKB variant 1; IKBKG; IQGAP2; KDR; KHDRBS1; KIAA1967; MAP3K3 variant 1; MBD1 variant 1; NCK1; NFKB1 variant 1; NFKBIB variant 1; PHGDH; RAF1; REL; RELA variant 1; RET variant 2; SEC16A; SUV39H1; VIM; WASPIP; YWHAB
963		VEGFR-2	KDR	VGFR2_HUMAN	Receptor with enzyme activity	Vascular endothelial growth factor receptor 2	Sorafenib	26-gene expression glioma panel		Genomic	EGFR variant 1; EGFR variant 2; EGFR variant 3; EGFR variant 4; ERBB2 variant 1; ERBB2 variant 2; FLT1; FLT1 variant 3; FLT4 variant 1; FLT4 variant 2; FZD1; FZD10; FZD2; FZD3; FZD4; FZD5; FZD6 variant 1; FZD6 variant 2; FZD7; FZD8; FZD9; IGF1R; ITGB1; ITGB3; ITGB4 variant 1; ITGB4 variant 3; ITGB5; ITGB6; ITGB7; ITGB8; KDR; MET variant 1; MET variant 2; PDGFRA; PDGFRB; sFLT1
964		VEGFR-2	KDR	VGFR2_HUMAN	Receptor with enzyme activity	Vascular endothelial growth factor receptor 2	Orantinib	Vascular endothelial growth factor receptor-2		Genomic; Proteomic	KDR
965		VEGFR-2	KDR	VGFR2_HUMAN	Receptor with enzyme activity	Vascular endothelial growth factor receptor 2	Orantinib	3-protein lung cancer panel		Proteomic	FLT1; KDR; VEGFA; VEGFA variant 1; VEGFA variant 4; VEGFA variant 6; VEGFA variant 7
966		VEGFR-2	KDR	VGFR2_HUMAN	Receptor with enzyme activity	Vascular endothelial growth factor receptor 2	Orantinib	31-gene expression brain cancer panel		Genomic	ATP5A1 variant 2; CCT8; E2F1; FLNA variant 1; FYN variant 1; GRB2 variant 1; HDAC1; HDAC2; IKBKB variant 1; IKBKG; IQGAP2; KDR; KHDRBS1; KIAA1967; MAP3K3 variant 1; MBD1 variant 1; NCK1; NFKB1 variant 1; NFKBIB variant 1; PHGDH; RAF1; REL; RELA variant 1; RET variant 2; SEC16A; SUV39H1; VIM; WASPIP; YWHAB
967		VEGFR-2	KDR	VGFR2_HUMAN	Receptor with enzyme activity	Vascular endothelial growth factor receptor 2	Orantinib	26-gene expression glioma panel		Genomic	EGFR variant 1; EGFR variant 2; EGFR variant 3; EGFR variant 4; ERBB2 variant 1; ERBB2 variant 2; FLT1; FLT1 variant 3; FLT4 variant 1; FLT4 variant 2; FZD1; FZD10; FZD2; FZD3; FZD4; FZD5; FZD6 variant 1; FZD6 variant 2; FZD7; FZD8; FZD9; IGF1R; ITGB1; ITGB3; ITGB4 variant 1; ITGB4 variant 3; ITGB5; ITGB6; ITGB7; ITGB8; KDR; MET variant 1; MET variant 2; PDGFRA; PDGFRB; sFLT1
968		VEGFR-2	KDR	VGFR2_HUMAN	Receptor with enzyme activity	Vascular endothelial growth factor receptor 2	Tigapotide	Vascular endothelial growth factor receptor-2		Genomic; Proteomic	KDR
969		VEGFR-2	KDR	VGFR2_HUMAN	Receptor with enzyme activity	Vascular endothelial growth factor receptor 2	Tigapotide	3-protein lung cancer panel		Proteomic	FLT1; KDR; VEGFA; VEGFA variant 1; VEGFA variant 4; VEGFA variant 6; VEGFA variant 7
970		VEGFR-2	KDR	VGFR2_HUMAN	Receptor with enzyme activity	Vascular endothelial growth factor receptor 2	Tigapotide	31-gene expression brain cancer panel		Genomic	ATP5A1 variant 2; CCT8; E2F1; FLNA variant 1; FYN variant 1; GRB2 variant 1; HDAC1; HDAC2; IKBKB variant 1; IKBKG; IQGAP2; KDR; KHDRBS1; KIAA1967; MAP3K3 variant 1; MBD1 variant 1; NCK1; NFKB1 variant 1; NFKBIB variant 1; PHGDH; RAF1; REL; RELA variant 1; RET variant 2; SEC16A; SUV39H1; VIM; WASPIP; YWHAB
971		VEGFR-2	KDR	VGFR2_HUMAN	Receptor with enzyme activity	Vascular endothelial growth factor receptor 2	Tigapotide	26-gene expression glioma panel		Genomic	EGFR variant 1; EGFR variant 2; EGFR variant 3; EGFR variant 4; ERBB2 variant 1; ERBB2 variant 2; FLT1; FLT1 variant 3; FLT4 variant 1; FLT4 variant 2; FZD1; FZD10; FZD2; FZD3; FZD4; FZD5; FZD6 variant 1; FZD6 variant 2; FZD7; FZD8; FZD9; IGF1R; ITGB1; ITGB3; ITGB4 variant 1; ITGB4 variant 3; ITGB5; ITGB6; ITGB7; ITGB8; KDR; MET variant 1; MET variant 2; PDGFRA; PDGFRB; sFLT1
972		VEGFR-2	KDR	VGFR2_HUMAN	Receptor with enzyme activity	Vascular endothelial growth factor receptor 2	Dovitinib	Vascular endothelial growth factor receptor-2		Genomic; Proteomic	KDR
973		VEGFR-2	KDR	VGFR2_HUMAN	Receptor with enzyme activity	Vascular endothelial growth factor receptor 2	Dovitinib	3-protein lung cancer panel		Proteomic	FLT1; KDR; VEGFA; VEGFA variant 1; VEGFA variant 4; VEGFA variant 6; VEGFA variant 7
974		VEGFR-2	KDR	VGFR2_HUMAN	Receptor with enzyme activity	Vascular endothelial growth factor receptor 2	Dovitinib	31-gene expression brain cancer panel		Genomic	ATP5A1 variant 2; CCT8; E2F1; FLNA variant 1; FYN variant 1; GRB2 variant 1; HDAC1; HDAC2; IKBKB variant 1; IKBKG; IQGAP2; KDR; KHDRBS1; KIAA1967; MAP3K3 variant 1; MBD1 variant 1; NCK1; NFKB1 variant 1; NFKBIB variant 1; PHGDH; RAF1; REL; RELA variant 1; RET variant 2; SEC16A; SUV39H1; VIM; WASPIP; YWHAB
975		VEGFR-2	KDR	VGFR2_HUMAN	Receptor with enzyme activity	Vascular endothelial growth factor receptor 2	Dovitinib	26-gene expression glioma panel		Genomic	EGFR variant 1; EGFR variant 2; EGFR variant 3; EGFR variant 4; ERBB2 variant 1; ERBB2 variant 2; FLT1; FLT1 variant 3; FLT4 variant 1; FLT4 variant 2; FZD1; FZD10; FZD2; FZD3; FZD4; FZD5; FZD6 variant 1; FZD6 variant 2; FZD7; FZD8; FZD9; IGF1R; ITGB1; ITGB3; ITGB4 variant 1; ITGB4 variant 3; ITGB5; ITGB6; ITGB7; ITGB8; KDR; MET variant 1; MET variant 2; PDGFRA; PDGFRB; sFLT1
976		VEGFR-2	KDR	VGFR2_HUMAN	Receptor with enzyme activity	Vascular endothelial growth factor receptor 2	Pegdinetanib	Vascular endothelial growth factor receptor-2		Genomic; Proteomic	KDR
977		VEGFR-2	KDR	VGFR2_HUMAN	Receptor with enzyme activity	Vascular endothelial growth factor receptor 2	Pegdinetanib	3-protein lung cancer panel		Proteomic	FLT1; KDR; VEGFA; VEGFA variant 1; VEGFA variant 4; VEGFA variant 6; VEGFA variant 7
978		VEGFR-2	KDR	VGFR2_HUMAN	Receptor with enzyme activity	Vascular endothelial growth factor receptor 2	Pegdinetanib	31-gene expression brain cancer panel		Genomic	ATP5A1 variant 2; CCT8; E2F1; FLNA variant 1; FYN variant 1; GRB2 variant 1; HDAC1; HDAC2; IKBKB variant 1; IKBKG; IQGAP2; KDR; KHDRBS1; KIAA1967; MAP3K3 variant 1; MBD1 variant 1; NCK1; NFKB1 variant 1; NFKBIB variant 1; PHGDH; RAF1; REL; RELA variant 1; RET variant 2; SEC16A; SUV39H1; VIM; WASPIP; YWHAB
979		VEGFR-2	KDR	VGFR2_HUMAN	Receptor with enzyme activity	Vascular endothelial growth factor receptor 2	Pegdinetanib	26-gene expression glioma panel		Genomic	EGFR variant 1; EGFR variant 2; EGFR variant 3; EGFR variant 4; ERBB2 variant 1; ERBB2 variant 2; FLT1; FLT1 variant 3; FLT4 variant 1; FLT4 variant 2; FZD1; FZD10; FZD2; FZD3; FZD4; FZD5; FZD6 variant 1; FZD6 variant 2; FZD7; FZD8; FZD9; IGF1R; ITGB1; ITGB3; ITGB4 variant 1; ITGB4 variant 3; ITGB5; ITGB6; ITGB7; ITGB8; KDR; MET variant 1; MET variant 2; PDGFRA; PDGFRB; sFLT1
980		VEGFR-2	KDR	VGFR2_HUMAN	Receptor with enzyme activity	Vascular endothelial growth factor receptor 2	BMS690514	Vascular endothelial growth factor receptor-2		Genomic; Proteomic	KDR
981		VEGFR-2	KDR	VGFR2_HUMAN	Receptor with enzyme activity	Vascular endothelial growth factor receptor 2	BMS690514	3-protein lung cancer panel		Proteomic	FLT1; KDR; VEGFA; VEGFA variant 1; VEGFA variant 4; VEGFA variant 6; VEGFA variant 7
982		VEGFR-2	KDR	VGFR2_HUMAN	Receptor with enzyme activity	Vascular endothelial growth factor receptor 2	BMS690514	31-gene expression brain cancer panel		Genomic	ATP5A1 variant 2; CCT8; E2F1; FLNA variant 1; FYN variant 1; GRB2 variant 1; HDAC1; HDAC2; IKBKB variant 1; IKBKG; IQGAP2; KDR; KHDRBS1; KIAA1967; MAP3K3 variant 1; MBD1 variant 1; NCK1; NFKB1 variant 1; NFKBIB variant 1; PHGDH; RAF1; REL; RELA variant 1; RET variant 2; SEC16A; SUV39H1; VIM; WASPIP; YWHAB
983		VEGFR-2	KDR	VGFR2_HUMAN	Receptor with enzyme activity	Vascular endothelial growth factor receptor 2	BMS690514	26-gene expression glioma panel		Genomic	EGFR variant 1; EGFR variant 2; EGFR variant 3; EGFR variant 4; ERBB2 variant 1; ERBB2 variant 2; FLT1; FLT1 variant 3; FLT4 variant 1; FLT4 variant 2; FZD1; FZD10; FZD2; FZD3; FZD4; FZD5; FZD6 variant 1; FZD6 variant 2; FZD7; FZD8; FZD9; IGF1R; ITGB1; ITGB3; ITGB4 variant 1; ITGB4 variant 3; ITGB5; ITGB6; ITGB7; ITGB8; KDR; MET variant 1; MET variant 2; PDGFRA; PDGFRB; sFLT1
984		VEGFR-2	KDR	VGFR2_HUMAN	Receptor with enzyme activity	Vascular endothelial growth factor receptor 2	OSI930	Vascular endothelial growth factor receptor-2		Genomic; Proteomic	KDR
985		VEGFR-2	KDR	VGFR2_HUMAN	Receptor with enzyme activity	Vascular endothelial growth factor receptor 2	OSI930	3-protein lung cancer panel		Proteomic	FLT1; KDR; VEGFA; VEGFA variant 1; VEGFA variant 4; VEGFA variant 6; VEGFA variant 7
986		VEGFR-2	KDR	VGFR2_HUMAN	Receptor with enzyme activity	Vascular endothelial growth factor receptor 2	OSI930	31-gene expression brain cancer panel		Genomic	ATP5A1 variant 2; CCT8; E2F1; FLNA variant 1; FYN variant 1; GRB2 variant 1; HDAC1; HDAC2; IKBKB variant 1; IKBKG; IQGAP2; KDR; KHDRBS1; KIAA1967; MAP3K3 variant 1; MBD1 variant 1; NCK1; NFKB1 variant 1; NFKBIB variant 1; PHGDH; RAF1; REL; RELA variant 1; RET variant 2; SEC16A; SUV39H1; VIM; WASPIP; YWHAB
987		VEGFR-2	KDR	VGFR2_HUMAN	Receptor with enzyme activity	Vascular endothelial growth factor receptor 2	OSI930	26-gene expression glioma panel		Genomic	EGFR variant 1; EGFR variant 2; EGFR variant 3; EGFR variant 4; ERBB2 variant 1; ERBB2 variant 2; FLT1; FLT1 variant 3; FLT4 variant 1; FLT4 variant 2; FZD1; FZD10; FZD2; FZD3; FZD4; FZD5; FZD6 variant 1; FZD6 variant 2; FZD7; FZD8; FZD9; IGF1R; ITGB1; ITGB3; ITGB4 variant 1; ITGB4 variant 3; ITGB5; ITGB6; ITGB7; ITGB8; KDR; MET variant 1; MET variant 2; PDGFRA; PDGFRB; sFLT1
988		VEGFR-2	KDR	VGFR2_HUMAN	Receptor with enzyme activity	Vascular endothelial growth factor receptor 2	Cabozantinib	Vascular endothelial growth factor receptor-2		Genomic; Proteomic	KDR
989		VEGFR-2	KDR	VGFR2_HUMAN	Receptor with enzyme activity	Vascular endothelial growth factor receptor 2	Cabozantinib	3-protein lung cancer panel		Proteomic	FLT1; KDR; VEGFA; VEGFA variant 1; VEGFA variant 4; VEGFA variant 6; VEGFA variant 7
990		VEGFR-2	KDR	VGFR2_HUMAN	Receptor with enzyme activity	Vascular endothelial growth factor receptor 2	Cabozantinib	31-gene expression brain cancer panel		Genomic	ATP5A1 variant 2; CCT8; E2F1; FLNA variant 1; FYN variant 1; GRB2 variant 1; HDAC1; HDAC2; IKBKB variant 1; IKBKG; IQGAP2; KDR; KHDRBS1; KIAA1967; MAP3K3 variant 1; MBD1 variant 1; NCK1; NFKB1 variant 1; NFKBIB variant 1; PHGDH; RAF1; REL; RELA variant 1; RET variant 2; SEC16A; SUV39H1; VIM; WASPIP; YWHAB
991		VEGFR-2	KDR	VGFR2_HUMAN	Receptor with enzyme activity	Vascular endothelial growth factor receptor 2	Cabozantinib	26-gene expression glioma panel		Genomic	EGFR variant 1; EGFR variant 2; EGFR variant 3; EGFR variant 4; ERBB2 variant 1; ERBB2 variant 2; FLT1; FLT1 variant 3; FLT4 variant 1; FLT4 variant 2; FZD1; FZD10; FZD2; FZD3; FZD4; FZD5; FZD6 variant 1; FZD6 variant 2; FZD7; FZD8; FZD9; IGF1R; ITGB1; ITGB3; ITGB4 variant 1; ITGB4 variant 3; ITGB5; ITGB6; ITGB7; ITGB8; KDR; MET variant 1; MET variant 2; PDGFRA; PDGFRB; sFLT1
992		VEGFR-2	KDR	VGFR2_HUMAN	Receptor with enzyme activity	Vascular endothelial growth factor receptor 2	CYC116	Vascular endothelial growth factor receptor-2		Genomic; Proteomic	KDR
993		VEGFR-2	KDR	VGFR2_HUMAN	Receptor with enzyme activity	Vascular endothelial growth factor receptor 2	CYC116	3-protein lung cancer panel		Proteomic	FLT1; KDR; VEGFA; VEGFA variant 1; VEGFA variant 4; VEGFA variant 6; VEGFA variant 7
994		VEGFR-2	KDR	VGFR2_HUMAN	Receptor with enzyme activity	Vascular endothelial growth factor receptor 2	CYC116	31-gene expression brain cancer panel		Genomic	ATP5A1 variant 2; CCT8; E2F1; FLNA variant 1; FYN variant 1; GRB2 variant 1; HDAC1; HDAC2; IKBKB variant 1; IKBKG; IQGAP2; KDR; KHDRBS1; KIAA1967; MAP3K3 variant 1; MBD1 variant 1; NCK1; NFKB1 variant 1; NFKBIB variant 1; PHGDH; RAF1; REL; RELA variant 1; RET variant 2; SEC16A; SUV39H1; VIM; WASPIP; YWHAB
995		VEGFR-2	KDR	VGFR2_HUMAN	Receptor with enzyme activity	Vascular endothelial growth factor receptor 2	CYC116	26-gene expression glioma panel		Genomic	EGFR variant 1; EGFR variant 2; EGFR variant 3; EGFR variant 4; ERBB2 variant 1; ERBB2 variant 2; FLT1; FLT1 variant 3; FLT4 variant 1; FLT4 variant 2; FZD1; FZD10; FZD2; FZD3; FZD4; FZD5; FZD6 variant 1; FZD6 variant 2; FZD7; FZD8; FZD9; IGF1R; ITGB1; ITGB3; ITGB4 variant 1; ITGB4 variant 3; ITGB5; ITGB6; ITGB7; ITGB8; KDR; MET variant 1; MET variant 2; PDGFRA; PDGFRB; sFLT1
996		VEGFR-2	KDR	VGFR2_HUMAN	Receptor with enzyme activity	Vascular endothelial growth factor receptor 2	PKI166	Vascular endothelial growth factor receptor-2		Genomic; Proteomic	KDR
997		VEGFR-2	KDR	VGFR2_HUMAN	Receptor with enzyme activity	Vascular endothelial growth factor receptor 2	PKI166	3-protein lung cancer panel		Proteomic	FLT1; KDR; VEGFA; VEGFA variant 1; VEGFA variant 4; VEGFA variant 6; VEGFA variant 7
998		VEGFR-2	KDR	VGFR2_HUMAN	Receptor with enzyme activity	Vascular endothelial growth factor receptor 2	PKI166	31-gene expression brain cancer panel		Genomic	ATP5A1 variant 2; CCT8; E2F1; FLNA variant 1; FYN variant 1; GRB2 variant 1; HDAC1; HDAC2; IKBKB variant 1; IKBKG; IQGAP2; KDR; KHDRBS1; KIAA1967; MAP3K3 variant 1; MBD1 variant 1; NCK1; NFKB1 variant 1; NFKBIB variant 1; PHGDH; RAF1; REL; RELA variant 1; RET variant 2; SEC16A; SUV39H1; VIM; WASPIP; YWHAB
999		VEGFR-2	KDR	VGFR2_HUMAN	Receptor with enzyme activity	Vascular endothelial growth factor receptor 2	PKI166	26-gene expression glioma panel		Genomic	EGFR variant 1; EGFR variant 2; EGFR variant 3; EGFR variant 4; ERBB2 variant 1; ERBB2 variant 2; FLT1; FLT1 variant 3; FLT4 variant 1; FLT4 variant 2; FZD1; FZD10; FZD2; FZD3; FZD4; FZD5; FZD6 variant 1; FZD6 variant 2; FZD7; FZD8; FZD9; IGF1R; ITGB1; ITGB3; ITGB4 variant 1; ITGB4 variant 3; ITGB5; ITGB6; ITGB7; ITGB8; KDR; MET variant 1; MET variant 2; PDGFRA; PDGFRB; sFLT1
1000		VEGFR-2	KDR	VGFR2_HUMAN	Receptor with enzyme activity	Vascular endothelial growth factor receptor 2	Ramucirumab	Vascular endothelial growth factor receptor-2		Genomic; Proteomic	KDR
1001		VEGFR-2	KDR	VGFR2_HUMAN	Receptor with enzyme activity	Vascular endothelial growth factor receptor 2	Ramucirumab	3-protein lung cancer panel		Proteomic	FLT1; KDR; VEGFA; VEGFA variant 1; VEGFA variant 4; VEGFA variant 6; VEGFA variant 7
1002		VEGFR-2	KDR	VGFR2_HUMAN	Receptor with enzyme activity	Vascular endothelial growth factor receptor 2	Ramucirumab	31-gene expression brain cancer panel		Genomic	ATP5A1 variant 2; CCT8; E2F1; FLNA variant 1; FYN variant 1; GRB2 variant 1; HDAC1; HDAC2; IKBKB variant 1; IKBKG; IQGAP2; KDR; KHDRBS1; KIAA1967; MAP3K3 variant 1; MBD1 variant 1; NCK1; NFKB1 variant 1; NFKBIB variant 1; PHGDH; RAF1; REL; RELA variant 1; RET variant 2; SEC16A; SUV39H1; VIM; WASPIP; YWHAB
1003		VEGFR-2	KDR	VGFR2_HUMAN	Receptor with enzyme activity	Vascular endothelial growth factor receptor 2	Ramucirumab	26-gene expression glioma panel		Genomic	EGFR variant 1; EGFR variant 2; EGFR variant 3; EGFR variant 4; ERBB2 variant 1; ERBB2 variant 2; FLT1; FLT1 variant 3; FLT4 variant 1; FLT4 variant 2; FZD1; FZD10; FZD2; FZD3; FZD4; FZD5; FZD6 variant 1; FZD6 variant 2; FZD7; FZD8; FZD9; IGF1R; ITGB1; ITGB3; ITGB4 variant 1; ITGB4 variant 3; ITGB5; ITGB6; ITGB7; ITGB8; KDR; MET variant 1; MET variant 2; PDGFRA; PDGFRB; sFLT1
1004		VEGFR-2	KDR	VGFR2_HUMAN	Receptor with enzyme activity	Vascular endothelial growth factor receptor 2	Apatinib	Vascular endothelial growth factor receptor-2		Genomic; Proteomic	KDR
1005		VEGFR-2	KDR	VGFR2_HUMAN	Receptor with enzyme activity	Vascular endothelial growth factor receptor 2	Apatinib	3-protein lung cancer panel		Proteomic	FLT1; KDR; VEGFA; VEGFA variant 1; VEGFA variant 4; VEGFA variant 6; VEGFA variant 7
1006		VEGFR-2	KDR	VGFR2_HUMAN	Receptor with enzyme activity	Vascular endothelial growth factor receptor 2	Apatinib	31-gene expression brain cancer panel		Genomic	ATP5A1 variant 2; CCT8; E2F1; FLNA variant 1; FYN variant 1; GRB2 variant 1; HDAC1; HDAC2; IKBKB variant 1; IKBKG; IQGAP2; KDR; KHDRBS1; KIAA1967; MAP3K3 variant 1; MBD1 variant 1; NCK1; NFKB1 variant 1; NFKBIB variant 1; PHGDH; RAF1; REL; RELA variant 1; RET variant 2; SEC16A; SUV39H1; VIM; WASPIP; YWHAB
1007		VEGFR-2	KDR	VGFR2_HUMAN	Receptor with enzyme activity	Vascular endothelial growth factor receptor 2	Apatinib	26-gene expression glioma panel		Genomic	EGFR variant 1; EGFR variant 2; EGFR variant 3; EGFR variant 4; ERBB2 variant 1; ERBB2 variant 2; FLT1; FLT1 variant 3; FLT4 variant 1; FLT4 variant 2; FZD1; FZD10; FZD2; FZD3; FZD4; FZD5; FZD6 variant 1; FZD6 variant 2; FZD7; FZD8; FZD9; IGF1R; ITGB1; ITGB3; ITGB4 variant 1; ITGB4 variant 3; ITGB5; ITGB6; ITGB7; ITGB8; KDR; MET variant 1; MET variant 2; PDGFRA; PDGFRB; sFLT1
1008		VEGFR-2	KDR	VGFR2_HUMAN	Receptor with enzyme activity	Vascular endothelial growth factor receptor 2	CHIR265	Vascular endothelial growth factor receptor-2		Genomic; Proteomic	KDR
1009		VEGFR-2	KDR	VGFR2_HUMAN	Receptor with enzyme activity	Vascular endothelial growth factor receptor 2	CHIR265	3-protein lung cancer panel		Proteomic	FLT1; KDR; VEGFA; VEGFA variant 1; VEGFA variant 4; VEGFA variant 6; VEGFA variant 7
1010		VEGFR-2	KDR	VGFR2_HUMAN	Receptor with enzyme activity	Vascular endothelial growth factor receptor 2	CHIR265	31-gene expression brain cancer panel		Genomic	ATP5A1 variant 2; CCT8; E2F1; FLNA variant 1; FYN variant 1; GRB2 variant 1; HDAC1; HDAC2; IKBKB variant 1; IKBKG; IQGAP2; KDR; KHDRBS1; KIAA1967; MAP3K3 variant 1; MBD1 variant 1; NCK1; NFKB1 variant 1; NFKBIB variant 1; PHGDH; RAF1; REL; RELA variant 1; RET variant 2; SEC16A; SUV39H1; VIM; WASPIP; YWHAB
1011		VEGFR-2	KDR	VGFR2_HUMAN	Receptor with enzyme activity	Vascular endothelial growth factor receptor 2	CHIR265	26-gene expression glioma panel		Genomic	EGFR variant 1; EGFR variant 2; EGFR variant 3; EGFR variant 4; ERBB2 variant 1; ERBB2 variant 2; FLT1; FLT1 variant 3; FLT4 variant 1; FLT4 variant 2; FZD1; FZD10; FZD2; FZD3; FZD4; FZD5; FZD6 variant 1; FZD6 variant 2; FZD7; FZD8; FZD9; IGF1R; ITGB1; ITGB3; ITGB4 variant 1; ITGB4 variant 3; ITGB5; ITGB6; ITGB7; ITGB8; KDR; MET variant 1; MET variant 2; PDGFRA; PDGFRB; sFLT1
1012		VEGFR-2	KDR	VGFR2_HUMAN	Receptor with enzyme activity	Vascular endothelial growth factor receptor 2	Brivanib	Vascular endothelial growth factor receptor-2		Genomic; Proteomic	KDR
1013		VEGFR-2	KDR	VGFR2_HUMAN	Receptor with enzyme activity	Vascular endothelial growth factor receptor 2	Brivanib	3-protein lung cancer panel		Proteomic	FLT1; KDR; VEGFA; VEGFA variant 1; VEGFA variant 4; VEGFA variant 6; VEGFA variant 7
1014		VEGFR-2	KDR	VGFR2_HUMAN	Receptor with enzyme activity	Vascular endothelial growth factor receptor 2	Brivanib	31-gene expression brain cancer panel		Genomic	ATP5A1 variant 2; CCT8; E2F1; FLNA variant 1; FYN variant 1; GRB2 variant 1; HDAC1; HDAC2; IKBKB variant 1; IKBKG; IQGAP2; KDR; KHDRBS1; KIAA1967; MAP3K3 variant 1; MBD1 variant 1; NCK1; NFKB1 variant 1; NFKBIB variant 1; PHGDH; RAF1; REL; RELA variant 1; RET variant 2; SEC16A; SUV39H1; VIM; WASPIP; YWHAB
1015		VEGFR-2	KDR	VGFR2_HUMAN	Receptor with enzyme activity	Vascular endothelial growth factor receptor 2	Brivanib	26-gene expression glioma panel		Genomic	EGFR variant 1; EGFR variant 2; EGFR variant 3; EGFR variant 4; ERBB2 variant 1; ERBB2 variant 2; FLT1; FLT1 variant 3; FLT4 variant 1; FLT4 variant 2; FZD1; FZD10; FZD2; FZD3; FZD4; FZD5; FZD6 variant 1; FZD6 variant 2; FZD7; FZD8; FZD9; IGF1R; ITGB1; ITGB3; ITGB4 variant 1; ITGB4 variant 3; ITGB5; ITGB6; ITGB7; ITGB8; KDR; MET variant 1; MET variant 2; PDGFRA; PDGFRB; sFLT1
1016		VEGFR-2	KDR	VGFR2_HUMAN	Receptor with enzyme activity	Vascular endothelial growth factor receptor 2	SU14813	Vascular endothelial growth factor receptor-2		Genomic; Proteomic	KDR
1017		VEGFR-2	KDR	VGFR2_HUMAN	Receptor with enzyme activity	Vascular endothelial growth factor receptor 2	SU14813	3-protein lung cancer panel		Proteomic	FLT1; KDR; VEGFA; VEGFA variant 1; VEGFA variant 4; VEGFA variant 6; VEGFA variant 7
1018		VEGFR-2	KDR	VGFR2_HUMAN	Receptor with enzyme activity	Vascular endothelial growth factor receptor 2	SU14813	31-gene expression brain cancer panel		Genomic	ATP5A1 variant 2; CCT8; E2F1; FLNA variant 1; FYN variant 1; GRB2 variant 1; HDAC1; HDAC2; IKBKB variant 1; IKBKG; IQGAP2; KDR; KHDRBS1; KIAA1967; MAP3K3 variant 1; MBD1 variant 1; NCK1; NFKB1 variant 1; NFKBIB variant 1; PHGDH; RAF1; REL; RELA variant 1; RET variant 2; SEC16A; SUV39H1; VIM; WASPIP; YWHAB
1019		VEGFR-2	KDR	VGFR2_HUMAN	Receptor with enzyme activity	Vascular endothelial growth factor receptor 2	SU14813	26-gene expression glioma panel		Genomic	EGFR variant 1; EGFR variant 2; EGFR variant 3; EGFR variant 4; ERBB2 variant 1; ERBB2 variant 2; FLT1; FLT1 variant 3; FLT4 variant 1; FLT4 variant 2; FZD1; FZD10; FZD2; FZD3; FZD4; FZD5; FZD6 variant 1; FZD6 variant 2; FZD7; FZD8; FZD9; IGF1R; ITGB1; ITGB3; ITGB4 variant 1; ITGB4 variant 3; ITGB5; ITGB6; ITGB7; ITGB8; KDR; MET variant 1; MET variant 2; PDGFRA; PDGFRB; sFLT1
1020		VEGFR-2	KDR	VGFR2_HUMAN	Receptor with enzyme activity	Vascular endothelial growth factor receptor 2	Sunitinib	Vascular endothelial growth factor receptor-2		Genomic; Proteomic	KDR
1021		VEGFR-2	KDR	VGFR2_HUMAN	Receptor with enzyme activity	Vascular endothelial growth factor receptor 2	Sunitinib	3-protein lung cancer panel		Proteomic	FLT1; KDR; VEGFA; VEGFA variant 1; VEGFA variant 4; VEGFA variant 6; VEGFA variant 7
1022		VEGFR-2	KDR	VGFR2_HUMAN	Receptor with enzyme activity	Vascular endothelial growth factor receptor 2	Sunitinib	31-gene expression brain cancer panel		Genomic	ATP5A1 variant 2; CCT8; E2F1; FLNA variant 1; FYN variant 1; GRB2 variant 1; HDAC1; HDAC2; IKBKB variant 1; IKBKG; IQGAP2; KDR; KHDRBS1; KIAA1967; MAP3K3 variant 1; MBD1 variant 1; NCK1; NFKB1 variant 1; NFKBIB variant 1; PHGDH; RAF1; REL; RELA variant 1; RET variant 2; SEC16A; SUV39H1; VIM; WASPIP; YWHAB
1023		VEGFR-2	KDR	VGFR2_HUMAN	Receptor with enzyme activity	Vascular endothelial growth factor receptor 2	Sunitinib	26-gene expression glioma panel		Genomic	EGFR variant 1; EGFR variant 2; EGFR variant 3; EGFR variant 4; ERBB2 variant 1; ERBB2 variant 2; FLT1; FLT1 variant 3; FLT4 variant 1; FLT4 variant 2; FZD1; FZD10; FZD2; FZD3; FZD4; FZD5; FZD6 variant 1; FZD6 variant 2; FZD7; FZD8; FZD9; IGF1R; ITGB1; ITGB3; ITGB4 variant 1; ITGB4 variant 3; ITGB5; ITGB6; ITGB7; ITGB8; KDR; MET variant 1; MET variant 2; PDGFRA; PDGFRB; sFLT1
1024		VEGFR-2	KDR	VGFR2_HUMAN	Receptor with enzyme activity	Vascular endothelial growth factor receptor 2	Tivozanib	Vascular endothelial growth factor receptor-2		Genomic; Proteomic	KDR
1025		VEGFR-2	KDR	VGFR2_HUMAN	Receptor with enzyme activity	Vascular endothelial growth factor receptor 2	Tivozanib	3-protein lung cancer panel		Proteomic	FLT1; KDR; VEGFA; VEGFA variant 1; VEGFA variant 4; VEGFA variant 6; VEGFA variant 7
1026		VEGFR-2	KDR	VGFR2_HUMAN	Receptor with enzyme activity	Vascular endothelial growth factor receptor 2	Tivozanib	31-gene expression brain cancer panel		Genomic	ATP5A1 variant 2; CCT8; E2F1; FLNA variant 1; FYN variant 1; GRB2 variant 1; HDAC1; HDAC2; IKBKB variant 1; IKBKG; IQGAP2; KDR; KHDRBS1; KIAA1967; MAP3K3 variant 1; MBD1 variant 1; NCK1; NFKB1 variant 1; NFKBIB variant 1; PHGDH; RAF1; REL; RELA variant 1; RET variant 2; SEC16A; SUV39H1; VIM; WASPIP; YWHAB
1027		VEGFR-2	KDR	VGFR2_HUMAN	Receptor with enzyme activity	Vascular endothelial growth factor receptor 2	Tivozanib	26-gene expression glioma panel		Genomic	EGFR variant 1; EGFR variant 2; EGFR variant 3; EGFR variant 4; ERBB2 variant 1; ERBB2 variant 2; FLT1; FLT1 variant 3; FLT4 variant 1; FLT4 variant 2; FZD1; FZD10; FZD2; FZD3; FZD4; FZD5; FZD6 variant 1; FZD6 variant 2; FZD7; FZD8; FZD9; IGF1R; ITGB1; ITGB3; ITGB4 variant 1; ITGB4 variant 3; ITGB5; ITGB6; ITGB7; ITGB8; KDR; MET variant 1; MET variant 2; PDGFRA; PDGFRB; sFLT1
1028		VEGFR-2	KDR	VGFR2_HUMAN	Receptor with enzyme activity	Vascular endothelial growth factor receptor 2	Foretinib	Vascular endothelial growth factor receptor-2		Genomic; Proteomic	KDR
1029		VEGFR-2	KDR	VGFR2_HUMAN	Receptor with enzyme activity	Vascular endothelial growth factor receptor 2	Foretinib	3-protein lung cancer panel		Proteomic	FLT1; KDR; VEGFA; VEGFA variant 1; VEGFA variant 4; VEGFA variant 6; VEGFA variant 7
1030		VEGFR-2	KDR	VGFR2_HUMAN	Receptor with enzyme activity	Vascular endothelial growth factor receptor 2	Foretinib	31-gene expression brain cancer panel		Genomic	ATP5A1 variant 2; CCT8; E2F1; FLNA variant 1; FYN variant 1; GRB2 variant 1; HDAC1; HDAC2; IKBKB variant 1; IKBKG; IQGAP2; KDR; KHDRBS1; KIAA1967; MAP3K3 variant 1; MBD1 variant 1; NCK1; NFKB1 variant 1; NFKBIB variant 1; PHGDH; RAF1; REL; RELA variant 1; RET variant 2; SEC16A; SUV39H1; VIM; WASPIP; YWHAB
1031		VEGFR-2	KDR	VGFR2_HUMAN	Receptor with enzyme activity	Vascular endothelial growth factor receptor 2	Foretinib	26-gene expression glioma panel		Genomic	EGFR variant 1; EGFR variant 2; EGFR variant 3; EGFR variant 4; ERBB2 variant 1; ERBB2 variant 2; FLT1; FLT1 variant 3; FLT4 variant 1; FLT4 variant 2; FZD1; FZD10; FZD2; FZD3; FZD4; FZD5; FZD6 variant 1; FZD6 variant 2; FZD7; FZD8; FZD9; IGF1R; ITGB1; ITGB3; ITGB4 variant 1; ITGB4 variant 3; ITGB5; ITGB6; ITGB7; ITGB8; KDR; MET variant 1; MET variant 2; PDGFRA; PDGFRB; sFLT1
1032		VEGFR-2	KDR	VGFR2_HUMAN	Receptor with enzyme activity	Vascular endothelial growth factor receptor 2	Pazopanib	Vascular endothelial growth factor receptor-2		Genomic; Proteomic	KDR
1033		VEGFR-2	KDR	VGFR2_HUMAN	Receptor with enzyme activity	Vascular endothelial growth factor receptor 2	Pazopanib	3-protein lung cancer panel		Proteomic	FLT1; KDR; VEGFA; VEGFA variant 1; VEGFA variant 4; VEGFA variant 6; VEGFA variant 7
1034		VEGFR-2	KDR	VGFR2_HUMAN	Receptor with enzyme activity	Vascular endothelial growth factor receptor 2	Pazopanib	31-gene expression brain cancer panel		Genomic	ATP5A1 variant 2; CCT8; E2F1; FLNA variant 1; FYN variant 1; GRB2 variant 1; HDAC1; HDAC2; IKBKB variant 1; IKBKG; IQGAP2; KDR; KHDRBS1; KIAA1967; MAP3K3 variant 1; MBD1 variant 1; NCK1; NFKB1 variant 1; NFKBIB variant 1; PHGDH; RAF1; REL; RELA variant 1; RET variant 2; SEC16A; SUV39H1; VIM; WASPIP; YWHAB
1035		VEGFR-2	KDR	VGFR2_HUMAN	Receptor with enzyme activity	Vascular endothelial growth factor receptor 2	Pazopanib	26-gene expression glioma panel		Genomic	EGFR variant 1; EGFR variant 2; EGFR variant 3; EGFR variant 4; ERBB2 variant 1; ERBB2 variant 2; FLT1; FLT1 variant 3; FLT4 variant 1; FLT4 variant 2; FZD1; FZD10; FZD2; FZD3; FZD4; FZD5; FZD6 variant 1; FZD6 variant 2; FZD7; FZD8; FZD9; IGF1R; ITGB1; ITGB3; ITGB4 variant 1; ITGB4 variant 3; ITGB5; ITGB6; ITGB7; ITGB8; KDR; MET variant 1; MET variant 2; PDGFRA; PDGFRB; sFLT1
1036		VEGFR-2	KDR	VGFR2_HUMAN	Receptor with enzyme activity	Vascular endothelial growth factor receptor 2	Telatinib	Vascular endothelial growth factor receptor-2		Genomic; Proteomic	KDR
1037		VEGFR-2	KDR	VGFR2_HUMAN	Receptor with enzyme activity	Vascular endothelial growth factor receptor 2	Telatinib	3-protein lung cancer panel		Proteomic	FLT1; KDR; VEGFA; VEGFA variant 1; VEGFA variant 4; VEGFA variant 6; VEGFA variant 7
1038		VEGFR-2	KDR	VGFR2_HUMAN	Receptor with enzyme activity	Vascular endothelial growth factor receptor 2	Telatinib	31-gene expression brain cancer panel		Genomic	ATP5A1 variant 2; CCT8; E2F1; FLNA variant 1; FYN variant 1; GRB2 variant 1; HDAC1; HDAC2; IKBKB variant 1; IKBKG; IQGAP2; KDR; KHDRBS1; KIAA1967; MAP3K3 variant 1; MBD1 variant 1; NCK1; NFKB1 variant 1; NFKBIB variant 1; PHGDH; RAF1; REL; RELA variant 1; RET variant 2; SEC16A; SUV39H1; VIM; WASPIP; YWHAB
1039		VEGFR-2	KDR	VGFR2_HUMAN	Receptor with enzyme activity	Vascular endothelial growth factor receptor 2	Telatinib	26-gene expression glioma panel		Genomic	EGFR variant 1; EGFR variant 2; EGFR variant 3; EGFR variant 4; ERBB2 variant 1; ERBB2 variant 2; FLT1; FLT1 variant 3; FLT4 variant 1; FLT4 variant 2; FZD1; FZD10; FZD2; FZD3; FZD4; FZD5; FZD6 variant 1; FZD6 variant 2; FZD7; FZD8; FZD9; IGF1R; ITGB1; ITGB3; ITGB4 variant 1; ITGB4 variant 3; ITGB5; ITGB6; ITGB7; ITGB8; KDR; MET variant 1; MET variant 2; PDGFRA; PDGFRB; sFLT1
1040		VEGFR-2	KDR	VGFR2_HUMAN	Receptor with enzyme activity	Vascular endothelial growth factor receptor 2	Cediranib	Vascular endothelial growth factor receptor-2		Genomic; Proteomic	KDR
1041		VEGFR-2	KDR	VGFR2_HUMAN	Receptor with enzyme activity	Vascular endothelial growth factor receptor 2	Cediranib	3-protein lung cancer panel		Proteomic	FLT1; KDR; VEGFA; VEGFA variant 1; VEGFA variant 4; VEGFA variant 6; VEGFA variant 7
1042		VEGFR-2	KDR	VGFR2_HUMAN	Receptor with enzyme activity	Vascular endothelial growth factor receptor 2	Cediranib	31-gene expression brain cancer panel		Genomic	ATP5A1 variant 2; CCT8; E2F1; FLNA variant 1; FYN variant 1; GRB2 variant 1; HDAC1; HDAC2; IKBKB variant 1; IKBKG; IQGAP2; KDR; KHDRBS1; KIAA1967; MAP3K3 variant 1; MBD1 variant 1; NCK1; NFKB1 variant 1; NFKBIB variant 1; PHGDH; RAF1; REL; RELA variant 1; RET variant 2; SEC16A; SUV39H1; VIM; WASPIP; YWHAB
1043		VEGFR-2	KDR	VGFR2_HUMAN	Receptor with enzyme activity	Vascular endothelial growth factor receptor 2	Cediranib	26-gene expression glioma panel		Genomic	EGFR variant 1; EGFR variant 2; EGFR variant 3; EGFR variant 4; ERBB2 variant 1; ERBB2 variant 2; FLT1; FLT1 variant 3; FLT4 variant 1; FLT4 variant 2; FZD1; FZD10; FZD2; FZD3; FZD4; FZD5; FZD6 variant 1; FZD6 variant 2; FZD7; FZD8; FZD9; IGF1R; ITGB1; ITGB3; ITGB4 variant 1; ITGB4 variant 3; ITGB5; ITGB6; ITGB7; ITGB8; KDR; MET variant 1; MET variant 2; PDGFRA; PDGFRB; sFLT1
1044		VEGFR-2	KDR	VGFR2_HUMAN	Receptor with enzyme activity	Vascular endothelial growth factor receptor 2	Nintedanib	Vascular endothelial growth factor receptor-2		Genomic; Proteomic	KDR
1045		VEGFR-2	KDR	VGFR2_HUMAN	Receptor with enzyme activity	Vascular endothelial growth factor receptor 2	Nintedanib	3-protein lung cancer panel		Proteomic	FLT1; KDR; VEGFA; VEGFA variant 1; VEGFA variant 4; VEGFA variant 6; VEGFA variant 7
1046		VEGFR-2	KDR	VGFR2_HUMAN	Receptor with enzyme activity	Vascular endothelial growth factor receptor 2	Nintedanib	31-gene expression brain cancer panel		Genomic	ATP5A1 variant 2; CCT8; E2F1; FLNA variant 1; FYN variant 1; GRB2 variant 1; HDAC1; HDAC2; IKBKB variant 1; IKBKG; IQGAP2; KDR; KHDRBS1; KIAA1967; MAP3K3 variant 1; MBD1 variant 1; NCK1; NFKB1 variant 1; NFKBIB variant 1; PHGDH; RAF1; REL; RELA variant 1; RET variant 2; SEC16A; SUV39H1; VIM; WASPIP; YWHAB
1047		VEGFR-2	KDR	VGFR2_HUMAN	Receptor with enzyme activity	Vascular endothelial growth factor receptor 2	Nintedanib	26-gene expression glioma panel		Genomic	EGFR variant 1; EGFR variant 2; EGFR variant 3; EGFR variant 4; ERBB2 variant 1; ERBB2 variant 2; FLT1; FLT1 variant 3; FLT4 variant 1; FLT4 variant 2; FZD1; FZD10; FZD2; FZD3; FZD4; FZD5; FZD6 variant 1; FZD6 variant 2; FZD7; FZD8; FZD9; IGF1R; ITGB1; ITGB3; ITGB4 variant 1; ITGB4 variant 3; ITGB5; ITGB6; ITGB7; ITGB8; KDR; MET variant 1; MET variant 2; PDGFRA; PDGFRB; sFLT1
1048		VEGFR-2	KDR	VGFR2_HUMAN	Receptor with enzyme activity	Vascular endothelial growth factor receptor 2	CEP5214	Vascular endothelial growth factor receptor-2		Genomic; Proteomic	KDR
1049		VEGFR-2	KDR	VGFR2_HUMAN	Receptor with enzyme activity	Vascular endothelial growth factor receptor 2	CEP5214	3-protein lung cancer panel		Proteomic	FLT1; KDR; VEGFA; VEGFA variant 1; VEGFA variant 4; VEGFA variant 6; VEGFA variant 7
1050		VEGFR-2	KDR	VGFR2_HUMAN	Receptor with enzyme activity	Vascular endothelial growth factor receptor 2	CEP5214	31-gene expression brain cancer panel		Genomic	ATP5A1 variant 2; CCT8; E2F1; FLNA variant 1; FYN variant 1; GRB2 variant 1; HDAC1; HDAC2; IKBKB variant 1; IKBKG; IQGAP2; KDR; KHDRBS1; KIAA1967; MAP3K3 variant 1; MBD1 variant 1; NCK1; NFKB1 variant 1; NFKBIB variant 1; PHGDH; RAF1; REL; RELA variant 1; RET variant 2; SEC16A; SUV39H1; VIM; WASPIP; YWHAB
1051		VEGFR-2	KDR	VGFR2_HUMAN	Receptor with enzyme activity	Vascular endothelial growth factor receptor 2	CEP5214	26-gene expression glioma panel		Genomic	EGFR variant 1; EGFR variant 2; EGFR variant 3; EGFR variant 4; ERBB2 variant 1; ERBB2 variant 2; FLT1; FLT1 variant 3; FLT4 variant 1; FLT4 variant 2; FZD1; FZD10; FZD2; FZD3; FZD4; FZD5; FZD6 variant 1; FZD6 variant 2; FZD7; FZD8; FZD9; IGF1R; ITGB1; ITGB3; ITGB4 variant 1; ITGB4 variant 3; ITGB5; ITGB6; ITGB7; ITGB8; KDR; MET variant 1; MET variant 2; PDGFRA; PDGFRB; sFLT1
1052		VEGFR-2	KDR	VGFR2_HUMAN	Receptor with enzyme activity	Vascular endothelial growth factor receptor 2	Vatalanib	Vascular endothelial growth factor receptor-2		Genomic; Proteomic	KDR
1053		VEGFR-2	KDR	VGFR2_HUMAN	Receptor with enzyme activity	Vascular endothelial growth factor receptor 2	Vatalanib	3-protein lung cancer panel		Proteomic	FLT1; KDR; VEGFA; VEGFA variant 1; VEGFA variant 4; VEGFA variant 6; VEGFA variant 7
1054		VEGFR-2	KDR	VGFR2_HUMAN	Receptor with enzyme activity	Vascular endothelial growth factor receptor 2	Vatalanib	31-gene expression brain cancer panel		Genomic	ATP5A1 variant 2; CCT8; E2F1; FLNA variant 1; FYN variant 1; GRB2 variant 1; HDAC1; HDAC2; IKBKB variant 1; IKBKG; IQGAP2; KDR; KHDRBS1; KIAA1967; MAP3K3 variant 1; MBD1 variant 1; NCK1; NFKB1 variant 1; NFKBIB variant 1; PHGDH; RAF1; REL; RELA variant 1; RET variant 2; SEC16A; SUV39H1; VIM; WASPIP; YWHAB
1055		VEGFR-2	KDR	VGFR2_HUMAN	Receptor with enzyme activity	Vascular endothelial growth factor receptor 2	Vatalanib	26-gene expression glioma panel		Genomic	EGFR variant 1; EGFR variant 2; EGFR variant 3; EGFR variant 4; ERBB2 variant 1; ERBB2 variant 2; FLT1; FLT1 variant 3; FLT4 variant 1; FLT4 variant 2; FZD1; FZD10; FZD2; FZD3; FZD4; FZD5; FZD6 variant 1; FZD6 variant 2; FZD7; FZD8; FZD9; IGF1R; ITGB1; ITGB3; ITGB4 variant 1; ITGB4 variant 3; ITGB5; ITGB6; ITGB7; ITGB8; KDR; MET variant 1; MET variant 2; PDGFRA; PDGFRB; sFLT1
1056		VEGFR-2	KDR	VGFR2_HUMAN	Receptor with enzyme activity	Vascular endothelial growth factor receptor 2	Brivanib alaninate	Vascular endothelial growth factor receptor-2		Genomic; Proteomic	KDR
1057		VEGFR-2	KDR	VGFR2_HUMAN	Receptor with enzyme activity	Vascular endothelial growth factor receptor 2	Brivanib alaninate	3-protein lung cancer panel		Proteomic	FLT1; KDR; VEGFA; VEGFA variant 1; VEGFA variant 4; VEGFA variant 6; VEGFA variant 7
1058		VEGFR-2	KDR	VGFR2_HUMAN	Receptor with enzyme activity	Vascular endothelial growth factor receptor 2	Brivanib alaninate	31-gene expression brain cancer panel		Genomic	ATP5A1 variant 2; CCT8; E2F1; FLNA variant 1; FYN variant 1; GRB2 variant 1; HDAC1; HDAC2; IKBKB variant 1; IKBKG; IQGAP2; KDR; KHDRBS1; KIAA1967; MAP3K3 variant 1; MBD1 variant 1; NCK1; NFKB1 variant 1; NFKBIB variant 1; PHGDH; RAF1; REL; RELA variant 1; RET variant 2; SEC16A; SUV39H1; VIM; WASPIP; YWHAB
1059		VEGFR-2	KDR	VGFR2_HUMAN	Receptor with enzyme activity	Vascular endothelial growth factor receptor 2	Brivanib alaninate	26-gene expression glioma panel		Genomic	EGFR variant 1; EGFR variant 2; EGFR variant 3; EGFR variant 4; ERBB2 variant 1; ERBB2 variant 2; FLT1; FLT1 variant 3; FLT4 variant 1; FLT4 variant 2; FZD1; FZD10; FZD2; FZD3; FZD4; FZD5; FZD6 variant 1; FZD6 variant 2; FZD7; FZD8; FZD9; IGF1R; ITGB1; ITGB3; ITGB4 variant 1; ITGB4 variant 3; ITGB5; ITGB6; ITGB7; ITGB8; KDR; MET variant 1; MET variant 2; PDGFRA; PDGFRB; sFLT1
1060		VEGFR-2	KDR	VGFR2_HUMAN	Receptor with enzyme activity	Vascular endothelial growth factor receptor 2	Axitinib	Vascular endothelial growth factor receptor-2		Genomic; Proteomic	KDR
1061		VEGFR-2	KDR	VGFR2_HUMAN	Receptor with enzyme activity	Vascular endothelial growth factor receptor 2	Axitinib	3-protein lung cancer panel		Proteomic	FLT1; KDR; VEGFA; VEGFA variant 1; VEGFA variant 4; VEGFA variant 6; VEGFA variant 7
1062		VEGFR-2	KDR	VGFR2_HUMAN	Receptor with enzyme activity	Vascular endothelial growth factor receptor 2	Axitinib	31-gene expression brain cancer panel		Genomic	ATP5A1 variant 2; CCT8; E2F1; FLNA variant 1; FYN variant 1; GRB2 variant 1; HDAC1; HDAC2; IKBKB variant 1; IKBKG; IQGAP2; KDR; KHDRBS1; KIAA1967; MAP3K3 variant 1; MBD1 variant 1; NCK1; NFKB1 variant 1; NFKBIB variant 1; PHGDH; RAF1; REL; RELA variant 1; RET variant 2; SEC16A; SUV39H1; VIM; WASPIP; YWHAB
1063		VEGFR-2	KDR	VGFR2_HUMAN	Receptor with enzyme activity	Vascular endothelial growth factor receptor 2	Axitinib	26-gene expression glioma panel		Genomic	EGFR variant 1; EGFR variant 2; EGFR variant 3; EGFR variant 4; ERBB2 variant 1; ERBB2 variant 2; FLT1; FLT1 variant 3; FLT4 variant 1; FLT4 variant 2; FZD1; FZD10; FZD2; FZD3; FZD4; FZD5; FZD6 variant 1; FZD6 variant 2; FZD7; FZD8; FZD9; IGF1R; ITGB1; ITGB3; ITGB4 variant 1; ITGB4 variant 3; ITGB5; ITGB6; ITGB7; ITGB8; KDR; MET variant 1; MET variant 2; PDGFRA; PDGFRB; sFLT1
1064		VEGFR-2	KDR	VGFR2_HUMAN	Receptor with enzyme activity	Vascular endothelial growth factor receptor 2	Linifanib	Vascular endothelial growth factor receptor-2		Genomic; Proteomic	KDR
1065		VEGFR-2	KDR	VGFR2_HUMAN	Receptor with enzyme activity	Vascular endothelial growth factor receptor 2	Linifanib	3-protein lung cancer panel		Proteomic	FLT1; KDR; VEGFA; VEGFA variant 1; VEGFA variant 4; VEGFA variant 6; VEGFA variant 7
1066		VEGFR-2	KDR	VGFR2_HUMAN	Receptor with enzyme activity	Vascular endothelial growth factor receptor 2	Linifanib	31-gene expression brain cancer panel		Genomic	ATP5A1 variant 2; CCT8; E2F1; FLNA variant 1; FYN variant 1; GRB2 variant 1; HDAC1; HDAC2; IKBKB variant 1; IKBKG; IQGAP2; KDR; KHDRBS1; KIAA1967; MAP3K3 variant 1; MBD1 variant 1; NCK1; NFKB1 variant 1; NFKBIB variant 1; PHGDH; RAF1; REL; RELA variant 1; RET variant 2; SEC16A; SUV39H1; VIM; WASPIP; YWHAB
1067		VEGFR-2	KDR	VGFR2_HUMAN	Receptor with enzyme activity	Vascular endothelial growth factor receptor 2	Linifanib	26-gene expression glioma panel		Genomic	EGFR variant 1; EGFR variant 2; EGFR variant 3; EGFR variant 4; ERBB2 variant 1; ERBB2 variant 2; FLT1; FLT1 variant 3; FLT4 variant 1; FLT4 variant 2; FZD1; FZD10; FZD2; FZD3; FZD4; FZD5; FZD6 variant 1; FZD6 variant 2; FZD7; FZD8; FZD9; IGF1R; ITGB1; ITGB3; ITGB4 variant 1; ITGB4 variant 3; ITGB5; ITGB6; ITGB7; ITGB8; KDR; MET variant 1; MET variant 2; PDGFRA; PDGFRB; sFLT1
1068		VEGFR-2	KDR	VGFR2_HUMAN	Receptor with enzyme activity	Vascular endothelial growth factor receptor 2	Vandetanib	Vascular endothelial growth factor receptor-2		Genomic; Proteomic	KDR
1069		VEGFR-2	KDR	VGFR2_HUMAN	Receptor with enzyme activity	Vascular endothelial growth factor receptor 2	Vandetanib	3-protein lung cancer panel		Proteomic	FLT1; KDR; VEGFA; VEGFA variant 1; VEGFA variant 4; VEGFA variant 6; VEGFA variant 7
1070		VEGFR-2	KDR	VGFR2_HUMAN	Receptor with enzyme activity	Vascular endothelial growth factor receptor 2	Vandetanib	31-gene expression brain cancer panel		Genomic	ATP5A1 variant 2; CCT8; E2F1; FLNA variant 1; FYN variant 1; GRB2 variant 1; HDAC1; HDAC2; IKBKB variant 1; IKBKG; IQGAP2; KDR; KHDRBS1; KIAA1967; MAP3K3 variant 1; MBD1 variant 1; NCK1; NFKB1 variant 1; NFKBIB variant 1; PHGDH; RAF1; REL; RELA variant 1; RET variant 2; SEC16A; SUV39H1; VIM; WASPIP; YWHAB
1071		VEGFR-2	KDR	VGFR2_HUMAN	Receptor with enzyme activity	Vascular endothelial growth factor receptor 2	Vandetanib	26-gene expression glioma panel		Genomic	EGFR variant 1; EGFR variant 2; EGFR variant 3; EGFR variant 4; ERBB2 variant 1; ERBB2 variant 2; FLT1; FLT1 variant 3; FLT4 variant 1; FLT4 variant 2; FZD1; FZD10; FZD2; FZD3; FZD4; FZD5; FZD6 variant 1; FZD6 variant 2; FZD7; FZD8; FZD9; IGF1R; ITGB1; ITGB3; ITGB4 variant 1; ITGB4 variant 3; ITGB5; ITGB6; ITGB7; ITGB8; KDR; MET variant 1; MET variant 2; PDGFRA; PDGFRB; sFLT1
1072		VEGFR-2	KDR	VGFR2_HUMAN	Receptor with enzyme activity	Vascular endothelial growth factor receptor 2	CEP7055	Vascular endothelial growth factor receptor-2		Genomic; Proteomic	KDR
1073		VEGFR-2	KDR	VGFR2_HUMAN	Receptor with enzyme activity	Vascular endothelial growth factor receptor 2	CEP7055	3-protein lung cancer panel		Proteomic	FLT1; KDR; VEGFA; VEGFA variant 1; VEGFA variant 4; VEGFA variant 6; VEGFA variant 7
1074		VEGFR-2	KDR	VGFR2_HUMAN	Receptor with enzyme activity	Vascular endothelial growth factor receptor 2	CEP7055	31-gene expression brain cancer panel		Genomic	ATP5A1 variant 2; CCT8; E2F1; FLNA variant 1; FYN variant 1; GRB2 variant 1; HDAC1; HDAC2; IKBKB variant 1; IKBKG; IQGAP2; KDR; KHDRBS1; KIAA1967; MAP3K3 variant 1; MBD1 variant 1; NCK1; NFKB1 variant 1; NFKBIB variant 1; PHGDH; RAF1; REL; RELA variant 1; RET variant 2; SEC16A; SUV39H1; VIM; WASPIP; YWHAB
1075		VEGFR-2	KDR	VGFR2_HUMAN	Receptor with enzyme activity	Vascular endothelial growth factor receptor 2	CEP7055	26-gene expression glioma panel		Genomic	EGFR variant 1; EGFR variant 2; EGFR variant 3; EGFR variant 4; ERBB2 variant 1; ERBB2 variant 2; FLT1; FLT1 variant 3; FLT4 variant 1; FLT4 variant 2; FZD1; FZD10; FZD2; FZD3; FZD4; FZD5; FZD6 variant 1; FZD6 variant 2; FZD7; FZD8; FZD9; IGF1R; ITGB1; ITGB3; ITGB4 variant 1; ITGB4 variant 3; ITGB5; ITGB6; ITGB7; ITGB8; KDR; MET variant 1; MET variant 2; PDGFRA; PDGFRB; sFLT1
1076		Vinculin	VCL	VINC_HUMAN	Generic binding protein	Vinculin		Vinculin		Genomic	VCL variant 1
1077		Vinculin	VCL	VINC_HUMAN	Generic binding protein	Vinculin		163-gene expression colon cancer panel		Genomic	ABHD2 variant 1; AKAP12 variant 1; ALCAM; ANXA1; ANXA2 variant 1; APOE; Adam19; BGN; BHLHB2; BID variant 1; BID variant 2; BNIP3L; CD59 variant 1; CEBPB; COL5A2; CPT2; CTGF; CTSB variant 1; CXCL16 variant 1; CYR61; DAF; DCBLD2; DDIT4; DLEU1; DNAJA3; DUSP10 variant 1; DUSP5; DUSP6 variant 1; DYNLL2; ERRFI1; FHL2; FN1 variant 1; FN1 variant 3; FOLR1; GADD45B; GEMIN4; GEMIN6; GMNN; GPNMB variant 2; …
1078		Vitronectin	VTN	VTNC_HUMAN	Receptor ligand	Vitronectin		Vitronectin		Genomic; Proteomic	VTN
1079		Vitronectin	VTN	VTNC_HUMAN	Receptor ligand	Vitronectin		70-gene expression cancer panel		Genomic	ACPP variant 1; AGT; AGXT; AHSG; ALB; ALDH8A1 variant 1; ALDOB; AMBP; APCS; APOA1; APOA2; APOC3; APOF; APOH; BBOX1; BHMT; CA12 variant 1; CALB1; CD52; CDH17; CES1 variant 1; CYP2C8; CYP2E1; CYP4B1; DDC; DLK1 variant 1; FCN3 variant 1; FGB; FXYD2 transcript variant a; GC variant 1; GREB1 variant a; HSD11B2; ITIH4; KCNJ1 variant rom-k1; KLK2 variant 1; KLK3; KNG1; KRT15; LBP; LECT2; MSMB variant PS…
1080		Vitronectin	VTN	VTNC_HUMAN	Receptor ligand	Vitronectin		146-gene expression germ cell cancer panel		Genomic	AGER variant 1; AGR2; APOA1; APOA2; AURKA variant 1; BMP2; C1R; C1S variant 1; C5; CCKBR; CCNB1; CDC20; CDCA1 variant 2; CDH2; CEBPD; CENPA; CGA; CGB; CHGA; CHGB; CHST13; CKS2; CLDN6; CLIC6; COCH; COL14A1; COL4A6 variant A; CST1; CTSL2; CYP26A1 variant 1; DCN; DLG7; DNMT3B variant 1; DNMT3B variant 2; DPPA3; DPPA4; EGR1; EHF; EHHADH variant 1; ELN variant 1; EMP1; EOMES; EPS8; ERBB4 variant JM-a/…
1081		Vitronectin	VTN	VTNC_HUMAN	Receptor ligand	Vitronectin		VeriPsych		Proteomic	ACPP variant 1; AHSG; APCS; APOA1; APOA2; APOB; APOC1; APOH; B2M; BDNF variant 3; BDNF variant 4; BTC; C3; CALB1; CCL22; CCL3; CCL8; CD5L; CGA; CTGF; EDN1 variant 1; EGFR variant 1; EGFR variant 3; FTH1; FTL; HAVCR1 variant 1; HP variant 1; ICAM1; IL10; IL11; IL17; IL1B; IL6R variant 1; IL7; LHB; MIF; MMP2 variant 1; MUC16; PRL variant 1; PYY; SERPINA1 variant 1; SORT1; TF; THPO; TIMP1; TNFRSF10C…
1082		Vitronectin	VTN	VTNC_HUMAN	Receptor ligand	Vitronectin		60-gene expression ovarian cancer panel		Genomic	ALPP; APEX1; BST2; CCL4 variant 1; CD1D; CDK1 variant 1; CYR61; DAD1; ECHS1; ENDOU variant 2; ENG variant 2; GBP1; GFI1 variant 1; GGH; GNAI3; GUCY1B3; HDAC1; HLA-A variant 2; HLA-B; LDHA; LGMN variant 1; MADCAM1 variant 1; MGST2; MGST3; MMP7; MTAP; NMI; PCTP; PDIA4; PMS1 variant 1; POSTN; PPP1CC; PRAME variant 1; RAD21; RAN; RCN2; RGS1; ROS1; SAT1; SEMA3F; SERPINF2; SH3BGRL; SKP1 variant 2; SMC1…
1083		Vitronectin	VTN	VTNC_HUMAN	Receptor ligand	Vitronectin		17-protein cardiovascular panel		Proteomic	AGT; APOA1; C4BPA; CFD; CLU variant 1; CP; F2; F9; IGFALS variant 1; IGFALS variant 2; ITIH2; PCID2 long variant; PRG4 variant A; PRG4 variant B; PRG4 variant D; PROC; PROS1; SERPINC1; SERPINF2; VTN
1084		XIAP	XIAP	XIAP_HUMAN	Generic binding protein	E3 ubiquitin-protein ligase XIAP		Baculoviral IAP repeat-containing protein 4		Genomic; Proteomic	XIAP
1085		Zyxin	ZYX	ZYX_HUMAN	Generic binding protein	Zyxin		Zyxin		Genomic; Proteomic	ZYX variant 1
1086		Zyxin	ZYX	ZYX_HUMAN	Generic binding protein	Zyxin		27-gene expression astrocytoma panel		Genomic	ALDOC; BRSK2; CD63 variant 1; CLIC1; GM2A; GPX1 variant 1; HES6; HMOX1; IFITM3; IGFBP2; LAMB2; LDHA; LGALS1; MSN; MYL12A; NES; PLAUR variant 1; PPIB; RTN1 variant 1; RUNDC3A variant 1; S100A10; SOD2 variant 1; TAGLN2; TIMP1; VEGFA; VEGFA variant 1; VEGFA variant 4; VEGFA variant 6; VEGFA variant 7; VIM; ZYX variant 1
1087		Zyxin	ZYX	ZYX_HUMAN	Generic binding protein	Zyxin		588-gene expression liposarcoma panel		Genomic	ABCA8; ABCC6; ABLIM1 variant 1; ACACB; ACAT1; ACOT9 variant 1; ACOX2; ACSL1; ACTC1; ACTN1 variant 1; ACTN4; ACY1; ADAM19 variant 1; ADH1B; ADIPOQ variant 2; ADORA2B; ADRB2; AGPAT2 variant 1; AGTR1; ALDH1A1; AMOTL2; ANGPT1 variant 1; ANK2 variant 1; AOC3; APOD; APP variant 1; AQP7; ARID1A variant 1; ARIH1; ASPM; ASPN variant 1; ASS1 variant 1; ATAD2; ATP1A2; ATP1B1; ATP2A2 variant 2; AURKA variant…
1088		alpha-11/beta-1 integrin	ITGA11	ITA11_HUMAN	Generic receptor			Integrin alpha-11		Genomic	ITGA11
1089		alpha-11/beta-1 integrin	ITGA11	ITA11_HUMAN	Generic receptor			20-gene polymorphism lung cancer panel		Genomic	CER1; CHRNA5; CYP2E1; DRD2; ERCC2 variant 1; FASLG; IL18 variant 1; IL1B; IL8; ITGA11; ITGB3; NAT2; REV1 variant 1; SERPINA3; SLC6A3; SOD3; TLR9; TNFRSF1A; TP73 variant 8; TP73 variant alpha; cvariant alpha
1090		alpha-11/beta-1 integrin	ITGB1	ITB1_HUMAN	Generic receptor			Integrin beta-1		Genomic; Proteomic	ITGB1
1091		alpha-11/beta-1 integrin	ITGB1	ITB1_HUMAN	Generic receptor			Integrin alpha5beta1		Genomic; Proteomic	ITGA5; ITGB1
1092		alpha-11/beta-1 integrin	ITGB1	ITB1_HUMAN	Generic receptor			Integrin alpha1beta1		Cellular; Proteomic	ITGA1; ITGB1
1093		alpha-11/beta-1 integrin	ITGB1	ITB1_HUMAN	Generic receptor			14-gene expression oral cancer panel		Genomic	AURKA variant 1; BMI1; CCNB1; CENPA; CEP55; DNMT1 variant 2; DNMT3B variant 1; DNMT3B variant 2; FOXM1 variant 2; HELLS; ITGB1; IVL; MAPK8 variant JNK1-a2; NCOA6; NEK2 variant 1
1094		alpha-11/beta-1 integrin	ITGB1	ITB1_HUMAN	Generic receptor			26-gene expression glioma panel		Genomic	EGFR variant 1; EGFR variant 2; EGFR variant 3; EGFR variant 4; ERBB2 variant 1; ERBB2 variant 2; FLT1; FLT1 variant 3; FLT4 variant 1; FLT4 variant 2; FZD1; FZD10; FZD2; FZD3; FZD4; FZD5; FZD6 variant 1; FZD6 variant 2; FZD7; FZD8; FZD9; IGF1R; ITGB1; ITGB3; ITGB4 variant 1; ITGB4 variant 3; ITGB5; ITGB6; ITGB7; ITGB8; KDR; MET variant 1; MET variant 2; PDGFRA; PDGFRB; sFLT1
1095		alpha-3/beta-1 integrin	ITGA3	ITA3_HUMAN	Generic receptor			Integrin alpha-3		Genomic; Proteomic	ITGA3 variant a
1096		alpha-3/beta-1 integrin	ITGA3	ITA3_HUMAN	Generic receptor			45-gene expression lung cancer panel		Genomic	ALDH3A1; BMPR1A; CALM1 variant 1; CALM2; CALM3; CAV1 variant 1; CD44 variant 1; CFLAR; CHD1L; DDX3X; E2F4; ELK3; GULP1; HEATR3; IGFBP7; INHBA; ITGA3 variant a; JRKL; KCTD12; LAMA4; MET variant 2; MICAL2; MYO10; NEBL variant 1; OGT variant1; PDLIM7 variant 1; PPFIBP1 variant 1; PPP2R1B variant 1; PRKAB1; PRKD3; PSG3; QSOX1 variant 1; RCC1 variant a; RTEL1 variant 2; SEMA3A; SLC37A4; SORBS2 variant…
1097		alpha-3/beta-1 integrin	ITGA3	ITA3_HUMAN	Generic receptor			788-gene expression esophageal cancer panel		Genomic	A2ML1; ABCA1; ABCC10; ABHD12 variant 1; ABHD5; ABLIM1 variant 1; ABLIM3; ACAA1; ACOT9 variant 1; ACOX1 variant 1; ACPP variant 1; ACSL1; ACTA2 variant 2; ACTN1 variant 1; ADAMTSL4 variant 1; ADAMTSL4 variant 2; ADH5; ADS1; AIM1L; AK3L1 variant 1; AKAP13 variant 1; AKAP2 variant 1; AKR1B10; AKT3 variant 1; ALDH3B2 variant 1; ALDH9A1; AMIGO2 variant 2; ANKRD22; ANKRD35; ANKRD38; ANTXR2; AQP3; ARAP2…
1098		alpha-3/beta-1 integrin	ITGB1	ITB1_HUMAN	Generic receptor			Integrin beta-1		Genomic; Proteomic	ITGB1
1099		alpha-3/beta-1 integrin	ITGB1	ITB1_HUMAN	Generic receptor			Integrin alpha5beta1		Genomic; Proteomic	ITGA5; ITGB1
1100		alpha-3/beta-1 integrin	ITGB1	ITB1_HUMAN	Generic receptor			Integrin alpha1beta1		Cellular; Proteomic	ITGA1; ITGB1
1101		alpha-3/beta-1 integrin	ITGB1	ITB1_HUMAN	Generic receptor			14-gene expression oral cancer panel		Genomic	AURKA variant 1; BMI1; CCNB1; CENPA; CEP55; DNMT1 variant 2; DNMT3B variant 1; DNMT3B variant 2; FOXM1 variant 2; HELLS; ITGB1; IVL; MAPK8 variant JNK1-a2; NCOA6; NEK2 variant 1
1102		alpha-3/beta-1 integrin	ITGB1	ITB1_HUMAN	Generic receptor			26-gene expression glioma panel		Genomic	EGFR variant 1; EGFR variant 2; EGFR variant 3; EGFR variant 4; ERBB2 variant 1; ERBB2 variant 2; FLT1; FLT1 variant 3; FLT4 variant 1; FLT4 variant 2; FZD1; FZD10; FZD2; FZD3; FZD4; FZD5; FZD6 variant 1; FZD6 variant 2; FZD7; FZD8; FZD9; IGF1R; ITGB1; ITGB3; ITGB4 variant 1; ITGB4 variant 3; ITGB5; ITGB6; ITGB7; ITGB8; KDR; MET variant 1; MET variant 2; PDGFRA; PDGFRB; sFLT1
1103		alpha-6/beta-4 integrin	ITGA6	ITA6_HUMAN	Generic receptor			Integrin alpha-6		Genomic; Proteomic	ITGA6
1104		alpha-6/beta-4 integrin	ITGA6	ITA6_HUMAN	Generic receptor			Integrin alpha6beta4		Genomic; Proteomic	ITGA6; ITGB4 variant 1
1105		alpha-6/beta-4 integrin	ITGA6	ITA6_HUMAN	Generic receptor			45-gene expression kidney transplant rejection panel		Genomic	ADNP variant 1; ARHGEF7 variant 3; BCL11B variant 1; BRAF; COCH; CSNK1G3 variant 1; CST3; DDX6 variant 1; EDEM1; ETS1; FAM60A variant 2; FOXP1 variant 1; GABPB2; HBB; HINT3; ITGA6; LATS2; LY9 variant a; MALAT1; MAP3K2; MDM4; MSI2; MYL12A; NCF1; NKTR; PDZK1IP1; PRKCD variant 1; PTPRC variant 1; RRAS; SMG1; STX16 variant 1; TCF7 variant 1; TLR2; TOB1; YEATS2; ZBTB11; ZBTB16 variant 1
1106		alpha-6/beta-4 integrin	ITGA6	ITA6_HUMAN	Generic receptor			442-gene expression breast cancer panel		Genomic	ACSL3 variant 1; ACSL3 variant 2; ACSS2 variant 1; ACTG2; ACTL6A variant 1; ADAMTS1; ADD3 variant 1; ADS1; ANKRD12 variant 1; APOD; APP variant 1; ARHGEF3 variant 1; AXIN2; BBC3; BCCIP variant A; BCL6 variant 1; BHLHB2; BRCA2; C; C10orf10; C10orf26; C13orf15; C16orf61; C1RL; CALCOCO1 variant 1; CAMLG; CBX1 variant 1; CCBL2 variant 1; CCCCCCCCCCCCCCCCCCCCC variant 1; CCPG1 variant 1; CCT5; CCT8; C…
1107		alpha-6/beta-4 integrin	ITGA6	ITA6_HUMAN	Generic receptor			deCODE ProstateCancer		Genomic	CLPTM1L; CTBP2 variant 2; EHBP1 variant 1; EHBP1 variant 2; ITGA6; LMTK2; LOC727677; MSMB variant PSP94; SLC22A3; TCF2 transcript variant a; TNRC6B variant 1; TNRC6B variant 2; TNRC6B variant 3
1108		alpha-6/beta-4 integrin	ITGA6	ITA6_HUMAN	Generic receptor			92-gene expression multiple myeloma panel		Genomic	ACVR2A; ARPC5; ATP6V0E1; ATPBD4 variant 1; BCS1L; BIRC5 variant 1; BIRC5 variant 2; BIRC5 variant 3; C11orf85; C18orf10; C1S variant 1; CDCA1 variant 2; CDH22; CENPE variant 1; CX3CR1 variant 2; CX3CR1 variant 4; DARS2; DHFR; DHRS9 variant 1; DNAJB9; DTL; DUX4L1; DYNLRB2; ESPL1; FAM49A; FANCF; FANCI variant 1; FGFR3 variant 1; FGFR3 variant 3; FTL; GABRA4; GGPS1 variant 2; GRB14; HMGB3; HMGN5; HN…
1109		alpha-6/beta-4 integrin	ITGB4	ITB4_HUMAN	Generic receptor			ITGB4		Genomic	ITGB4 variant 1; ITGB4 variant 3
1110		alpha-6/beta-4 integrin	ITGB4	ITB4_HUMAN	Generic receptor			Integrin alpha6beta4		Genomic; Proteomic	ITGA6; ITGB4 variant 1
1111		alpha-6/beta-4 integrin	ITGB4	ITB4_HUMAN	Generic receptor			277-gene expression lung cancer panel		Genomic	ACTA2 variant 2; ACTC1; ACTG1; ADAM10; ADAM12 long variant; ADAM17; ADAM19 variant 1; ADAM8; ADCY6 variant 1; ADORA2B; ADPN; ADRBK2; AEN; ALOX15B variant d; AREG; ASAP3 variant 1; ATF2 variant 1; ATP2C2; BCAR3; BMPR2 variant 1; BPGM variant 2; CALML5; CASP1 variant alpha; CASP4 variant alpha; CAT; CCNA1 variant 1; CCNB2; CCND1; CCND2; CD3EAP; CDC42; CDH3; CENPF; CHODL variant 1; CHODL variant 2; …
1112		alpha-6/beta-4 integrin	ITGB4	ITB4_HUMAN	Generic receptor			26-gene expression glioma panel		Genomic	EGFR variant 1; EGFR variant 2; EGFR variant 3; EGFR variant 4; ERBB2 variant 1; ERBB2 variant 2; FLT1; FLT1 variant 3; FLT4 variant 1; FLT4 variant 2; FZD1; FZD10; FZD2; FZD3; FZD4; FZD5; FZD6 variant 1; FZD6 variant 2; FZD7; FZD8; FZD9; IGF1R; ITGB1; ITGB3; ITGB4 variant 1; ITGB4 variant 3; ITGB5; ITGB6; ITGB7; ITGB8; KDR; MET variant 1; MET variant 2; PDGFRA; PDGFRB; sFLT1
1113		alpha-V/beta-3 integrin	ITGAV	ITAV_HUMAN	Generic receptor		SB273005	Integrin alpha5beta6		Genomic; Proteomic	ITGAV variant 1; ITGB6
1114		alpha-V/beta-3 integrin	ITGAV	ITAV_HUMAN	Generic receptor		SB273005	Integrin alphaVbeta3		Proteomic	ITGAV variant 1; ITGB3
1115		alpha-V/beta-3 integrin	ITGAV	ITAV_HUMAN	Generic receptor		SB273005	Integrin alpha-V		Genomic; Proteomic	ITGAV variant 1
1116		alpha-V/beta-3 integrin	ITGAV	ITAV_HUMAN	Generic receptor		SB273005	158-gene expression prostate cancer panel		Genomic	ACTA2 variant 2; AHNAK variant 1; ALDH3B2 variant 1; ANK1 variant 9; ATP7B variant 1; BEND4 variant 1; CALU variant 1; CAMKK2 variant 1; CCL8; CDC25A variant 1; CDKN2AIPNL; CITED2; CLEC11A; CNN2 variant 1; CNTNAP2; COL6A2 variant 2C2; CRIM1; CYR61; DGAT2; DGKB; DGKZ; DIAPH2 variant 156; DIDO1; DNAH7; EGFL7 variant 1; ELMO2 variant 1; EPS15L1; ERN1; F5; FAM111B; FBXL3; FGD4; FMO5 variant 1; FSTL1;…
1117		alpha-V/beta-3 integrin	ITGAV	ITAV_HUMAN	Generic receptor		SB273005	588-gene expression liposarcoma panel		Genomic	ABCA8; ABCC6; ABLIM1 variant 1; ACACB; ACAT1; ACOT9 variant 1; ACOX2; ACSL1; ACTC1; ACTN1 variant 1; ACTN4; ACY1; ADAM19 variant 1; ADH1B; ADIPOQ variant 2; ADORA2B; ADRB2; AGPAT2 variant 1; AGTR1; ALDH1A1; AMOTL2; ANGPT1 variant 1; ANK2 variant 1; AOC3; APOD; APP variant 1; AQP7; ARID1A variant 1; ARIH1; ASPM; ASPN variant 1; ASS1 variant 1; ATAD2; ATP1A2; ATP1B1; ATP2A2 variant 2; AURKA variant…
1118		alpha-V/beta-3 integrin	ITGAV	ITAV_HUMAN	Generic receptor		SB273005	788-gene expression esophageal cancer panel		Genomic	A2ML1; ABCA1; ABCC10; ABHD12 variant 1; ABHD5; ABLIM1 variant 1; ABLIM3; ACAA1; ACOT9 variant 1; ACOX1 variant 1; ACPP variant 1; ACSL1; ACTA2 variant 2; ACTN1 variant 1; ADAMTSL4 variant 1; ADAMTSL4 variant 2; ADH5; ADS1; AIM1L; AK3L1 variant 1; AKAP13 variant 1; AKAP2 variant 1; AKR1B10; AKT3 variant 1; ALDH3B2 variant 1; ALDH9A1; AMIGO2 variant 2; ANKRD22; ANKRD35; ANKRD38; ANTXR2; AQP3; ARAP2…
1119		alpha-V/beta-3 integrin	ITGAV	ITAV_HUMAN	Generic receptor		DITPA	Integrin alpha5beta6		Genomic; Proteomic	ITGAV variant 1; ITGB6
1120		alpha-V/beta-3 integrin	ITGAV	ITAV_HUMAN	Generic receptor		DITPA	Integrin alphaVbeta3		Proteomic	ITGAV variant 1; ITGB3
1121		alpha-V/beta-3 integrin	ITGAV	ITAV_HUMAN	Generic receptor		DITPA	Integrin alpha-V		Genomic; Proteomic	ITGAV variant 1
1122		alpha-V/beta-3 integrin	ITGAV	ITAV_HUMAN	Generic receptor		DITPA	158-gene expression prostate cancer panel		Genomic	ACTA2 variant 2; AHNAK variant 1; ALDH3B2 variant 1; ANK1 variant 9; ATP7B variant 1; BEND4 variant 1; CALU variant 1; CAMKK2 variant 1; CCL8; CDC25A variant 1; CDKN2AIPNL; CITED2; CLEC11A; CNN2 variant 1; CNTNAP2; COL6A2 variant 2C2; CRIM1; CYR61; DGAT2; DGKB; DGKZ; DIAPH2 variant 156; DIDO1; DNAH7; EGFL7 variant 1; ELMO2 variant 1; EPS15L1; ERN1; F5; FAM111B; FBXL3; FGD4; FMO5 variant 1; FSTL1;…
1123		alpha-V/beta-3 integrin	ITGAV	ITAV_HUMAN	Generic receptor		DITPA	588-gene expression liposarcoma panel		Genomic	ABCA8; ABCC6; ABLIM1 variant 1; ACACB; ACAT1; ACOT9 variant 1; ACOX2; ACSL1; ACTC1; ACTN1 variant 1; ACTN4; ACY1; ADAM19 variant 1; ADH1B; ADIPOQ variant 2; ADORA2B; ADRB2; AGPAT2 variant 1; AGTR1; ALDH1A1; AMOTL2; ANGPT1 variant 1; ANK2 variant 1; AOC3; APOD; APP variant 1; AQP7; ARID1A variant 1; ARIH1; ASPM; ASPN variant 1; ASS1 variant 1; ATAD2; ATP1A2; ATP1B1; ATP2A2 variant 2; AURKA variant…
1124		alpha-V/beta-3 integrin	ITGAV	ITAV_HUMAN	Generic receptor		DITPA	788-gene expression esophageal cancer panel		Genomic	A2ML1; ABCA1; ABCC10; ABHD12 variant 1; ABHD5; ABLIM1 variant 1; ABLIM3; ACAA1; ACOT9 variant 1; ACOX1 variant 1; ACPP variant 1; ACSL1; ACTA2 variant 2; ACTN1 variant 1; ADAMTSL4 variant 1; ADAMTSL4 variant 2; ADH5; ADS1; AIM1L; AK3L1 variant 1; AKAP13 variant 1; AKAP2 variant 1; AKR1B10; AKT3 variant 1; ALDH3B2 variant 1; ALDH9A1; AMIGO2 variant 2; ANKRD22; ANKRD35; ANKRD38; ANTXR2; AQP3; ARAP2…
1125		alpha-V/beta-3 integrin	ITGAV	ITAV_HUMAN	Generic receptor		Etaracizumab	Integrin alpha5beta6		Genomic; Proteomic	ITGAV variant 1; ITGB6
1126		alpha-V/beta-3 integrin	ITGAV	ITAV_HUMAN	Generic receptor		Etaracizumab	Integrin alphaVbeta3		Proteomic	ITGAV variant 1; ITGB3
1127		alpha-V/beta-3 integrin	ITGAV	ITAV_HUMAN	Generic receptor		Etaracizumab	Integrin alpha-V		Genomic; Proteomic	ITGAV variant 1
1128		alpha-V/beta-3 integrin	ITGAV	ITAV_HUMAN	Generic receptor		Etaracizumab	158-gene expression prostate cancer panel		Genomic	ACTA2 variant 2; AHNAK variant 1; ALDH3B2 variant 1; ANK1 variant 9; ATP7B variant 1; BEND4 variant 1; CALU variant 1; CAMKK2 variant 1; CCL8; CDC25A variant 1; CDKN2AIPNL; CITED2; CLEC11A; CNN2 variant 1; CNTNAP2; COL6A2 variant 2C2; CRIM1; CYR61; DGAT2; DGKB; DGKZ; DIAPH2 variant 156; DIDO1; DNAH7; EGFL7 variant 1; ELMO2 variant 1; EPS15L1; ERN1; F5; FAM111B; FBXL3; FGD4; FMO5 variant 1; FSTL1;…
1129		alpha-V/beta-3 integrin	ITGAV	ITAV_HUMAN	Generic receptor		Etaracizumab	588-gene expression liposarcoma panel		Genomic	ABCA8; ABCC6; ABLIM1 variant 1; ACACB; ACAT1; ACOT9 variant 1; ACOX2; ACSL1; ACTC1; ACTN1 variant 1; ACTN4; ACY1; ADAM19 variant 1; ADH1B; ADIPOQ variant 2; ADORA2B; ADRB2; AGPAT2 variant 1; AGTR1; ALDH1A1; AMOTL2; ANGPT1 variant 1; ANK2 variant 1; AOC3; APOD; APP variant 1; AQP7; ARID1A variant 1; ARIH1; ASPM; ASPN variant 1; ASS1 variant 1; ATAD2; ATP1A2; ATP1B1; ATP2A2 variant 2; AURKA variant…
1130		alpha-V/beta-3 integrin	ITGAV	ITAV_HUMAN	Generic receptor		Etaracizumab	788-gene expression esophageal cancer panel		Genomic	A2ML1; ABCA1; ABCC10; ABHD12 variant 1; ABHD5; ABLIM1 variant 1; ABLIM3; ACAA1; ACOT9 variant 1; ACOX1 variant 1; ACPP variant 1; ACSL1; ACTA2 variant 2; ACTN1 variant 1; ADAMTSL4 variant 1; ADAMTSL4 variant 2; ADH5; ADS1; AIM1L; AK3L1 variant 1; AKAP13 variant 1; AKAP2 variant 1; AKR1B10; AKT3 variant 1; ALDH3B2 variant 1; ALDH9A1; AMIGO2 variant 2; ANKRD22; ANKRD35; ANKRD38; ANTXR2; AQP3; ARAP2…
1131		alpha-V/beta-3 integrin	ITGAV	ITAV_HUMAN	Generic receptor		Cilengitide	Integrin alpha5beta6		Genomic; Proteomic	ITGAV variant 1; ITGB6
1132		alpha-V/beta-3 integrin	ITGAV	ITAV_HUMAN	Generic receptor		Cilengitide	Integrin alphaVbeta3		Proteomic	ITGAV variant 1; ITGB3
1133		alpha-V/beta-3 integrin	ITGAV	ITAV_HUMAN	Generic receptor		Cilengitide	Integrin alpha-V		Genomic; Proteomic	ITGAV variant 1
1134		alpha-V/beta-3 integrin	ITGAV	ITAV_HUMAN	Generic receptor		Cilengitide	158-gene expression prostate cancer panel		Genomic	ACTA2 variant 2; AHNAK variant 1; ALDH3B2 variant 1; ANK1 variant 9; ATP7B variant 1; BEND4 variant 1; CALU variant 1; CAMKK2 variant 1; CCL8; CDC25A variant 1; CDKN2AIPNL; CITED2; CLEC11A; CNN2 variant 1; CNTNAP2; COL6A2 variant 2C2; CRIM1; CYR61; DGAT2; DGKB; DGKZ; DIAPH2 variant 156; DIDO1; DNAH7; EGFL7 variant 1; ELMO2 variant 1; EPS15L1; ERN1; F5; FAM111B; FBXL3; FGD4; FMO5 variant 1; FSTL1;…
[truncated: 139 more rows]

## Sheet: Info
Info
General
Date	2016.03.11
Server	https://portal.genego.com
Version	MetaCore+MetaDrug® version 6.24 build 67895 scripts 67893.
Name	Fei
Login	louisville-feiye
Export Settings
[truncated: 9 more rows]
