# Supplementary material for: The myocardial regenerative potential of three-dimensional engineered cardiac tissues composed of multiple human iPS cell-derived cardiovascular cell lineages
Source: Sci Rep. 2016 Jul 20;6:29933. doi: 10.1038/srep29933 (PMC4951692; doi:10.1038/srep29933)
Supplement: Supplementary Dataset 6 [file srep29933-s10.xls]

## Sheet: List Report
List Report
MetaCore Data								Integrity Biomarkers Data				DEGs_CEMvsCE_314genes_pval.01MetaCore
#	Input IDs	Network Object Name	Gene Symbol	Unit (protein or chem)	Object Type	Description	Therapeutic Drugs	Integrity Biomarker	Integrity Biomarker Role	Integrity Biomarker Type	Integrity Gene Symbol	Signal	p-value
1		<cytosol> ADP + <mitochondrial matrix> GTP = <mitochondrial matrix> ADP + <cytosol> GTP			Reaction
2		<endoplasmic reticulum> Ca('2+) = <cytosol> Ca('2+)			Reaction
3		<extracellular region> Cl('-) = <intracellular> Cl('-)			Reaction
4		<intracellular> H(,2)O + <cytosol> Ca('2+) + <cytoplasm> ATP = <cytoplasm> PO(,4)('3-) + <endoplasmic reticulum lumen> Ca('2+) + <cytoplasm> ADP			Reaction
5		ACES	ACHE	ACES_HUMAN	Generic enzyme	Acetylcholinesterase	Demecarium	Acetylcholinesterase		Genomic; Proteomic	ACHE variant E4-E6
6		ACES	ACHE	ACES_HUMAN	Generic enzyme	Acetylcholinesterase	Rivastigmine	Acetylcholinesterase		Genomic; Proteomic	ACHE variant E4-E6
7		ACES	ACHE	ACES_HUMAN	Generic enzyme	Acetylcholinesterase	Galantamine	Acetylcholinesterase		Genomic; Proteomic	ACHE variant E4-E6
8		ACES	ACHE	ACES_HUMAN	Generic enzyme	Acetylcholinesterase	Latrepirdine	Acetylcholinesterase		Genomic; Proteomic	ACHE variant E4-E6
9		ACES	ACHE	ACES_HUMAN	Generic enzyme	Acetylcholinesterase	Tacrine	Acetylcholinesterase		Genomic; Proteomic	ACHE variant E4-E6
10		ACES	ACHE	ACES_HUMAN	Generic enzyme	Acetylcholinesterase	(-)-Huperzine A	Acetylcholinesterase		Genomic; Proteomic	ACHE variant E4-E6
11		ACES	ACHE	ACES_HUMAN	Generic enzyme	Acetylcholinesterase	Donepezil	Acetylcholinesterase		Genomic; Proteomic	ACHE variant E4-E6
12		ACES	ACHE	ACES_HUMAN	Generic enzyme	Acetylcholinesterase	Ganstigmine	Acetylcholinesterase		Genomic; Proteomic	ACHE variant E4-E6
13		ACES	ACHE	ACES_HUMAN	Generic enzyme	Acetylcholinesterase	Echothiophate	Acetylcholinesterase		Genomic; Proteomic	ACHE variant E4-E6
14		ACES	ACHE	ACES_HUMAN	Generic enzyme	Acetylcholinesterase	Monarsen	Acetylcholinesterase		Genomic; Proteomic	ACHE variant E4-E6
15		ACES	ACHE	ACES_HUMAN	Generic enzyme	Acetylcholinesterase	Zanapezil	Acetylcholinesterase		Genomic; Proteomic	ACHE variant E4-E6
16		ACES	ACHE	ACES_HUMAN	Generic enzyme	Acetylcholinesterase	Mimopezil	Acetylcholinesterase		Genomic; Proteomic	ACHE variant E4-E6
17	ACTA1	ACTA1	ACTA1	ACTS_HUMAN	Generic binding protein	Actin, alpha skeletal muscle		Actin, alpha skeletal muscle		Genomic; Proteomic	ACTA1	-1.10267	0.00015
18		ACTA2	ACTA2	ACTA_HUMAN	Generic binding protein	Actin, aortic smooth muscle		Actin, aortic smooth muscle		Genomic; Proteomic	ACTA2 variant 1; ACTA2 variant 2
19		ACTA2	ACTA2	ACTA_HUMAN	Generic binding protein	Actin, aortic smooth muscle		367-gene expression 1-microRNA breast cancer panel		Genomic	ABCA3; ABCC4 variant 1; ACSL3 variant 1; ACSL3 variant 2; ACTA2 variant 2; ACTG2; ACVR1; ADAM8; ADAMTS12; ADORA2A; ADRBK2; AGPAT2 variant 1; AIFM2 variant 2; AIM2; AKAP2 variant 1; ANKRD22; ANO1; ANXA7 variant 1; AOC3; APOE; AQP1 variant 1; BGN; BIRC3; BOC; BTN3A1 variant 1; BTN3A3 variant 2; BUB3 variant 1; C12orf11; C1RL; C1S variant 1; C1orf116 variant 1; CADM1 variant 1; CALD1; CAPN2; CAPN5; …
20		ACTA2	ACTA2	ACTA_HUMAN	Generic binding protein	Actin, aortic smooth muscle		158-gene expression prostate cancer panel		Genomic	ACTA2 variant 2; AHNAK variant 1; ALDH3B2 variant 1; ANK1 variant 9; ATP7B variant 1; BEND4 variant 1; CALU variant 1; CAMKK2 variant 1; CCL8; CDC25A variant 1; CDKN2AIPNL; CITED2; CLEC11A; CNN2 variant 1; CNTNAP2; COL6A2 variant 2C2; CRIM1; CYR61; DGAT2; DGKB; DGKZ; DIAPH2 variant 156; DIDO1; DNAH7; EGFL7 variant 1; ELMO2 variant 1; EPS15L1; ERN1; F5; FAM111B; FBXL3; FGD4; FMO5 variant 1; FSTL1;…
21		ACTA2	ACTA2	ACTA_HUMAN	Generic binding protein	Actin, aortic smooth muscle		104-gene expression cancer panel		Genomic	ABAT variant 1; ACTA2 variant 2; ACTR3; AMH; AMIGO2 variant 2; ANG; ANK2 variant 1; BHLHE41; C1QTNF7; C7orf24; CALR; CAV1 variant 1; CELF2 variant 2; CFH; CKS2; COL6A2 variant 2C2; CXCL1; CXCL2; CYLD variant 1; DCN; DHCR24; DKK3 variant 1; DPYSL2; DSTvariant 1eA; EDNRB; EFEMP1 variant 1; EFEMP1 variant 2; EGR1; FABP5; FBLN1 variant D; GALNTL2; GAPD; GSN variant 1; GSTM5; GlnA4; H3F3A; H3F3B; HBA1…
22		ACTA2	ACTA2	ACTA_HUMAN	Generic binding protein	Actin, aortic smooth muscle		277-gene expression lung cancer panel		Genomic	ACTA2 variant 2; ACTC1; ACTG1; ADAM10; ADAM12 long variant; ADAM17; ADAM19 variant 1; ADAM8; ADCY6 variant 1; ADORA2B; ADPN; ADRBK2; AEN; ALOX15B variant d; AREG; ASAP3 variant 1; ATF2 variant 1; ATP2C2; BCAR3; BMPR2 variant 1; BPGM variant 2; CALML5; CASP1 variant alpha; CASP4 variant alpha; CAT; CCNA1 variant 1; CCNB2; CCND1; CCND2; CD3EAP; CDC42; CDH3; CENPF; CHODL variant 1; CHODL variant 2; …
23		ACTA2	ACTA2	ACTA_HUMAN	Generic binding protein	Actin, aortic smooth muscle		32-protein 2-biochemical psychiatric disorder panel		Biochemical; Proteomic	A2M; ABAT variant 1; ACPP variant 1; ACTA2 variant 2; ACTR3; AMH; AMIGO2 variant 2; ANG; ANGPT2 variant 1; ANK2 variant 1; BDNF variant 1; BDNF variant 3; BDNF variant 4; BHLHE41; BMP6; BTC; C1QTNF7; C7orf24; CALR; CAV1 variant 1; CCL26; CCL5; CD40LG; CEACAM5 variant 1; CELF2 variant 2; CFH; CGA; CKS2; COL6A2 variant 2C2; CSF2; CTGF; CXCL1; CXCL2; CYLD variant 1; DCN; DHCR24; DKK3 variant 1; DPYS…
24		ACTA2	ACTA2	ACTA_HUMAN	Generic binding protein	Actin, aortic smooth muscle		788-gene expression esophageal cancer panel		Genomic	A2ML1; ABCA1; ABCC10; ABHD12 variant 1; ABHD5; ABLIM1 variant 1; ABLIM3; ACAA1; ACOT9 variant 1; ACOX1 variant 1; ACPP variant 1; ACSL1; ACTA2 variant 2; ACTN1 variant 1; ADAMTSL4 variant 1; ADAMTSL4 variant 2; ADH5; ADS1; AIM1L; AK3L1 variant 1; AKAP13 variant 1; AKAP2 variant 1; AKR1B10; AKT3 variant 1; ALDH3B2 variant 1; ALDH9A1; AMIGO2 variant 2; ANKRD22; ANKRD35; ANKRD38; ANTXR2; AQP3; ARAP2…
25		ACTA2	ACTA2	ACTA_HUMAN	Generic binding protein	Actin, aortic smooth muscle		204-gene expression breast cancer panel		Genomic	AARD; ABCA3; ABCC3 variant 1; ABCC3 variant 2; ABLIM2 variant 1; ACER3; ACSS1; ACTA2 variant 1; ACTA2 variant 2; ADH1A; AKR1C3; ALDH3A1; ANKRD20A11P; APC variant 2; APC variant 3; AQP3; ARHGDIB; ARHGEF37; ARHGEF7 variant 3; ARID5B variant 2; ASPM; ATP10B; ATP6V1B1; AURKB; AZGP1; C; C1orf116 variant 1; C22orf18 variant 1; C9orf3 variant 1; CA12 variant 1; CAMK2B variant 1; CAMK2N1; CAT; CCDC69; CC…
26		ACTA2	ACTA2	ACTA_HUMAN	Generic binding protein	Actin, aortic smooth muscle		15-gene expression nerve and muscle disorders panel		Genomic	ACTA2 variant 1; ACTA2 variant 2; CAB39L variant 1; EXTL1; F2R; GLT25D2; IDI2; IL32 variant 1; IL32 variant 4; LBP; MYH8; OXCT1; PFN2 variant 1; SAMHD1; TECRL; nj
27		ACTA2	ACTA2	ACTA_HUMAN	Generic binding protein	Actin, aortic smooth muscle		7-gene polymorphism familial thoracic aortic aneurysm panel		Genomic	ACTA2 variant 1; ACTA2 variant 2; COL3A1; FBN1; SMAD3; TGFB2 variant 1; TGFB2 variant 2; TGFBR1 variant 1; TGFBR1 variant 2; TGFBR2 variant 1; TGFBR2 variant 2
28		ACTC	ACTC1	ACTC_HUMAN	Generic binding protein	Actin, alpha cardiac muscle 1		Actin, alpha cardiac muscle 1		Genomic; Proteomic	ACTC1
29		ACTC	ACTC1	ACTC_HUMAN	Generic binding protein	Actin, alpha cardiac muscle 1		588-gene expression liposarcoma panel		Genomic	ABCA8; ABCC6; ABLIM1 variant 1; ACACB; ACAT1; ACOT9 variant 1; ACOX2; ACSL1; ACTC1; ACTN1 variant 1; ACTN4; ACY1; ADAM19 variant 1; ADH1B; ADIPOQ variant 2; ADORA2B; ADRB2; AGPAT2 variant 1; AGTR1; ALDH1A1; AMOTL2; ANGPT1 variant 1; ANK2 variant 1; AOC3; APOD; APP variant 1; AQP7; ARID1A variant 1; ARIH1; ASPM; ASPN variant 1; ASS1 variant 1; ATAD2; ATP1A2; ATP1B1; ATP2A2 variant 2; AURKA variant…
30		ACTC	ACTC1	ACTC_HUMAN	Generic binding protein	Actin, alpha cardiac muscle 1		114-gene expression prostate cancer panel		Genomic	ACTC1; AHNAK2; AP1S2; BCHE; BDNF variant 3; BDNF variant 4; BIN1 variant 8; CADM3 variant 1; CAV1 variant 1; CDC14B variant 2; CDKN1C; CDKN2C variant 1; COL4A2; CRTAC1; CSPG4; DAAM2; DBN1 variant a; DMPK variant 2; DNAJC15; DPYSL3; DYSF; EFEMP1 variant 1; EFEMP1 variant 2; ENAH variant 1; ENAH variant 2; ENO2; EPM2A; FAM131B variant 1; FEZ1; FLNC; FREQ; GABARAPL1; GPM6B variant 1; HDGFRP3; HNRNPD…
31		ACTC	ACTC1	ACTC_HUMAN	Generic binding protein	Actin, alpha cardiac muscle 1		277-gene expression lung cancer panel		Genomic	ACTA2 variant 2; ACTC1; ACTG1; ADAM10; ADAM12 long variant; ADAM17; ADAM19 variant 1; ADAM8; ADCY6 variant 1; ADORA2B; ADPN; ADRBK2; AEN; ALOX15B variant d; AREG; ASAP3 variant 1; ATF2 variant 1; ATP2C2; BCAR3; BMPR2 variant 1; BPGM variant 2; CALML5; CASP1 variant alpha; CASP4 variant alpha; CAT; CCNA1 variant 1; CCNB2; CCND1; CCND2; CD3EAP; CDC42; CDH3; CENPF; CHODL variant 1; CHODL variant 2; …
32		ADP cytoplasm		ADP	Compound	ADP
33		ADP cytosol		ADP	Compound	ADP
34		ALDOA	ALDOA	ALDOA_HUMAN	Generic enzyme	Fructose-bisphosphate aldolase A		Fructose-bisphosphate aldolase A		Genomic; Proteomic	ALDOA variant 1
35		ALDOA	ALDOA	ALDOA_HUMAN	Generic enzyme	Fructose-bisphosphate aldolase A		26-gene expression cancer panel		Genomic	ALDOA variant 1; ANGPTL4 variant 1; ANLN; BNC1; C20orf20; CA9; CDKN3 variant 1; COL4A6 variant A; DCBLD1; ENO1; FOSL1; GNAI1; KRT17; LDHA; MRPS17; P4HA1; PGAM1; PGK1; SDC1 variant 1; SLC16A1; SLC2A1; TPI1; VEGFA; VEGFA variant 1; VEGFA variant 4; VEGFA variant 6; VEGFA variant 7
36		ALDOA	ALDOA	ALDOA_HUMAN	Generic enzyme	Fructose-bisphosphate aldolase A		15-gene expression head and neck cancer panel		Genomic	ADM; ALDOA variant 1; ANKRD37; BNIP3; BNIP3L; EGLN3; FAM162A; LOX variant 1; NDRG1 variant 2; P4HA1; P4HA2; PDK1; PFKFB3; SLC2A1
37		ALDOA	ALDOA	ALDOA_HUMAN	Generic enzyme	Fructose-bisphosphate aldolase A		99-gene expression head and neck cancer panel		Genomic	ADORA2B; AK3L1 variant 1; ALDOA variant 1; ANGPTL4 variant 1; ANKRD37; ANLN; BCAR1; BNIP3; C14orf156; C16orf74; C20orf20; CA12 variant 1; CA9; COL4A5 variant 1; CORO1C; DPM2; ECE2; GAPD; GSS; HIG2; HOMER1; IGF2BP2 variant 1; IL8; KCTD11; KRT17; LDHA; LDLR variant 1; MIF; MNAT1; MRPL14; MRPS17; MTX1 variant 1; NDRG1 variant 2; NDUFA4L2; NME1 variant 1; P4HA1; PAWR; PFKFB4; PGAM1; PGF variant 1; PG…
38		ALDOA	ALDOA	ALDOA_HUMAN	Generic enzyme	Fructose-bisphosphate aldolase A		20-gene expression liver cancer panel		Genomic	ACP2 variant 1; AFP; ALDOA variant 1; CORO1C; CYP4V2; ENO2; HBEGF; IQGAP1; KIFC1; LGALS1; LIMK2 variant 1; LIMK2 variant 2a; LPL; MAP3K6; NDRG1 variant 1; NDRG1 variant 2; PLP2; PYGB; SCCPDH; TBC1D1; TBC1D1 variant 2; UAP1L1
39		ALDOA	ALDOA	ALDOA_HUMAN	Generic enzyme	Fructose-bisphosphate aldolase A		17-gene expression liver cancer panel		Genomic	AFP; ALDOA variant 1; CORO1C; ENO2; HBEGF; IQGAP1; KIFC1; LGALS1; LIMK2 variant 1; LIMK2 variant 2a; LPL; MAP3K6; NDRG1 variant 1; NDRG1 variant 2; PLP2; SCCPDH; TBC1D1; TBC1D1 variant 2; UAP1L1
40		ALDOA	ALDOA	ALDOA_HUMAN	Generic enzyme	Fructose-bisphosphate aldolase A		65-gene expression hepatocellular cancer panel		Genomic	ACSL5 variant 1; ADH1B; ADH6 variant 1; ALDOA variant 1; APOC3; AQP9; ARPC2 variant 1; ARPC2 variant 2; BPHL variant 1; C1orf115; C4BPB; CDO1; CHI3L1; COBLL1; CRAT variant 1; CRYL1; CTSC variant 1; CTSC variant 2; CXCR4 variant 1; CXCR4 variant 2; CYB5A variant 1; CYP27A1; CYP2J2; CYP4F12; DDIT4; EPHX2; ETV5; F10; F3 variant 1; F5; GJB1 variant 2; GPHN variant 1; GPHN variant 2; HN1 variant 2; HN…
41		ALDOA	ALDOA	ALDOA_HUMAN	Generic enzyme	Fructose-bisphosphate aldolase A		13-protein lung cancer panel		Proteomic	ALDOA variant 1; CLEC3B; COL18A1 variant 1; COL18A1 variant 2; FGA variant alpha-E; FTH1; FTL; GLG1; HSPA5; ISLR; LGALS3BP; LRP1; PRDX1 variant 1; TGFBI; THBS1; fFGA variant alpha
42		ALDOA	ALDOA	ALDOA_HUMAN	Generic enzyme	Fructose-bisphosphate aldolase A		26-gene expression cancer panel		Genomic	ALDOA variant 1; ANGPTL4 variant 1; ANGPTL4 variant 3; ANLN; BNC1; C20orf20; CA9; CDKN3 variant 1; CDKN3 variant 2; COL4A6 variant A; DCBLD1; ENO1; FAM83B; FOSL1; GNA11; HIG2; KCTD11; KRT17; LDHA; MRPS17; P4HA1; PGAM1; PGK1; SDC1 variant 1; SLC16A1; SLC2A1; TPI1; VEGFA; VEGFA variant 1; VEGFA variant 4; VEGFA variant 5; VEGFA variant 6; VEGFA variant 7; VEGFA variant 9
43		ALDOA	ALDOA	ALDOA_HUMAN	Generic enzyme	Fructose-bisphosphate aldolase A		13-protein lung nodule panel		Proteomic	ALDOA variant 1; CLEC3B; COL18A1 variant 1; COL18A1 variant 2; FGB; FGG variant a; FTH1; FTL; GLG1; HSPA5; ISLR; LGALS3BP; LRP1; PRDX1 variant 1; TGFBI; THBS1; fFGA variant alpha
44		ANKRD2	ANKRD2	ANKR2_HUMAN	Generic binding protein	Ankyrin repeat domain-containing protein 2		Ankyrin repeat domain-containing protein 2		Genomic; Proteomic	ANKRD2 variant 1
45		Acetylcholine extracellular region		Acetylcholine	Compound	Acetylcholine
46	ACTA1	Actin	ACTA1	ACTS_HUMAN	Generic binding protein			Actin, alpha skeletal muscle		Genomic; Proteomic	ACTA1	-1.10267	0.00015
47		Actin	ACTA2	ACTA_HUMAN	Generic binding protein			Actin, aortic smooth muscle		Genomic; Proteomic	ACTA2 variant 1; ACTA2 variant 2
48		Actin	ACTA2	ACTA_HUMAN	Generic binding protein			367-gene expression 1-microRNA breast cancer panel		Genomic	ABCA3; ABCC4 variant 1; ACSL3 variant 1; ACSL3 variant 2; ACTA2 variant 2; ACTG2; ACVR1; ADAM8; ADAMTS12; ADORA2A; ADRBK2; AGPAT2 variant 1; AIFM2 variant 2; AIM2; AKAP2 variant 1; ANKRD22; ANO1; ANXA7 variant 1; AOC3; APOE; AQP1 variant 1; BGN; BIRC3; BOC; BTN3A1 variant 1; BTN3A3 variant 2; BUB3 variant 1; C12orf11; C1RL; C1S variant 1; C1orf116 variant 1; CADM1 variant 1; CALD1; CAPN2; CAPN5; …
49		Actin	ACTA2	ACTA_HUMAN	Generic binding protein			158-gene expression prostate cancer panel		Genomic	ACTA2 variant 2; AHNAK variant 1; ALDH3B2 variant 1; ANK1 variant 9; ATP7B variant 1; BEND4 variant 1; CALU variant 1; CAMKK2 variant 1; CCL8; CDC25A variant 1; CDKN2AIPNL; CITED2; CLEC11A; CNN2 variant 1; CNTNAP2; COL6A2 variant 2C2; CRIM1; CYR61; DGAT2; DGKB; DGKZ; DIAPH2 variant 156; DIDO1; DNAH7; EGFL7 variant 1; ELMO2 variant 1; EPS15L1; ERN1; F5; FAM111B; FBXL3; FGD4; FMO5 variant 1; FSTL1;…
50		Actin	ACTA2	ACTA_HUMAN	Generic binding protein			104-gene expression cancer panel		Genomic	ABAT variant 1; ACTA2 variant 2; ACTR3; AMH; AMIGO2 variant 2; ANG; ANK2 variant 1; BHLHE41; C1QTNF7; C7orf24; CALR; CAV1 variant 1; CELF2 variant 2; CFH; CKS2; COL6A2 variant 2C2; CXCL1; CXCL2; CYLD variant 1; DCN; DHCR24; DKK3 variant 1; DPYSL2; DSTvariant 1eA; EDNRB; EFEMP1 variant 1; EFEMP1 variant 2; EGR1; FABP5; FBLN1 variant D; GALNTL2; GAPD; GSN variant 1; GSTM5; GlnA4; H3F3A; H3F3B; HBA1…
51		Actin	ACTA2	ACTA_HUMAN	Generic binding protein			277-gene expression lung cancer panel		Genomic	ACTA2 variant 2; ACTC1; ACTG1; ADAM10; ADAM12 long variant; ADAM17; ADAM19 variant 1; ADAM8; ADCY6 variant 1; ADORA2B; ADPN; ADRBK2; AEN; ALOX15B variant d; AREG; ASAP3 variant 1; ATF2 variant 1; ATP2C2; BCAR3; BMPR2 variant 1; BPGM variant 2; CALML5; CASP1 variant alpha; CASP4 variant alpha; CAT; CCNA1 variant 1; CCNB2; CCND1; CCND2; CD3EAP; CDC42; CDH3; CENPF; CHODL variant 1; CHODL variant 2; …
52		Actin	ACTA2	ACTA_HUMAN	Generic binding protein			32-protein 2-biochemical psychiatric disorder panel		Biochemical; Proteomic	A2M; ABAT variant 1; ACPP variant 1; ACTA2 variant 2; ACTR3; AMH; AMIGO2 variant 2; ANG; ANGPT2 variant 1; ANK2 variant 1; BDNF variant 1; BDNF variant 3; BDNF variant 4; BHLHE41; BMP6; BTC; C1QTNF7; C7orf24; CALR; CAV1 variant 1; CCL26; CCL5; CD40LG; CEACAM5 variant 1; CELF2 variant 2; CFH; CGA; CKS2; COL6A2 variant 2C2; CSF2; CTGF; CXCL1; CXCL2; CYLD variant 1; DCN; DHCR24; DKK3 variant 1; DPYS…
53		Actin	ACTA2	ACTA_HUMAN	Generic binding protein			788-gene expression esophageal cancer panel		Genomic	A2ML1; ABCA1; ABCC10; ABHD12 variant 1; ABHD5; ABLIM1 variant 1; ABLIM3; ACAA1; ACOT9 variant 1; ACOX1 variant 1; ACPP variant 1; ACSL1; ACTA2 variant 2; ACTN1 variant 1; ADAMTSL4 variant 1; ADAMTSL4 variant 2; ADH5; ADS1; AIM1L; AK3L1 variant 1; AKAP13 variant 1; AKAP2 variant 1; AKR1B10; AKT3 variant 1; ALDH3B2 variant 1; ALDH9A1; AMIGO2 variant 2; ANKRD22; ANKRD35; ANKRD38; ANTXR2; AQP3; ARAP2…
54		Actin	ACTA2	ACTA_HUMAN	Generic binding protein			204-gene expression breast cancer panel		Genomic	AARD; ABCA3; ABCC3 variant 1; ABCC3 variant 2; ABLIM2 variant 1; ACER3; ACSS1; ACTA2 variant 1; ACTA2 variant 2; ADH1A; AKR1C3; ALDH3A1; ANKRD20A11P; APC variant 2; APC variant 3; AQP3; ARHGDIB; ARHGEF37; ARHGEF7 variant 3; ARID5B variant 2; ASPM; ATP10B; ATP6V1B1; AURKB; AZGP1; C; C1orf116 variant 1; C22orf18 variant 1; C9orf3 variant 1; CA12 variant 1; CAMK2B variant 1; CAMK2N1; CAT; CCDC69; CC…
55		Actin	ACTA2	ACTA_HUMAN	Generic binding protein			15-gene expression nerve and muscle disorders panel		Genomic	ACTA2 variant 1; ACTA2 variant 2; CAB39L variant 1; EXTL1; F2R; GLT25D2; IDI2; IL32 variant 1; IL32 variant 4; LBP; MYH8; OXCT1; PFN2 variant 1; SAMHD1; TECRL; nj
56		Actin	ACTA2	ACTA_HUMAN	Generic binding protein			7-gene polymorphism familial thoracic aortic aneurysm panel		Genomic	ACTA2 variant 1; ACTA2 variant 2; COL3A1; FBN1; SMAD3; TGFB2 variant 1; TGFB2 variant 2; TGFBR1 variant 1; TGFBR1 variant 2; TGFBR2 variant 1; TGFBR2 variant 2
57		Actin	ACTB	ACTB_HUMAN	Generic binding protein			Oncotype DX		Genomic	ACTB; AURKA variant 1; BAG1; BIRC5 variant 1; CCNB1; CD68 variant 1; CTSL2; ERBB2 variant 1; ESR1 variant 1; GAPD; GRB7 variant 1; GSTM1 variant 1; GUSB; MKI67 variant 1; MMP11; MYBL2; PGR variant 2; RPLP0 variant 1; SCUBE2; TFRC variant 1; cvariant alpha
58		Actin	ACTB	ACTB_HUMAN	Generic binding protein			Actin, cytoplasmic 1		Genomic; Proteomic	ACTB
59		Actin	ACTB	ACTB_HUMAN	Generic binding protein			374-gene expression breast cancer panel		Genomic	ABCD3 variant 1; ABLIM1 variant 1; ACADSB; ACSS2 variant 1; ACTB; ADAMTS1; ADM; AKAP2 variant 1; ALDH4A1; ANG; AP2A2; AP2B1 variant 1; APOD; APP variant 1; ARF1; ARPC4 variant 1; ASPM; ATAD2; AURKA variant 1; AURKB; BBC3; BCL6 variant 1; BHLHB2; BIRC5 variant 1; BLM; BRCA1 variant BRCA1a; BTG2; BUB1; C16orf61; C1S variant 1; C20orf46; CAD; CCL18; CCNA2; CCNB1; CCNB2; CCNC variant 1; CCND1; CCNE1;…
60		Actin	ACTB	ACTB_HUMAN	Generic binding protein			34-gene expression colon cancer panel		Genomic	ACTB; ACYP2; AK1; CIRBP variant 1; CRABP1; CXCR7; DCTD variant 1; DENND2A; DFNB31; EGR1; HES1; HPSE variant 1; MGP; MMP13; MUM1L1 variant 2; NMNAT3; NQO1 variant 1; PDLIM5 variant 1; PRTN3; S100A3; SLC25A30; SPRY4 variant 1; TACC2 variant 1; TACC2 variant 4; TMEM14A; TTID; VDR
61		Actin	ACTB	ACTB_HUMAN	Generic binding protein			90-gene expression acute promyelocytic leukemia panel		Genomic	ACTB; ACTR1A; ADS1; ALOX5 variant 1; ARHGEF2; ATP2B4 variant 1; C12orf11; CADM1 variant 1; CAPN3 variant 1; CCL2; CFLAR; CTSS variant 1; DDIT4; DDX50; DNAJC13; DUT variant 1; EIF3S8 variant 1; EIF4EBP1; EMR1; FCER1G; FUCA1; GALC variant 1; GAS7 variant c; GCLC; GNL3; HSD17B4; HSPA9; ID2; IGF1R; IL8; IMPDH2; ITGAM variant 2; ITGB2 variant 1; ITGB3BP variant 2; LDHA; LRP8; MAD2L1; MAPKAPK2 variant …
62		Actin	ACTC1	ACTC_HUMAN	Generic binding protein			Actin, alpha cardiac muscle 1		Genomic; Proteomic	ACTC1
63		Actin	ACTC1	ACTC_HUMAN	Generic binding protein			588-gene expression liposarcoma panel		Genomic	ABCA8; ABCC6; ABLIM1 variant 1; ACACB; ACAT1; ACOT9 variant 1; ACOX2; ACSL1; ACTC1; ACTN1 variant 1; ACTN4; ACY1; ADAM19 variant 1; ADH1B; ADIPOQ variant 2; ADORA2B; ADRB2; AGPAT2 variant 1; AGTR1; ALDH1A1; AMOTL2; ANGPT1 variant 1; ANK2 variant 1; AOC3; APOD; APP variant 1; AQP7; ARID1A variant 1; ARIH1; ASPM; ASPN variant 1; ASS1 variant 1; ATAD2; ATP1A2; ATP1B1; ATP2A2 variant 2; AURKA variant…
64		Actin	ACTC1	ACTC_HUMAN	Generic binding protein			114-gene expression prostate cancer panel		Genomic	ACTC1; AHNAK2; AP1S2; BCHE; BDNF variant 3; BDNF variant 4; BIN1 variant 8; CADM3 variant 1; CAV1 variant 1; CDC14B variant 2; CDKN1C; CDKN2C variant 1; COL4A2; CRTAC1; CSPG4; DAAM2; DBN1 variant a; DMPK variant 2; DNAJC15; DPYSL3; DYSF; EFEMP1 variant 1; EFEMP1 variant 2; ENAH variant 1; ENAH variant 2; ENO2; EPM2A; FAM131B variant 1; FEZ1; FLNC; FREQ; GABARAPL1; GPM6B variant 1; HDGFRP3; HNRNPD…
65		Actin	ACTC1	ACTC_HUMAN	Generic binding protein			277-gene expression lung cancer panel		Genomic	ACTA2 variant 2; ACTC1; ACTG1; ADAM10; ADAM12 long variant; ADAM17; ADAM19 variant 1; ADAM8; ADCY6 variant 1; ADORA2B; ADPN; ADRBK2; AEN; ALOX15B variant d; AREG; ASAP3 variant 1; ATF2 variant 1; ATP2C2; BCAR3; BMPR2 variant 1; BPGM variant 2; CALML5; CASP1 variant alpha; CASP4 variant alpha; CAT; CCNA1 variant 1; CCNB2; CCND1; CCND2; CD3EAP; CDC42; CDH3; CENPF; CHODL variant 1; CHODL variant 2; …
66		Actin	ACTG1	ACTG_HUMAN	Generic binding protein			Actin, cytoplasmic 2		Genomic	ACTG1
67		Actin	ACTG1	ACTG_HUMAN	Generic binding protein			AclarusDx		Genomic	ABCB10; ABCG5; ACOT9 variant 1; ACTG1; ADAMTS16; AGRN; AKR1A1 variant 2; ALDH2; AP2B1 variant 1; APOA1; APOL1 variant 1; ARF1; ARPC5; B2M; BPTF variant 1; C13orf15; C14orf126; CALM2; CRKRS variant 1; CSDE1 variant 3; DHRS7; EEF1D variant 1; EIF4G2; ELL2; EPHB4; FAM129C variant 1; GNAS variant 1; HLA-E; HUWE1; IST1; ITPR3; JAK1; KCNIP3; LAMA1; LRP8; LTN1; MAP4K5 variant 1; MFAP5; MINK1 variant 3; …
68		Actin	ACTG1	ACTG_HUMAN	Generic binding protein			22-gene expression breast cancer panel		Genomic	ACTG1; ACTN1 variant 1; ASPM; AURKA variant 1; CDKN3 variant 1; CEP55; CKS2; DUSP4 variant 1; EIF4A1; EPHA2; FGFBP1; FOXM1 variant 2; NCAPG; ODC1; RRM2 variant 2; SERPINE2 variant 1; TNFRSF6B; TRIP13 variant 1; TUBG1; VRK1
69		Actin	ACTG1	ACTG_HUMAN	Generic binding protein			277-gene expression lung cancer panel		Genomic	ACTA2 variant 2; ACTC1; ACTG1; ADAM10; ADAM12 long variant; ADAM17; ADAM19 variant 1; ADAM8; ADCY6 variant 1; ADORA2B; ADPN; ADRBK2; AEN; ALOX15B variant d; AREG; ASAP3 variant 1; ATF2 variant 1; ATP2C2; BCAR3; BMPR2 variant 1; BPGM variant 2; CALML5; CASP1 variant alpha; CASP4 variant alpha; CAT; CCNA1 variant 1; CCNB2; CCND1; CCND2; CD3EAP; CDC42; CDH3; CENPF; CHODL variant 1; CHODL variant 2; …
70		Actin	ACTG1	ACTG_HUMAN	Generic binding protein			79-gene expression breast cancer panel		Genomic	ABCC10; ACOX1 variant 1; ACTG1; AGMAT; ANKRD11; ANXA7 variant 1; ANXA7 variant 2; ARPC2 variant 1; ATF2 variant 1; ATP7A; AUTS2; BCKDK variant 1; CANX variant 1; CD72; CRK variant I; CRK variant II; CTBP2 variant 2; CTSA variant 1; CUL2 variant 3; DAB2; DAB2 variant 2; DNAJB6 variant 1; DNAJB6 variant 2; DYNC2LI1 variant 1; EHD1; ESF1 variant 1; FOLR1; FTSJ2; GABPB1 variant beta 1; HSN2; HSP90B1;…
71		Actin	ACTG2	ACTH_HUMAN	Generic binding protein			Actin, gamma-enteric smooth muscle		Genomic; Proteomic	ACTG2
72		Actin	ACTG2	ACTH_HUMAN	Generic binding protein			442-gene expression breast cancer panel		Genomic	ACSL3 variant 1; ACSL3 variant 2; ACSS2 variant 1; ACTG2; ACTL6A variant 1; ADAMTS1; ADD3 variant 1; ADS1; ANKRD12 variant 1; APOD; APP variant 1; ARHGEF3 variant 1; AXIN2; BBC3; BCCIP variant A; BCL6 variant 1; BHLHB2; BRCA2; C; C10orf10; C10orf26; C13orf15; C16orf61; C1RL; CALCOCO1 variant 1; CAMLG; CBX1 variant 1; CCBL2 variant 1; CCCCCCCCCCCCCCCCCCCCC variant 1; CCPG1 variant 1; CCT5; CCT8; C…
73		Actin	ACTG2	ACTH_HUMAN	Generic binding protein			367-gene expression 1-microRNA breast cancer panel		Genomic	ABCA3; ABCC4 variant 1; ACSL3 variant 1; ACSL3 variant 2; ACTA2 variant 2; ACTG2; ACVR1; ADAM8; ADAMTS12; ADORA2A; ADRBK2; AGPAT2 variant 1; AIFM2 variant 2; AIM2; AKAP2 variant 1; ANKRD22; ANO1; ANXA7 variant 1; AOC3; APOE; AQP1 variant 1; BGN; BIRC3; BOC; BTN3A1 variant 1; BTN3A3 variant 2; BUB3 variant 1; C12orf11; C1RL; C1S variant 1; C1orf116 variant 1; CADM1 variant 1; CALD1; CAPN2; CAPN5; …
74		Actin	ACTG2	ACTH_HUMAN	Generic binding protein			EoE diagnostic panel		Genomic	ACPP variant 1; ACTG2; ALOX12; ALOX15; ANO1; APOBEC3A; ARG1; CA2; CCL26; CCL8; CCR3 variant 1; CD200R1 variant 1; CDA; CDH20; CDH26 variant a; CFB; CFI; CHL1; CHL1 variant 2; CITED2; CLC; CLDN10 variant a; CLDN10 variant b; CMA1; COL1A2; COL8A2; CPA3; CRISP2 variant 1; CRISP3; CRYM variant 1; CTNNAL1; CTSC variant 1; CTSC variant 2; CXCL1; CXCL6; DSG1; EML1 variant 1; EML1 variant 2; ENDOU varian…
75	ACTA1	Actin muscle	ACTA1	ACTS_HUMAN	Generic binding protein			Actin, alpha skeletal muscle		Genomic; Proteomic	ACTA1	-1.10267	0.00015
76		Actin muscle	ACTA2	ACTA_HUMAN	Generic binding protein			Actin, aortic smooth muscle		Genomic; Proteomic	ACTA2 variant 1; ACTA2 variant 2
77		Actin muscle	ACTA2	ACTA_HUMAN	Generic binding protein			367-gene expression 1-microRNA breast cancer panel		Genomic	ABCA3; ABCC4 variant 1; ACSL3 variant 1; ACSL3 variant 2; ACTA2 variant 2; ACTG2; ACVR1; ADAM8; ADAMTS12; ADORA2A; ADRBK2; AGPAT2 variant 1; AIFM2 variant 2; AIM2; AKAP2 variant 1; ANKRD22; ANO1; ANXA7 variant 1; AOC3; APOE; AQP1 variant 1; BGN; BIRC3; BOC; BTN3A1 variant 1; BTN3A3 variant 2; BUB3 variant 1; C12orf11; C1RL; C1S variant 1; C1orf116 variant 1; CADM1 variant 1; CALD1; CAPN2; CAPN5; …
78		Actin muscle	ACTA2	ACTA_HUMAN	Generic binding protein			158-gene expression prostate cancer panel		Genomic	ACTA2 variant 2; AHNAK variant 1; ALDH3B2 variant 1; ANK1 variant 9; ATP7B variant 1; BEND4 variant 1; CALU variant 1; CAMKK2 variant 1; CCL8; CDC25A variant 1; CDKN2AIPNL; CITED2; CLEC11A; CNN2 variant 1; CNTNAP2; COL6A2 variant 2C2; CRIM1; CYR61; DGAT2; DGKB; DGKZ; DIAPH2 variant 156; DIDO1; DNAH7; EGFL7 variant 1; ELMO2 variant 1; EPS15L1; ERN1; F5; FAM111B; FBXL3; FGD4; FMO5 variant 1; FSTL1;…
79		Actin muscle	ACTA2	ACTA_HUMAN	Generic binding protein			104-gene expression cancer panel		Genomic	ABAT variant 1; ACTA2 variant 2; ACTR3; AMH; AMIGO2 variant 2; ANG; ANK2 variant 1; BHLHE41; C1QTNF7; C7orf24; CALR; CAV1 variant 1; CELF2 variant 2; CFH; CKS2; COL6A2 variant 2C2; CXCL1; CXCL2; CYLD variant 1; DCN; DHCR24; DKK3 variant 1; DPYSL2; DSTvariant 1eA; EDNRB; EFEMP1 variant 1; EFEMP1 variant 2; EGR1; FABP5; FBLN1 variant D; GALNTL2; GAPD; GSN variant 1; GSTM5; GlnA4; H3F3A; H3F3B; HBA1…
80		Actin muscle	ACTA2	ACTA_HUMAN	Generic binding protein			277-gene expression lung cancer panel		Genomic	ACTA2 variant 2; ACTC1; ACTG1; ADAM10; ADAM12 long variant; ADAM17; ADAM19 variant 1; ADAM8; ADCY6 variant 1; ADORA2B; ADPN; ADRBK2; AEN; ALOX15B variant d; AREG; ASAP3 variant 1; ATF2 variant 1; ATP2C2; BCAR3; BMPR2 variant 1; BPGM variant 2; CALML5; CASP1 variant alpha; CASP4 variant alpha; CAT; CCNA1 variant 1; CCNB2; CCND1; CCND2; CD3EAP; CDC42; CDH3; CENPF; CHODL variant 1; CHODL variant 2; …
81		Actin muscle	ACTA2	ACTA_HUMAN	Generic binding protein			32-protein 2-biochemical psychiatric disorder panel		Biochemical; Proteomic	A2M; ABAT variant 1; ACPP variant 1; ACTA2 variant 2; ACTR3; AMH; AMIGO2 variant 2; ANG; ANGPT2 variant 1; ANK2 variant 1; BDNF variant 1; BDNF variant 3; BDNF variant 4; BHLHE41; BMP6; BTC; C1QTNF7; C7orf24; CALR; CAV1 variant 1; CCL26; CCL5; CD40LG; CEACAM5 variant 1; CELF2 variant 2; CFH; CGA; CKS2; COL6A2 variant 2C2; CSF2; CTGF; CXCL1; CXCL2; CYLD variant 1; DCN; DHCR24; DKK3 variant 1; DPYS…
82		Actin muscle	ACTA2	ACTA_HUMAN	Generic binding protein			788-gene expression esophageal cancer panel		Genomic	A2ML1; ABCA1; ABCC10; ABHD12 variant 1; ABHD5; ABLIM1 variant 1; ABLIM3; ACAA1; ACOT9 variant 1; ACOX1 variant 1; ACPP variant 1; ACSL1; ACTA2 variant 2; ACTN1 variant 1; ADAMTSL4 variant 1; ADAMTSL4 variant 2; ADH5; ADS1; AIM1L; AK3L1 variant 1; AKAP13 variant 1; AKAP2 variant 1; AKR1B10; AKT3 variant 1; ALDH3B2 variant 1; ALDH9A1; AMIGO2 variant 2; ANKRD22; ANKRD35; ANKRD38; ANTXR2; AQP3; ARAP2…
83		Actin muscle	ACTA2	ACTA_HUMAN	Generic binding protein			204-gene expression breast cancer panel		Genomic	AARD; ABCA3; ABCC3 variant 1; ABCC3 variant 2; ABLIM2 variant 1; ACER3; ACSS1; ACTA2 variant 1; ACTA2 variant 2; ADH1A; AKR1C3; ALDH3A1; ANKRD20A11P; APC variant 2; APC variant 3; AQP3; ARHGDIB; ARHGEF37; ARHGEF7 variant 3; ARID5B variant 2; ASPM; ATP10B; ATP6V1B1; AURKB; AZGP1; C; C1orf116 variant 1; C22orf18 variant 1; C9orf3 variant 1; CA12 variant 1; CAMK2B variant 1; CAMK2N1; CAT; CCDC69; CC…
84		Actin muscle	ACTA2	ACTA_HUMAN	Generic binding protein			15-gene expression nerve and muscle disorders panel		Genomic	ACTA2 variant 1; ACTA2 variant 2; CAB39L variant 1; EXTL1; F2R; GLT25D2; IDI2; IL32 variant 1; IL32 variant 4; LBP; MYH8; OXCT1; PFN2 variant 1; SAMHD1; TECRL; nj
85		Actin muscle	ACTA2	ACTA_HUMAN	Generic binding protein			7-gene polymorphism familial thoracic aortic aneurysm panel		Genomic	ACTA2 variant 1; ACTA2 variant 2; COL3A1; FBN1; SMAD3; TGFB2 variant 1; TGFB2 variant 2; TGFBR1 variant 1; TGFBR1 variant 2; TGFBR2 variant 1; TGFBR2 variant 2
86		Actin muscle	ACTC1	ACTC_HUMAN	Generic binding protein			Actin, alpha cardiac muscle 1		Genomic; Proteomic	ACTC1
87		Actin muscle	ACTC1	ACTC_HUMAN	Generic binding protein			588-gene expression liposarcoma panel		Genomic	ABCA8; ABCC6; ABLIM1 variant 1; ACACB; ACAT1; ACOT9 variant 1; ACOX2; ACSL1; ACTC1; ACTN1 variant 1; ACTN4; ACY1; ADAM19 variant 1; ADH1B; ADIPOQ variant 2; ADORA2B; ADRB2; AGPAT2 variant 1; AGTR1; ALDH1A1; AMOTL2; ANGPT1 variant 1; ANK2 variant 1; AOC3; APOD; APP variant 1; AQP7; ARID1A variant 1; ARIH1; ASPM; ASPN variant 1; ASS1 variant 1; ATAD2; ATP1A2; ATP1B1; ATP2A2 variant 2; AURKA variant…
88		Actin muscle	ACTC1	ACTC_HUMAN	Generic binding protein			114-gene expression prostate cancer panel		Genomic	ACTC1; AHNAK2; AP1S2; BCHE; BDNF variant 3; BDNF variant 4; BIN1 variant 8; CADM3 variant 1; CAV1 variant 1; CDC14B variant 2; CDKN1C; CDKN2C variant 1; COL4A2; CRTAC1; CSPG4; DAAM2; DBN1 variant a; DMPK variant 2; DNAJC15; DPYSL3; DYSF; EFEMP1 variant 1; EFEMP1 variant 2; ENAH variant 1; ENAH variant 2; ENO2; EPM2A; FAM131B variant 1; FEZ1; FLNC; FREQ; GABARAPL1; GPM6B variant 1; HDGFRP3; HNRNPD…
89		Actin muscle	ACTC1	ACTC_HUMAN	Generic binding protein			277-gene expression lung cancer panel		Genomic	ACTA2 variant 2; ACTC1; ACTG1; ADAM10; ADAM12 long variant; ADAM17; ADAM19 variant 1; ADAM8; ADCY6 variant 1; ADORA2B; ADPN; ADRBK2; AEN; ALOX15B variant d; AREG; ASAP3 variant 1; ATF2 variant 1; ATP2C2; BCAR3; BMPR2 variant 1; BPGM variant 2; CALML5; CASP1 variant alpha; CASP4 variant alpha; CAT; CCNA1 variant 1; CCNB2; CCND1; CCND2; CD3EAP; CDC42; CDH3; CENPF; CHODL variant 1; CHODL variant 2; …
90		Actin muscle	ACTG2	ACTH_HUMAN	Generic binding protein			Actin, gamma-enteric smooth muscle		Genomic; Proteomic	ACTG2
91		Actin muscle	ACTG2	ACTH_HUMAN	Generic binding protein			442-gene expression breast cancer panel		Genomic	ACSL3 variant 1; ACSL3 variant 2; ACSS2 variant 1; ACTG2; ACTL6A variant 1; ADAMTS1; ADD3 variant 1; ADS1; ANKRD12 variant 1; APOD; APP variant 1; ARHGEF3 variant 1; AXIN2; BBC3; BCCIP variant A; BCL6 variant 1; BHLHB2; BRCA2; C; C10orf10; C10orf26; C13orf15; C16orf61; C1RL; CALCOCO1 variant 1; CAMLG; CBX1 variant 1; CCBL2 variant 1; CCCCCCCCCCCCCCCCCCCCC variant 1; CCPG1 variant 1; CCT5; CCT8; C…
92		Actin muscle	ACTG2	ACTH_HUMAN	Generic binding protein			367-gene expression 1-microRNA breast cancer panel		Genomic	ABCA3; ABCC4 variant 1; ACSL3 variant 1; ACSL3 variant 2; ACTA2 variant 2; ACTG2; ACVR1; ADAM8; ADAMTS12; ADORA2A; ADRBK2; AGPAT2 variant 1; AIFM2 variant 2; AIM2; AKAP2 variant 1; ANKRD22; ANO1; ANXA7 variant 1; AOC3; APOE; AQP1 variant 1; BGN; BIRC3; BOC; BTN3A1 variant 1; BTN3A3 variant 2; BUB3 variant 1; C12orf11; C1RL; C1S variant 1; C1orf116 variant 1; CADM1 variant 1; CALD1; CAPN2; CAPN5; …
93		Actin muscle	ACTG2	ACTH_HUMAN	Generic binding protein			EoE diagnostic panel		Genomic	ACPP variant 1; ACTG2; ALOX12; ALOX15; ANO1; APOBEC3A; ARG1; CA2; CCL26; CCL8; CCR3 variant 1; CD200R1 variant 1; CDA; CDH20; CDH26 variant a; CFB; CFI; CHL1; CHL1 variant 2; CITED2; CLC; CLDN10 variant a; CLDN10 variant b; CMA1; COL1A2; COL8A2; CPA3; CRISP2 variant 1; CRISP3; CRYM variant 1; CTNNAL1; CTSC variant 1; CTSC variant 2; CXCL1; CXCL6; DSG1; EML1 variant 1; EML1 variant 2; ENDOU varian…
94		Alpha crystallin B	CRYAB	CRYAB_HUMAN	Generic binding protein	Alpha-crystallin B chain		Alpha-crystallin B chain		Genomic; Proteomic	CRYAB
95		Alpha crystallin B	CRYAB	CRYAB_HUMAN	Generic binding protein	Alpha-crystallin B chain		188-gene expression breast cancer panel		Genomic	ABAT variant 1; ADCY1; ANXA9; APRT; ARMCX2; ASPH variant 1; Adam19; BCL11A variant 1; BIRC5 variant 1; BTG2; BTN3A2 variant 1; BTRC variant 1; C16orf61; C2orf54 vaiant 1; CA12 variant 1; CALML5; CCL18; CDCA3; CDK1 variant 1; CDT1; CELSR2; CEP55; CLCA2; CLSTN2; COX6C; CRYAB; CTSC variant 1; CTSC variant 2; CX3CL1; CYP2B6; CYP4F8; DLG5; DLG7; DNALI1; DSC2 variant Dsc2a; DUSP6 variant 1; EGFR varian…
96		Alpha crystallin B	CRYAB	CRYAB_HUMAN	Generic binding protein	Alpha-crystallin B chain		277-gene expression lung cancer panel		Genomic	ACTA2 variant 2; ACTC1; ACTG1; ADAM10; ADAM12 long variant; ADAM17; ADAM19 variant 1; ADAM8; ADCY6 variant 1; ADORA2B; ADPN; ADRBK2; AEN; ALOX15B variant d; AREG; ASAP3 variant 1; ATF2 variant 1; ATP2C2; BCAR3; BMPR2 variant 1; BPGM variant 2; CALML5; CASP1 variant alpha; CASP4 variant alpha; CAT; CCNA1 variant 1; CCNB2; CCND1; CCND2; CD3EAP; CDC42; CDH3; CENPF; CHODL variant 1; CHODL variant 2; …
97		Alpha crystallin B	CRYAB	CRYAB_HUMAN	Generic binding protein	Alpha-crystallin B chain		788-gene expression esophageal cancer panel		Genomic	A2ML1; ABCA1; ABCC10; ABHD12 variant 1; ABHD5; ABLIM1 variant 1; ABLIM3; ACAA1; ACOT9 variant 1; ACOX1 variant 1; ACPP variant 1; ACSL1; ACTA2 variant 2; ACTN1 variant 1; ADAMTSL4 variant 1; ADAMTSL4 variant 2; ADH5; ADS1; AIM1L; AK3L1 variant 1; AKAP13 variant 1; AKAP2 variant 1; AKR1B10; AKT3 variant 1; ALDH3B2 variant 1; ALDH9A1; AMIGO2 variant 2; ANKRD22; ANKRD35; ANKRD38; ANTXR2; AQP3; ARAP2…
98		Alpha crystallin B	CRYAB	CRYAB_HUMAN	Generic binding protein	Alpha-crystallin B chain		204-gene expression breast cancer panel		Genomic	AARD; ABCA3; ABCC3 variant 1; ABCC3 variant 2; ABLIM2 variant 1; ACER3; ACSS1; ACTA2 variant 1; ACTA2 variant 2; ADH1A; AKR1C3; ALDH3A1; ANKRD20A11P; APC variant 2; APC variant 3; AQP3; ARHGDIB; ARHGEF37; ARHGEF7 variant 3; ARID5B variant 2; ASPM; ATP10B; ATP6V1B1; AURKB; AZGP1; C; C1orf116 variant 1; C22orf18 variant 1; C9orf3 variant 1; CA12 variant 1; CAMK2B variant 1; CAMK2N1; CAT; CCDC69; CC…
99		Alpha-1A adrenergic receptor	ADRA1A	ADA1A_HUMAN	GPCR	Alpha-1A adrenergic receptor	Abanoquil	Alpha1A-Adrenergic receptor		Genomic; Proteomic	ADRA1A variant 2; ADRA1A variant 3
100		Alpha-1A adrenergic receptor	ADRA1A	ADA1A_HUMAN	GPCR	Alpha-1A adrenergic receptor	Amosulalol	Alpha1A-Adrenergic receptor		Genomic; Proteomic	ADRA1A variant 2; ADRA1A variant 3
101		Alpha-1A adrenergic receptor	ADRA1A	ADA1A_HUMAN	GPCR	Alpha-1A adrenergic receptor	Dipivefrine	Alpha1A-Adrenergic receptor		Genomic; Proteomic	ADRA1A variant 2; ADRA1A variant 3
102		Alpha-1A adrenergic receptor	ADRA1A	ADA1A_HUMAN	GPCR	Alpha-1A adrenergic receptor	Alfuzosin	Alpha1A-Adrenergic receptor		Genomic; Proteomic	ADRA1A variant 2; ADRA1A variant 3
103		Alpha-1A adrenergic receptor	ADRA1A	ADA1A_HUMAN	GPCR	Alpha-1A adrenergic receptor	Trazodone	Alpha1A-Adrenergic receptor		Genomic; Proteomic	ADRA1A variant 2; ADRA1A variant 3
104		Alpha-1A adrenergic receptor	ADRA1A	ADA1A_HUMAN	GPCR	Alpha-1A adrenergic receptor	Tamsulosin	Alpha1A-Adrenergic receptor		Genomic; Proteomic	ADRA1A variant 2; ADRA1A variant 3
105		Alpha-1A adrenergic receptor	ADRA1A	ADA1A_HUMAN	GPCR	Alpha-1A adrenergic receptor	Naftopidil	Alpha1A-Adrenergic receptor		Genomic; Proteomic	ADRA1A variant 2; ADRA1A variant 3
106		Alpha-1A adrenergic receptor	ADRA1A	ADA1A_HUMAN	GPCR	Alpha-1A adrenergic receptor	Midodrine	Alpha1A-Adrenergic receptor		Genomic; Proteomic	ADRA1A variant 2; ADRA1A variant 3
107		Alpha-1A adrenergic receptor	ADRA1A	ADA1A_HUMAN	GPCR	Alpha-1A adrenergic receptor	Guanethidine	Alpha1A-Adrenergic receptor		Genomic; Proteomic	ADRA1A variant 2; ADRA1A variant 3
108		Alpha-1A adrenergic receptor	ADRA1A	ADA1A_HUMAN	GPCR	Alpha-1A adrenergic receptor	Doxazosin	Alpha1A-Adrenergic receptor		Genomic; Proteomic	ADRA1A variant 2; ADRA1A variant 3
109		Alpha-1A adrenergic receptor	ADRA1A	ADA1A_HUMAN	GPCR	Alpha-1A adrenergic receptor	Tolazoline	Alpha1A-Adrenergic receptor		Genomic; Proteomic	ADRA1A variant 2; ADRA1A variant 3
110		Alpha-1A adrenergic receptor	ADRA1A	ADA1A_HUMAN	GPCR	Alpha-1A adrenergic receptor	Nipradilol	Alpha1A-Adrenergic receptor		Genomic; Proteomic	ADRA1A variant 2; ADRA1A variant 3
111		Alpha-1A adrenergic receptor	ADRA1A	ADA1A_HUMAN	GPCR	Alpha-1A adrenergic receptor	Carvedilol	Alpha1A-Adrenergic receptor		Genomic; Proteomic	ADRA1A variant 2; ADRA1A variant 3
112		Alpha-1A adrenergic receptor	ADRA1A	ADA1A_HUMAN	GPCR	Alpha-1A adrenergic receptor	Adimolol	Alpha1A-Adrenergic receptor		Genomic; Proteomic	ADRA1A variant 2; ADRA1A variant 3
113		Alpha-1A adrenergic receptor	ADRA1A	ADA1A_HUMAN	GPCR	Alpha-1A adrenergic receptor	(RS)-Niguldipine	Alpha1A-Adrenergic receptor		Genomic; Proteomic	ADRA1A variant 2; ADRA1A variant 3
114		Alpha-1A adrenergic receptor	ADRA1A	ADA1A_HUMAN	GPCR	Alpha-1A adrenergic receptor	Tibalosin	Alpha1A-Adrenergic receptor		Genomic; Proteomic	ADRA1A variant 2; ADRA1A variant 3
115		Alpha-1A adrenergic receptor	ADRA1A	ADA1A_HUMAN	GPCR	Alpha-1A adrenergic receptor	Synephrine	Alpha1A-Adrenergic receptor		Genomic; Proteomic	ADRA1A variant 2; ADRA1A variant 3
116		Alpha-1A adrenergic receptor	ADRA1A	ADA1A_HUMAN	GPCR	Alpha-1A adrenergic receptor	Adrafinil	Alpha1A-Adrenergic receptor		Genomic; Proteomic	ADRA1A variant 2; ADRA1A variant 3
117		Alpha-1A adrenergic receptor	ADRA1A	ADA1A_HUMAN	GPCR	Alpha-1A adrenergic receptor	Nicergoline	Alpha1A-Adrenergic receptor		Genomic; Proteomic	ADRA1A variant 2; ADRA1A variant 3
118		Alpha-1A adrenergic receptor	ADRA1A	ADA1A_HUMAN	GPCR	Alpha-1A adrenergic receptor	Ketanserin	Alpha1A-Adrenergic receptor		Genomic; Proteomic	ADRA1A variant 2; ADRA1A variant 3
119		Alpha-1A adrenergic receptor	ADRA1A	ADA1A_HUMAN	GPCR	Alpha-1A adrenergic receptor	Bunazosin	Alpha1A-Adrenergic receptor		Genomic; Proteomic	ADRA1A variant 2; ADRA1A variant 3
120		Alpha-1A adrenergic receptor	ADRA1A	ADA1A_HUMAN	GPCR	Alpha-1A adrenergic receptor	Trimazosin	Alpha1A-Adrenergic receptor		Genomic; Proteomic	ADRA1A variant 2; ADRA1A variant 3
121		Alpha-1A adrenergic receptor	ADRA1A	ADA1A_HUMAN	GPCR	Alpha-1A adrenergic receptor	Maprotiline	Alpha1A-Adrenergic receptor		Genomic; Proteomic	ADRA1A variant 2; ADRA1A variant 3
122		Alpha-1A adrenergic receptor	ADRA1A	ADA1A_HUMAN	GPCR	Alpha-1A adrenergic receptor	Urapidil	Alpha1A-Adrenergic receptor		Genomic; Proteomic	ADRA1A variant 2; ADRA1A variant 3
123		Alpha-1A adrenergic receptor	ADRA1A	ADA1A_HUMAN	GPCR	Alpha-1A adrenergic receptor	Silodosin	Alpha1A-Adrenergic receptor		Genomic; Proteomic	ADRA1A variant 2; ADRA1A variant 3
124		Alpha-1A adrenergic receptor	ADRA1A	ADA1A_HUMAN	GPCR	Alpha-1A adrenergic receptor	Moxisylyte	Alpha1A-Adrenergic receptor		Genomic; Proteomic	ADRA1A variant 2; ADRA1A variant 3
125		Alpha-1A adrenergic receptor	ADRA1A	ADA1A_HUMAN	GPCR	Alpha-1A adrenergic receptor	Methoxamine	Alpha1A-Adrenergic receptor		Genomic; Proteomic	ADRA1A variant 2; ADRA1A variant 3
126		Alpha-1A adrenergic receptor	ADRA1A	ADA1A_HUMAN	GPCR	Alpha-1A adrenergic receptor	Benzphetamine	Alpha1A-Adrenergic receptor		Genomic; Proteomic	ADRA1A variant 2; ADRA1A variant 3
127		Alpha-1A adrenergic receptor	ADRA1A	ADA1A_HUMAN	GPCR	Alpha-1A adrenergic receptor	Perphenazine	Alpha1A-Adrenergic receptor		Genomic; Proteomic	ADRA1A variant 2; ADRA1A variant 3
128		Alpha-actinin	ACTN1	ACTN1_HUMAN	Generic binding protein			Alpha-actinin-1		Genomic; Proteomic	ACTN1 variant 1; ACTN1 variant 2
129		Alpha-actinin	ACTN1	ACTN1_HUMAN	Generic binding protein			22-gene expression breast cancer panel		Genomic	ACTG1; ACTN1 variant 1; ASPM; AURKA variant 1; CDKN3 variant 1; CEP55; CKS2; DUSP4 variant 1; EIF4A1; EPHA2; FGFBP1; FOXM1 variant 2; NCAPG; ODC1; RRM2 variant 2; SERPINE2 variant 1; TNFRSF6B; TRIP13 variant 1; TUBG1; VRK1
130		Alpha-actinin	ACTN1	ACTN1_HUMAN	Generic binding protein			588-gene expression liposarcoma panel		Genomic	ABCA8; ABCC6; ABLIM1 variant 1; ACACB; ACAT1; ACOT9 variant 1; ACOX2; ACSL1; ACTC1; ACTN1 variant 1; ACTN4; ACY1; ADAM19 variant 1; ADH1B; ADIPOQ variant 2; ADORA2B; ADRB2; AGPAT2 variant 1; AGTR1; ALDH1A1; AMOTL2; ANGPT1 variant 1; ANK2 variant 1; AOC3; APOD; APP variant 1; AQP7; ARID1A variant 1; ARIH1; ASPM; ASPN variant 1; ASS1 variant 1; ATAD2; ATP1A2; ATP1B1; ATP2A2 variant 2; AURKA variant…
131		Alpha-actinin	ACTN1	ACTN1_HUMAN	Generic binding protein			223-gene expression breast cancer panel		Genomic	ABAT variant 1; ACOX1 variant 1; ACTN1 variant 1; ACY1; ADAM10; ADFP; ADM; AEBP1; ALDH5A1; ALOX15; ALPPL2; AMD1 variant 1; AMY2A; ANGPTL4 variant 1; ANP32A; ANXA2 variant 1; APOA1; APOL3 alpha/d variant; AQP3; AVEN; BAG3; BEST1; BHLHB2; BMP7; BUCS1; C19orf6; C1orf116 variant 1; C8orf84; CA9; CALML5; CBFB variant 1; CBX3 variant 2; CDC42EP4; CDK13 variant 1; CLDN1; CLIC4; COL10A1; CRLF1; CSNK1G3 v…
132		Alpha-actinin	ACTN1	ACTN1_HUMAN	Generic binding protein			788-gene expression esophageal cancer panel		Genomic	A2ML1; ABCA1; ABCC10; ABHD12 variant 1; ABHD5; ABLIM1 variant 1; ABLIM3; ACAA1; ACOT9 variant 1; ACOX1 variant 1; ACPP variant 1; ACSL1; ACTA2 variant 2; ACTN1 variant 1; ADAMTSL4 variant 1; ADAMTSL4 variant 2; ADH5; ADS1; AIM1L; AK3L1 variant 1; AKAP13 variant 1; AKAP2 variant 1; AKR1B10; AKT3 variant 1; ALDH3B2 variant 1; ALDH9A1; AMIGO2 variant 2; ANKRD22; ANKRD35; ANKRD38; ANTXR2; AQP3; ARAP2…
133		Alpha-actinin	ACTN1	ACTN1_HUMAN	Generic binding protein			Epithelial-mesenchymal transition gene signature		Genomic	ACTN1 variant 1; ACTN1 variant 2; AGR2; AKAP12 variant 1; ALCAM; AP1M2; AXL variant 1; AXL variant 2; BSPRY; CCL2; CDH1; CDH2; CEP170 variant alpha; CLDN3; CLDN4; CNN3; CYP4X1; DNMT3A variant 1; DNMT3A variant 3; DSG3; DSP variant 1; DSP variant 2; DSPP; EFNB2; EHF; ELF3 variant 1; ELF5 variant 1; ELF5 variant 2; ERBB3 variant 1; ETV5; FLRT3 variant 1; FOSB; FOSL1; FOXC1; FXYD5 variant 2; GPD1L; …
134	ACTN2	Alpha-actinin	ACTN2	ACTN2_HUMAN	Generic binding protein			Alpha-actinin-2		Genomic; Proteomic	ACTN2	-1.10618	0.0008
135		Alpha-actinin	ACTN3	ACTN3_HUMAN	Generic binding protein			Alpha-actinin-3		Genomic	ACTN3
136		Alpha-actinin	ACTN4	ACTN4_HUMAN	Generic binding protein			Alpha-Actinin-4		Genomic; Proteomic	ACTN4
137		Alpha-actinin	ACTN4	ACTN4_HUMAN	Generic binding protein			588-gene expression liposarcoma panel		Genomic	ABCA8; ABCC6; ABLIM1 variant 1; ACACB; ACAT1; ACOT9 variant 1; ACOX2; ACSL1; ACTC1; ACTN1 variant 1; ACTN4; ACY1; ADAM19 variant 1; ADH1B; ADIPOQ variant 2; ADORA2B; ADRB2; AGPAT2 variant 1; AGTR1; ALDH1A1; AMOTL2; ANGPT1 variant 1; ANK2 variant 1; AOC3; APOD; APP variant 1; AQP7; ARID1A variant 1; ARIH1; ASPM; ASPN variant 1; ASS1 variant 1; ATAD2; ATP1A2; ATP1B1; ATP2A2 variant 2; AURKA variant…
138		Alpha-actinin	ACTN4	ACTN4_HUMAN	Generic binding protein			17-gene expression melanoma panel		Genomic	ACTN4; CMIP variant C-mip; CNN2 variant 1; EDNRB; GPM6B variant 1; KIT; NAMPT; PRAME variant 1; TRIB2; VDAC1
139	ACTN2	Alpha-actinin 2	ACTN2	ACTN2_HUMAN	Generic binding protein	Alpha-actinin-2		Alpha-actinin-2		Genomic; Proteomic	ACTN2	-1.10618	0.0008
140		Alpha-actinin 3	ACTN3	ACTN3_HUMAN	Generic binding protein	Alpha-actinin-3		Alpha-actinin-3		Genomic	ACTN3
141		Annexin VI	ANXA6	ANXA6_HUMAN	Generic binding protein	Annexin A6		Annexin A6		Genomic; Proteomic	ANXA6 variant 1
142		Annexin VI	ANXA6	ANXA6_HUMAN	Generic binding protein	Annexin A6		4-protein esophageal adenocarcinoma panel		Proteomic	ANXA6 variant 1; BGN; MPO; S100A9
143		BDKRB2	BDKRB2	BKRB2_HUMAN	GPCR	B2 bradykinin receptor	Labradimil	B2 bradykinin receptor		Genomic; Proteomic	BDKRB2
144		BDKRB2	BDKRB2	BKRB2_HUMAN	GPCR	B2 bradykinin receptor	Labradimil	786-gene expression cancer panel		Genomic	ABHD2 variant 1; ACSL5 variant 1; ADAM12 long variant; ADAMTS1; ADAMTS14 variant 1; ADAMTS2 variant 1; ADAMTS6; ADAMTS9; ADAMTSL2; AEBP1; AGTRL1; AHR; AK3L1 variant 1; AKAP12 variant 1; AKR1C1; AKR1C2 variant 1; ALDH1A1; ALDH1L2; AMPH variant 1; ANGPTL2; ANK3 variant 1; ANPEP; ANTXR1; APCDD1; APOD; AQP1 variant 1; ARHGAP25 variant 1; ARHGAP6 variant 1; ARL7; ASNS variant 1; ASS1 variant 1; ATF5 v…
145		BDKRB2	BDKRB2	BKRB2_HUMAN	GPCR	B2 bradykinin receptor	Anatibant	B2 bradykinin receptor		Genomic; Proteomic	BDKRB2
146		BDKRB2	BDKRB2	BKRB2_HUMAN	GPCR	B2 bradykinin receptor	Anatibant	786-gene expression cancer panel		Genomic	ABHD2 variant 1; ACSL5 variant 1; ADAM12 long variant; ADAMTS1; ADAMTS14 variant 1; ADAMTS2 variant 1; ADAMTS6; ADAMTS9; ADAMTSL2; AEBP1; AGTRL1; AHR; AK3L1 variant 1; AKAP12 variant 1; AKR1C1; AKR1C2 variant 1; ALDH1A1; ALDH1L2; AMPH variant 1; ANGPTL2; ANK3 variant 1; ANPEP; ANTXR1; APCDD1; APOD; AQP1 variant 1; ARHGAP25 variant 1; ARHGAP6 variant 1; ARL7; ASNS variant 1; ASS1 variant 1; ATF5 v…
147		Beta TnTF	TNNT3	TNNT3_HUMAN	Generic binding protein	Troponin T, fast skeletal muscle		Troponin T, fast skeletal muscle		Genomic; Proteomic	TNNT3 variant 1
148		Beta TnTF	TNNT3	TNNT3_HUMAN	Generic binding protein	Troponin T, fast skeletal muscle		786-gene expression cancer panel		Genomic	ABHD2 variant 1; ACSL5 variant 1; ADAM12 long variant; ADAMTS1; ADAMTS14 variant 1; ADAMTS2 variant 1; ADAMTS6; ADAMTS9; ADAMTSL2; AEBP1; AGTRL1; AHR; AK3L1 variant 1; AKAP12 variant 1; AKR1C1; AKR1C2 variant 1; ALDH1A1; ALDH1L2; AMPH variant 1; ANGPTL2; ANK3 variant 1; ANPEP; ANTXR1; APCDD1; APOD; AQP1 variant 1; ARHGAP25 variant 1; ARHGAP6 variant 1; ARL7; ASNS variant 1; ASS1 variant 1; ATF5 v…
149		Bombesin receptor	BRS3	BRS3_HUMAN	GPCR	Bombesin receptor subtype-3		Bombesin receptor subtype-3		Genomic	BRS3
150		C3aR	C3AR1	C3AR_HUMAN	GPCR	C3a anaphylatoxin chemotactic receptor		C3a anaphylatoxin chemotactic receptor		Genomic; Proteomic	C3AR1
151		C3aR	C3AR1	C3AR_HUMAN	GPCR	C3a anaphylatoxin chemotactic receptor		42-gene expression cancer panel		Genomic	ARHGAP30 variant 1; C3AR1; CCR1; CD37 variant 1; CD53 variant 1; CD86 variant 1; CLEC7A; CSF1R; CSF2RB; CTSS variant 1; CYBB; DOCK2; FPR3; GMFG; GPR65; HCK variant p61HCK; HLA-DMA; HLA-DMB; IL10RA; ITGB2 variant 1; LAIR1 variant a; LCP1; LCP2; LILRB1 variant 1; LY86; MNDA; MS4A6A variant 1; MYO1F; NCF4 variant 1; PLEK; PTPRC variant 1; SLA variant 3; SLCO1B1; TLR1; TYROBP variant 1
152		CACNB1	CACNB1	CACB1_HUMAN	Voltage-gated ion channel	Voltage-dependent L-type calcium channel subunit beta-1	Clevidipine	Voltage-dependent L-type calcium channel subunit beta-1		Genomic; Proteomic	CACNB1 variant 1
153		CACNB1	CACNB1	CACB1_HUMAN	Voltage-gated ion channel	Voltage-dependent L-type calcium channel subunit beta-1	Dronedarone	Voltage-dependent L-type calcium channel subunit beta-1		Genomic; Proteomic	CACNB1 variant 1
154		CCKAR	CCKAR	CCKAR_HUMAN	GPCR	Cholecystokinin receptor type A	Lintitript	Cholecystokinin receptor type A		Genomic; Proteomic	CCKAR
155		CCKAR	CCKAR	CCKAR_HUMAN	GPCR	Cholecystokinin receptor type A	Proglumide	Cholecystokinin receptor type A		Genomic; Proteomic	CCKAR
156		CCKAR	CCKAR	CCKAR_HUMAN	GPCR	Cholecystokinin receptor type A	GI181771	Cholecystokinin receptor type A		Genomic; Proteomic	CCKAR
157		CCKAR	CCKAR	CCKAR_HUMAN	GPCR	Cholecystokinin receptor type A	Dexloxiglumide	Cholecystokinin receptor type A		Genomic; Proteomic	CCKAR
158		CD47	CD47	CD47_HUMAN	Generic receptor	Leukocyte surface antigen CD47		Leukocyte surface antigen CD47		Genomic; Proteomic	CD47 variant 1
159		CD47	CD47	CD47_HUMAN	Generic receptor	Leukocyte surface antigen CD47		44-gene expression chronic fatigue syndrome panel		Genomic	AKAP10; ANAPC11 variant 1; APP variant 1; ARL7; ARPC5; CCCCCCCCCCCCCCCCCCCCC variant 1; CD2BP2; CD47 variant 1; CITED2; CRK variant I; CRK variant II; CXCR4 variant 2; ETS1; FNTA variant 1; GABARAPL1; GABPA variant 1; GNAS variant 1; GSN variant 1; IFNAR1; IL10RA; JAK1; KHSRP; METTL3; MRPL23; MSN; NFKB1 variant 1; NR1D2; PDCD6; PGM2; PKN1 variant 2; PRKAA1 variant 2; PRKAR1A variant 1; REPIN1 var…
160		CD47	CD47	CD47_HUMAN	Generic receptor	Leukocyte surface antigen CD47		Macrophage-associated marker prognostic score		Genomic	Adam12; BIRC3; CD47 variant 1; CD69; CLEC11A; CXCL12 variant 3; CXCL12 variant 4; CXCL12 variant alpha; CXCL12 variant beta; ELMO1 variant 1; ELMO1 variant 3; PDCD1; PON2; PRDM1 variant 1; THBS2; TLR7; TNFSF10
161		CD47	CD47	CD47_HUMAN	Generic receptor	Leukocyte surface antigen CD47		160-gene expression lung cancer panel		Genomic	A2M; AKAP13 variant 1; ALDH18A1 variant 1; ARHGDIB; ARHGEF1 variant 1; ATXN1 variant 1; BCAM variant 1; BPTF variant 1; BPTF variant 2; BUB3 variant 1; CARD4; CAST variant 6; CD47 variant 1; CDC42; CDC42BPA variant B; CELF1 variant 1; CFLAR; CFLAR variant 3; CHD9; CKS1B; CKS2; CLASRP; CLEC16A variant 2; COX7A2L; CYLD variant 1; DAD1; DGKA variant 1; DUSP6 variant 1; ECHDC2 variant 1; ECM1 variant…
162		CD47	CD47	CD47_HUMAN	Generic receptor	Leukocyte surface antigen CD47		52-gene expression interstitial lung disease panel		Genomic	ARHGAP5 variant 1; ARL7; BIRC3; BTN3A1 variant 1; BTN3A2 variant 1; BTN3A3 variant 2; C19orf59; C2orf27A; CAMK2D variant 3; CD2; CD28; CD47 variant 1; CD96; CNOT6L; CXCR6; CYP24A1; DOCK10; EBI2; ETS1; ETS1 variant 1; FLJ21986 variant 1; FLT3; GBP4; GPR174; GyrB; HLA-DPA1 variant 1; HLA-DPA1 variant 2; HLA-DPA1 variant 3; HLA-DPB1; HP variant 1; ICOS; IL1R2 variant 1; IL1R2 variant 3; IL7R; ITK; K…
163		CFTR	CFTR	CFTR_HUMAN	Generic channel	Cystic fibrosis transmembrane conductance regulator	Glafenine	Cystic fibrosis transmembrane conductance regulator		Genomic; Proteomic	CFTR
164		CFTR	CFTR	CFTR_HUMAN	Generic channel	Cystic fibrosis transmembrane conductance regulator	Glafenine	46-gene methylation prostate cancer panel		Genomic	ABCB1; ACVR1; ACVR1B; ADAMTS12; APC variant 1; CDH17; CFTR; CSF3 variant 1; DES; EFNB3; ELK3; GSTM2; HFE variant 1; HFE variant X3; HOXA5; HTR1B; IL1RN variant 1; IL1RN variant 2; IL1RN variant 3; KRT5; MFAP4; MMP14; NEU1; NGF; NGFR; PEG3; POMC variant 2; RAP1A variant 1; RAP1A variant 2; SCGB3A1; SEPT9; SERPINE1 variant 1; SLC14A1 variant 4; STAT5A; STAT5A variant 1; TJP2 variant 1; TJP2 variant…
165		CFTR	CFTR	CFTR_HUMAN	Generic channel	Cystic fibrosis transmembrane conductance regulator	Glafenine	19-gene expression colorectal cancer panel		Genomic	AGT; C5orf46; CDH2; CFTR; FGF1 variant 1; GPR116; HNT variant 1; INHA; MMP3; NGF; PDLIM3 variant 1; POSTN; POSTN variant 2; POSTN variant 3; POSTN variant 4; RGS4; SERPINE1 variant 1; SFRP4; SLC7A2 variant 1; ULBP2
166		CFTR	CFTR	CFTR_HUMAN	Generic channel	Cystic fibrosis transmembrane conductance regulator	Tobramycin	Cystic fibrosis transmembrane conductance regulator		Genomic; Proteomic	CFTR
167		CFTR	CFTR	CFTR_HUMAN	Generic channel	Cystic fibrosis transmembrane conductance regulator	Tobramycin	46-gene methylation prostate cancer panel		Genomic	ABCB1; ACVR1; ACVR1B; ADAMTS12; APC variant 1; CDH17; CFTR; CSF3 variant 1; DES; EFNB3; ELK3; GSTM2; HFE variant 1; HFE variant X3; HOXA5; HTR1B; IL1RN variant 1; IL1RN variant 2; IL1RN variant 3; KRT5; MFAP4; MMP14; NEU1; NGF; NGFR; PEG3; POMC variant 2; RAP1A variant 1; RAP1A variant 2; SCGB3A1; SEPT9; SERPINE1 variant 1; SLC14A1 variant 4; STAT5A; STAT5A variant 1; TJP2 variant 1; TJP2 variant…
168		CFTR	CFTR	CFTR_HUMAN	Generic channel	Cystic fibrosis transmembrane conductance regulator	Tobramycin	19-gene expression colorectal cancer panel		Genomic	AGT; C5orf46; CDH2; CFTR; FGF1 variant 1; GPR116; HNT variant 1; INHA; MMP3; NGF; PDLIM3 variant 1; POSTN; POSTN variant 2; POSTN variant 3; POSTN variant 4; RGS4; SERPINE1 variant 1; SFRP4; SLC7A2 variant 1; ULBP2
169		CFTR	CFTR	CFTR_HUMAN	Generic channel	Cystic fibrosis transmembrane conductance regulator	Amikacin	Cystic fibrosis transmembrane conductance regulator		Genomic; Proteomic	CFTR
170		CFTR	CFTR	CFTR_HUMAN	Generic channel	Cystic fibrosis transmembrane conductance regulator	Amikacin	46-gene methylation prostate cancer panel		Genomic	ABCB1; ACVR1; ACVR1B; ADAMTS12; APC variant 1; CDH17; CFTR; CSF3 variant 1; DES; EFNB3; ELK3; GSTM2; HFE variant 1; HFE variant X3; HOXA5; HTR1B; IL1RN variant 1; IL1RN variant 2; IL1RN variant 3; KRT5; MFAP4; MMP14; NEU1; NGF; NGFR; PEG3; POMC variant 2; RAP1A variant 1; RAP1A variant 2; SCGB3A1; SEPT9; SERPINE1 variant 1; SLC14A1 variant 4; STAT5A; STAT5A variant 1; TJP2 variant 1; TJP2 variant…
171		CFTR	CFTR	CFTR_HUMAN	Generic channel	Cystic fibrosis transmembrane conductance regulator	Amikacin	19-gene expression colorectal cancer panel		Genomic	AGT; C5orf46; CDH2; CFTR; FGF1 variant 1; GPR116; HNT variant 1; INHA; MMP3; NGF; PDLIM3 variant 1; POSTN; POSTN variant 2; POSTN variant 3; POSTN variant 4; RGS4; SERPINE1 variant 1; SFRP4; SLC7A2 variant 1; ULBP2
172		CFTR	CFTR	CFTR_HUMAN	Generic channel	Cystic fibrosis transmembrane conductance regulator	Curcumin	Cystic fibrosis transmembrane conductance regulator		Genomic; Proteomic	CFTR
173		CFTR	CFTR	CFTR_HUMAN	Generic channel	Cystic fibrosis transmembrane conductance regulator	Curcumin	46-gene methylation prostate cancer panel		Genomic	ABCB1; ACVR1; ACVR1B; ADAMTS12; APC variant 1; CDH17; CFTR; CSF3 variant 1; DES; EFNB3; ELK3; GSTM2; HFE variant 1; HFE variant X3; HOXA5; HTR1B; IL1RN variant 1; IL1RN variant 2; IL1RN variant 3; KRT5; MFAP4; MMP14; NEU1; NGF; NGFR; PEG3; POMC variant 2; RAP1A variant 1; RAP1A variant 2; SCGB3A1; SEPT9; SERPINE1 variant 1; SLC14A1 variant 4; STAT5A; STAT5A variant 1; TJP2 variant 1; TJP2 variant…
174		CFTR	CFTR	CFTR_HUMAN	Generic channel	Cystic fibrosis transmembrane conductance regulator	Curcumin	19-gene expression colorectal cancer panel		Genomic	AGT; C5orf46; CDH2; CFTR; FGF1 variant 1; GPR116; HNT variant 1; INHA; MMP3; NGF; PDLIM3 variant 1; POSTN; POSTN variant 2; POSTN variant 3; POSTN variant 4; RGS4; SERPINE1 variant 1; SFRP4; SLC7A2 variant 1; ULBP2
175		CFTR	CFTR	CFTR_HUMAN	Generic channel	Cystic fibrosis transmembrane conductance regulator	Ivacaftor	Cystic fibrosis transmembrane conductance regulator		Genomic; Proteomic	CFTR
176		CFTR	CFTR	CFTR_HUMAN	Generic channel	Cystic fibrosis transmembrane conductance regulator	Ivacaftor	46-gene methylation prostate cancer panel		Genomic	ABCB1; ACVR1; ACVR1B; ADAMTS12; APC variant 1; CDH17; CFTR; CSF3 variant 1; DES; EFNB3; ELK3; GSTM2; HFE variant 1; HFE variant X3; HOXA5; HTR1B; IL1RN variant 1; IL1RN variant 2; IL1RN variant 3; KRT5; MFAP4; MMP14; NEU1; NGF; NGFR; PEG3; POMC variant 2; RAP1A variant 1; RAP1A variant 2; SCGB3A1; SEPT9; SERPINE1 variant 1; SLC14A1 variant 4; STAT5A; STAT5A variant 1; TJP2 variant 1; TJP2 variant…
177		CFTR	CFTR	CFTR_HUMAN	Generic channel	Cystic fibrosis transmembrane conductance regulator	Ivacaftor	19-gene expression colorectal cancer panel		Genomic	AGT; C5orf46; CDH2; CFTR; FGF1 variant 1; GPR116; HNT variant 1; INHA; MMP3; NGF; PDLIM3 variant 1; POSTN; POSTN variant 2; POSTN variant 3; POSTN variant 4; RGS4; SERPINE1 variant 1; SFRP4; SLC7A2 variant 1; ULBP2
178		CFTR	CFTR	CFTR_HUMAN	Generic channel	Cystic fibrosis transmembrane conductance regulator	VRT325	Cystic fibrosis transmembrane conductance regulator		Genomic; Proteomic	CFTR
179		CFTR	CFTR	CFTR_HUMAN	Generic channel	Cystic fibrosis transmembrane conductance regulator	VRT325	46-gene methylation prostate cancer panel		Genomic	ABCB1; ACVR1; ACVR1B; ADAMTS12; APC variant 1; CDH17; CFTR; CSF3 variant 1; DES; EFNB3; ELK3; GSTM2; HFE variant 1; HFE variant X3; HOXA5; HTR1B; IL1RN variant 1; IL1RN variant 2; IL1RN variant 3; KRT5; MFAP4; MMP14; NEU1; NGF; NGFR; PEG3; POMC variant 2; RAP1A variant 1; RAP1A variant 2; SCGB3A1; SEPT9; SERPINE1 variant 1; SLC14A1 variant 4; STAT5A; STAT5A variant 1; TJP2 variant 1; TJP2 variant…
180		CFTR	CFTR	CFTR_HUMAN	Generic channel	Cystic fibrosis transmembrane conductance regulator	VRT325	19-gene expression colorectal cancer panel		Genomic	AGT; C5orf46; CDH2; CFTR; FGF1 variant 1; GPR116; HNT variant 1; INHA; MMP3; NGF; PDLIM3 variant 1; POSTN; POSTN variant 2; POSTN variant 3; POSTN variant 4; RGS4; SERPINE1 variant 1; SFRP4; SLC7A2 variant 1; ULBP2
181		CFTR	CFTR	CFTR_HUMAN	Generic channel	Cystic fibrosis transmembrane conductance regulator	Lumacaftor	Cystic fibrosis transmembrane conductance regulator		Genomic; Proteomic	CFTR
182		CFTR	CFTR	CFTR_HUMAN	Generic channel	Cystic fibrosis transmembrane conductance regulator	Lumacaftor	46-gene methylation prostate cancer panel		Genomic	ABCB1; ACVR1; ACVR1B; ADAMTS12; APC variant 1; CDH17; CFTR; CSF3 variant 1; DES; EFNB3; ELK3; GSTM2; HFE variant 1; HFE variant X3; HOXA5; HTR1B; IL1RN variant 1; IL1RN variant 2; IL1RN variant 3; KRT5; MFAP4; MMP14; NEU1; NGF; NGFR; PEG3; POMC variant 2; RAP1A variant 1; RAP1A variant 2; SCGB3A1; SEPT9; SERPINE1 variant 1; SLC14A1 variant 4; STAT5A; STAT5A variant 1; TJP2 variant 1; TJP2 variant…
183		CFTR	CFTR	CFTR_HUMAN	Generic channel	Cystic fibrosis transmembrane conductance regulator	Lumacaftor	19-gene expression colorectal cancer panel		Genomic	AGT; C5orf46; CDH2; CFTR; FGF1 variant 1; GPR116; HNT variant 1; INHA; MMP3; NGF; PDLIM3 variant 1; POSTN; POSTN variant 2; POSTN variant 3; POSTN variant 4; RGS4; SERPINE1 variant 1; SFRP4; SLC7A2 variant 1; ULBP2
184		CFTR	CFTR	CFTR_HUMAN	Generic channel	Cystic fibrosis transmembrane conductance regulator	Gentamicin	Cystic fibrosis transmembrane conductance regulator		Genomic; Proteomic	CFTR
185		CFTR	CFTR	CFTR_HUMAN	Generic channel	Cystic fibrosis transmembrane conductance regulator	Gentamicin	46-gene methylation prostate cancer panel		Genomic	ABCB1; ACVR1; ACVR1B; ADAMTS12; APC variant 1; CDH17; CFTR; CSF3 variant 1; DES; EFNB3; ELK3; GSTM2; HFE variant 1; HFE variant X3; HOXA5; HTR1B; IL1RN variant 1; IL1RN variant 2; IL1RN variant 3; KRT5; MFAP4; MMP14; NEU1; NGF; NGFR; PEG3; POMC variant 2; RAP1A variant 1; RAP1A variant 2; SCGB3A1; SEPT9; SERPINE1 variant 1; SLC14A1 variant 4; STAT5A; STAT5A variant 1; TJP2 variant 1; TJP2 variant…
186		CFTR	CFTR	CFTR_HUMAN	Generic channel	Cystic fibrosis transmembrane conductance regulator	Gentamicin	19-gene expression colorectal cancer panel		Genomic	AGT; C5orf46; CDH2; CFTR; FGF1 variant 1; GPR116; HNT variant 1; INHA; MMP3; NGF; PDLIM3 variant 1; POSTN; POSTN variant 2; POSTN variant 3; POSTN variant 4; RGS4; SERPINE1 variant 1; SFRP4; SLC7A2 variant 1; ULBP2
187		CFTR	CFTR	CFTR_HUMAN	Generic channel	Cystic fibrosis transmembrane conductance regulator	Crofelemer	Cystic fibrosis transmembrane conductance regulator		Genomic; Proteomic	CFTR
188		CFTR	CFTR	CFTR_HUMAN	Generic channel	Cystic fibrosis transmembrane conductance regulator	Crofelemer	46-gene methylation prostate cancer panel		Genomic	ABCB1; ACVR1; ACVR1B; ADAMTS12; APC variant 1; CDH17; CFTR; CSF3 variant 1; DES; EFNB3; ELK3; GSTM2; HFE variant 1; HFE variant X3; HOXA5; HTR1B; IL1RN variant 1; IL1RN variant 2; IL1RN variant 3; KRT5; MFAP4; MMP14; NEU1; NGF; NGFR; PEG3; POMC variant 2; RAP1A variant 1; RAP1A variant 2; SCGB3A1; SEPT9; SERPINE1 variant 1; SLC14A1 variant 4; STAT5A; STAT5A variant 1; TJP2 variant 1; TJP2 variant…
189		CFTR	CFTR	CFTR_HUMAN	Generic channel	Cystic fibrosis transmembrane conductance regulator	Crofelemer	19-gene expression colorectal cancer panel		Genomic	AGT; C5orf46; CDH2; CFTR; FGF1 variant 1; GPR116; HNT variant 1; INHA; MMP3; NGF; PDLIM3 variant 1; POSTN; POSTN variant 2; POSTN variant 3; POSTN variant 4; RGS4; SERPINE1 variant 1; SFRP4; SLC7A2 variant 1; ULBP2
190		CFTR	CFTR	CFTR_HUMAN	Generic channel	Cystic fibrosis transmembrane conductance regulator	Ataluren	Cystic fibrosis transmembrane conductance regulator		Genomic; Proteomic	CFTR
191		CFTR	CFTR	CFTR_HUMAN	Generic channel	Cystic fibrosis transmembrane conductance regulator	Ataluren	46-gene methylation prostate cancer panel		Genomic	ABCB1; ACVR1; ACVR1B; ADAMTS12; APC variant 1; CDH17; CFTR; CSF3 variant 1; DES; EFNB3; ELK3; GSTM2; HFE variant 1; HFE variant X3; HOXA5; HTR1B; IL1RN variant 1; IL1RN variant 2; IL1RN variant 3; KRT5; MFAP4; MMP14; NEU1; NGF; NGFR; PEG3; POMC variant 2; RAP1A variant 1; RAP1A variant 2; SCGB3A1; SEPT9; SERPINE1 variant 1; SLC14A1 variant 4; STAT5A; STAT5A variant 1; TJP2 variant 1; TJP2 variant…
192		CFTR	CFTR	CFTR_HUMAN	Generic channel	Cystic fibrosis transmembrane conductance regulator	Ataluren	19-gene expression colorectal cancer panel		Genomic	AGT; C5orf46; CDH2; CFTR; FGF1 variant 1; GPR116; HNT variant 1; INHA; MMP3; NGF; PDLIM3 variant 1; POSTN; POSTN variant 2; POSTN variant 3; POSTN variant 4; RGS4; SERPINE1 variant 1; SFRP4; SLC7A2 variant 1; ULBP2
193		CLCN1	CLCN1	CLCN1_HUMAN	Voltage-gated ion channel	Chloride channel protein 1		Chloride channel protein, skeletal muscle		Genomic	CLCN1
194		Ca('2+) cytosol		Ca('2+)	Inorganic ion	Ca('2+)
195		Ca('2+) endoplasmic reticulum lumen		Ca('2+)	Inorganic ion	Ca('2+)
196		Ca(II) channels	CACNA1A	CAC1A_HUMAN	Voltage-gated ion channel			Voltage-dependent P/Q-type calcium channel subunit alpha-1A		Genomic	CACNA1A variant 1; CACNA1A variant 2; CACNA1A variant 3; CACNA1A variant 4
197		Ca(II) channels	CACNA1B	CAC1B_HUMAN	Voltage-gated ion channel			Voltage-dependent N-type calcium channel subunit alpha-1B		Genomic	CACNA1B variant 1
198		Ca(II) channels	CACNA1B	CAC1B_HUMAN	Voltage-gated ion channel			36-gene expression neuroblastoma panel		Genomic	ACVR1; ACVR1B; ADCYAP1R1 variant 1; ADCYAP1R1 variant 3; ADRBK2; ANXA1; BEND5; C14orf132; C6orf168; CACNA1B variant 1; CD36 variant 1; CD36 variant 2; CD36 variant 3; CDK5R2; CPLX1; CPLX2 variant 1; CRMP1 variant 1; ELAVL4 variant 1; ELAVL4 variant 4; EML5; EMP1; FOSL1; FXYD5 variant 2; GABRB3; GPR126 variant alpha 2; GPR126 variant b1; IFITM2; IGFBP7; INA; PKMYT1 variant 1; PTRF; RAB11FIP4; RNGT…
199		Ca(II) channels	CACNA1C	CAC1C_HUMAN	Voltage-gated ion channel			Voltage-dependent L-type calcium channel subunit alpha-1C		Genomic	CACNA1C variant 18
200		Ca(II) channels	CACNA1C	CAC1C_HUMAN	Voltage-gated ion channel			37-gene expression lung adenocarcinoma panel		Genomic	ANO1; CACNA1C variant 18; CACNA1C variant 19; CACNA1D; CACNA2D2 variant 1; CACNB3 variant 1; CLCC1 variant 1; CLCN3; CLIC3; CLIC4; CLIC5; CLIC6; CLU variant 1; KCNAB1 variant 1; KCNAB1 variant 3; KCNAB2 variant 1; KCNAB2 variant 2; KCNJ2; KCNJ8; KCNK1; KCNK3; KCNK5; KCNMB4; KCNQ3; KCNT2; MCOLN1; MCOLN2; MCOLN3; PKD1 variant 1; PKD1 variant 2; PKD2; SCN4B; SCN7A; SCNN1B; SCNN1G; TPCN1 variant 1; T…
201		Ca(II) channels	CACNA1D	CAC1D_HUMAN	Voltage-gated ion channel			Voltage-dependent L-type calcium channel subunit alpha-1D		Genomic	CACNA1D
202		Ca(II) channels	CACNA1D	CAC1D_HUMAN	Voltage-gated ion channel			786-gene expression cancer panel		Genomic	ABHD2 variant 1; ACSL5 variant 1; ADAM12 long variant; ADAMTS1; ADAMTS14 variant 1; ADAMTS2 variant 1; ADAMTS6; ADAMTS9; ADAMTSL2; AEBP1; AGTRL1; AHR; AK3L1 variant 1; AKAP12 variant 1; AKR1C1; AKR1C2 variant 1; ALDH1A1; ALDH1L2; AMPH variant 1; ANGPTL2; ANK3 variant 1; ANPEP; ANTXR1; APCDD1; APOD; AQP1 variant 1; ARHGAP25 variant 1; ARHGAP6 variant 1; ARL7; ASNS variant 1; ASS1 variant 1; ATF5 v…
203		Ca(II) channels	CACNA1D	CAC1D_HUMAN	Voltage-gated ion channel			3-gene expression prostate cancer panel		Genomic	CACNA1D; PBOV1; TMEFF1
204		Ca(II) channels	CACNA1D	CAC1D_HUMAN	Voltage-gated ion channel			37-gene expression lung adenocarcinoma panel		Genomic	ANO1; CACNA1C variant 18; CACNA1C variant 19; CACNA1D; CACNA2D2 variant 1; CACNB3 variant 1; CLCC1 variant 1; CLCN3; CLIC3; CLIC4; CLIC5; CLIC6; CLU variant 1; KCNAB1 variant 1; KCNAB1 variant 3; KCNAB2 variant 1; KCNAB2 variant 2; KCNJ2; KCNJ8; KCNK1; KCNK3; KCNK5; KCNMB4; KCNQ3; KCNT2; MCOLN1; MCOLN2; MCOLN3; PKD1 variant 1; PKD1 variant 2; PKD2; SCN4B; SCN7A; SCNN1B; SCNN1G; TPCN1 variant 1; T…
205		Ca(II) channels	CACNA1E	CAC1E_HUMAN	Voltage-gated ion channel			Voltage-dependent R-type calcium channel subunit alpha-1E		Genomic; Proteomic	CACNA1E variant 3
206		Ca(II) channels	CACNA1F	CAC1F_HUMAN	Voltage-gated ion channel			Voltage-dependent L-type calcium channel subunit alpha-1F		Genomic; Proteomic	CACNA1F
207		Ca(II) channels	CACNA1S	CAC1S_HUMAN	Voltage-gated ion channel			Voltage-dependent L-type calcium channel subunit alpha-1S		Genomic	CACNA1S
208		Ca(II) channels	CACNA2D1	CA2D1_HUMAN	Voltage-gated ion channel			Voltage-dependent calcium channel subunit alpha-2/delta-1		Genomic; Proteomic	CACNA2D1
209		Ca(II) channels	CACNA2D2	CA2D2_HUMAN	Voltage-gated ion channel			Voltage-dependent calcium channel subunit alpha-2/delta-2		Genomic	CACNA2D2 variant 1
210		Ca(II) channels	CACNA2D2	CA2D2_HUMAN	Voltage-gated ion channel			59-gene expression acute myeloid leukemia panel		Genomic	AGR2; AK5 variant 1; ANXA8L2; BAMBI; CACNA2D2 variant 1; CES1 variant 1; CRISP3; CTTNBP2; DYX1C1 variant 1; EDIL3; FAM19A5; FGF13 variant 1; HGF variant 1; IGDCC4; IL5RA; LIN28B; LPAR1 variant 1; LRP4; MAF; MN1; MNX1; MST1; MT2A; MYH11 variant SM1; NRP1; NT5E; PHACTR3 variant 1; POU4F1; SIX3; SPARC; STAB1; TM4SF1; TNFRSF4; TP53BP2 variant 2; TRH
211		Ca(II) channels	CACNA2D2	CA2D2_HUMAN	Voltage-gated ion channel			ClinicoMolecular Triad Classification		Genomic	AAAS; ABCA3; ABLIM3; ACAA1; ACADS; ACAT2; ACE2; ACOT4; ACOT9 variant 1; ACTR3; ADCY1; ADCY9; ADD1 variant 2; ADFP; AGGF1; AGR3; AHNAK variant 1; AK5 variant 1; AKR7A3; ALAD; ALDH6A1; ALG3 variant 1; AMT; ANKRD20A11P; APBB2; ARFGEF1; ARHGEF12; ARID4A variant 1; ARL1; ARSG; ASCC3 variant 1; ASS1 variant 1; ATP2A2 variant 2; ATXN2; B4GALT5; BAI2; BBOX1; BBS12; BBS4; BCAT2 variant a; BCL11A variant 1…
212		Ca(II) channels	CACNA2D2	CA2D2_HUMAN	Voltage-gated ion channel			37-gene expression lung adenocarcinoma panel		Genomic	ANO1; CACNA1C variant 18; CACNA1C variant 19; CACNA1D; CACNA2D2 variant 1; CACNB3 variant 1; CLCC1 variant 1; CLCN3; CLIC3; CLIC4; CLIC5; CLIC6; CLU variant 1; KCNAB1 variant 1; KCNAB1 variant 3; KCNAB2 variant 1; KCNAB2 variant 2; KCNJ2; KCNJ8; KCNK1; KCNK3; KCNK5; KCNMB4; KCNQ3; KCNT2; MCOLN1; MCOLN2; MCOLN3; PKD1 variant 1; PKD1 variant 2; PKD2; SCN4B; SCN7A; SCNN1B; SCNN1G; TPCN1 variant 1; T…
213		Ca(II) channels	CACNA2D3	CA2D3_HUMAN	Voltage-gated ion channel			Voltage-dependent calcium channel subunit alpha-2/delta-3		Genomic	CACNA2D3
214		Ca(II) channels	CACNA2D3	CA2D3_HUMAN	Voltage-gated ion channel			786-gene expression cancer panel		Genomic	ABHD2 variant 1; ACSL5 variant 1; ADAM12 long variant; ADAMTS1; ADAMTS14 variant 1; ADAMTS2 variant 1; ADAMTS6; ADAMTS9; ADAMTSL2; AEBP1; AGTRL1; AHR; AK3L1 variant 1; AKAP12 variant 1; AKR1C1; AKR1C2 variant 1; ALDH1A1; ALDH1L2; AMPH variant 1; ANGPTL2; ANK3 variant 1; ANPEP; ANTXR1; APCDD1; APOD; AQP1 variant 1; ARHGAP25 variant 1; ARHGAP6 variant 1; ARL7; ASNS variant 1; ASS1 variant 1; ATF5 v…
215		Ca(II) channels	CACNA2D4	CA2D4_HUMAN	Voltage-gated ion channel			Voltage-dependent calcium channel subunit alpha-2/delta-4		Genomic; Proteomic	CACNA2D4
216		Ca(II) channels	CACNA2D4	CA2D4_HUMAN	Voltage-gated ion channel			ClinicoMolecular Triad Classification		Genomic	AAAS; ABCA3; ABLIM3; ACAA1; ACADS; ACAT2; ACE2; ACOT4; ACOT9 variant 1; ACTR3; ADCY1; ADCY9; ADD1 variant 2; ADFP; AGGF1; AGR3; AHNAK variant 1; AK5 variant 1; AKR7A3; ALAD; ALDH6A1; ALG3 variant 1; AMT; ANKRD20A11P; APBB2; ARFGEF1; ARHGEF12; ARID4A variant 1; ARL1; ARSG; ASCC3 variant 1; ASS1 variant 1; ATP2A2 variant 2; ATXN2; B4GALT5; BAI2; BBOX1; BBS12; BBS4; BCAT2 variant a; BCL11A variant 1…
217		Ca(II) channels	CACNA2D4	CA2D4_HUMAN	Voltage-gated ion channel			48-gene expression Alzheimer's disease panel		Genomic	AHSA1; AK2 variant 1; AKAP17A variant 1; AKIRIN2; APBB3 variant 4; ATP5EP2; ATP5J2 variant 1; C5orf41 variant 1; CACNA2D4; CDKN1B; CETN2; CHMP4A; COX17; DICER1 variant 1; DICER1 variant 3; DICER1 variant 4; FTH1P7; GDPD1 variant 1; H2AFY variant 3; IDS variant 1; ING3 variant 1; KARS variant 1; KARS variant 2; KIAA0146; LOC729973; LSM3; MRPL51; NDUFA1; NRBP2; PCBP1; PGS1; PLEK; POMP; PPIAL4B; PWP…
218		Ca(II) channels	CACNB1	CACB1_HUMAN	Voltage-gated ion channel			Voltage-dependent L-type calcium channel subunit beta-1		Genomic; Proteomic	CACNB1 variant 1
219		Ca(II) channels	CACNB2	CACB2_HUMAN	Voltage-gated ion channel			Voltage-dependent L-type calcium channel subunit beta-2		Genomic	CACNB2 variant 1; CACNB2 variant 2; CACNB2 variant 4; CACNB2 variant 5; CACNB2 variant 6; CACNB2 variant 8; CACNB2 variant 9
220		Ca(II) channels	CACNB2	CACB2_HUMAN	Voltage-gated ion channel			121-gene expression acute myeloid leukemia panel		Genomic	ABCB1; ALCAM; ANK3 variant 1; ASXL1 variant 1; ATP8B4; BAALC; BCL11A variant 1; C13orf15; CACNB2 variant 1; CALN1 variant 1; CCR7 variant 1; CD109 variant 1; CGA; COL5A1; CRIM1; CYLD variant 1; DACH1 variant 1; DAPK1; DDX5; DLK1 variant 1; DSTvariant 1eA; DUSP6 variant 1; EIF5 variant 1; ELK3; EPAS1; EPC1; ERG variant 1; FAM3C variant 1; FGFR1 variant 1; FLT3; FOXO1A; GPR126 variant b1; GUCY1A3; …
221		Ca(II) channels	CACNB2	CACB2_HUMAN	Voltage-gated ion channel			19-gene expression rheumatoid arthritis panel		Genomic	ABCC3 variant 1; ABCC3 variant 2; ARHGEF1 variant 1; CACNB2 variant 1; CACNB2 variant 2; CACNB2 variant 4; CACNB2 variant 5; CACNB2 variant 6; CACNB2 variant 8; CACNB2 variant 9; COL4A1; EHD1; EIF3B variant 1; EIF3B variant 2; F2RL1; FHL3 variant 1; GADD45A; KDSR; KMT2A variant 1; KMT2A variant 2; LTBR; LTBR variant 2; PPP1R12B variant 1; PPP1R12B variant 3; PRMT2 variant 1; RPIA; SKIL; SPRY2; TF…
222		Ca(II) channels	CACNB3	CACB3_HUMAN	Voltage-gated ion channel			Voltage-dependent L-type calcium channel subunit beta-3		Genomic; Proteomic	CACNB3 variant 1
223		Ca(II) channels	CACNB3	CACB3_HUMAN	Voltage-gated ion channel			10-gene expression breast cancer panel		Genomic	AR variant 1; AR variant 2; CACNB3 variant 1; CLCNKB; CXorf27; EMG1; IGFBP5; IQGAP2; TMEM159; TXNRD1 variant 1; TXNRD1 variant 5; WDR43
224		Ca(II) channels	CACNB3	CACB3_HUMAN	Voltage-gated ion channel			37-gene expression lung adenocarcinoma panel		Genomic	ANO1; CACNA1C variant 18; CACNA1C variant 19; CACNA1D; CACNA2D2 variant 1; CACNB3 variant 1; CLCC1 variant 1; CLCN3; CLIC3; CLIC4; CLIC5; CLIC6; CLU variant 1; KCNAB1 variant 1; KCNAB1 variant 3; KCNAB2 variant 1; KCNAB2 variant 2; KCNJ2; KCNJ8; KCNK1; KCNK3; KCNK5; KCNMB4; KCNQ3; KCNT2; MCOLN1; MCOLN2; MCOLN3; PKD1 variant 1; PKD1 variant 2; PKD2; SCN4B; SCN7A; SCNN1B; SCNN1G; TPCN1 variant 1; T…
225		Ca(II) channels	CACNB4	CACB4_HUMAN	Voltage-gated ion channel			Voltage-dependent L-type calcium channel subunit beta-4		Genomic	CACNB4 variant 2
226		Ca(II) channels	CACNG1	CCG1_HUMAN	Voltage-gated ion channel			Voltage-dependent calcium channel gamma-1 subunit		Genomic; Proteomic	CACNG1
227		Ca(II) channels	CACNG2	CCG2_HUMAN	Voltage-gated ion channel			Voltage-dependent calcium channel gamma-2 subunit		Genomic	CACNG2
228		Ca(II) channels	CACNG3	CCG3_HUMAN	Voltage-gated ion channel			Voltage-dependent calcium channel gamma-3 subunit		Genomic; Proteomic	CACNG3
229		Ca(II) channels	CACNG4	CCG4_HUMAN	Voltage-gated ion channel			Voltage-dependent calcium channel gamma-4 subunit		Genomic; Proteomic	CACNG4
230		Ca(II) channels	CACNG5	CCG5_HUMAN	Voltage-gated ion channel			Voltage-dependent calcium channel gamma-5 subunit		Genomic; Proteomic	CACNG5
231		Ca(II) channels	CACNG6	CCG6_HUMAN	Voltage-gated ion channel			Voltage-dependent calcium channel gamma-6 subunit		Genomic; Proteomic	CACNG6 variant 1
232		Ca(II) channels	CACNG7	CCG7_HUMAN	Voltage-gated ion channel			Voltage-dependent calcium channel gamma-7 subunit		Genomic; Proteomic	CACNG7
233		Ca(II) channels	CACNG8	CCG8_HUMAN	Voltage-gated ion channel			Voltage-dependent calcium channel gamma-8 subunit		Genomic; Proteomic	CACNG8
234		Ca-ATPase1	ATP2A1	AT2A1_HUMAN	Ligand-gated ion channel	Sarcoplasmic/endoplasmic reticulum calcium ATPase 1		Sarcoplasmic/endoplasmic reticulum calcium ATPase 1		Genomic; Proteomic	ATP2A1; ATP2A1 variant a
235		CaMK IV	CAMK4	KCC4_HUMAN	Protein kinase	Calcium/calmodulin-dependent protein kinase type IV		Calcium/calmodulin-dependent protein kinase type IV		Genomic	CAMK4
236		Caldesmon	CALD1	CALD1_HUMAN	Generic binding protein	Caldesmon		Caldesmon		Genomic; Proteomic	CALD1
237		Caldesmon	CALD1	CALD1_HUMAN	Generic binding protein	Caldesmon		367-gene expression 1-microRNA breast cancer panel		Genomic	ABCA3; ABCC4 variant 1; ACSL3 variant 1; ACSL3 variant 2; ACTA2 variant 2; ACTG2; ACVR1; ADAM8; ADAMTS12; ADORA2A; ADRBK2; AGPAT2 variant 1; AIFM2 variant 2; AIM2; AKAP2 variant 1; ANKRD22; ANO1; ANXA7 variant 1; AOC3; APOE; AQP1 variant 1; BGN; BIRC3; BOC; BTN3A1 variant 1; BTN3A3 variant 2; BUB3 variant 1; C12orf11; C1RL; C1S variant 1; C1orf116 variant 1; CADM1 variant 1; CALD1; CAPN2; CAPN5; …
238		Caldesmon	CALD1	CALD1_HUMAN	Generic binding protein	Caldesmon		786-gene expression cancer panel		Genomic	ABHD2 variant 1; ACSL5 variant 1; ADAM12 long variant; ADAMTS1; ADAMTS14 variant 1; ADAMTS2 variant 1; ADAMTS6; ADAMTS9; ADAMTSL2; AEBP1; AGTRL1; AHR; AK3L1 variant 1; AKAP12 variant 1; AKR1C1; AKR1C2 variant 1; ALDH1A1; ALDH1L2; AMPH variant 1; ANGPTL2; ANK3 variant 1; ANPEP; ANTXR1; APCDD1; APOD; AQP1 variant 1; ARHGAP25 variant 1; ARHGAP6 variant 1; ARL7; ASNS variant 1; ASS1 variant 1; ATF5 v…
239		Caldesmon	CALD1	CALD1_HUMAN	Generic binding protein	Caldesmon		50-gene expression breast cancer panel		Genomic	ADAM12 long variant; AEBP1; ANGPTL2; APC variant 3; ASPN variant 1; C1QTNF3 variant 2; C1R; CALD1; CDH11 variant 1; COL10A1; COL1A2; COL3A1; COL5A2; COL6A1; COL6A3; COPZ2; CTSK; DACT1 variant 1; DCN; DPYSL3; ECM2 variant 1; FBLN1 variant D; FBN1; GAS1; HTRA1; ITGBL1; LOXL1; LRP1; LRRC17 variant 1; MFAP2 variant 1; MMP11; MMP14; MMP2 variant 1; MXRA8; NDN; OLFML2B; PCOLCE; PDGFRB; PDGFRL; PLAU var…
240		Calmodulin	CALM1	CALM_HUMAN	Generic binding protein	Calmodulin		Calmodulin		Genomic; Proteomic	CALM1 variant 1; CALM2; CALM3
241		Calmodulin	CALM1	CALM_HUMAN	Generic binding protein	Calmodulin		45-gene expression lung cancer panel		Genomic	ALDH3A1; BMPR1A; CALM1 variant 1; CALM2; CALM3; CAV1 variant 1; CD44 variant 1; CFLAR; CHD1L; DDX3X; E2F4; ELK3; GULP1; HEATR3; IGFBP7; INHBA; ITGA3 variant a; JRKL; KCTD12; LAMA4; MET variant 2; MICAL2; MYO10; NEBL variant 1; OGT variant1; PDLIM7 variant 1; PPFIBP1 variant 1; PPP2R1B variant 1; PRKAB1; PRKD3; PSG3; QSOX1 variant 1; RCC1 variant a; RTEL1 variant 2; SEMA3A; SLC37A4; SORBS2 variant…
242		Calmodulin	CALM1	CALM_HUMAN	Generic binding protein	Calmodulin		Endopredict		Genomic	AZGP1; BIRC5 variant 1; CALM1 variant 1; CALM2; CALM3; DHCR7 variant 1; IL6ST variant 1; MGP; OAZ1; RBBP8 variant 1; RPL37A; STC2; UBE2C variant 1
243		Calmodulin	CALM1	CALM_HUMAN	Generic binding protein	Calmodulin		421-gene expression lung cancer panel		Genomic	AARS; ABCA1; ABLIM1 variant 1; ACOT1; ACOX1 variant 1; ACSS1; ADA; ADCY4; ADM; AHSA1; AIM2; AKR1A1 variant 2; AKR1B1; ALG9 variant 1; ANKK1; APEX1; APOL3 alpha/d variant; APRT; ARIH2; ATIC; ATP10B; ATP1A1; ATP5A1 variant 2; B4GALT5; BCL11B variant 1; BCL6 variant 1; BTN3A2 variant 1; C20orf3; C21orf2; CA4; CALM1 variant 1; CALM2; CALM3; CCR2 variant A; CCR2B variant B; CCT7 variant 1; CD40LG; CD5…
244		Calmodulin	CALM1	CALM_HUMAN	Generic binding protein	Calmodulin		147-gene expression cancer panel		Genomic	ABCC5 variant 1; ADAM8; ADRB2; ANGPTL4 variant 1; ARNTL2; AUTS2; C1orf96; CALM1 variant 1; CALM2; CALM3; CALU variant 1; CAPZA1; CCL20; CDCP1 variant 1; CELSR2; CLCF1; CSNK1D variant 1; CSNK1D variant 2; CXCL1; CXCL2; CXCL3; CXCL5; DENND2C; DRD4; DUSP1; DUSP4 variant 1; DUSP5; DUSP6 variant 1; EFNB1; EGR1; EHD1; ELK3; ENAH variant 1; ENAH variant 2; EREG; FERMT1; FOS; FOXQ1; GDF15; HBEGF; HNRNPU …
245		Calmodulin	CALM1	CALM_HUMAN	Generic binding protein	Calmodulin		530-gene methylation leukemia panel		Genomic	ABCA13; ACOX2; ACTR10; ADCYAP1 variant 1; ADCYAP1 variant 2; AGTR1; AKAP2 variant 1; AMHR2 variant 1; AMHR2 variant 2; AMHR2 variant 3; AMICA1; ANGPT1 variant 1; ANK1 variant 3; ANK1 variant 9; ANKRD35; ANPEP; APOC1; APOE; AREG; ARHGAP27 variant 1; ASRGL1; ATP7B variant 1; ATP7B variant 2; ATP8B4; BAALC; BBS4; BBS4 variant 2; BDH2; BIN1 variant 1; BIN1 variant 8; BVES variant A; C16orf89 variant …
246		Calmodulin	CALM2	CALM_HUMAN	Generic binding protein	Calmodulin		Calmodulin		Genomic; Proteomic	CALM1 variant 1; CALM2; CALM3
247		Calmodulin	CALM2	CALM_HUMAN	Generic binding protein	Calmodulin		Adtect		Genomic	Adam19; CALM2; CALM3; CYBA; GRB2 variant 1; HDAC1; IL2RB; KDM3A variant 1; MAP1S; NXF1 variant 1; PEBP1; PLEC variant 6; S100A6; SH3BGRL; SKAP2; SMARCA2 variant 2; TARDBP; TCF12 variant 3; TCOF1 variant 1; TMEM106B variant 1; TYK2; UBE3A variant 2; UBE4B variant 1
248		Calmodulin	CALM2	CALM_HUMAN	Generic binding protein	Calmodulin		AclarusDx		Genomic	ABCB10; ABCG5; ACOT9 variant 1; ACTG1; ADAMTS16; AGRN; AKR1A1 variant 2; ALDH2; AP2B1 variant 1; APOA1; APOL1 variant 1; ARF1; ARPC5; B2M; BPTF variant 1; C13orf15; C14orf126; CALM2; CRKRS variant 1; CSDE1 variant 3; DHRS7; EEF1D variant 1; EIF4G2; ELL2; EPHB4; FAM129C variant 1; GNAS variant 1; HLA-E; HUWE1; IST1; ITPR3; JAK1; KCNIP3; LAMA1; LRP8; LTN1; MAP4K5 variant 1; MFAP5; MINK1 variant 3; …
249		Calmodulin	CALM2	CALM_HUMAN	Generic binding protein	Calmodulin		45-gene expression lung cancer panel		Genomic	ALDH3A1; BMPR1A; CALM1 variant 1; CALM2; CALM3; CAV1 variant 1; CD44 variant 1; CFLAR; CHD1L; DDX3X; E2F4; ELK3; GULP1; HEATR3; IGFBP7; INHBA; ITGA3 variant a; JRKL; KCTD12; LAMA4; MET variant 2; MICAL2; MYO10; NEBL variant 1; OGT variant1; PDLIM7 variant 1; PPFIBP1 variant 1; PPP2R1B variant 1; PRKAB1; PRKD3; PSG3; QSOX1 variant 1; RCC1 variant a; RTEL1 variant 2; SEMA3A; SLC37A4; SORBS2 variant…
250		Calmodulin	CALM2	CALM_HUMAN	Generic binding protein	Calmodulin		Endopredict		Genomic	AZGP1; BIRC5 variant 1; CALM1 variant 1; CALM2; CALM3; DHCR7 variant 1; IL6ST variant 1; MGP; OAZ1; RBBP8 variant 1; RPL37A; STC2; UBE2C variant 1
251		Calmodulin	CALM2	CALM_HUMAN	Generic binding protein	Calmodulin		421-gene expression lung cancer panel		Genomic	AARS; ABCA1; ABLIM1 variant 1; ACOT1; ACOX1 variant 1; ACSS1; ADA; ADCY4; ADM; AHSA1; AIM2; AKR1A1 variant 2; AKR1B1; ALG9 variant 1; ANKK1; APEX1; APOL3 alpha/d variant; APRT; ARIH2; ATIC; ATP10B; ATP1A1; ATP5A1 variant 2; B4GALT5; BCL11B variant 1; BCL6 variant 1; BTN3A2 variant 1; C20orf3; C21orf2; CA4; CALM1 variant 1; CALM2; CALM3; CCR2 variant A; CCR2B variant B; CCT7 variant 1; CD40LG; CD5…
252		Calmodulin	CALM2	CALM_HUMAN	Generic binding protein	Calmodulin		147-gene expression cancer panel		Genomic	ABCC5 variant 1; ADAM8; ADRB2; ANGPTL4 variant 1; ARNTL2; AUTS2; C1orf96; CALM1 variant 1; CALM2; CALM3; CALU variant 1; CAPZA1; CCL20; CDCP1 variant 1; CELSR2; CLCF1; CSNK1D variant 1; CSNK1D variant 2; CXCL1; CXCL2; CXCL3; CXCL5; DENND2C; DRD4; DUSP1; DUSP4 variant 1; DUSP5; DUSP6 variant 1; EFNB1; EGR1; EHD1; ELK3; ENAH variant 1; ENAH variant 2; EREG; FERMT1; FOS; FOXQ1; GDF15; HBEGF; HNRNPU …
253		Calmodulin	CALM2	CALM_HUMAN	Generic binding protein	Calmodulin		530-gene methylation leukemia panel		Genomic	ABCA13; ACOX2; ACTR10; ADCYAP1 variant 1; ADCYAP1 variant 2; AGTR1; AKAP2 variant 1; AMHR2 variant 1; AMHR2 variant 2; AMHR2 variant 3; AMICA1; ANGPT1 variant 1; ANK1 variant 3; ANK1 variant 9; ANKRD35; ANPEP; APOC1; APOE; AREG; ARHGAP27 variant 1; ASRGL1; ATP7B variant 1; ATP7B variant 2; ATP8B4; BAALC; BBS4; BBS4 variant 2; BDH2; BIN1 variant 1; BIN1 variant 8; BVES variant A; C16orf89 variant …
254		Calmodulin	CALM3	CALM_HUMAN	Generic binding protein	Calmodulin		Calmodulin		Genomic; Proteomic	CALM1 variant 1; CALM2; CALM3
255		Calmodulin	CALM3	CALM_HUMAN	Generic binding protein	Calmodulin		Adtect		Genomic	Adam19; CALM2; CALM3; CYBA; GRB2 variant 1; HDAC1; IL2RB; KDM3A variant 1; MAP1S; NXF1 variant 1; PEBP1; PLEC variant 6; S100A6; SH3BGRL; SKAP2; SMARCA2 variant 2; TARDBP; TCF12 variant 3; TCOF1 variant 1; TMEM106B variant 1; TYK2; UBE3A variant 2; UBE4B variant 1
256		Calmodulin	CALM3	CALM_HUMAN	Generic binding protein	Calmodulin		45-gene expression lung cancer panel		Genomic	ALDH3A1; BMPR1A; CALM1 variant 1; CALM2; CALM3; CAV1 variant 1; CD44 variant 1; CFLAR; CHD1L; DDX3X; E2F4; ELK3; GULP1; HEATR3; IGFBP7; INHBA; ITGA3 variant a; JRKL; KCTD12; LAMA4; MET variant 2; MICAL2; MYO10; NEBL variant 1; OGT variant1; PDLIM7 variant 1; PPFIBP1 variant 1; PPP2R1B variant 1; PRKAB1; PRKD3; PSG3; QSOX1 variant 1; RCC1 variant a; RTEL1 variant 2; SEMA3A; SLC37A4; SORBS2 variant…
257		Calmodulin	CALM3	CALM_HUMAN	Generic binding protein	Calmodulin		Endopredict		Genomic	AZGP1; BIRC5 variant 1; CALM1 variant 1; CALM2; CALM3; DHCR7 variant 1; IL6ST variant 1; MGP; OAZ1; RBBP8 variant 1; RPL37A; STC2; UBE2C variant 1
258		Calmodulin	CALM3	CALM_HUMAN	Generic binding protein	Calmodulin		421-gene expression lung cancer panel		Genomic	AARS; ABCA1; ABLIM1 variant 1; ACOT1; ACOX1 variant 1; ACSS1; ADA; ADCY4; ADM; AHSA1; AIM2; AKR1A1 variant 2; AKR1B1; ALG9 variant 1; ANKK1; APEX1; APOL3 alpha/d variant; APRT; ARIH2; ATIC; ATP10B; ATP1A1; ATP5A1 variant 2; B4GALT5; BCL11B variant 1; BCL6 variant 1; BTN3A2 variant 1; C20orf3; C21orf2; CA4; CALM1 variant 1; CALM2; CALM3; CCR2 variant A; CCR2B variant B; CCT7 variant 1; CD40LG; CD5…
259		Calmodulin	CALM3	CALM_HUMAN	Generic binding protein	Calmodulin		147-gene expression cancer panel		Genomic	ABCC5 variant 1; ADAM8; ADRB2; ANGPTL4 variant 1; ARNTL2; AUTS2; C1orf96; CALM1 variant 1; CALM2; CALM3; CALU variant 1; CAPZA1; CCL20; CDCP1 variant 1; CELSR2; CLCF1; CSNK1D variant 1; CSNK1D variant 2; CXCL1; CXCL2; CXCL3; CXCL5; DENND2C; DRD4; DUSP1; DUSP4 variant 1; DUSP5; DUSP6 variant 1; EFNB1; EGR1; EHD1; ELK3; ENAH variant 1; ENAH variant 2; EREG; FERMT1; FOS; FOXQ1; GDF15; HBEGF; HNRNPU …
260		Calmodulin	CALM3	CALM_HUMAN	Generic binding protein	Calmodulin		530-gene methylation leukemia panel		Genomic	ABCA13; ACOX2; ACTR10; ADCYAP1 variant 1; ADCYAP1 variant 2; AGTR1; AKAP2 variant 1; AMHR2 variant 1; AMHR2 variant 2; AMHR2 variant 3; AMICA1; ANGPT1 variant 1; ANK1 variant 3; ANK1 variant 9; ANKRD35; ANPEP; APOC1; APOE; AREG; ARHGAP27 variant 1; ASRGL1; ATP7B variant 1; ATP7B variant 2; ATP8B4; BAALC; BBS4; BBS4 variant 2; BDH2; BIN1 variant 1; BIN1 variant 8; BVES variant A; C16orf89 variant …
261		Calmodulin	CALM3	CALM_HUMAN	Generic binding protein	Calmodulin		6-gene expression ovarian cancer panel		Genomic	AKT2 variant 1; AKT2 variant 2; CALM3; KRAS variant a; KRAS variant b; RAC1 (Rac1b variant); RAC1 variant Rac1; RPS6KA2 variant 1; YWHAB
262		Calnexin	CANX	CALX_HUMAN	Generic binding protein	Calnexin		Calnexin		Proteomic	CANX variant 1
263		Calnexin	CANX	CALX_HUMAN	Generic binding protein	Calnexin		79-gene expression breast cancer panel		Genomic	ABCC10; ACOX1 variant 1; ACTG1; AGMAT; ANKRD11; ANXA7 variant 1; ANXA7 variant 2; ARPC2 variant 1; ATF2 variant 1; ATP7A; AUTS2; BCKDK variant 1; CANX variant 1; CD72; CRK variant I; CRK variant II; CTBP2 variant 2; CTSA variant 1; CUL2 variant 3; DAB2; DAB2 variant 2; DNAJB6 variant 1; DNAJB6 variant 2; DYNC2LI1 variant 1; EHD1; ESF1 variant 1; FOLR1; FTSJ2; GABPB1 variant beta 1; HSN2; HSP90B1;…
264		Calpain 3	CAPN3	CAN3_HUMAN	Generic protease	Calpain-3		Calpain 3		Genomic; Proteomic	CAPN3 variant 1; CAPN3, variant 3
265		Calpain 3	CAPN3	CAN3_HUMAN	Generic protease	Calpain-3		90-gene expression acute promyelocytic leukemia panel		Genomic	ACTB; ACTR1A; ADS1; ALOX5 variant 1; ARHGEF2; ATP2B4 variant 1; C12orf11; CADM1 variant 1; CAPN3 variant 1; CCL2; CFLAR; CTSS variant 1; DDIT4; DDX50; DNAJC13; DUT variant 1; EIF3S8 variant 1; EIF4EBP1; EMR1; FCER1G; FUCA1; GALC variant 1; GAS7 variant c; GCLC; GNL3; HSD17B4; HSPA9; ID2; IGF1R; IL8; IMPDH2; ITGAM variant 2; ITGB2 variant 1; ITGB3BP variant 2; LDHA; LRP8; MAD2L1; MAPKAPK2 variant …
266		Calpain 3	CAPN3	CAN3_HUMAN	Generic protease	Calpain-3		117-gene expression breast cancer panel		Genomic	AKT3 variant 1; AKT3 variant 2; ALDH1A2 variant 1; ALDH1A2 variant 4; AP1S2; ARHGAP15; ARHGAP28; ARHGAP6 variant 1; ASAH1 variant 1; ASAH1 variant 2; BANK1 variant 1; CAPN3 variant 1; CAPN3, variant 3; CARD11; CASP1 variant alpha; CBS; CCL19; CCR2 variant A; CCR2B variant B; CCR5 variant A; CD37 variant 1; CD40 variant 1; CD48 variant 1; CDC25B variant 1; CDC25B variant 3; CDH11 variant 1; CH25H;…
267		Calponin-1	CNN1	CNN1_HUMAN	Generic binding protein	Calponin-1		Calponin-1		Genomic; Proteomic	CNN1
268		Calponin-1	CNN1	CNN1_HUMAN	Generic binding protein	Calponin-1		786-gene expression cancer panel		Genomic	ABHD2 variant 1; ACSL5 variant 1; ADAM12 long variant; ADAMTS1; ADAMTS14 variant 1; ADAMTS2 variant 1; ADAMTS6; ADAMTS9; ADAMTSL2; AEBP1; AGTRL1; AHR; AK3L1 variant 1; AKAP12 variant 1; AKR1C1; AKR1C2 variant 1; ALDH1A1; ALDH1L2; AMPH variant 1; ANGPTL2; ANK3 variant 1; ANPEP; ANTXR1; APCDD1; APOD; AQP1 variant 1; ARHGAP25 variant 1; ARHGAP6 variant 1; ARL7; ASNS variant 1; ASS1 variant 1; ATF5 v…
269		Calponin-3	CNN3	CNN3_HUMAN	Generic binding protein	Calponin-3		Calponin-3		Genomic; Proteomic	CNN3
270		Calponin-3	CNN3	CNN3_HUMAN	Generic binding protein	Calponin-3		204-gene expression breast cancer panel		Genomic	AARD; ABCA3; ABCC3 variant 1; ABCC3 variant 2; ABLIM2 variant 1; ACER3; ACSS1; ACTA2 variant 1; ACTA2 variant 2; ADH1A; AKR1C3; ALDH3A1; ANKRD20A11P; APC variant 2; APC variant 3; AQP3; ARHGDIB; ARHGEF37; ARHGEF7 variant 3; ARID5B variant 2; ASPM; ATP10B; ATP6V1B1; AURKB; AZGP1; C; C1orf116 variant 1; C22orf18 variant 1; C9orf3 variant 1; CA12 variant 1; CAMK2B variant 1; CAMK2N1; CAT; CCDC69; CC…
271		Calponin-3	CNN3	CNN3_HUMAN	Generic binding protein	Calponin-3		Epithelial-mesenchymal transition gene signature		Genomic	ACTN1 variant 1; ACTN1 variant 2; AGR2; AKAP12 variant 1; ALCAM; AP1M2; AXL variant 1; AXL variant 2; BSPRY; CCL2; CDH1; CDH2; CEP170 variant alpha; CLDN3; CLDN4; CNN3; CYP4X1; DNMT3A variant 1; DNMT3A variant 3; DSG3; DSP variant 1; DSP variant 2; DSPP; EFNB2; EHF; ELF3 variant 1; ELF5 variant 1; ELF5 variant 2; ERBB3 variant 1; ETV5; FLRT3 variant 1; FOSB; FOSL1; FOXC1; FXYD5 variant 2; GPD1L; …
272		Calreticulin	CALR	CALR_HUMAN	Generic binding protein	Calreticulin		Calreticulin		Genomic; Proteomic	CALR
273		Calreticulin	CALR	CALR_HUMAN	Generic binding protein	Calreticulin		104-gene expression cancer panel		Genomic	ABAT variant 1; ACTA2 variant 2; ACTR3; AMH; AMIGO2 variant 2; ANG; ANK2 variant 1; BHLHE41; C1QTNF7; C7orf24; CALR; CAV1 variant 1; CELF2 variant 2; CFH; CKS2; COL6A2 variant 2C2; CXCL1; CXCL2; CYLD variant 1; DCN; DHCR24; DKK3 variant 1; DPYSL2; DSTvariant 1eA; EDNRB; EFEMP1 variant 1; EFEMP1 variant 2; EGR1; FABP5; FBLN1 variant D; GALNTL2; GAPD; GSN variant 1; GSTM5; GlnA4; H3F3A; H3F3B; HBA1…
274		Calreticulin	CALR	CALR_HUMAN	Generic binding protein	Calreticulin		588-gene expression liposarcoma panel		Genomic	ABCA8; ABCC6; ABLIM1 variant 1; ACACB; ACAT1; ACOT9 variant 1; ACOX2; ACSL1; ACTC1; ACTN1 variant 1; ACTN4; ACY1; ADAM19 variant 1; ADH1B; ADIPOQ variant 2; ADORA2B; ADRB2; AGPAT2 variant 1; AGTR1; ALDH1A1; AMOTL2; ANGPT1 variant 1; ANK2 variant 1; AOC3; APOD; APP variant 1; AQP7; ARID1A variant 1; ARIH1; ASPM; ASPN variant 1; ASS1 variant 1; ATAD2; ATP1A2; ATP1B1; ATP2A2 variant 2; AURKA variant…
275		Calreticulin	CALR	CALR_HUMAN	Generic binding protein	Calreticulin		32-protein 2-biochemical psychiatric disorder panel		Biochemical; Proteomic	A2M; ABAT variant 1; ACPP variant 1; ACTA2 variant 2; ACTR3; AMH; AMIGO2 variant 2; ANG; ANGPT2 variant 1; ANK2 variant 1; BDNF variant 1; BDNF variant 3; BDNF variant 4; BHLHE41; BMP6; BTC; C1QTNF7; C7orf24; CALR; CAV1 variant 1; CCL26; CCL5; CD40LG; CEACAM5 variant 1; CELF2 variant 2; CFH; CGA; CKS2; COL6A2 variant 2C2; CSF2; CTGF; CXCL1; CXCL2; CYLD variant 1; DCN; DHCR24; DKK3 variant 1; DPYS…
276		Calreticulin	CALR	CALR_HUMAN	Generic binding protein	Calreticulin		152-gene expression 2-microRNA thyroid cancer panel		Genomic	AAK1; ABTB2; ADAMTS6; AEN; AKAP3; ALDH1A1; ANK2 variant 1; ANK2 variant 2; ANK2 variant 3; ANXA9; ARHGAP23; ARHGAP24 variant 1; ARHGAP24 variant 2; ARHGAP24 variant 3; ATHL1; ATP6V1D; BACH2; BACH2 variant 2; BCAS3 variant 1; C11orf74; C5orf28; CALR; CCDC176; CDH22; CDH3; CDK5RAP3; CELF2 variant 2; CGNL1 variant 2; CHRFAM7A variant 1; CIDEA variant 1; CIDEA variant 2; CKB; CSGALNACT1 variant X5; C…
277		Calsequestrin	CASQ1	CASQ1_HUMAN	Generic binding protein			Calsequestrin-1		Genomic; Proteomic	CASQ1
278	CASQ2	Calsequestrin	CASQ2	CASQ2_HUMAN	Generic binding protein			Calsequestrin-2		Genomic; Proteomic	CASQ2	-1.65007	0.0001
279	MYBPC3	Cardiac MyBP-C	MYBPC3	MYPC3_HUMAN	Generic binding protein	Myosin-binding protein C, cardiac-type		Myosin-binding protein C, cardiac-type		Genomic	MYBPC3	-0.514088	0.0071
280		Cl('-) intracellular		Cl('-)	Inorganic ion	Cl('-)
281		Connexin 40	GJA5	CXA5_HUMAN	Generic channel	Gap junction alpha-5 protein		Gap junction alpha-5 protein		Genomic; Proteomic	GJA5 variant a
282		Connexin 43	GJA1	CXA1_HUMAN	Generic channel	Gap junction alpha-1 protein		Gap junction alpha-1 protein		Genomic; Proteomic	GJA1
283		Connexin 43	GJA1	CXA1_HUMAN	Generic channel	Gap junction alpha-1 protein		188-gene expression breast cancer panel		Genomic	ABAT variant 1; ADCY1; ANXA9; APRT; ARMCX2; ASPH variant 1; Adam19; BCL11A variant 1; BIRC5 variant 1; BTG2; BTN3A2 variant 1; BTRC variant 1; C16orf61; C2orf54 vaiant 1; CA12 variant 1; CALML5; CCL18; CDCA3; CDK1 variant 1; CDT1; CELSR2; CEP55; CLCA2; CLSTN2; COX6C; CRYAB; CTSC variant 1; CTSC variant 2; CX3CL1; CYP2B6; CYP4F8; DLG5; DLG7; DNALI1; DSC2 variant Dsc2a; DUSP6 variant 1; EGFR varian…
284		Connexin 43	GJA1	CXA1_HUMAN	Generic channel	Gap junction alpha-1 protein		36-gene expression breast cancer panel		Genomic	ABCC3 variant 1; ABCC3 variant 2; ASPM; ASPN variant 1; AURKB; AUTS2; CCNB2; CDK1 variant 1; CRIM1; FCGBP; FMO5 variant 1; GJA1; HIGD1A variant 1; ITM2B; KIAA0101 variant 1; LZTFL1; MMP1 variant 1; MTUS1 variant 1; PCM1; PRC1 variant 1; RAD51AP1; RRAGA; RRM2 variant 2; SGK3 variant 1; SPG3A; STC2; TK1; TPX2; UBE2C variant 1; WFDC2 transcript variant 1
285		Connexin 43	GJA1	CXA1_HUMAN	Generic channel	Gap junction alpha-1 protein		786-gene expression cancer panel		Genomic	ABHD2 variant 1; ACSL5 variant 1; ADAM12 long variant; ADAMTS1; ADAMTS14 variant 1; ADAMTS2 variant 1; ADAMTS6; ADAMTS9; ADAMTSL2; AEBP1; AGTRL1; AHR; AK3L1 variant 1; AKAP12 variant 1; AKR1C1; AKR1C2 variant 1; ALDH1A1; ALDH1L2; AMPH variant 1; ANGPTL2; ANK3 variant 1; ANPEP; ANTXR1; APCDD1; APOD; AQP1 variant 1; ARHGAP25 variant 1; ARHGAP6 variant 1; ARL7; ASNS variant 1; ASS1 variant 1; ATF5 v…
286		Connexin 45	GJC1	CXG1_HUMAN	Generic channel	Gap junction gamma-1 protein		Gap junction gamma-1 protein		Genomic; Proteomic	GJA7
287		Cyclic GMP intracellular		Cyclic GMP	Compound	Cyclic GMP
288		DMPK	DMPK	DMPK_HUMAN	Protein kinase	Myotonin-protein kinase		Myotonin-protein kinase		Genomic; Proteomic	DMPK variant 2
289		DMPK	DMPK	DMPK_HUMAN	Protein kinase	Myotonin-protein kinase		114-gene expression prostate cancer panel		Genomic	ACTC1; AHNAK2; AP1S2; BCHE; BDNF variant 3; BDNF variant 4; BIN1 variant 8; CADM3 variant 1; CAV1 variant 1; CDC14B variant 2; CDKN1C; CDKN2C variant 1; COL4A2; CRTAC1; CSPG4; DAAM2; DBN1 variant a; DMPK variant 2; DNAJC15; DPYSL3; DYSF; EFEMP1 variant 1; EFEMP1 variant 2; ENAH variant 1; ENAH variant 2; ENO2; EPM2A; FAM131B variant 1; FEZ1; FLNC; FREQ; GABARAPL1; GPM6B variant 1; HDGFRP3; HNRNPD…
290		Desmin	DES	DESM_HUMAN	Generic binding protein	Desmin		Desmin		Genomic; Proteomic	DES
291		Desmin	DES	DESM_HUMAN	Generic binding protein	Desmin		588-gene expression liposarcoma panel		Genomic	ABCA8; ABCC6; ABLIM1 variant 1; ACACB; ACAT1; ACOT9 variant 1; ACOX2; ACSL1; ACTC1; ACTN1 variant 1; ACTN4; ACY1; ADAM19 variant 1; ADH1B; ADIPOQ variant 2; ADORA2B; ADRB2; AGPAT2 variant 1; AGTR1; ALDH1A1; AMOTL2; ANGPT1 variant 1; ANK2 variant 1; AOC3; APOD; APP variant 1; AQP7; ARID1A variant 1; ARIH1; ASPM; ASPN variant 1; ASS1 variant 1; ATAD2; ATP1A2; ATP1B1; ATP2A2 variant 2; AURKA variant…
292		Desmin	DES	DESM_HUMAN	Generic binding protein	Desmin		46-gene methylation prostate cancer panel		Genomic	ABCB1; ACVR1; ACVR1B; ADAMTS12; APC variant 1; CDH17; CFTR; CSF3 variant 1; DES; EFNB3; ELK3; GSTM2; HFE variant 1; HFE variant X3; HOXA5; HTR1B; IL1RN variant 1; IL1RN variant 2; IL1RN variant 3; KRT5; MFAP4; MMP14; NEU1; NGF; NGFR; PEG3; POMC variant 2; RAP1A variant 1; RAP1A variant 2; SCGB3A1; SEPT9; SERPINE1 variant 1; SLC14A1 variant 4; STAT5A; STAT5A variant 1; TJP2 variant 1; TJP2 variant…
293		Dystrobrevin alpha	DTNA	DTNA_HUMAN	Generic binding protein	Dystrobrevin alpha		Dystrobrevin alpha		Genomic; Proteomic	DTNA variant 1
294		Dystroglycan	DAG1	DAG1_HUMAN	Generic receptor	Dystroglycan		Dystroglycan		Genomic; Proteomic	DAG1
295		Dystrophin	DMD	DMD_HUMAN	Generic binding protein	Dystrophin		Dystrophin		Genomic	DMD variant Dp116; DMD variant Dp140; DMD variant Dp260-1; DMD variant Dp427c; DMD variant Dp427m
296		EDNRA	EDNRA	EDNRA_HUMAN	GPCR	Endothelin-1 receptor	Ambrisentan	Endothelin-1 receptor		Genomic; Proteomic	EDNRA variant 1
297		EDNRA	EDNRA	EDNRA_HUMAN	GPCR	Endothelin-1 receptor	Ambrisentan	367-gene expression 1-microRNA breast cancer panel		Genomic	ABCA3; ABCC4 variant 1; ACSL3 variant 1; ACSL3 variant 2; ACTA2 variant 2; ACTG2; ACVR1; ADAM8; ADAMTS12; ADORA2A; ADRBK2; AGPAT2 variant 1; AIFM2 variant 2; AIM2; AKAP2 variant 1; ANKRD22; ANO1; ANXA7 variant 1; AOC3; APOE; AQP1 variant 1; BGN; BIRC3; BOC; BTN3A1 variant 1; BTN3A3 variant 2; BUB3 variant 1; C12orf11; C1RL; C1S variant 1; C1orf116 variant 1; CADM1 variant 1; CALD1; CAPN2; CAPN5; …
298		EDNRA	EDNRA	EDNRA_HUMAN	GPCR	Endothelin-1 receptor	Ambrisentan	786-gene expression cancer panel		Genomic	ABHD2 variant 1; ACSL5 variant 1; ADAM12 long variant; ADAMTS1; ADAMTS14 variant 1; ADAMTS2 variant 1; ADAMTS6; ADAMTS9; ADAMTSL2; AEBP1; AGTRL1; AHR; AK3L1 variant 1; AKAP12 variant 1; AKR1C1; AKR1C2 variant 1; ALDH1A1; ALDH1L2; AMPH variant 1; ANGPTL2; ANK3 variant 1; ANPEP; ANTXR1; APCDD1; APOD; AQP1 variant 1; ARHGAP25 variant 1; ARHGAP6 variant 1; ARL7; ASNS variant 1; ASS1 variant 1; ATF5 v…
299		EDNRA	EDNRA	EDNRA_HUMAN	GPCR	Endothelin-1 receptor	Ambrisentan	788-gene expression esophageal cancer panel		Genomic	A2ML1; ABCA1; ABCC10; ABHD12 variant 1; ABHD5; ABLIM1 variant 1; ABLIM3; ACAA1; ACOT9 variant 1; ACOX1 variant 1; ACPP variant 1; ACSL1; ACTA2 variant 2; ACTN1 variant 1; ADAMTSL4 variant 1; ADAMTSL4 variant 2; ADH5; ADS1; AIM1L; AK3L1 variant 1; AKAP13 variant 1; AKAP2 variant 1; AKR1B10; AKT3 variant 1; ALDH3B2 variant 1; ALDH9A1; AMIGO2 variant 2; ANKRD22; ANKRD35; ANKRD38; ANTXR2; AQP3; ARAP2…
300		EDNRA	EDNRA	EDNRA_HUMAN	GPCR	Endothelin-1 receptor	Macitentan	Endothelin-1 receptor		Genomic; Proteomic	EDNRA variant 1
301		EDNRA	EDNRA	EDNRA_HUMAN	GPCR	Endothelin-1 receptor	Macitentan	367-gene expression 1-microRNA breast cancer panel		Genomic	ABCA3; ABCC4 variant 1; ACSL3 variant 1; ACSL3 variant 2; ACTA2 variant 2; ACTG2; ACVR1; ADAM8; ADAMTS12; ADORA2A; ADRBK2; AGPAT2 variant 1; AIFM2 variant 2; AIM2; AKAP2 variant 1; ANKRD22; ANO1; ANXA7 variant 1; AOC3; APOE; AQP1 variant 1; BGN; BIRC3; BOC; BTN3A1 variant 1; BTN3A3 variant 2; BUB3 variant 1; C12orf11; C1RL; C1S variant 1; C1orf116 variant 1; CADM1 variant 1; CALD1; CAPN2; CAPN5; …
302		EDNRA	EDNRA	EDNRA_HUMAN	GPCR	Endothelin-1 receptor	Macitentan	786-gene expression cancer panel		Genomic	ABHD2 variant 1; ACSL5 variant 1; ADAM12 long variant; ADAMTS1; ADAMTS14 variant 1; ADAMTS2 variant 1; ADAMTS6; ADAMTS9; ADAMTSL2; AEBP1; AGTRL1; AHR; AK3L1 variant 1; AKAP12 variant 1; AKR1C1; AKR1C2 variant 1; ALDH1A1; ALDH1L2; AMPH variant 1; ANGPTL2; ANK3 variant 1; ANPEP; ANTXR1; APCDD1; APOD; AQP1 variant 1; ARHGAP25 variant 1; ARHGAP6 variant 1; ARL7; ASNS variant 1; ASS1 variant 1; ATF5 v…
303		EDNRA	EDNRA	EDNRA_HUMAN	GPCR	Endothelin-1 receptor	Macitentan	788-gene expression esophageal cancer panel		Genomic	A2ML1; ABCA1; ABCC10; ABHD12 variant 1; ABHD5; ABLIM1 variant 1; ABLIM3; ACAA1; ACOT9 variant 1; ACOX1 variant 1; ACPP variant 1; ACSL1; ACTA2 variant 2; ACTN1 variant 1; ADAMTSL4 variant 1; ADAMTSL4 variant 2; ADH5; ADS1; AIM1L; AK3L1 variant 1; AKAP13 variant 1; AKAP2 variant 1; AKR1B10; AKT3 variant 1; ALDH3B2 variant 1; ALDH9A1; AMIGO2 variant 2; ANKRD22; ANKRD35; ANKRD38; ANTXR2; AQP3; ARAP2…
304		EDNRA	EDNRA	EDNRA_HUMAN	GPCR	Endothelin-1 receptor	Nebentan	Endothelin-1 receptor		Genomic; Proteomic	EDNRA variant 1
305		EDNRA	EDNRA	EDNRA_HUMAN	GPCR	Endothelin-1 receptor	Nebentan	367-gene expression 1-microRNA breast cancer panel		Genomic	ABCA3; ABCC4 variant 1; ACSL3 variant 1; ACSL3 variant 2; ACTA2 variant 2; ACTG2; ACVR1; ADAM8; ADAMTS12; ADORA2A; ADRBK2; AGPAT2 variant 1; AIFM2 variant 2; AIM2; AKAP2 variant 1; ANKRD22; ANO1; ANXA7 variant 1; AOC3; APOE; AQP1 variant 1; BGN; BIRC3; BOC; BTN3A1 variant 1; BTN3A3 variant 2; BUB3 variant 1; C12orf11; C1RL; C1S variant 1; C1orf116 variant 1; CADM1 variant 1; CALD1; CAPN2; CAPN5; …
306		EDNRA	EDNRA	EDNRA_HUMAN	GPCR	Endothelin-1 receptor	Nebentan	786-gene expression cancer panel		Genomic	ABHD2 variant 1; ACSL5 variant 1; ADAM12 long variant; ADAMTS1; ADAMTS14 variant 1; ADAMTS2 variant 1; ADAMTS6; ADAMTS9; ADAMTSL2; AEBP1; AGTRL1; AHR; AK3L1 variant 1; AKAP12 variant 1; AKR1C1; AKR1C2 variant 1; ALDH1A1; ALDH1L2; AMPH variant 1; ANGPTL2; ANK3 variant 1; ANPEP; ANTXR1; APCDD1; APOD; AQP1 variant 1; ARHGAP25 variant 1; ARHGAP6 variant 1; ARL7; ASNS variant 1; ASS1 variant 1; ATF5 v…
307		EDNRA	EDNRA	EDNRA_HUMAN	GPCR	Endothelin-1 receptor	Nebentan	788-gene expression esophageal cancer panel		Genomic	A2ML1; ABCA1; ABCC10; ABHD12 variant 1; ABHD5; ABLIM1 variant 1; ABLIM3; ACAA1; ACOT9 variant 1; ACOX1 variant 1; ACPP variant 1; ACSL1; ACTA2 variant 2; ACTN1 variant 1; ADAMTSL4 variant 1; ADAMTSL4 variant 2; ADH5; ADS1; AIM1L; AK3L1 variant 1; AKAP13 variant 1; AKAP2 variant 1; AKR1B10; AKT3 variant 1; ALDH3B2 variant 1; ALDH9A1; AMIGO2 variant 2; ANKRD22; ANKRD35; ANKRD38; ANTXR2; AQP3; ARAP2…
308		EDNRA	EDNRA	EDNRA_HUMAN	GPCR	Endothelin-1 receptor	Darusentan	Endothelin-1 receptor		Genomic; Proteomic	EDNRA variant 1
309		EDNRA	EDNRA	EDNRA_HUMAN	GPCR	Endothelin-1 receptor	Darusentan	367-gene expression 1-microRNA breast cancer panel		Genomic	ABCA3; ABCC4 variant 1; ACSL3 variant 1; ACSL3 variant 2; ACTA2 variant 2; ACTG2; ACVR1; ADAM8; ADAMTS12; ADORA2A; ADRBK2; AGPAT2 variant 1; AIFM2 variant 2; AIM2; AKAP2 variant 1; ANKRD22; ANO1; ANXA7 variant 1; AOC3; APOE; AQP1 variant 1; BGN; BIRC3; BOC; BTN3A1 variant 1; BTN3A3 variant 2; BUB3 variant 1; C12orf11; C1RL; C1S variant 1; C1orf116 variant 1; CADM1 variant 1; CALD1; CAPN2; CAPN5; …
310		EDNRA	EDNRA	EDNRA_HUMAN	GPCR	Endothelin-1 receptor	Darusentan	786-gene expression cancer panel		Genomic	ABHD2 variant 1; ACSL5 variant 1; ADAM12 long variant; ADAMTS1; ADAMTS14 variant 1; ADAMTS2 variant 1; ADAMTS6; ADAMTS9; ADAMTSL2; AEBP1; AGTRL1; AHR; AK3L1 variant 1; AKAP12 variant 1; AKR1C1; AKR1C2 variant 1; ALDH1A1; ALDH1L2; AMPH variant 1; ANGPTL2; ANK3 variant 1; ANPEP; ANTXR1; APCDD1; APOD; AQP1 variant 1; ARHGAP25 variant 1; ARHGAP6 variant 1; ARL7; ASNS variant 1; ASS1 variant 1; ATF5 v…
311		EDNRA	EDNRA	EDNRA_HUMAN	GPCR	Endothelin-1 receptor	Darusentan	788-gene expression esophageal cancer panel		Genomic	A2ML1; ABCA1; ABCC10; ABHD12 variant 1; ABHD5; ABLIM1 variant 1; ABLIM3; ACAA1; ACOT9 variant 1; ACOX1 variant 1; ACPP variant 1; ACSL1; ACTA2 variant 2; ACTN1 variant 1; ADAMTSL4 variant 1; ADAMTSL4 variant 2; ADH5; ADS1; AIM1L; AK3L1 variant 1; AKAP13 variant 1; AKAP2 variant 1; AKR1B10; AKT3 variant 1; ALDH3B2 variant 1; ALDH9A1; AMIGO2 variant 2; ANKRD22; ANKRD35; ANKRD38; ANTXR2; AQP3; ARAP2…
312		EDNRA	EDNRA	EDNRA_HUMAN	GPCR	Endothelin-1 receptor	Sitaxentan	Endothelin-1 receptor		Genomic; Proteomic	EDNRA variant 1
313		EDNRA	EDNRA	EDNRA_HUMAN	GPCR	Endothelin-1 receptor	Sitaxentan	367-gene expression 1-microRNA breast cancer panel		Genomic	ABCA3; ABCC4 variant 1; ACSL3 variant 1; ACSL3 variant 2; ACTA2 variant 2; ACTG2; ACVR1; ADAM8; ADAMTS12; ADORA2A; ADRBK2; AGPAT2 variant 1; AIFM2 variant 2; AIM2; AKAP2 variant 1; ANKRD22; ANO1; ANXA7 variant 1; AOC3; APOE; AQP1 variant 1; BGN; BIRC3; BOC; BTN3A1 variant 1; BTN3A3 variant 2; BUB3 variant 1; C12orf11; C1RL; C1S variant 1; C1orf116 variant 1; CADM1 variant 1; CALD1; CAPN2; CAPN5; …
314		EDNRA	EDNRA	EDNRA_HUMAN	GPCR	Endothelin-1 receptor	Sitaxentan	786-gene expression cancer panel		Genomic	ABHD2 variant 1; ACSL5 variant 1; ADAM12 long variant; ADAMTS1; ADAMTS14 variant 1; ADAMTS2 variant 1; ADAMTS6; ADAMTS9; ADAMTSL2; AEBP1; AGTRL1; AHR; AK3L1 variant 1; AKAP12 variant 1; AKR1C1; AKR1C2 variant 1; ALDH1A1; ALDH1L2; AMPH variant 1; ANGPTL2; ANK3 variant 1; ANPEP; ANTXR1; APCDD1; APOD; AQP1 variant 1; ARHGAP25 variant 1; ARHGAP6 variant 1; ARL7; ASNS variant 1; ASS1 variant 1; ATF5 v…
315		EDNRA	EDNRA	EDNRA_HUMAN	GPCR	Endothelin-1 receptor	Sitaxentan	788-gene expression esophageal cancer panel		Genomic	A2ML1; ABCA1; ABCC10; ABHD12 variant 1; ABHD5; ABLIM1 variant 1; ABLIM3; ACAA1; ACOT9 variant 1; ACOX1 variant 1; ACPP variant 1; ACSL1; ACTA2 variant 2; ACTN1 variant 1; ADAMTSL4 variant 1; ADAMTSL4 variant 2; ADH5; ADS1; AIM1L; AK3L1 variant 1; AKAP13 variant 1; AKAP2 variant 1; AKR1B10; AKT3 variant 1; ALDH3B2 variant 1; ALDH9A1; AMIGO2 variant 2; ANKRD22; ANKRD35; ANKRD38; ANTXR2; AQP3; ARAP2…
316		EDNRA	EDNRA	EDNRA_HUMAN	GPCR	Endothelin-1 receptor	Enrasentan	Endothelin-1 receptor		Genomic; Proteomic	EDNRA variant 1
317		EDNRA	EDNRA	EDNRA_HUMAN	GPCR	Endothelin-1 receptor	Enrasentan	367-gene expression 1-microRNA breast cancer panel		Genomic	ABCA3; ABCC4 variant 1; ACSL3 variant 1; ACSL3 variant 2; ACTA2 variant 2; ACTG2; ACVR1; ADAM8; ADAMTS12; ADORA2A; ADRBK2; AGPAT2 variant 1; AIFM2 variant 2; AIM2; AKAP2 variant 1; ANKRD22; ANO1; ANXA7 variant 1; AOC3; APOE; AQP1 variant 1; BGN; BIRC3; BOC; BTN3A1 variant 1; BTN3A3 variant 2; BUB3 variant 1; C12orf11; C1RL; C1S variant 1; C1orf116 variant 1; CADM1 variant 1; CALD1; CAPN2; CAPN5; …
318		EDNRA	EDNRA	EDNRA_HUMAN	GPCR	Endothelin-1 receptor	Enrasentan	786-gene expression cancer panel		Genomic	ABHD2 variant 1; ACSL5 variant 1; ADAM12 long variant; ADAMTS1; ADAMTS14 variant 1; ADAMTS2 variant 1; ADAMTS6; ADAMTS9; ADAMTSL2; AEBP1; AGTRL1; AHR; AK3L1 variant 1; AKAP12 variant 1; AKR1C1; AKR1C2 variant 1; ALDH1A1; ALDH1L2; AMPH variant 1; ANGPTL2; ANK3 variant 1; ANPEP; ANTXR1; APCDD1; APOD; AQP1 variant 1; ARHGAP25 variant 1; ARHGAP6 variant 1; ARL7; ASNS variant 1; ASS1 variant 1; ATF5 v…
319		EDNRA	EDNRA	EDNRA_HUMAN	GPCR	Endothelin-1 receptor	Enrasentan	788-gene expression esophageal cancer panel		Genomic	A2ML1; ABCA1; ABCC10; ABHD12 variant 1; ABHD5; ABLIM1 variant 1; ABLIM3; ACAA1; ACOT9 variant 1; ACOX1 variant 1; ACPP variant 1; ACSL1; ACTA2 variant 2; ACTN1 variant 1; ADAMTSL4 variant 1; ADAMTSL4 variant 2; ADH5; ADS1; AIM1L; AK3L1 variant 1; AKAP13 variant 1; AKAP2 variant 1; AKR1B10; AKT3 variant 1; ALDH3B2 variant 1; ALDH9A1; AMIGO2 variant 2; ANKRD22; ANKRD35; ANKRD38; ANTXR2; AQP3; ARAP2…
320		EDNRA	EDNRA	EDNRA_HUMAN	GPCR	Endothelin-1 receptor	BMS-193884	Endothelin-1 receptor		Genomic; Proteomic	EDNRA variant 1
321		EDNRA	EDNRA	EDNRA_HUMAN	GPCR	Endothelin-1 receptor	BMS-193884	367-gene expression 1-microRNA breast cancer panel		Genomic	ABCA3; ABCC4 variant 1; ACSL3 variant 1; ACSL3 variant 2; ACTA2 variant 2; ACTG2; ACVR1; ADAM8; ADAMTS12; ADORA2A; ADRBK2; AGPAT2 variant 1; AIFM2 variant 2; AIM2; AKAP2 variant 1; ANKRD22; ANO1; ANXA7 variant 1; AOC3; APOE; AQP1 variant 1; BGN; BIRC3; BOC; BTN3A1 variant 1; BTN3A3 variant 2; BUB3 variant 1; C12orf11; C1RL; C1S variant 1; C1orf116 variant 1; CADM1 variant 1; CALD1; CAPN2; CAPN5; …
322		EDNRA	EDNRA	EDNRA_HUMAN	GPCR	Endothelin-1 receptor	BMS-193884	786-gene expression cancer panel		Genomic	ABHD2 variant 1; ACSL5 variant 1; ADAM12 long variant; ADAMTS1; ADAMTS14 variant 1; ADAMTS2 variant 1; ADAMTS6; ADAMTS9; ADAMTSL2; AEBP1; AGTRL1; AHR; AK3L1 variant 1; AKAP12 variant 1; AKR1C1; AKR1C2 variant 1; ALDH1A1; ALDH1L2; AMPH variant 1; ANGPTL2; ANK3 variant 1; ANPEP; ANTXR1; APCDD1; APOD; AQP1 variant 1; ARHGAP25 variant 1; ARHGAP6 variant 1; ARL7; ASNS variant 1; ASS1 variant 1; ATF5 v…
323		EDNRA	EDNRA	EDNRA_HUMAN	GPCR	Endothelin-1 receptor	BMS-193884	788-gene expression esophageal cancer panel		Genomic	A2ML1; ABCA1; ABCC10; ABHD12 variant 1; ABHD5; ABLIM1 variant 1; ABLIM3; ACAA1; ACOT9 variant 1; ACOX1 variant 1; ACPP variant 1; ACSL1; ACTA2 variant 2; ACTN1 variant 1; ADAMTSL4 variant 1; ADAMTSL4 variant 2; ADH5; ADS1; AIM1L; AK3L1 variant 1; AKAP13 variant 1; AKAP2 variant 1; AKR1B10; AKT3 variant 1; ALDH3B2 variant 1; ALDH9A1; AMIGO2 variant 2; ANKRD22; ANKRD35; ANKRD38; ANTXR2; AQP3; ARAP2…
324		EDNRA	EDNRA	EDNRA_HUMAN	GPCR	Endothelin-1 receptor	Tezosentan	Endothelin-1 receptor		Genomic; Proteomic	EDNRA variant 1
325		EDNRA	EDNRA	EDNRA_HUMAN	GPCR	Endothelin-1 receptor	Tezosentan	367-gene expression 1-microRNA breast cancer panel		Genomic	ABCA3; ABCC4 variant 1; ACSL3 variant 1; ACSL3 variant 2; ACTA2 variant 2; ACTG2; ACVR1; ADAM8; ADAMTS12; ADORA2A; ADRBK2; AGPAT2 variant 1; AIFM2 variant 2; AIM2; AKAP2 variant 1; ANKRD22; ANO1; ANXA7 variant 1; AOC3; APOE; AQP1 variant 1; BGN; BIRC3; BOC; BTN3A1 variant 1; BTN3A3 variant 2; BUB3 variant 1; C12orf11; C1RL; C1S variant 1; C1orf116 variant 1; CADM1 variant 1; CALD1; CAPN2; CAPN5; …
326		EDNRA	EDNRA	EDNRA_HUMAN	GPCR	Endothelin-1 receptor	Tezosentan	786-gene expression cancer panel		Genomic	ABHD2 variant 1; ACSL5 variant 1; ADAM12 long variant; ADAMTS1; ADAMTS14 variant 1; ADAMTS2 variant 1; ADAMTS6; ADAMTS9; ADAMTSL2; AEBP1; AGTRL1; AHR; AK3L1 variant 1; AKAP12 variant 1; AKR1C1; AKR1C2 variant 1; ALDH1A1; ALDH1L2; AMPH variant 1; ANGPTL2; ANK3 variant 1; ANPEP; ANTXR1; APCDD1; APOD; AQP1 variant 1; ARHGAP25 variant 1; ARHGAP6 variant 1; ARL7; ASNS variant 1; ASS1 variant 1; ATF5 v…
327		EDNRA	EDNRA	EDNRA_HUMAN	GPCR	Endothelin-1 receptor	Tezosentan	788-gene expression esophageal cancer panel		Genomic	A2ML1; ABCA1; ABCC10; ABHD12 variant 1; ABHD5; ABLIM1 variant 1; ABLIM3; ACAA1; ACOT9 variant 1; ACOX1 variant 1; ACPP variant 1; ACSL1; ACTA2 variant 2; ACTN1 variant 1; ADAMTSL4 variant 1; ADAMTSL4 variant 2; ADH5; ADS1; AIM1L; AK3L1 variant 1; AKAP13 variant 1; AKAP2 variant 1; AKR1B10; AKT3 variant 1; ALDH3B2 variant 1; ALDH9A1; AMIGO2 variant 2; ANKRD22; ANKRD35; ANKRD38; ANTXR2; AQP3; ARAP2…
328		EDNRA	EDNRA	EDNRA_HUMAN	GPCR	Endothelin-1 receptor	Avosentan	Endothelin-1 receptor		Genomic; Proteomic	EDNRA variant 1
329		EDNRA	EDNRA	EDNRA_HUMAN	GPCR	Endothelin-1 receptor	Avosentan	367-gene expression 1-microRNA breast cancer panel		Genomic	ABCA3; ABCC4 variant 1; ACSL3 variant 1; ACSL3 variant 2; ACTA2 variant 2; ACTG2; ACVR1; ADAM8; ADAMTS12; ADORA2A; ADRBK2; AGPAT2 variant 1; AIFM2 variant 2; AIM2; AKAP2 variant 1; ANKRD22; ANO1; ANXA7 variant 1; AOC3; APOE; AQP1 variant 1; BGN; BIRC3; BOC; BTN3A1 variant 1; BTN3A3 variant 2; BUB3 variant 1; C12orf11; C1RL; C1S variant 1; C1orf116 variant 1; CADM1 variant 1; CALD1; CAPN2; CAPN5; …
330		EDNRA	EDNRA	EDNRA_HUMAN	GPCR	Endothelin-1 receptor	Avosentan	786-gene expression cancer panel		Genomic	ABHD2 variant 1; ACSL5 variant 1; ADAM12 long variant; ADAMTS1; ADAMTS14 variant 1; ADAMTS2 variant 1; ADAMTS6; ADAMTS9; ADAMTSL2; AEBP1; AGTRL1; AHR; AK3L1 variant 1; AKAP12 variant 1; AKR1C1; AKR1C2 variant 1; ALDH1A1; ALDH1L2; AMPH variant 1; ANGPTL2; ANK3 variant 1; ANPEP; ANTXR1; APCDD1; APOD; AQP1 variant 1; ARHGAP25 variant 1; ARHGAP6 variant 1; ARL7; ASNS variant 1; ASS1 variant 1; ATF5 v…
331		EDNRA	EDNRA	EDNRA_HUMAN	GPCR	Endothelin-1 receptor	Avosentan	788-gene expression esophageal cancer panel		Genomic	A2ML1; ABCA1; ABCC10; ABHD12 variant 1; ABHD5; ABLIM1 variant 1; ABLIM3; ACAA1; ACOT9 variant 1; ACOX1 variant 1; ACPP variant 1; ACSL1; ACTA2 variant 2; ACTN1 variant 1; ADAMTSL4 variant 1; ADAMTSL4 variant 2; ADH5; ADS1; AIM1L; AK3L1 variant 1; AKAP13 variant 1; AKAP2 variant 1; AKR1B10; AKT3 variant 1; ALDH3B2 variant 1; ALDH9A1; AMIGO2 variant 2; ANKRD22; ANKRD35; ANKRD38; ANTXR2; AQP3; ARAP2…
332		EDNRA	EDNRA	EDNRA_HUMAN	GPCR	Endothelin-1 receptor	Atrasentan	Endothelin-1 receptor		Genomic; Proteomic	EDNRA variant 1
333		EDNRA	EDNRA	EDNRA_HUMAN	GPCR	Endothelin-1 receptor	Atrasentan	367-gene expression 1-microRNA breast cancer panel		Genomic	ABCA3; ABCC4 variant 1; ACSL3 variant 1; ACSL3 variant 2; ACTA2 variant 2; ACTG2; ACVR1; ADAM8; ADAMTS12; ADORA2A; ADRBK2; AGPAT2 variant 1; AIFM2 variant 2; AIM2; AKAP2 variant 1; ANKRD22; ANO1; ANXA7 variant 1; AOC3; APOE; AQP1 variant 1; BGN; BIRC3; BOC; BTN3A1 variant 1; BTN3A3 variant 2; BUB3 variant 1; C12orf11; C1RL; C1S variant 1; C1orf116 variant 1; CADM1 variant 1; CALD1; CAPN2; CAPN5; …
334		EDNRA	EDNRA	EDNRA_HUMAN	GPCR	Endothelin-1 receptor	Atrasentan	786-gene expression cancer panel		Genomic	ABHD2 variant 1; ACSL5 variant 1; ADAM12 long variant; ADAMTS1; ADAMTS14 variant 1; ADAMTS2 variant 1; ADAMTS6; ADAMTS9; ADAMTSL2; AEBP1; AGTRL1; AHR; AK3L1 variant 1; AKAP12 variant 1; AKR1C1; AKR1C2 variant 1; ALDH1A1; ALDH1L2; AMPH variant 1; ANGPTL2; ANK3 variant 1; ANPEP; ANTXR1; APCDD1; APOD; AQP1 variant 1; ARHGAP25 variant 1; ARHGAP6 variant 1; ARL7; ASNS variant 1; ASS1 variant 1; ATF5 v…
335		EDNRA	EDNRA	EDNRA_HUMAN	GPCR	Endothelin-1 receptor	Atrasentan	788-gene expression esophageal cancer panel		Genomic	A2ML1; ABCA1; ABCC10; ABHD12 variant 1; ABHD5; ABLIM1 variant 1; ABLIM3; ACAA1; ACOT9 variant 1; ACOX1 variant 1; ACPP variant 1; ACSL1; ACTA2 variant 2; ACTN1 variant 1; ADAMTSL4 variant 1; ADAMTSL4 variant 2; ADH5; ADS1; AIM1L; AK3L1 variant 1; AKAP13 variant 1; AKAP2 variant 1; AKR1B10; AKT3 variant 1; ALDH3B2 variant 1; ALDH9A1; AMIGO2 variant 2; ANKRD22; ANKRD35; ANKRD38; ANTXR2; AQP3; ARAP2…
336		EDNRA	EDNRA	EDNRA_HUMAN	GPCR	Endothelin-1 receptor	Sparsentan	Endothelin-1 receptor		Genomic; Proteomic	EDNRA variant 1
337		EDNRA	EDNRA	EDNRA_HUMAN	GPCR	Endothelin-1 receptor	Sparsentan	367-gene expression 1-microRNA breast cancer panel		Genomic	ABCA3; ABCC4 variant 1; ACSL3 variant 1; ACSL3 variant 2; ACTA2 variant 2; ACTG2; ACVR1; ADAM8; ADAMTS12; ADORA2A; ADRBK2; AGPAT2 variant 1; AIFM2 variant 2; AIM2; AKAP2 variant 1; ANKRD22; ANO1; ANXA7 variant 1; AOC3; APOE; AQP1 variant 1; BGN; BIRC3; BOC; BTN3A1 variant 1; BTN3A3 variant 2; BUB3 variant 1; C12orf11; C1RL; C1S variant 1; C1orf116 variant 1; CADM1 variant 1; CALD1; CAPN2; CAPN5; …
338		EDNRA	EDNRA	EDNRA_HUMAN	GPCR	Endothelin-1 receptor	Sparsentan	786-gene expression cancer panel		Genomic	ABHD2 variant 1; ACSL5 variant 1; ADAM12 long variant; ADAMTS1; ADAMTS14 variant 1; ADAMTS2 variant 1; ADAMTS6; ADAMTS9; ADAMTSL2; AEBP1; AGTRL1; AHR; AK3L1 variant 1; AKAP12 variant 1; AKR1C1; AKR1C2 variant 1; ALDH1A1; ALDH1L2; AMPH variant 1; ANGPTL2; ANK3 variant 1; ANPEP; ANTXR1; APCDD1; APOD; AQP1 variant 1; ARHGAP25 variant 1; ARHGAP6 variant 1; ARL7; ASNS variant 1; ASS1 variant 1; ATF5 v…
339		EDNRA	EDNRA	EDNRA_HUMAN	GPCR	Endothelin-1 receptor	Sparsentan	788-gene expression esophageal cancer panel		Genomic	A2ML1; ABCA1; ABCC10; ABHD12 variant 1; ABHD5; ABLIM1 variant 1; ABLIM3; ACAA1; ACOT9 variant 1; ACOX1 variant 1; ACPP variant 1; ACSL1; ACTA2 variant 2; ACTN1 variant 1; ADAMTSL4 variant 1; ADAMTSL4 variant 2; ADH5; ADS1; AIM1L; AK3L1 variant 1; AKAP13 variant 1; AKAP2 variant 1; AKR1B10; AKT3 variant 1; ALDH3B2 variant 1; ALDH9A1; AMIGO2 variant 2; ANKRD22; ANKRD35; ANKRD38; ANTXR2; AQP3; ARAP2…
340		EDNRA	EDNRA	EDNRA_HUMAN	GPCR	Endothelin-1 receptor	TBC3711	Endothelin-1 receptor		Genomic; Proteomic	EDNRA variant 1
341		EDNRA	EDNRA	EDNRA_HUMAN	GPCR	Endothelin-1 receptor	TBC3711	367-gene expression 1-microRNA breast cancer panel		Genomic	ABCA3; ABCC4 variant 1; ACSL3 variant 1; ACSL3 variant 2; ACTA2 variant 2; ACTG2; ACVR1; ADAM8; ADAMTS12; ADORA2A; ADRBK2; AGPAT2 variant 1; AIFM2 variant 2; AIM2; AKAP2 variant 1; ANKRD22; ANO1; ANXA7 variant 1; AOC3; APOE; AQP1 variant 1; BGN; BIRC3; BOC; BTN3A1 variant 1; BTN3A3 variant 2; BUB3 variant 1; C12orf11; C1RL; C1S variant 1; C1orf116 variant 1; CADM1 variant 1; CALD1; CAPN2; CAPN5; …
342		EDNRA	EDNRA	EDNRA_HUMAN	GPCR	Endothelin-1 receptor	TBC3711	786-gene expression cancer panel		Genomic	ABHD2 variant 1; ACSL5 variant 1; ADAM12 long variant; ADAMTS1; ADAMTS14 variant 1; ADAMTS2 variant 1; ADAMTS6; ADAMTS9; ADAMTSL2; AEBP1; AGTRL1; AHR; AK3L1 variant 1; AKAP12 variant 1; AKR1C1; AKR1C2 variant 1; ALDH1A1; ALDH1L2; AMPH variant 1; ANGPTL2; ANK3 variant 1; ANPEP; ANTXR1; APCDD1; APOD; AQP1 variant 1; ARHGAP25 variant 1; ARHGAP6 variant 1; ARL7; ASNS variant 1; ASS1 variant 1; ATF5 v…
343		EDNRA	EDNRA	EDNRA_HUMAN	GPCR	Endothelin-1 receptor	TBC3711	788-gene expression esophageal cancer panel		Genomic	A2ML1; ABCA1; ABCC10; ABHD12 variant 1; ABHD5; ABLIM1 variant 1; ABLIM3; ACAA1; ACOT9 variant 1; ACOX1 variant 1; ACPP variant 1; ACSL1; ACTA2 variant 2; ACTN1 variant 1; ADAMTSL4 variant 1; ADAMTSL4 variant 2; ADH5; ADS1; AIM1L; AK3L1 variant 1; AKAP13 variant 1; AKAP2 variant 1; AKR1B10; AKT3 variant 1; ALDH3B2 variant 1; ALDH9A1; AMIGO2 variant 2; ANKRD22; ANKRD35; ANKRD38; ANTXR2; AQP3; ARAP2…
344		EDNRA	EDNRA	EDNRA_HUMAN	GPCR	Endothelin-1 receptor	Zibotentan	Endothelin-1 receptor		Genomic; Proteomic	EDNRA variant 1
345		EDNRA	EDNRA	EDNRA_HUMAN	GPCR	Endothelin-1 receptor	Zibotentan	367-gene expression 1-microRNA breast cancer panel		Genomic	ABCA3; ABCC4 variant 1; ACSL3 variant 1; ACSL3 variant 2; ACTA2 variant 2; ACTG2; ACVR1; ADAM8; ADAMTS12; ADORA2A; ADRBK2; AGPAT2 variant 1; AIFM2 variant 2; AIM2; AKAP2 variant 1; ANKRD22; ANO1; ANXA7 variant 1; AOC3; APOE; AQP1 variant 1; BGN; BIRC3; BOC; BTN3A1 variant 1; BTN3A3 variant 2; BUB3 variant 1; C12orf11; C1RL; C1S variant 1; C1orf116 variant 1; CADM1 variant 1; CALD1; CAPN2; CAPN5; …
346		EDNRA	EDNRA	EDNRA_HUMAN	GPCR	Endothelin-1 receptor	Zibotentan	786-gene expression cancer panel		Genomic	ABHD2 variant 1; ACSL5 variant 1; ADAM12 long variant; ADAMTS1; ADAMTS14 variant 1; ADAMTS2 variant 1; ADAMTS6; ADAMTS9; ADAMTSL2; AEBP1; AGTRL1; AHR; AK3L1 variant 1; AKAP12 variant 1; AKR1C1; AKR1C2 variant 1; ALDH1A1; ALDH1L2; AMPH variant 1; ANGPTL2; ANK3 variant 1; ANPEP; ANTXR1; APCDD1; APOD; AQP1 variant 1; ARHGAP25 variant 1; ARHGAP6 variant 1; ARL7; ASNS variant 1; ASS1 variant 1; ATF5 v…
347		EDNRA	EDNRA	EDNRA_HUMAN	GPCR	Endothelin-1 receptor	Zibotentan	788-gene expression esophageal cancer panel		Genomic	A2ML1; ABCA1; ABCC10; ABHD12 variant 1; ABHD5; ABLIM1 variant 1; ABLIM3; ACAA1; ACOT9 variant 1; ACOX1 variant 1; ACPP variant 1; ACSL1; ACTA2 variant 2; ACTN1 variant 1; ADAMTSL4 variant 1; ADAMTSL4 variant 2; ADH5; ADS1; AIM1L; AK3L1 variant 1; AKAP13 variant 1; AKAP2 variant 1; AKR1B10; AKT3 variant 1; ALDH3B2 variant 1; ALDH9A1; AMIGO2 variant 2; ANKRD22; ANKRD35; ANKRD38; ANTXR2; AQP3; ARAP2…
348		Emerin	EMD	EMD_HUMAN	Generic binding protein	Emerin		Emerin		Genomic; Proteomic	EMD
349		Emerin	EMD	EMD_HUMAN	Generic binding protein	Emerin		160-gene expression liver cancer panel		Genomic	ABL2; ADD2 variant 1; AK3L1 variant 1; AKR1C4; ALDH3B1 variant 1; ALDH3B2 variant 1; ANKRD1; AP1S1; ASPH variant 1; ATF2 variant 1; BASP1; CALCOCO2; CCR3 variant 1; CD247 variant 1; CD37 variant 1; CDH13; CDS1; CENPE variant 1; CENTD3; CES1 variant 1; CHEK1 variant 3; CHEK2 variant 1; CHGB; COL4A5 variant 1; CRIP1; CRISPLD2; CSF3R variant 1; CTRB1; CYTH3; DNAJC9; DTYMK; EFTUD1 variant 1; EMD; ENO…
350		Emerin	EMD	EMD_HUMAN	Generic binding protein	Emerin		186-gene expression cirrhosis panel		Genomic	AARS; ABLIM1 variant 1; ACOT2; ACSM3 variant 1; ACTR2 variant 1; ACTR2 variant 2; ADD3 variant 1; ADH5; ADH6 variant 1; ADRA2B; AEBP1; AKAP13 variant 1; AKR1A1 variant 2; AKR1C1; AKR1D1 variant 1; ALAS1; ALDH9A1; ANKRD46 variant 1; ANXA1; ANXA3; AOX1; AR variant 1; AR variant 2; ARF4; ART1; ATP2C1 variant 1; ATP4B; ATP5D variant 1; ATP6AP2; BAIAP2 variant 1; C4BPB; C5; C8B; CALCR variant 2; CCDC6…
351		FKBP1B	FKBP1B	FKB1B_HUMAN	Generic binding protein	Peptidyl-prolyl cis-trans isomerase FKBP1B		Peptidyl-prolyl cis-trans isomerase FKBP1B		Genomic; Proteomic	FKBP1B variant 1
352		G-protein alpha-i family	GNAI1	GNAI1_HUMAN	G-alpha			Guanine nucleotide-binding protein G(i), alpha-1 subunit		Genomic	GNAI1
353		G-protein alpha-i family	GNAI1	GNAI1_HUMAN	G-alpha			26-gene expression cancer panel		Genomic	ALDOA variant 1; ANGPTL4 variant 1; ANLN; BNC1; C20orf20; CA9; CDKN3 variant 1; COL4A6 variant A; DCBLD1; ENO1; FOSL1; GNAI1; KRT17; LDHA; MRPS17; P4HA1; PGAM1; PGK1; SDC1 variant 1; SLC16A1; SLC2A1; TPI1; VEGFA; VEGFA variant 1; VEGFA variant 4; VEGFA variant 6; VEGFA variant 7
354		G-protein alpha-i family	GNAI2	GNAI2_HUMAN	G-alpha			Guanine nucleotide-binding protein G(i), alpha-2 subunit		Genomic; Proteomic	GNAI2
355		G-protein alpha-i family	GNAI3	GNAI3_HUMAN	G-alpha			Guanine nucleotide-binding protein G(k) subunit alpha		Genomic; Proteomic	GNAI3
356		G-protein alpha-i family	GNAI3	GNAI3_HUMAN	G-alpha			60-gene expression ovarian cancer panel		Genomic	ALPP; APEX1; BST2; CCL4 variant 1; CD1D; CDK1 variant 1; CYR61; DAD1; ECHS1; ENDOU variant 2; ENG variant 2; GBP1; GFI1 variant 1; GGH; GNAI3; GUCY1B3; HDAC1; HLA-A variant 2; HLA-B; LDHA; LGMN variant 1; MADCAM1 variant 1; MGST2; MGST3; MMP7; MTAP; NMI; PCTP; PDIA4; PMS1 variant 1; POSTN; PPP1CC; PRAME variant 1; RAD21; RAN; RCN2; RGS1; ROS1; SAT1; SEMA3F; SERPINF2; SH3BGRL; SKP1 variant 2; SMC1…
357		G-protein alpha-i family	GNAO1	GNAO_HUMAN	G-alpha			Guanine nucleotide-binding protein G(o) subunit alpha		Genomic; Proteomic	GNAO1 variant 2
358		G-protein alpha-i family	GNAZ	GNAZ_HUMAN	G-alpha			MammaPrint		Genomic	AKAP2 variant 1; ALDH4A1; AP2B1 variant 1; BBC3; C16orf61; C20orf46; CCNE2; CDC42BPA variant B; CDCA7 variant 1; CENPA; COL4A2; DCK; DHX58; DIAPH3 variant a; DTL; EBF4; ECT2; EGLN1; ESM1 variant 1; EXT1; FGF18 variant 1; FLT1; GMPS; GNAZ; GPR126 variant b1; GPR180; GSTM3; HRASLS; IGFBP5; JHDM1D; LPCAT1; MCM6; MELK; MMP9; MS4A7 variant 1; MTDH; NDC80; NMU; NUSAP1; ORC6L; OXCT1; PECI variant 1; PIT…
359		G-protein alpha-i family	GNAZ	GNAZ_HUMAN	G-alpha			Guanine nucleotide-binding protein G(z) subunit alpha		Genomic; Proteomic	GNAZ
360		G-protein alpha-i family	GNAZ	GNAZ_HUMAN	G-alpha			374-gene expression breast cancer panel		Genomic	ABCD3 variant 1; ABLIM1 variant 1; ACADSB; ACSS2 variant 1; ACTB; ADAMTS1; ADM; AKAP2 variant 1; ALDH4A1; ANG; AP2A2; AP2B1 variant 1; APOD; APP variant 1; ARF1; ARPC4 variant 1; ASPM; ATAD2; AURKA variant 1; AURKB; BBC3; BCL6 variant 1; BHLHB2; BIRC5 variant 1; BLM; BRCA1 variant BRCA1a; BTG2; BUB1; C16orf61; C1S variant 1; C20orf46; CAD; CCL18; CCNA2; CCNB1; CCNB2; CCNC variant 1; CCND1; CCNE1;…
361		G-protein alpha-i family	GNAZ	GNAZ_HUMAN	G-alpha			157-gene expression neuroblastoma panel		Genomic	ACSL4 variant 1; ACSL4 variant 2; AGPAT4; ANAPC1; ARHGEF3 variant 1; ARL4D; ATAD2; Astrotactin variant 1; C10orf26; C19orf43; C1orf114; C20orf72; C4orf34; C5orf41 variant 1; CAMK2N1; CCNI; CELF3 variant 1; CLU variant 1; CNNM1; CNTN1 variant 1; CRTAP; CSRNP3 variant 1; CYP4V2; DCTPP1; DHCR7 variant 1; DHCR7 variant 2; DIRAS3; DKC1; DNER; E2F5; E2F8; ECE2; EIF2C4; EIF2S2; EMC3-AS1; EPB41L1 variant…
362		G-protein alpha-q/11	GNA11	GNA11_HUMAN	G-alpha			Guanine nucleotide-binding protein subunit alpha-11		Genomic; Proteomic	GNA11
363		G-protein alpha-q/11	GNA11	GNA11_HUMAN	G-alpha			26-gene expression cancer panel		Genomic	ALDOA variant 1; ANGPTL4 variant 1; ANGPTL4 variant 3; ANLN; BNC1; C20orf20; CA9; CDKN3 variant 1; CDKN3 variant 2; COL4A6 variant A; DCBLD1; ENO1; FAM83B; FOSL1; GNA11; HIG2; KCTD11; KRT17; LDHA; MRPS17; P4HA1; PGAM1; PGK1; SDC1 variant 1; SLC16A1; SLC2A1; TPI1; VEGFA; VEGFA variant 1; VEGFA variant 4; VEGFA variant 5; VEGFA variant 6; VEGFA variant 7; VEGFA variant 9
364		G-protein alpha-q/11	GNAQ	GNAQ_HUMAN	G-alpha			Guanine nucleotide-binding protein G(q) subunit alpha		Genomic; Proteomic	GNAQ
365		G-protein alpha-q/11	GNAQ	GNAQ_HUMAN	G-alpha			54-gene expression colorectal cancer panel		Genomic	ANXA13; APP variant 1; AQP3; CA8; CSF3R variant 1; DUSP4 variant 1; DYNLRB1; ELMO2 variant 1; ERMP1; F3 variant 1; GNAQ; ISL1; KCNAB2 variant 1; KCNAB2 variant 2; KIAA1324; KIF3B; LMNA variant 1; LMNA variant 2; MAP3K5; MAPRE1; MATN2 variant 1; NEDD4 variant 1; NEDD4 variant 2; NFATC2 variant 2; PHF20; PSMA7; RAD23B variant 1; SIDT1; TEP1; TGM2 variant 1; TRIOBP variant 6; TRPC4AP variant 1; UBE2…
366		G-protein alpha-q/11	GNAQ	GNAQ_HUMAN	G-alpha			27-gene expression cancer panel		Genomic	CD34; GLI1 variant 1; GNAQ; GRAP2; GRB2 variant 1; IRS1; MRAS variant 1; NRG3; PIGU; RAPGEF1 variant 2; RASGRP1; RUNX2 variant 3; SELL variant 1; SPP1 variant 1; SPP1 variant 2; SPP1 variant 3
367		GALR2	GALR2	GALR2_HUMAN	GPCR	Galanin receptor type 2		Galanin receptor type 2		Genomic; Proteomic	GALR2
368		GCAP	GUCA1A	GUC1A_HUMAN	Generic binding protein			Guanylyl cyclase-activating protein 1		Genomic	GUCA1A
369		GCAP	GUCA1B	GUC1B_HUMAN	Generic binding protein			Guanylyl cyclase-activating protein 2		Genomic; Proteomic	GUCA1B
370		GCAP	GUCA1C	GUC1C_HUMAN	Generic binding protein			Guanylyl cyclase-activating protein 3		Genomic; Proteomic	GUCA1C
371		GCAP2	GUCA1B	GUC1B_HUMAN	Generic binding protein	Guanylyl cyclase-activating protein 2		Guanylyl cyclase-activating protein 2		Genomic; Proteomic	GUCA1B
372		GTP = Cyclic GMP + Pyrophosphate			Reaction
373		GTP cytoplasm		GTP	Compound	GTP
374		GTP cytosol		GTP	Compound	GTP
375		Galanin	GAL	GALA_HUMAN	Receptor ligand	Galanin peptides		Galanin		Genomic; Proteomic	GAL
376		Galanin	GAL	GALA_HUMAN	Receptor ligand	Galanin peptides		VEGF profile		Genomic	ADM; ANGPTL4 variant 1; DDIT4; FABP5; FLVCR2; GAL; NDRG1 variant 2; PLOD1; PNP; RRAGD; SLC16A3 variant 3; UCHL1; VEGFA; VEGFA variant 1; VEGFA variant 4; VEGFA variant 6; VEGFA variant 7
377		Galanin	GAL	GALA_HUMAN	Receptor ligand	Galanin peptides		277-gene expression lung cancer panel		Genomic	ACTA2 variant 2; ACTC1; ACTG1; ADAM10; ADAM12 long variant; ADAM17; ADAM19 variant 1; ADAM8; ADCY6 variant 1; ADORA2B; ADPN; ADRBK2; AEN; ALOX15B variant d; AREG; ASAP3 variant 1; ATF2 variant 1; ATP2C2; BCAR3; BMPR2 variant 1; BPGM variant 2; CALML5; CASP1 variant alpha; CASP4 variant alpha; CAT; CCNA1 variant 1; CCNB2; CCND1; CCND2; CD3EAP; CDC42; CDH3; CENPF; CHODL variant 1; CHODL variant 2; …
378		Galanin	GAL	GALA_HUMAN	Receptor ligand	Galanin peptides		11-gene expression lung cancer panel		Genomic	CLU variant 1; COL14A1; GAL; ICAM1; MCTP2; MME variant 1; OXTR; PDE3B; THBS2
379		Galanin	GAL	GALA_HUMAN	Receptor ligand	Galanin peptides		530-gene methylation leukemia panel		Genomic	ABCA13; ACOX2; ACTR10; ADCYAP1 variant 1; ADCYAP1 variant 2; AGTR1; AKAP2 variant 1; AMHR2 variant 1; AMHR2 variant 2; AMHR2 variant 3; AMICA1; ANGPT1 variant 1; ANK1 variant 3; ANK1 variant 9; ANKRD35; ANPEP; APOC1; APOE; AREG; ARHGAP27 variant 1; ASRGL1; ATP7B variant 1; ATP7B variant 2; ATP8B4; BAALC; BBS4; BBS4 variant 2; BDH2; BIN1 variant 1; BIN1 variant 8; BVES variant A; C16orf89 variant …
380		Galpha(i)-specific peptide GPCRs	ACKR2	ACKR2_HUMAN	GPCR			Chemokine-binding protein 2		Genomic; Proteomic	CCBP2
381		Galpha(i)-specific peptide GPCRs	ACKR4	ACKR4_HUMAN	GPCR			C-C chemokine receptor type 11		Genomic; Proteomic	CCRL1 variant 1
382		Galpha(i)-specific peptide GPCRs	AGTR2	AGTR2_HUMAN	GPCR			Type-2 angiotensin II receptor		Genomic; Proteomic	AGTR2
383	APLNR	Galpha(i)-specific peptide GPCRs	APLNR	APJ_HUMAN	GPCR			Apelin receptor		Genomic; Proteomic	AGTRL1	1.5254	5e-05
384	APLNR	Galpha(i)-specific peptide GPCRs	APLNR	APJ_HUMAN	GPCR			786-gene expression cancer panel		Genomic	ABHD2 variant 1; ACSL5 variant 1; ADAM12 long variant; ADAMTS1; ADAMTS14 variant 1; ADAMTS2 variant 1; ADAMTS6; ADAMTS9; ADAMTSL2; AEBP1; AGTRL1; AHR; AK3L1 variant 1; AKAP12 variant 1; AKR1C1; AKR1C2 variant 1; ALDH1A1; ALDH1L2; AMPH variant 1; ANGPTL2; ANK3 variant 1; ANPEP; ANTXR1; APCDD1; APOD; AQP1 variant 1; ARHGAP25 variant 1; ARHGAP6 variant 1; ARL7; ASNS variant 1; ASS1 variant 1; ATF5 v…	1.5254	5e-05
385		Galpha(i)-specific peptide GPCRs	C3AR1	C3AR_HUMAN	GPCR			C3a anaphylatoxin chemotactic receptor		Genomic; Proteomic	C3AR1
386		Galpha(i)-specific peptide GPCRs	C3AR1	C3AR_HUMAN	GPCR			42-gene expression cancer panel		Genomic	ARHGAP30 variant 1; C3AR1; CCR1; CD37 variant 1; CD53 variant 1; CD86 variant 1; CLEC7A; CSF1R; CSF2RB; CTSS variant 1; CYBB; DOCK2; FPR3; GMFG; GPR65; HCK variant p61HCK; HLA-DMA; HLA-DMB; IL10RA; ITGB2 variant 1; LAIR1 variant a; LCP1; LCP2; LILRB1 variant 1; LY86; MNDA; MS4A6A variant 1; MYO1F; NCF4 variant 1; PLEK; PTPRC variant 1; SLA variant 3; SLCO1B1; TLR1; TYROBP variant 1
387		Galpha(i)-specific peptide GPCRs	C5AR1	C5AR1_HUMAN	GPCR			C5a anaphylatoxin chemotactic receptor		Genomic; Proteomic	C5R1
388		Galpha(i)-specific peptide GPCRs	C5AR1	C5AR1_HUMAN	GPCR			56-gene expression atherosclerosis panel		Genomic	ABCC1 variant 1; ARFGAP3 variant 1; ARHGDIA variant 2; BRD4 variant long; BRD4 variant short; C5R1; CASP2 variant 1; CBFB variant 1; CLEC7A; CSNK1A1 variant 1; CSNK1A1 variant 2; CTSC variant 1; CTSC variant 2; DEFA7P; DUSP10 variant 1; EDA variant 1; EFEMP2; GRK6 variant B; HIPK3 variant 1; IL27RA; LBP; LHCGR; LNPEP variant 1; MAP3K7 variant A; MAP3K7 variant B; MAP3K7 variant C; MAPK7 variant 1…
389		Galpha(i)-specific peptide GPCRs	CCKBR	GASR_HUMAN	GPCR			Gastrin/cholecystokinin type B receptor		Genomic; Proteomic	CCKBR
390		Galpha(i)-specific peptide GPCRs	CCKBR	GASR_HUMAN	GPCR			146-gene expression germ cell cancer panel		Genomic	AGER variant 1; AGR2; APOA1; APOA2; AURKA variant 1; BMP2; C1R; C1S variant 1; C5; CCKBR; CCNB1; CDC20; CDCA1 variant 2; CDH2; CEBPD; CENPA; CGA; CGB; CHGA; CHGB; CHST13; CKS2; CLDN6; CLIC6; COCH; COL14A1; COL4A6 variant A; CST1; CTSL2; CYP26A1 variant 1; DCN; DLG7; DNMT3B variant 1; DNMT3B variant 2; DPPA3; DPPA4; EGR1; EHF; EHHADH variant 1; ELN variant 1; EMP1; EOMES; EPS8; ERBB4 variant JM-a/…
391		Galpha(i)-specific peptide GPCRs	CCR10	CCR10_HUMAN	GPCR			C-C chemokine receptor type 10		Genomic; Proteomic	CCR10
392		Galpha(i)-specific peptide GPCRs	CCR2	CCR2_HUMAN	GPCR			C-C chemokine receptor type 2		Genomic; Proteomic	CCR2 variant A; CCR2B variant B
393		Galpha(i)-specific peptide GPCRs	CCR2	CCR2_HUMAN	GPCR			9-gene expression chronic obstructive pulmonary disease panel		Genomic	CCR2 variant A; CCR2B variant B; GDAP1 variant 1; IL6R variant 1; LIPE; PPP2CB; RASSF2 variant 1; RPL14 variant 1; WTAP variant 1
394		Galpha(i)-specific peptide GPCRs	CCR2	CCR2_HUMAN	GPCR			77-gene expression hepatotoxicity panel		Genomic	AGER variant 1; AHNAK variant 1; ANGPTL4 variant 1; BHLHE41; C; C9orf47 variant 1; CCR2 variant A; CCR2B variant B; CDH7 variant b; CTNNA3 variant 1; CXCL5; DMXL1; DR1; DRD1IP; EMP1; ETV5; FGFR2 variant 1; GJB1 variant 2; GM2A; GPRC5B; IP6K3 variant 1; ITGB2 variant 1; JMJD2B; LCA5; LFNG; MAGI1 variant 1; MB; MDN1; MMAB; NFE2 variant 1; NMBR; PCK1; PEX11A; PKP2 variant 2b; PLA1A; RASEF; RASSF4 va…
395		Galpha(i)-specific peptide GPCRs	CCR2	CCR2_HUMAN	GPCR			421-gene expression lung cancer panel		Genomic	AARS; ABCA1; ABLIM1 variant 1; ACOT1; ACOX1 variant 1; ACSS1; ADA; ADCY4; ADM; AHSA1; AIM2; AKR1A1 variant 2; AKR1B1; ALG9 variant 1; ANKK1; APEX1; APOL3 alpha/d variant; APRT; ARIH2; ATIC; ATP10B; ATP1A1; ATP5A1 variant 2; B4GALT5; BCL11B variant 1; BCL6 variant 1; BTN3A2 variant 1; C20orf3; C21orf2; CA4; CALM1 variant 1; CALM2; CALM3; CCR2 variant A; CCR2B variant B; CCT7 variant 1; CD40LG; CD5…
396		Galpha(i)-specific peptide GPCRs	CCR2	CCR2_HUMAN	GPCR			117-gene expression breast cancer panel		Genomic	AKT3 variant 1; AKT3 variant 2; ALDH1A2 variant 1; ALDH1A2 variant 4; AP1S2; ARHGAP15; ARHGAP28; ARHGAP6 variant 1; ASAH1 variant 1; ASAH1 variant 2; BANK1 variant 1; CAPN3 variant 1; CAPN3, variant 3; CARD11; CASP1 variant alpha; CBS; CCL19; CCR2 variant A; CCR2B variant B; CCR5 variant A; CD37 variant 1; CD40 variant 1; CD48 variant 1; CDC25B variant 1; CDC25B variant 3; CDH11 variant 1; CH25H;…
397		Galpha(i)-specific peptide GPCRs	CCR7	CCR7_HUMAN	GPCR			C-C chemokine receptor type 7		Genomic; Proteomic	CCR7 variant 1
398		Galpha(i)-specific peptide GPCRs	CCR7	CCR7_HUMAN	GPCR			9-gene expression ischemic stroke panel		Genomic	ARG1; CA4; CCR7 variant 1; IQGAP1; LY96; MMP9; ORM1; ORM2; S100A12; VCAN variant 1
399		Galpha(i)-specific peptide GPCRs	CCR7	CCR7_HUMAN	GPCR			121-gene expression acute myeloid leukemia panel		Genomic	ABCB1; ALCAM; ANK3 variant 1; ASXL1 variant 1; ATP8B4; BAALC; BCL11A variant 1; C13orf15; CACNB2 variant 1; CALN1 variant 1; CCR7 variant 1; CD109 variant 1; CGA; COL5A1; CRIM1; CYLD variant 1; DACH1 variant 1; DAPK1; DDX5; DLK1 variant 1; DSTvariant 1eA; DUSP6 variant 1; EIF5 variant 1; ELK3; EPAS1; EPC1; ERG variant 1; FAM3C variant 1; FGFR1 variant 1; FLT3; FOXO1A; GPR126 variant b1; GUCY1A3; …
400		Galpha(i)-specific peptide GPCRs	CCR7	CCR7_HUMAN	GPCR			3-gene expression lung cancer panel		Genomic	CCR7 variant 1; HIF1A variant 1; STX1A
401		Galpha(i)-specific peptide GPCRs	CCR7	CCR7_HUMAN	GPCR			530-gene methylation leukemia panel		Genomic	ABCA13; ACOX2; ACTR10; ADCYAP1 variant 1; ADCYAP1 variant 2; AGTR1; AKAP2 variant 1; AMHR2 variant 1; AMHR2 variant 2; AMHR2 variant 3; AMICA1; ANGPT1 variant 1; ANK1 variant 3; ANK1 variant 9; ANKRD35; ANPEP; APOC1; APOE; AREG; ARHGAP27 variant 1; ASRGL1; ATP7B variant 1; ATP7B variant 2; ATP8B4; BAALC; BBS4; BBS4 variant 2; BDH2; BIN1 variant 1; BIN1 variant 8; BVES variant A; C16orf89 variant …
402		Galpha(i)-specific peptide GPCRs	CCR7	CCR7_HUMAN	GPCR			9-gene expression thyroid cancer panel		Genomic	CASR; CCR3 variant 1; CCR7 variant 1; CLDN1; CXCR3 variant A; CXCR3 variant B; HMOX1; KRT19; TIMP1
403		Galpha(i)-specific peptide GPCRs	CCR8	CCR8_HUMAN	GPCR			C-C chemokine receptor type 8		Genomic	CCR8
404		Galpha(i)-specific peptide GPCRs	CH17-360D5.1	NPY4R_HUMAN	GPCR
405		Galpha(i)-specific peptide GPCRs	CX3CR1	CX3C1_HUMAN	GPCR			CX3C chemokine receptor 1		Genomic; Proteomic	CX3CR1 variant 1; CX3CR1 variant 2; CX3CR1 variant 4
406		Galpha(i)-specific peptide GPCRs	CX3CR1	CX3C1_HUMAN	GPCR			MapQuant Dx		Genomic	ASPM; AURKA variant 1; AURKB; BBS1; BIRC5 variant 1; BLM; BUB1; BUB1B; C12orf48; C16orf61; C20orf24 variant 1; CCNA2; CCNB1; CCNB2; CCNE2; CCT5; CDC20; CDC25A variant 1; CDCA3; CDCA8; CDK1 variant 1; CDK2 variant 1; CDKN3 variant 1; CENPA; CENPE variant 1; CENPF; CEP55; CX3CR1 variant 4; CYBRD1 variant 1; DDX39; DLG7; ESPL1; EXO1 variant 1; FAM64A variant 1; FEN1; FOXM1 variant 2; FRY; GMPS; GTSE…
407		Galpha(i)-specific peptide GPCRs	CX3CR1	CX3C1_HUMAN	GPCR			CancerTYPE ID		Genomic	BATF; BCL11B variant 1; C10orf59 variant 1; C6 variant 1; CA2; CAPN6; CCNA1 variant 1; CDCA3; CDH16; CDH17; CELSR2; CHRM3; COX11 variant 1; CSF2RB; CX3CR1 variant 4; ELAVL4 variant 1; EMX2 variant 1; ESR1 variant 1; FAM167A; FGF9; FOXA1; FOXG1; GJB6; HLF; HOXA9; HOXC10; HOXD11; HSPB7; HTR3A variant 1; IBSP; KCNJ11 variant 1; KIF2C; LY6K; MAP2K6; MEIS1; PAX8; PPARG variant 1; PPARG variant 2; PRAM…
408		Galpha(i)-specific peptide GPCRs	CX3CR1	CX3C1_HUMAN	GPCR			374-gene expression breast cancer panel		Genomic	ABCD3 variant 1; ABLIM1 variant 1; ACADSB; ACSS2 variant 1; ACTB; ADAMTS1; ADM; AKAP2 variant 1; ALDH4A1; ANG; AP2A2; AP2B1 variant 1; APOD; APP variant 1; ARF1; ARPC4 variant 1; ASPM; ATAD2; AURKA variant 1; AURKB; BBC3; BCL6 variant 1; BHLHB2; BIRC5 variant 1; BLM; BRCA1 variant BRCA1a; BTG2; BUB1; C16orf61; C1S variant 1; C20orf46; CAD; CCL18; CCNA2; CCNB1; CCNB2; CCNC variant 1; CCND1; CCNE1;…
409		Galpha(i)-specific peptide GPCRs	CX3CR1	CX3C1_HUMAN	GPCR			367-gene expression 1-microRNA breast cancer panel		Genomic	ABCA3; ABCC4 variant 1; ACSL3 variant 1; ACSL3 variant 2; ACTA2 variant 2; ACTG2; ACVR1; ADAM8; ADAMTS12; ADORA2A; ADRBK2; AGPAT2 variant 1; AIFM2 variant 2; AIM2; AKAP2 variant 1; ANKRD22; ANO1; ANXA7 variant 1; AOC3; APOE; AQP1 variant 1; BGN; BIRC3; BOC; BTN3A1 variant 1; BTN3A3 variant 2; BUB3 variant 1; C12orf11; C1RL; C1S variant 1; C1orf116 variant 1; CADM1 variant 1; CALD1; CAPN2; CAPN5; …
410		Galpha(i)-specific peptide GPCRs	CX3CR1	CX3C1_HUMAN	GPCR			L-TolX		Genomic	ALG8 variant 1; CLIC3; CX3CR1 variant 4; FANCG; GNPTAB; IL2RB; KLRB1; KLRF1; NKG7; PSMD14; RGS3 variant 2; SLAMF7
411		Galpha(i)-specific peptide GPCRs	CX3CR1	CX3C1_HUMAN	GPCR			158-gene expression breast cancer panel		Genomic	ABCD4 variant 1; ADD3 variant 1; ADD3 variant 3; AFP; AFTPH variant 1; ALAS2 variant 1; ANPEP; ARHGAP19 variant 1; ARIH2; ASAP2 variant 1; ATOH8; ATP8B2 variant 1; AXIN2; BIN3; BMP4; BMP4 variant 2; BMP4 variant 3; C11orf57 variant 2; C12orf29; C14orf49; C7orf25 variant 1; CASP6 variant alpha; CD3D variant 1; CD69; CDON; CFL2; CLSTN3; COL8A1 variant 1; COLEC12 variant 1; COMP; CRMP1 variant 1; CT…
412		Galpha(i)-specific peptide GPCRs	CX3CR1	CX3C1_HUMAN	GPCR			92-gene expression multiple myeloma panel		Genomic	ACVR2A; ARPC5; ATP6V0E1; ATPBD4 variant 1; BCS1L; BIRC5 variant 1; BIRC5 variant 2; BIRC5 variant 3; C11orf85; C18orf10; C1S variant 1; CDCA1 variant 2; CDH22; CENPE variant 1; CX3CR1 variant 2; CX3CR1 variant 4; DARS2; DHFR; DHRS9 variant 1; DNAJB9; DTL; DUX4L1; DYNLRB2; ESPL1; FAM49A; FANCF; FANCI variant 1; FGFR3 variant 1; FGFR3 variant 3; FTL; GABRA4; GGPS1 variant 2; GRB14; HMGB3; HMGN5; HN…
413		Galpha(i)-specific peptide GPCRs	CX3CR1	CX3C1_HUMAN	GPCR			117-gene expression breast cancer panel		Genomic	AKT3 variant 1; AKT3 variant 2; ALDH1A2 variant 1; ALDH1A2 variant 4; AP1S2; ARHGAP15; ARHGAP28; ARHGAP6 variant 1; ASAH1 variant 1; ASAH1 variant 2; BANK1 variant 1; CAPN3 variant 1; CAPN3, variant 3; CARD11; CASP1 variant alpha; CBS; CCL19; CCR2 variant A; CCR2B variant B; CCR5 variant A; CD37 variant 1; CD40 variant 1; CD48 variant 1; CDC25B variant 1; CDC25B variant 3; CDH11 variant 1; CH25H;…
414		Galpha(i)-specific peptide GPCRs	CXCR1	CXCR1_HUMAN	GPCR			High affinity interleukin-8 receptor A		Genomic; Proteomic	IL8RA
415		Galpha(i)-specific peptide GPCRs	CXCR2	CXCR2_HUMAN	GPCR			High affinity interleukin-8 receptor B		Genomic; Proteomic	CXCR2 variant 1; CXCR2 variant 2
416		Galpha(i)-specific peptide GPCRs	CXCR2	CXCR2_HUMAN	GPCR			Corus CAD		Genomic	AQP9; CASP5; CD3D variant 1; CD79B variant 1; CLEC4E; CXCR2 variant 1; HNRNPF variant 1; IL18RAP; KCNE3; NCF4 variant 1; S100A12; S100A8; SLAMF7; SPIB; TFCP2 variant 1; TLR4 variant 1; TMC8; TNFAIP6; TNFRSF10C
417		Galpha(i)-specific peptide GPCRs	CXCR2	CXCR2_HUMAN	GPCR			97-gene expression multiple myeloma panel		Genomic	ANXA5; API5 variant 2; ARF6; Adam19; BAD; BAG4; BARD1; BCL6 variant 1; BID variant 1; BID variant 2; BIK; BIRC3; BIRC5 variant 1; BUB1B; CASP2 variant 1; CASP8 variant A; CD40 variant 1; CDK1 variant 1; CLN3 variant 1; CSE1L; CUL1; CUL3; CXCR2 variant 1; CYCS; CYFIP2 variant 3; DEDD variant 1; DGCR6; DIABLO; DNAJA3; DNM1L; EIF2AK2 variant 1; FAF1; FASTKD2; FIS1; FOXO3 variant 1; GPR65; GPX1 varia…
418		Galpha(i)-specific peptide GPCRs	CXCR2	CXCR2_HUMAN	GPCR			43-gene expression ulcerative colitis panel		Genomic	ACSL4 variant 2; BASP1; BCL6 variant 1; CALCRL variant 1; COL8A1 variant 1; CREB5 variant 1; CSF2RB; CSF3 variant 1; CXCR2 variant 1; CYP2A6; CYP3A5; DGAT2; FAM129A variant 2; FCGR2A variant 2; FPR1; GK variant 1; GPR49; GPR97; IL11; IL24 variant 1; KCNJ15 variant 1; NAMPT; OLFM1 variant 1; OSM; PCDH17; PTGES; RGS5; SELE; SOD2 variant 1; SPP1 variant 1; SPP1 variant 2; SPP1 variant 3; SRGN varian…
419		Galpha(i)-specific peptide GPCRs	CXCR4	CXCR4_HUMAN	GPCR			C-X-C chemokine receptor type 4		Genomic; Proteomic	CXCR4 variant 1; CXCR4 variant 2
420		Galpha(i)-specific peptide GPCRs	CXCR4	CXCR4_HUMAN	GPCR			37-gene expression septicemic melioidosis panel		Genomic	AIF1; APOL3 alpha/d variant; C19orf12 variant 1; CD74 variant 2; CFH; CXCR4 variant 2; ELMO2 variant 1; HLA-DMA; HLA-DMB; HLA-DPA1 variant 1; HLA-DRA; HLA-DRB3; LGALS3BP; MAG1; MAPBPIP; MSRB2; MTHFD2; OLR1 variant 1; PSMA5 variant 1; PSMB2 variant 1; PSMB8 variant 2; PSME2; RARRES3; RMI2; SEPT4 variant 2; SSB; STX11; TMSB10; UBE2L3 variant 1; WARS variant 1; ZAK variant 1
421		Galpha(i)-specific peptide GPCRs	CXCR4	CXCR4_HUMAN	GPCR			24-gene expression breast cancer panel		Genomic	BAG1; C16orf61; CXCR4 variant 2; ESR1 variant 1; GSTM3; HIST1H4H; IL18 variant 1; MELK; MKI67 variant 1; MMP9; PCNA variant 1; SCUBE2; SERF1A variant 1; SERF1B variant 2; SPARC; VCAM1 variant 1
422		Galpha(i)-specific peptide GPCRs	CXCR4	CXCR4_HUMAN	GPCR			44-gene expression chronic fatigue syndrome panel		Genomic	AKAP10; ANAPC11 variant 1; APP variant 1; ARL7; ARPC5; CCCCCCCCCCCCCCCCCCCCC variant 1; CD2BP2; CD47 variant 1; CITED2; CRK variant I; CRK variant II; CXCR4 variant 2; ETS1; FNTA variant 1; GABARAPL1; GABPA variant 1; GNAS variant 1; GSN variant 1; IFNAR1; IL10RA; JAK1; KHSRP; METTL3; MRPL23; MSN; NFKB1 variant 1; NR1D2; PDCD6; PGM2; PKN1 variant 2; PRKAA1 variant 2; PRKAR1A variant 1; REPIN1 var…
423		Galpha(i)-specific peptide GPCRs	CXCR4	CXCR4_HUMAN	GPCR			158-gene expression breast cancer panel		Genomic	ABCD4 variant 1; ADD3 variant 1; ADD3 variant 3; AFP; AFTPH variant 1; ALAS2 variant 1; ANPEP; ARHGAP19 variant 1; ARIH2; ASAP2 variant 1; ATOH8; ATP8B2 variant 1; AXIN2; BIN3; BMP4; BMP4 variant 2; BMP4 variant 3; C11orf57 variant 2; C12orf29; C14orf49; C7orf25 variant 1; CASP6 variant alpha; CD3D variant 1; CD69; CDON; CFL2; CLSTN3; COL8A1 variant 1; COLEC12 variant 1; COMP; CRMP1 variant 1; CT…
424		Galpha(i)-specific peptide GPCRs	CXCR4	CXCR4_HUMAN	GPCR			204-gene expression breast cancer panel		Genomic	AARD; ABCA3; ABCC3 variant 1; ABCC3 variant 2; ABLIM2 variant 1; ACER3; ACSS1; ACTA2 variant 1; ACTA2 variant 2; ADH1A; AKR1C3; ALDH3A1; ANKRD20A11P; APC variant 2; APC variant 3; AQP3; ARHGDIB; ARHGEF37; ARHGEF7 variant 3; ARID5B variant 2; ASPM; ATP10B; ATP6V1B1; AURKB; AZGP1; C; C1orf116 variant 1; C22orf18 variant 1; C9orf3 variant 1; CA12 variant 1; CAMK2B variant 1; CAMK2N1; CAT; CCDC69; CC…
425		Galpha(i)-specific peptide GPCRs	CXCR4	CXCR4_HUMAN	GPCR			65-gene expression hepatocellular cancer panel		Genomic	ACSL5 variant 1; ADH1B; ADH6 variant 1; ALDOA variant 1; APOC3; AQP9; ARPC2 variant 1; ARPC2 variant 2; BPHL variant 1; C1orf115; C4BPB; CDO1; CHI3L1; COBLL1; CRAT variant 1; CRYL1; CTSC variant 1; CTSC variant 2; CXCR4 variant 1; CXCR4 variant 2; CYB5A variant 1; CYP27A1; CYP2J2; CYP4F12; DDIT4; EPHX2; ETV5; F10; F3 variant 1; F5; GJB1 variant 2; GPHN variant 1; GPHN variant 2; HN1 variant 2; HN…
426		Galpha(i)-specific peptide GPCRs	CXCR4	CXCR4_HUMAN	GPCR			186-gene expression cirrhosis panel		Genomic	AARS; ABLIM1 variant 1; ACOT2; ACSM3 variant 1; ACTR2 variant 1; ACTR2 variant 2; ADD3 variant 1; ADH5; ADH6 variant 1; ADRA2B; AEBP1; AKAP13 variant 1; AKR1A1 variant 2; AKR1C1; AKR1D1 variant 1; ALAS1; ALDH9A1; ANKRD46 variant 1; ANXA1; ANXA3; AOX1; AR variant 1; AR variant 2; ARF4; ART1; ATP2C1 variant 1; ATP4B; ATP5D variant 1; ATP6AP2; BAIAP2 variant 1; C4BPB; C5; C8B; CALCR variant 2; CCDC6…
427		Galpha(i)-specific peptide GPCRs	CXCR5	CXCR5_HUMAN	GPCR			C-X-C chemokine receptor type 5		Genomic; Proteomic	CXCR5 variant 1; CXCR5 variant 2
428		Galpha(i)-specific peptide GPCRs	CXCR5	CXCR5_HUMAN	GPCR			16-gene methylation acute myeloid leukemia panel		Genomic	CXCR5 variant 1; CXCR5 variant 2; E2F1; FAM110A; LCK; LMCD1; PRMT7; SMG6; SRR; VWF; ZFP161 variant 1
429		Galpha(i)-specific peptide GPCRs	CXCR5	CXCR5_HUMAN	GPCR			421-gene expression lung cancer panel		Genomic	AARS; ABCA1; ABLIM1 variant 1; ACOT1; ACOX1 variant 1; ACSS1; ADA; ADCY4; ADM; AHSA1; AIM2; AKR1A1 variant 2; AKR1B1; ALG9 variant 1; ANKK1; APEX1; APOL3 alpha/d variant; APRT; ARIH2; ATIC; ATP10B; ATP1A1; ATP5A1 variant 2; B4GALT5; BCL11B variant 1; BCL6 variant 1; BTN3A2 variant 1; C20orf3; C21orf2; CA4; CALM1 variant 1; CALM2; CALM3; CCR2 variant A; CCR2B variant B; CCT7 variant 1; CD40LG; CD5…
430		Galpha(i)-specific peptide GPCRs	FPR1	FPR1_HUMAN	GPCR			fMet-Leu-Phe receptor		Genomic; Proteomic	FPR1
431		Galpha(i)-specific peptide GPCRs	FPR1	FPR1_HUMAN	GPCR			43-gene expression ulcerative colitis panel		Genomic	ACSL4 variant 2; BASP1; BCL6 variant 1; CALCRL variant 1; COL8A1 variant 1; CREB5 variant 1; CSF2RB; CSF3 variant 1; CXCR2 variant 1; CYP2A6; CYP3A5; DGAT2; FAM129A variant 2; FCGR2A variant 2; FPR1; GK variant 1; GPR49; GPR97; IL11; IL24 variant 1; KCNJ15 variant 1; NAMPT; OLFM1 variant 1; OSM; PCDH17; PTGES; RGS5; SELE; SOD2 variant 1; SPP1 variant 1; SPP1 variant 2; SPP1 variant 3; SRGN varian…
432		Galpha(i)-specific peptide GPCRs	GALR1	GALR1_HUMAN	GPCR			Galanin receptor type 1		Genomic	GALR1
433		Galpha(i)-specific peptide GPCRs	GALR2	GALR2_HUMAN	GPCR			Galanin receptor type 2		Genomic; Proteomic	GALR2
434		Galpha(i)-specific peptide GPCRs	GALR3	GALR3_HUMAN	GPCR			Galanin receptor type 3		Genomic	GALR3
435		Galpha(i)-specific peptide GPCRs	HCRTR2	OX2R_HUMAN	GPCR			61-gene expression allergic rhinitis panel		Genomic	AKR1C3; ALOX15; AMD1 variant 1; ANO1; CA2; CD200R1 variant 1; CD36 variant 1; CD36 variant 2; CD36 variant 3; CD44 variant 1; CD44 variant 3; CD44 variant 4; CD44 variant 5; CD44 variant 6; CMYA5; CPA3; CPA4; CST1; CST2; CYP24A1; CYP2E1; DHCR24; DPP4; ELOVL5; EPHA4; FAM177B; FCGBP; FETUB; GALNT4; GCNT3; GSN variant 1; GSN variant 3; GSN variant 4; H1F0; HCRTR2; ILK variant 1; ITLN1; LDHA; LOXL4; …
436		Galpha(i)-specific peptide GPCRs	HCRTR2	OX2R_HUMAN	GPCR			EoE diagnostic panel		Genomic	ACPP variant 1; ACTG2; ALOX12; ALOX15; ANO1; APOBEC3A; ARG1; CA2; CCL26; CCL8; CCR3 variant 1; CD200R1 variant 1; CDA; CDH20; CDH26 variant a; CFB; CFI; CHL1; CHL1 variant 2; CITED2; CLC; CLDN10 variant a; CLDN10 variant b; CMA1; COL1A2; COL8A2; CPA3; CRISP2 variant 1; CRISP3; CRYM variant 1; CTNNAL1; CTSC variant 1; CTSC variant 2; CXCL1; CXCL6; DSG1; EML1 variant 1; EML1 variant 2; ENDOU varian…
437		Galpha(i)-specific peptide GPCRs	HCRTR2	OX2R_HUMAN	GPCR			Orexin receptor type 2		Genomic; Proteomic	HCRTR2
438		Galpha(i)-specific peptide GPCRs	NMBR	NMBR_HUMAN	GPCR			Neuromedin-B receptor		Genomic; Proteomic	NMBR
439		Galpha(i)-specific peptide GPCRs	NMBR	NMBR_HUMAN	GPCR			77-gene expression hepatotoxicity panel		Genomic	AGER variant 1; AHNAK variant 1; ANGPTL4 variant 1; BHLHE41; C; C9orf47 variant 1; CCR2 variant A; CCR2B variant B; CDH7 variant b; CTNNA3 variant 1; CXCL5; DMXL1; DR1; DRD1IP; EMP1; ETV5; FGFR2 variant 1; GJB1 variant 2; GM2A; GPRC5B; IP6K3 variant 1; ITGB2 variant 1; JMJD2B; LCA5; LFNG; MAGI1 variant 1; MB; MDN1; MMAB; NFE2 variant 1; NMBR; PCK1; PEX11A; PKP2 variant 2b; PLA1A; RASEF; RASSF4 va…
440		Galpha(i)-specific peptide GPCRs	NPFFR2	NPFF2_HUMAN	GPCR			Neuropeptide FF receptor 2		Genomic	NPFFR2 variant 1
441		Galpha(i)-specific peptide GPCRs	NPY1R	NPY1R_HUMAN	GPCR			Neuropeptide Y receptor type 1		Genomic; Proteomic	NPY1R
442		Galpha(i)-specific peptide GPCRs	NPY1R	NPY1R_HUMAN	GPCR			374-gene expression breast cancer panel		Genomic	ABCD3 variant 1; ABLIM1 variant 1; ACADSB; ACSS2 variant 1; ACTB; ADAMTS1; ADM; AKAP2 variant 1; ALDH4A1; ANG; AP2A2; AP2B1 variant 1; APOD; APP variant 1; ARF1; ARPC4 variant 1; ASPM; ATAD2; AURKA variant 1; AURKB; BBC3; BCL6 variant 1; BHLHB2; BIRC5 variant 1; BLM; BRCA1 variant BRCA1a; BTG2; BUB1; C16orf61; C1S variant 1; C20orf46; CAD; CCL18; CCNA2; CCNB1; CCNB2; CCNC variant 1; CCND1; CCNE1;…
443		Galpha(i)-specific peptide GPCRs	NPY1R	NPY1R_HUMAN	GPCR			36-gene expression breast cancer panel		Genomic	AREG; BTD; CA12 variant 1; CELSR1; CISH variant 1; CNNM1; DEPDC6; EGR3; ELOVL5; FLNB; GREB1 variant a; IGFBP4; IRS1; LRIG1; MYB variant 2; NPY1R; NRIP1; PRSS23; RLN2 variant 1; RUNX1 variant 1; RUNX1 variant 2; RUNX1 variant 3; SGK3 variant 1; SHQ1; SIAH2; SLC16A6 variant 2; STC2; SYBU variant 1; TIPARP variant 1; TPBG variant 1; XBP1
444		Galpha(i)-specific peptide GPCRs	NPY1R	NPY1R_HUMAN	GPCR			588-gene expression liposarcoma panel		Genomic	ABCA8; ABCC6; ABLIM1 variant 1; ACACB; ACAT1; ACOT9 variant 1; ACOX2; ACSL1; ACTC1; ACTN1 variant 1; ACTN4; ACY1; ADAM19 variant 1; ADH1B; ADIPOQ variant 2; ADORA2B; ADRB2; AGPAT2 variant 1; AGTR1; ALDH1A1; AMOTL2; ANGPT1 variant 1; ANK2 variant 1; AOC3; APOD; APP variant 1; AQP7; ARID1A variant 1; ARIH1; ASPM; ASPN variant 1; ASS1 variant 1; ATAD2; ATP1A2; ATP1B1; ATP2A2 variant 2; AURKA variant…
445		Galpha(i)-specific peptide GPCRs	NPY1R	NPY1R_HUMAN	GPCR			9-gene expression breast cancer panel		Genomic	AFF3 variant 1; CYBRD1 variant 1; GBP5 variant 1; GNL2; LRP2; MYBL2; NCAPH; NPY1R; TFF3
446		Galpha(i)-specific peptide GPCRs	NPY2R	NPY2R_HUMAN	GPCR			Neuropeptide Y receptor type 2		Genomic; Proteomic	NPY2R
447		Galpha(i)-specific peptide GPCRs	NPY4R	NPY4R_HUMAN	GPCR			Neuropeptide Y receptor type 4		Genomic	PPYR1
448		Galpha(i)-specific peptide GPCRs	NPY5R	NPY5R_HUMAN	GPCR			Neuropeptide Y receptor type 5		Genomic; Proteomic	NPY5R
449		Galpha(i)-specific peptide GPCRs	NTSR1	NTR1_HUMAN	GPCR			Neurotensin receptor type 1		Genomic; Proteomic	NTSR1
450		Galpha(i)-specific peptide GPCRs	OPRD1	OPRD_HUMAN	GPCR			Delta-type opioid receptor		Genomic	OPRD1
451		Galpha(i)-specific peptide GPCRs	OPRK1	OPRK_HUMAN	GPCR			Kappa-type opioid receptor		Genomic	OPRK1
452		Galpha(i)-specific peptide GPCRs	OPRL1	OPRX_HUMAN	GPCR			Nociceptin receptor		Genomic; Proteomic	OPRL1 variant 1; OPRL1 variant 2
453		Galpha(i)-specific peptide GPCRs	OPRL1	OPRX_HUMAN	GPCR			530-gene methylation leukemia panel		Genomic	ABCA13; ACOX2; ACTR10; ADCYAP1 variant 1; ADCYAP1 variant 2; AGTR1; AKAP2 variant 1; AMHR2 variant 1; AMHR2 variant 2; AMHR2 variant 3; AMICA1; ANGPT1 variant 1; ANK1 variant 3; ANK1 variant 9; ANKRD35; ANPEP; APOC1; APOE; AREG; ARHGAP27 variant 1; ASRGL1; ATP7B variant 1; ATP7B variant 2; ATP8B4; BAALC; BBS4; BBS4 variant 2; BDH2; BIN1 variant 1; BIN1 variant 8; BVES variant A; C16orf89 variant …
454		Galpha(i)-specific peptide GPCRs	OPRM1	OPRM_HUMAN	GPCR			Mu-Type opioid receptor		Genomic	OPRM1 variant MOR-1; OPRM1 variant MOR-1A; OPRM1 variant MOR-1B1; OPRM1 variant MOR-1B2; OPRM1 variant MOR-1B5; OPRM1 variant MOR-1G1; OPRM1 variant MOR-1G2; OPRM1 variant MOR-1O; OPRM1 variant MOR-1X; OPRM1 variant MOR-1i; OPRM1 variant MOR1-K1
455		Galpha(i)-specific peptide GPCRs	SSTR1	SSR1_HUMAN	GPCR			Somatostatin receptor type 1		Genomic; Proteomic	SSTR1
456		Galpha(i)-specific peptide GPCRs	SSTR1	SSR1_HUMAN	GPCR			Somatostatin receptors		Proteomic	SSTR1; SSTR2; SSTR3; SSTR4; SSTR5 variant 1
457		Galpha(i)-specific peptide GPCRs	SSTR1	SSR1_HUMAN	GPCR			33-gene expression breast cancer panel		Genomic	ANGPTL2; ARHGDIG; ATF3 variant 1; ATF4; Adam19; CADM4; CLDN1; CLDN16; CXCL12 variant alpha; CYR61; ELAVL1; ESR1 variant 1; GPI; MARK3 variant 3; MEN1 variant 1; MMP7; PLXDC2 variant 1; PTPRK; PTTG1; RBM17 variant 1; RDX; RECK; RHOC variant 1; RND3 variant 2; S100A7; SSTR1; STARD3; TACC2 variant 4; TCF2 transcript variant a; TMPRSS6; TMSB10; ZP3
458		Galpha(i)-specific peptide GPCRs	SSTR1	SSR1_HUMAN	GPCR			51-gene expression gastroenteropancreatic neuroendocrine cancer panel		Genomic	AKAP8L; APLP2 variant 1; ARAF variant 1; ARHGEF40; ATP6V1H variant 1; BNIP3L; BRAF; CD59 variant 1; COMMD9 variant 1; CTGF; ENPP4; FAM131A variant 1; FZD7; GLT8D1 variant 1; HBXAP; HDAC9 variant 1; HDAC9 variant 3; HDAC9 variant 4; HDAC9 variant 5; HDAC9 variant 6; HSF2 variant 1; KRAS variant a; KRAS variant b; LEO1; MAP3K7CL; MKI67 variant 1; MORF4L2 variant 1; NAP1L1 variant 2; NOL3 cytoplasmi…
459		Galpha(i)-specific peptide GPCRs	SSTR2	SSR2_HUMAN	GPCR			Somatostatin receptor type 2		Genomic; Proteomic	SSTR2
460		Galpha(i)-specific peptide GPCRs	SSTR2	SSR2_HUMAN	GPCR			Somatostatin receptors		Proteomic	SSTR1; SSTR2; SSTR3; SSTR4; SSTR5 variant 1
461		Galpha(i)-specific peptide GPCRs	SSTR2	SSR2_HUMAN	GPCR			223-gene expression breast cancer panel		Genomic	ABAT variant 1; ACOX1 variant 1; ACTN1 variant 1; ACY1; ADAM10; ADFP; ADM; AEBP1; ALDH5A1; ALOX15; ALPPL2; AMD1 variant 1; AMY2A; ANGPTL4 variant 1; ANP32A; ANXA2 variant 1; APOA1; APOL3 alpha/d variant; AQP3; AVEN; BAG3; BEST1; BHLHB2; BMP7; BUCS1; C19orf6; C1orf116 variant 1; C8orf84; CA9; CALML5; CBFB variant 1; CBX3 variant 2; CDC42EP4; CDK13 variant 1; CLDN1; CLIC4; COL10A1; CRLF1; CSNK1G3 v…
462		Galpha(i)-specific peptide GPCRs	SSTR3	SSR3_HUMAN	GPCR			Somatostatin receptor type 3		Genomic; Proteomic	SSTR3
463		Galpha(i)-specific peptide GPCRs	SSTR3	SSR3_HUMAN	GPCR			Somatostatin receptors		Proteomic	SSTR1; SSTR2; SSTR3; SSTR4; SSTR5 variant 1
464		Galpha(i)-specific peptide GPCRs	SSTR3	SSR3_HUMAN	GPCR			51-gene expression gastroenteropancreatic neuroendocrine cancer panel		Genomic	AKAP8L; APLP2 variant 1; ARAF variant 1; ARHGEF40; ATP6V1H variant 1; BNIP3L; BRAF; CD59 variant 1; COMMD9 variant 1; CTGF; ENPP4; FAM131A variant 1; FZD7; GLT8D1 variant 1; HBXAP; HDAC9 variant 1; HDAC9 variant 3; HDAC9 variant 4; HDAC9 variant 5; HDAC9 variant 6; HSF2 variant 1; KRAS variant a; KRAS variant b; LEO1; MAP3K7CL; MKI67 variant 1; MORF4L2 variant 1; NAP1L1 variant 2; NOL3 cytoplasmi…
465		Galpha(i)-specific peptide GPCRs	SSTR4	SSR4_HUMAN	GPCR			Somatostatin receptor type 4		Genomic; Proteomic	SSTR4
466		Galpha(i)-specific peptide GPCRs	SSTR4	SSR4_HUMAN	GPCR			Somatostatin receptors		Proteomic	SSTR1; SSTR2; SSTR3; SSTR4; SSTR5 variant 1
467		Galpha(i)-specific peptide GPCRs	SSTR4	SSR4_HUMAN	GPCR			51-gene expression gastroenteropancreatic neuroendocrine cancer panel		Genomic	AKAP8L; APLP2 variant 1; ARAF variant 1; ARHGEF40; ATP6V1H variant 1; BNIP3L; BRAF; CD59 variant 1; COMMD9 variant 1; CTGF; ENPP4; FAM131A variant 1; FZD7; GLT8D1 variant 1; HBXAP; HDAC9 variant 1; HDAC9 variant 3; HDAC9 variant 4; HDAC9 variant 5; HDAC9 variant 6; HSF2 variant 1; KRAS variant a; KRAS variant b; LEO1; MAP3K7CL; MKI67 variant 1; MORF4L2 variant 1; NAP1L1 variant 2; NOL3 cytoplasmi…
468		Galpha(i)-specific peptide GPCRs	SSTR5	SSR5_HUMAN	GPCR			Somatostatin receptor type 5		Genomic; Proteomic	SSTR5 variant 1
469		Galpha(i)-specific peptide GPCRs	SSTR5	SSR5_HUMAN	GPCR			Somatostatin receptors		Proteomic	SSTR1; SSTR2; SSTR3; SSTR4; SSTR5 variant 1
470		Galpha(i)-specific peptide GPCRs	SSTR5	SSR5_HUMAN	GPCR			51-gene expression gastroenteropancreatic neuroendocrine cancer panel		Genomic	AKAP8L; APLP2 variant 1; ARAF variant 1; ARHGEF40; ATP6V1H variant 1; BNIP3L; BRAF; CD59 variant 1; COMMD9 variant 1; CTGF; ENPP4; FAM131A variant 1; FZD7; GLT8D1 variant 1; HBXAP; HDAC9 variant 1; HDAC9 variant 3; HDAC9 variant 4; HDAC9 variant 5; HDAC9 variant 6; HSF2 variant 1; KRAS variant a; KRAS variant b; LEO1; MAP3K7CL; MKI67 variant 1; MORF4L2 variant 1; NAP1L1 variant 2; NOL3 cytoplasmi…
471		Galpha(i)-specific prostanoid GPCRs	PTGER3	PE2R3_HUMAN	Generic receptor			Prostaglandin E2 receptor EP3 subtype		Genomic; Proteomic	PTGER3 variant 1; PTGER3 variant 4; PTGER3 variant 5
472		Galpha(i)-specific prostanoid GPCRs	PTGER3	PE2R3_HUMAN	Generic receptor			188-gene expression breast cancer panel		Genomic	ABAT variant 1; ADCY1; ANXA9; APRT; ARMCX2; ASPH variant 1; Adam19; BCL11A variant 1; BIRC5 variant 1; BTG2; BTN3A2 variant 1; BTRC variant 1; C16orf61; C2orf54 vaiant 1; CA12 variant 1; CALML5; CCL18; CDCA3; CDK1 variant 1; CDT1; CELSR2; CEP55; CLCA2; CLSTN2; COX6C; CRYAB; CTSC variant 1; CTSC variant 2; CX3CL1; CYP2B6; CYP4F8; DLG5; DLG7; DNALI1; DSC2 variant Dsc2a; DUSP6 variant 1; EGFR varian…
473		Galpha(i)-specific prostanoid GPCRs	PTGER3	PE2R3_HUMAN	Generic receptor			786-gene expression cancer panel		Genomic	ABHD2 variant 1; ACSL5 variant 1; ADAM12 long variant; ADAMTS1; ADAMTS14 variant 1; ADAMTS2 variant 1; ADAMTS6; ADAMTS9; ADAMTSL2; AEBP1; AGTRL1; AHR; AK3L1 variant 1; AKAP12 variant 1; AKR1C1; AKR1C2 variant 1; ALDH1A1; ALDH1L2; AMPH variant 1; ANGPTL2; ANK3 variant 1; ANPEP; ANTXR1; APCDD1; APOD; AQP1 variant 1; ARHGAP25 variant 1; ARHGAP6 variant 1; ARL7; ASNS variant 1; ASS1 variant 1; ATF5 v…
474		Galpha(i)-specific prostanoid GPCRs	TBXA2R	TA2R_HUMAN	Generic receptor			Thromboxane A2 receptor		Genomic	TBXA2R variant a; TBXA2R variant b
475		Galpha(i)-specific prostanoid GPCRs	TBXA2R	TA2R_HUMAN	Generic receptor			114-gene expression prostate cancer panel		Genomic	ACTC1; AHNAK2; AP1S2; BCHE; BDNF variant 3; BDNF variant 4; BIN1 variant 8; CADM3 variant 1; CAV1 variant 1; CDC14B variant 2; CDKN1C; CDKN2C variant 1; COL4A2; CRTAC1; CSPG4; DAAM2; DBN1 variant a; DMPK variant 2; DNAJC15; DPYSL3; DYSF; EFEMP1 variant 1; EFEMP1 variant 2; ENAH variant 1; ENAH variant 2; ENO2; EPM2A; FAM131B variant 1; FEZ1; FLNC; FREQ; GABARAPL1; GPM6B variant 1; HDGFRP3; HNRNPD…
476		Galpha(q)-specific amine GPCRs	ADRA1A	ADA1A_HUMAN	Generic receptor			Alpha1A-Adrenergic receptor		Genomic; Proteomic	ADRA1A variant 2; ADRA1A variant 3
477		Galpha(q)-specific amine GPCRs	ADRA1B	ADA1B_HUMAN	Generic receptor			alpha-1B adrenergic receptor		Genomic	ADRA1B
478		Galpha(q)-specific amine GPCRs	ADRA1D	ADA1D_HUMAN	Generic receptor			alpha-1D Adrenergic receptor		Genomic; Proteomic	ADRA1D
479		Galpha(q)-specific amine GPCRs	CHRM1	ACM1_HUMAN	Generic receptor			Muscarinic acetylcholine receptor M1		Genomic	CHRM1
480		Galpha(q)-specific amine GPCRs	CHRM2	ACM2_HUMAN	Generic receptor			Muscarinic acetylcholine receptor M2		Genomic	CHRM2 variant 4
481		Galpha(q)-specific amine GPCRs	CHRM3	ACM3_HUMAN	Generic receptor			Muscarinic acetylcholine receptor M3		Genomic; Proteomic	CHRM3
482		Galpha(q)-specific amine GPCRs	CHRM3	ACM3_HUMAN	Generic receptor			CancerTYPE ID		Genomic	BATF; BCL11B variant 1; C10orf59 variant 1; C6 variant 1; CA2; CAPN6; CCNA1 variant 1; CDCA3; CDH16; CDH17; CELSR2; CHRM3; COX11 variant 1; CSF2RB; CX3CR1 variant 4; ELAVL4 variant 1; EMX2 variant 1; ESR1 variant 1; FAM167A; FGF9; FOXA1; FOXG1; GJB6; HLF; HOXA9; HOXC10; HOXD11; HSPB7; HTR3A variant 1; IBSP; KCNJ11 variant 1; KIF2C; LY6K; MAP2K6; MEIS1; PAX8; PPARG variant 1; PPARG variant 2; PRAM…
483		Galpha(q)-specific amine GPCRs	CHRM4	ACM4_HUMAN	Generic receptor			Muscarinic acetylcholine receptor M4		Genomic; Proteomic	CHRM4
484		Galpha(q)-specific amine GPCRs	CHRM5	ACM5_HUMAN	Generic receptor			Muscarinic acetylcholine receptor M5		Genomic; Proteomic	CHRM5
485		Galpha(q)-specific amine GPCRs	HRH1	HRH1_HUMAN	Generic receptor			Histamine H1 receptor		Genomic; Proteomic	HRH1 variant 1; HRH1 variant 4
486		Galpha(q)-specific amine GPCRs	HRH1	HRH1_HUMAN	Generic receptor			EoE diagnostic panel		Genomic	ACPP variant 1; ACTG2; ALOX12; ALOX15; ANO1; APOBEC3A; ARG1; CA2; CCL26; CCL8; CCR3 variant 1; CD200R1 variant 1; CDA; CDH20; CDH26 variant a; CFB; CFI; CHL1; CHL1 variant 2; CITED2; CLC; CLDN10 variant a; CLDN10 variant b; CMA1; COL1A2; COL8A2; CPA3; CRISP2 variant 1; CRISP3; CRYM variant 1; CTNNAL1; CTSC variant 1; CTSC variant 2; CXCL1; CXCL6; DSG1; EML1 variant 1; EML1 variant 2; ENDOU varian…
487		Galpha(q)-specific amine GPCRs	HRH2	HRH2_HUMAN	Generic receptor			Histamine H2 receptor		Genomic	HRH2 variant 2
488		Galpha(q)-specific amine GPCRs	HTR2A	5HT2A_HUMAN	Generic receptor			5-hydroxytryptamine receptor 2A		Genomic	HTR2A variant 1
489		Galpha(q)-specific amine GPCRs	HTR2B	5HT2B_HUMAN	Generic receptor			5-hydroxytryptamine receptor 2B		Genomic; Proteomic	HTR2B
490		Galpha(q)-specific amine GPCRs	HTR2B	5HT2B_HUMAN	Generic receptor			69-gene expression uveal melanoma panel		Genomic	CELF2 variant 2; COL9A3; ENPP2 variant 1; ENTPD1 variant 1; HSD17B8; HTATIP2 variant a; HTR2B; HTRA1; IL12RB2; ITPR2; LMCD1; LYRM4 variant 1; MID1 variant 1; MTUS1 variant 1; NEDD9 variant 1; OVOS2; PAM variant 1; PARP8 variant 2; PCDH20; PDE3A variant 1; PHLDA1; PLN; PTGER4; RAB31; ROPN1; SDC2; SLC44A3 variant 1; SYNPR; TIMP3; TNFRSF19 variant 1
491		Galpha(q)-specific amine GPCRs	HTR2B	5HT2B_HUMAN	Generic receptor			2-gene expression adrenocortical carcinoma panel		Genomic	ANLN; HTR2B
492		Galpha(q)-specific amine GPCRs	HTR2C	5HT2C_HUMAN	Generic receptor			5-hydroxytryptamine receptor 2C		Genomic	HTR2C
493		Galpha(q)-specific peptide GPCRs	ACKR2	ACKR2_HUMAN	GPCR			Chemokine-binding protein 2		Genomic; Proteomic	CCBP2
494		Galpha(q)-specific peptide GPCRs	ACKR4	ACKR4_HUMAN	GPCR			C-C chemokine receptor type 11		Genomic; Proteomic	CCRL1 variant 1
495		Galpha(q)-specific peptide GPCRs	AGTR1	AGTR1_HUMAN	GPCR			Type-1 angiotensin II receptor		Genomic; Proteomic	AGTR1
496		Galpha(q)-specific peptide GPCRs	AGTR1	AGTR1_HUMAN	GPCR			47-gene expression follicular thyroid cancer panel		Genomic	AGTR1; ANLN; ASPM; BUB1B; CBX3 variant 2; CCDC85A; CCNB2; CDCA5; CDH16; CENPF; CEP55; CITED2; CKS2; CTDSPL variant 1; CTDSPL variant 2; CTGF; CYR61; DLEC1 variant DLEC1-N1; DNASE1L3; EGR2; FOSB; H2AFX; JUN; KIF4A; MATN2 variant 1; MELK; NEK2 variant 1; NR4A1 variant 1; NR4A3 variant 1; NR4A3 variant 2; NUSAP1; PRC1 variant 1; PTPRN2 variant 1; RCC2 variant 1; RRM2 variant 2; SLC26A4; SLCO2A1; TMP…
497		Galpha(q)-specific peptide GPCRs	AGTR1	AGTR1_HUMAN	GPCR			588-gene expression liposarcoma panel		Genomic	ABCA8; ABCC6; ABLIM1 variant 1; ACACB; ACAT1; ACOT9 variant 1; ACOX2; ACSL1; ACTC1; ACTN1 variant 1; ACTN4; ACY1; ADAM19 variant 1; ADH1B; ADIPOQ variant 2; ADORA2B; ADRB2; AGPAT2 variant 1; AGTR1; ALDH1A1; AMOTL2; ANGPT1 variant 1; ANK2 variant 1; AOC3; APOD; APP variant 1; AQP7; ARID1A variant 1; ARIH1; ASPM; ASPN variant 1; ASS1 variant 1; ATAD2; ATP1A2; ATP1B1; ATP2A2 variant 2; AURKA variant…
498		Galpha(q)-specific peptide GPCRs	AGTR1	AGTR1_HUMAN	GPCR			4-gene polymorphism hypertension panel		Genomic	AGT; AGTR1; CYP11B2; REN
499		Galpha(q)-specific peptide GPCRs	AGTR1	AGTR1_HUMAN	GPCR			15-gene polymorphism cardiovascular panel		Genomic	ACE variant 1; ACE variant 2; ACE variant 3; AGT; AGTR1; APOE; FTO; GJA4; HNF4A variant 1; HNF4A variant 2; HNF4A variant 4; HNF4A variant 5; HNF4A variant 6; HNF4A, variant 3; MTHFR; PCSK9; PON1; TAS2R50; TCF7L2 variant 1; TCF7L2 variant 12; TCF7L2 variant 2
500		Galpha(q)-specific peptide GPCRs	AGTR1	AGTR1_HUMAN	GPCR			530-gene methylation leukemia panel		Genomic	ABCA13; ACOX2; ACTR10; ADCYAP1 variant 1; ADCYAP1 variant 2; AGTR1; AKAP2 variant 1; AMHR2 variant 1; AMHR2 variant 2; AMHR2 variant 3; AMICA1; ANGPT1 variant 1; ANK1 variant 3; ANK1 variant 9; ANKRD35; ANPEP; APOC1; APOE; AREG; ARHGAP27 variant 1; ASRGL1; ATP7B variant 1; ATP7B variant 2; ATP8B4; BAALC; BBS4; BBS4 variant 2; BDH2; BIN1 variant 1; BIN1 variant 8; BVES variant A; C16orf89 variant …
501		Galpha(q)-specific peptide GPCRs	AGTR2	AGTR2_HUMAN	GPCR			Type-2 angiotensin II receptor		Genomic; Proteomic	AGTR2
502	APLNR	Galpha(q)-specific peptide GPCRs	APLNR	APJ_HUMAN	GPCR			Apelin receptor		Genomic; Proteomic	AGTRL1	1.5254	5e-05
503	APLNR	Galpha(q)-specific peptide GPCRs	APLNR	APJ_HUMAN	GPCR			786-gene expression cancer panel		Genomic	ABHD2 variant 1; ACSL5 variant 1; ADAM12 long variant; ADAMTS1; ADAMTS14 variant 1; ADAMTS2 variant 1; ADAMTS6; ADAMTS9; ADAMTSL2; AEBP1; AGTRL1; AHR; AK3L1 variant 1; AKAP12 variant 1; AKR1C1; AKR1C2 variant 1; ALDH1A1; ALDH1L2; AMPH variant 1; ANGPTL2; ANK3 variant 1; ANPEP; ANTXR1; APCDD1; APOD; AQP1 variant 1; ARHGAP25 variant 1; ARHGAP6 variant 1; ARL7; ASNS variant 1; ASS1 variant 1; ATF5 v…	1.5254	5e-05
504		Galpha(q)-specific peptide GPCRs	AVPR1A	V1AR_HUMAN	GPCR			Vasopressin V1a receptor		Genomic	AVPR1A
505		Galpha(q)-specific peptide GPCRs	AVPR1B	V1BR_HUMAN	GPCR			Vasopressin V1b receptor		Genomic; Proteomic	AVPR1B
506		Galpha(q)-specific peptide GPCRs	AVPR2	V2R_HUMAN	GPCR			Vasopressin V2 receptor		Genomic; Proteomic	AVPR2
507		Galpha(q)-specific peptide GPCRs	BDKRB1	BKRB1_HUMAN	GPCR			B1 bradykinin receptor		Genomic; Proteomic	BDKRB1
508		Galpha(q)-specific peptide GPCRs	BDKRB1	BKRB1_HUMAN	GPCR			9-gene methylation bladder cancer panel		Genomic	BDKRB1; COX7C; HIGD2A; PSME2; TBCA
509		Galpha(q)-specific peptide GPCRs	BDKRB2	BKRB2_HUMAN	GPCR			B2 bradykinin receptor		Genomic; Proteomic	BDKRB2
510		Galpha(q)-specific peptide GPCRs	BDKRB2	BKRB2_HUMAN	GPCR			786-gene expression cancer panel		Genomic	ABHD2 variant 1; ACSL5 variant 1; ADAM12 long variant; ADAMTS1; ADAMTS14 variant 1; ADAMTS2 variant 1; ADAMTS6; ADAMTS9; ADAMTSL2; AEBP1; AGTRL1; AHR; AK3L1 variant 1; AKAP12 variant 1; AKR1C1; AKR1C2 variant 1; ALDH1A1; ALDH1L2; AMPH variant 1; ANGPTL2; ANK3 variant 1; ANPEP; ANTXR1; APCDD1; APOD; AQP1 variant 1; ARHGAP25 variant 1; ARHGAP6 variant 1; ARL7; ASNS variant 1; ASS1 variant 1; ATF5 v…
511		Galpha(q)-specific peptide GPCRs	BRS3	BRS3_HUMAN	GPCR			Bombesin receptor subtype-3		Genomic	BRS3
512		Galpha(q)-specific peptide GPCRs	C5AR1	C5AR1_HUMAN	GPCR			C5a anaphylatoxin chemotactic receptor		Genomic; Proteomic	C5R1
513		Galpha(q)-specific peptide GPCRs	C5AR1	C5AR1_HUMAN	GPCR			56-gene expression atherosclerosis panel		Genomic	ABCC1 variant 1; ARFGAP3 variant 1; ARHGDIA variant 2; BRD4 variant long; BRD4 variant short; C5R1; CASP2 variant 1; CBFB variant 1; CLEC7A; CSNK1A1 variant 1; CSNK1A1 variant 2; CTSC variant 1; CTSC variant 2; DEFA7P; DUSP10 variant 1; EDA variant 1; EFEMP2; GRK6 variant B; HIPK3 variant 1; IL27RA; LBP; LHCGR; LNPEP variant 1; MAP3K7 variant A; MAP3K7 variant B; MAP3K7 variant C; MAPK7 variant 1…
514		Galpha(q)-specific peptide GPCRs	CCKAR	CCKAR_HUMAN	GPCR			Cholecystokinin receptor type A		Genomic; Proteomic	CCKAR
515		Galpha(q)-specific peptide GPCRs	CCKBR	GASR_HUMAN	GPCR			Gastrin/cholecystokinin type B receptor		Genomic; Proteomic	CCKBR
516		Galpha(q)-specific peptide GPCRs	CCKBR	GASR_HUMAN	GPCR			146-gene expression germ cell cancer panel		Genomic	AGER variant 1; AGR2; APOA1; APOA2; AURKA variant 1; BMP2; C1R; C1S variant 1; C5; CCKBR; CCNB1; CDC20; CDCA1 variant 2; CDH2; CEBPD; CENPA; CGA; CGB; CHGA; CHGB; CHST13; CKS2; CLDN6; CLIC6; COCH; COL14A1; COL4A6 variant A; CST1; CTSL2; CYP26A1 variant 1; DCN; DLG7; DNMT3B variant 1; DNMT3B variant 2; DPPA3; DPPA4; EGR1; EHF; EHHADH variant 1; ELN variant 1; EMP1; EOMES; EPS8; ERBB4 variant JM-a/…
517		Galpha(q)-specific peptide GPCRs	CCR1	CCR1_HUMAN	GPCR			C-C chemokine receptor type 1		Genomic; Proteomic	CCR1
518		Galpha(q)-specific peptide GPCRs	CCR1	CCR1_HUMAN	GPCR			42-gene expression cancer panel		Genomic	ARHGAP30 variant 1; C3AR1; CCR1; CD37 variant 1; CD53 variant 1; CD86 variant 1; CLEC7A; CSF1R; CSF2RB; CTSS variant 1; CYBB; DOCK2; FPR3; GMFG; GPR65; HCK variant p61HCK; HLA-DMA; HLA-DMB; IL10RA; ITGB2 variant 1; LAIR1 variant a; LCP1; LCP2; LILRB1 variant 1; LY86; MNDA; MS4A6A variant 1; MYO1F; NCF4 variant 1; PLEK; PTPRC variant 1; SLA variant 3; SLCO1B1; TLR1; TYROBP variant 1
519		Galpha(q)-specific peptide GPCRs	CCR1	CCR1_HUMAN	GPCR			84-Gene expression lymphoma panel		Genomic	C7; CCL21; CCL5; CCR1; CD160; CD244; CD3D variant 1; CD3G; CR1 variant F; CR2; CXCL13; FCRL5; GNLY; GZMA; GZMH; GZMM; HOPX variant 1; ICOS; KIR2DL4 variant 1; KLRD1 variant 1; MAL; MATK variant 1; MCTP2; NCAM1 variant 1; NKG7; PKIA variant 1; POU2AF1; TCF7 variant 1; TNFRSF17; TNFRSF25; TNFRSF7; TUBG2; VSIG4 variant 1; XCL1; XCL2
520		Galpha(q)-specific peptide GPCRs	CCR1	CCR1_HUMAN	GPCR			37-gene expression lupus panel		Genomic	CCL2; CCL3; CCR1; CD163 variant 1; CDKN1C; CXCL1; DUSP1; EP300; FCGR1A; FCGR2A variant 2; FCGR2B variant 1; FOS; IFI35; IFIT1 variant 2; IFIT3; IFITM1; IL1B; IL1R2 variant 1; IL1RN variant 1; IL8; JUN; MAP2K3 variant B; MAP2K6; MX1; NFAT5 transcript variant 1; NFKBIA; OAS1 variant 2; PRKACA variant 1; PRKACA variant 2; PRKACB variant 1; SMAD3; SOCS1; SOCS3; STAT1 variant alpha; STAT2 variant 1
521		Galpha(q)-specific peptide GPCRs	CCR1	CCR1_HUMAN	GPCR			35-gene expression rheumatoid arthritis panel		Genomic	AIM2; BST2; CCR1; DDX58; EIF2AK2 variant 1; GBP1; GBP5 variant 1; IFI16; IFI35; IFI44; IFIH1; IFIT1 variant 2; IFIT2; IFIT3; IFIT5; IFITM2; IL1RN variant 1; IRF7; IRF9; ISG15; ISG20; MX1; MX2; OAS1 variant 2; OAS2 69kDa variant 2; OAS2 71kDa variant 1; OAS3; OASL variant 1; PLSCR1; PPP1R9B; STAT1 variant alpha; STAT2 variant 1; TNFSF10; TNFSF13 variant alpha; TRIM22 variant 1; TRIM5 variant alpha
522		Galpha(q)-specific peptide GPCRs	CCR2	CCR2_HUMAN	GPCR			C-C chemokine receptor type 2		Genomic; Proteomic	CCR2 variant A; CCR2B variant B
523		Galpha(q)-specific peptide GPCRs	CCR2	CCR2_HUMAN	GPCR			9-gene expression chronic obstructive pulmonary disease panel		Genomic	CCR2 variant A; CCR2B variant B; GDAP1 variant 1; IL6R variant 1; LIPE; PPP2CB; RASSF2 variant 1; RPL14 variant 1; WTAP variant 1
524		Galpha(q)-specific peptide GPCRs	CCR2	CCR2_HUMAN	GPCR			77-gene expression hepatotoxicity panel		Genomic	AGER variant 1; AHNAK variant 1; ANGPTL4 variant 1; BHLHE41; C; C9orf47 variant 1; CCR2 variant A; CCR2B variant B; CDH7 variant b; CTNNA3 variant 1; CXCL5; DMXL1; DR1; DRD1IP; EMP1; ETV5; FGFR2 variant 1; GJB1 variant 2; GM2A; GPRC5B; IP6K3 variant 1; ITGB2 variant 1; JMJD2B; LCA5; LFNG; MAGI1 variant 1; MB; MDN1; MMAB; NFE2 variant 1; NMBR; PCK1; PEX11A; PKP2 variant 2b; PLA1A; RASEF; RASSF4 va…
525		Galpha(q)-specific peptide GPCRs	CCR2	CCR2_HUMAN	GPCR			421-gene expression lung cancer panel		Genomic	AARS; ABCA1; ABLIM1 variant 1; ACOT1; ACOX1 variant 1; ACSS1; ADA; ADCY4; ADM; AHSA1; AIM2; AKR1A1 variant 2; AKR1B1; ALG9 variant 1; ANKK1; APEX1; APOL3 alpha/d variant; APRT; ARIH2; ATIC; ATP10B; ATP1A1; ATP5A1 variant 2; B4GALT5; BCL11B variant 1; BCL6 variant 1; BTN3A2 variant 1; C20orf3; C21orf2; CA4; CALM1 variant 1; CALM2; CALM3; CCR2 variant A; CCR2B variant B; CCT7 variant 1; CD40LG; CD5…
526		Galpha(q)-specific peptide GPCRs	CCR2	CCR2_HUMAN	GPCR			117-gene expression breast cancer panel		Genomic	AKT3 variant 1; AKT3 variant 2; ALDH1A2 variant 1; ALDH1A2 variant 4; AP1S2; ARHGAP15; ARHGAP28; ARHGAP6 variant 1; ASAH1 variant 1; ASAH1 variant 2; BANK1 variant 1; CAPN3 variant 1; CAPN3, variant 3; CARD11; CASP1 variant alpha; CBS; CCL19; CCR2 variant A; CCR2B variant B; CCR5 variant A; CD37 variant 1; CD40 variant 1; CD48 variant 1; CDC25B variant 1; CDC25B variant 3; CDH11 variant 1; CH25H;…
527		Galpha(q)-specific peptide GPCRs	CCR3	CCR3_HUMAN	GPCR			C-C chemokine receptor type 3		Genomic; Proteomic	CCR3 variant 1
528		Galpha(q)-specific peptide GPCRs	CCR3	CCR3_HUMAN	GPCR			160-gene expression liver cancer panel		Genomic	ABL2; ADD2 variant 1; AK3L1 variant 1; AKR1C4; ALDH3B1 variant 1; ALDH3B2 variant 1; ANKRD1; AP1S1; ASPH variant 1; ATF2 variant 1; BASP1; CALCOCO2; CCR3 variant 1; CD247 variant 1; CD37 variant 1; CDH13; CDS1; CENPE variant 1; CENTD3; CES1 variant 1; CHEK1 variant 3; CHEK2 variant 1; CHGB; COL4A5 variant 1; CRIP1; CRISPLD2; CSF3R variant 1; CTRB1; CYTH3; DNAJC9; DTYMK; EFTUD1 variant 1; EMD; ENO…
529		Galpha(q)-specific peptide GPCRs	CCR3	CCR3_HUMAN	GPCR			EoE diagnostic panel		Genomic	ACPP variant 1; ACTG2; ALOX12; ALOX15; ANO1; APOBEC3A; ARG1; CA2; CCL26; CCL8; CCR3 variant 1; CD200R1 variant 1; CDA; CDH20; CDH26 variant a; CFB; CFI; CHL1; CHL1 variant 2; CITED2; CLC; CLDN10 variant a; CLDN10 variant b; CMA1; COL1A2; COL8A2; CPA3; CRISP2 variant 1; CRISP3; CRYM variant 1; CTNNAL1; CTSC variant 1; CTSC variant 2; CXCL1; CXCL6; DSG1; EML1 variant 1; EML1 variant 2; ENDOU varian…
530		Galpha(q)-specific peptide GPCRs	CCR3	CCR3_HUMAN	GPCR			10-gene expression psychiatric disorder panel		Genomic	CCR3 variant 1; GOLGA8B variant 1; NFE4; NOG; RNF213 variant 1; RNF213 variant 3; SRXN1; TAF12 variant 1; TMEM97
531		Galpha(q)-specific peptide GPCRs	CCR3	CCR3_HUMAN	GPCR			9-gene expression thyroid cancer panel		Genomic	CASR; CCR3 variant 1; CCR7 variant 1; CLDN1; CXCR3 variant A; CXCR3 variant B; HMOX1; KRT19; TIMP1
532		Galpha(q)-specific peptide GPCRs	CCR4	CCR4_HUMAN	GPCR			C-C chemokine receptor type 4		Genomic; Proteomic	CCR4
533		Galpha(q)-specific peptide GPCRs	CCR4	CCR4_HUMAN	GPCR			53-gene expression melanoma panel		Genomic	B2M; C3; CCL27; CCL5; CCR4; CD180; CD2; CD247 variant 1; CD37 variant 1; CD3D variant 1; CD3E; CD3G; CD4 variant 1; CD40 variant 1; CD48 variant 1; CD53 variant 1; CD68 variant 1; CD8A variant 1; CSF2RA variant 1; CTSS variant 1; CXCL11; CXCL9; CXCR3 variant A; CXCR3 variant B; GATA3; GATA3 variant 1; GyrB; HLA-DPA1 variant 1; HLA-DPA1 variant 2; HLA-DPA1 variant 3; HLA-DPB1; HLA-DQB1; HLA-E; ICO…
534		Galpha(q)-specific peptide GPCRs	CCR5	CCR5_HUMAN	GPCR			C-C chemokine receptor type 5		Genomic; Proteomic	CCR5 variant A
535		Galpha(q)-specific peptide GPCRs	CCR5	CCR5_HUMAN	GPCR			210-gene expression cancer panel		Genomic	ADAM8; ADARB2; ADCY7; ARHGAP9 variant 1; ARHGDIB; ASPM; ATP8B4; BARD1; BEST1; BIN1 variant 8; BIN2; BIRC5 variant 1; BLNK; BRCA1 variant BRCA1a; C10orf54; C12orf32 variant 1; C1ORF38 variant 3; CASC5 variant 1; CCR5 variant A; CD28; CD48 variant 1; CD52; CD53 variant 1; CD74 variant 2; CDCA1 variant 2; CDCA2; CDKN3 variant 1; CELA3A; CELA3B; CENPH; CKAP2L; CKS2; CLEC7A; CPM variant 1; CSF1R; CTNN…
536		Galpha(q)-specific peptide GPCRs	CCR5	CCR5_HUMAN	GPCR			6-gene polymorphism melanoma panel		Genomic	CCR5 variant A; CD14; CD209; ITGB2 variant 1; SLC11A1; TLR2
537		Galpha(q)-specific peptide GPCRs	CCR5	CCR5_HUMAN	GPCR			117-gene expression breast cancer panel		Genomic	AKT3 variant 1; AKT3 variant 2; ALDH1A2 variant 1; ALDH1A2 variant 4; AP1S2; ARHGAP15; ARHGAP28; ARHGAP6 variant 1; ASAH1 variant 1; ASAH1 variant 2; BANK1 variant 1; CAPN3 variant 1; CAPN3, variant 3; CARD11; CASP1 variant alpha; CBS; CCL19; CCR2 variant A; CCR2B variant B; CCR5 variant A; CD37 variant 1; CD40 variant 1; CD48 variant 1; CDC25B variant 1; CDC25B variant 3; CDH11 variant 1; CH25H;…
538		Galpha(q)-specific peptide GPCRs	CCR6	CCR6_HUMAN	GPCR			C-C chemokine receptor type 6		Genomic; Proteomic	CCR6 variant 1
539		Galpha(q)-specific peptide GPCRs	CCR6	CCR6_HUMAN	GPCR			27-gene polymorphism rheumatoid arthritis panel		Genomic	ANKRD55; C5orf30; CCL21; CCR6 variant 1; CD40 variant 1; CTLA4; DKFZp667F0711; FAM107A; IL2RA; IL2RB; MMEL1; PTPN22 variant 1; PTPN22 variant 2; PTPRC variant 1; REL; SPRED2; STAT4; STAT4 variant 2; TNPO3 variant 1; TRAF1; TRAF6 variant 1
540		Galpha(q)-specific peptide GPCRs	CCR9	CCR9_HUMAN	GPCR			C-C chemokine receptor type 9		Genomic; Proteomic	CCR9 variant A
541		Galpha(q)-specific peptide GPCRs	CXCR1	CXCR1_HUMAN	GPCR			High affinity interleukin-8 receptor A		Genomic; Proteomic	IL8RA
542		Galpha(q)-specific peptide GPCRs	CXCR2	CXCR2_HUMAN	GPCR			High affinity interleukin-8 receptor B		Genomic; Proteomic	CXCR2 variant 1; CXCR2 variant 2
543		Galpha(q)-specific peptide GPCRs	CXCR2	CXCR2_HUMAN	GPCR			Corus CAD		Genomic	AQP9; CASP5; CD3D variant 1; CD79B variant 1; CLEC4E; CXCR2 variant 1; HNRNPF variant 1; IL18RAP; KCNE3; NCF4 variant 1; S100A12; S100A8; SLAMF7; SPIB; TFCP2 variant 1; TLR4 variant 1; TMC8; TNFAIP6; TNFRSF10C
544		Galpha(q)-specific peptide GPCRs	CXCR2	CXCR2_HUMAN	GPCR			97-gene expression multiple myeloma panel		Genomic	ANXA5; API5 variant 2; ARF6; Adam19; BAD; BAG4; BARD1; BCL6 variant 1; BID variant 1; BID variant 2; BIK; BIRC3; BIRC5 variant 1; BUB1B; CASP2 variant 1; CASP8 variant A; CD40 variant 1; CDK1 variant 1; CLN3 variant 1; CSE1L; CUL1; CUL3; CXCR2 variant 1; CYCS; CYFIP2 variant 3; DEDD variant 1; DGCR6; DIABLO; DNAJA3; DNM1L; EIF2AK2 variant 1; FAF1; FASTKD2; FIS1; FOXO3 variant 1; GPR65; GPX1 varia…
545		Galpha(q)-specific peptide GPCRs	CXCR2	CXCR2_HUMAN	GPCR			43-gene expression ulcerative colitis panel		Genomic	ACSL4 variant 2; BASP1; BCL6 variant 1; CALCRL variant 1; COL8A1 variant 1; CREB5 variant 1; CSF2RB; CSF3 variant 1; CXCR2 variant 1; CYP2A6; CYP3A5; DGAT2; FAM129A variant 2; FCGR2A variant 2; FPR1; GK variant 1; GPR49; GPR97; IL11; IL24 variant 1; KCNJ15 variant 1; NAMPT; OLFM1 variant 1; OSM; PCDH17; PTGES; RGS5; SELE; SOD2 variant 1; SPP1 variant 1; SPP1 variant 2; SPP1 variant 3; SRGN varian…
546		Galpha(q)-specific peptide GPCRs	CXCR3	CXCR3_HUMAN	GPCR			C-X-C chemokine receptor type 3		Genomic; Proteomic	CXCR3 variant A; CXCR3 variant B
547		Galpha(q)-specific peptide GPCRs	CXCR3	CXCR3_HUMAN	GPCR			9-gene expression thyroid cancer panel		Genomic	CASR; CCR3 variant 1; CCR7 variant 1; CLDN1; CXCR3 variant A; CXCR3 variant B; HMOX1; KRT19; TIMP1
548		Galpha(q)-specific peptide GPCRs	CXCR3	CXCR3_HUMAN	GPCR			53-gene expression melanoma panel		Genomic	B2M; C3; CCL27; CCL5; CCR4; CD180; CD2; CD247 variant 1; CD37 variant 1; CD3D variant 1; CD3E; CD3G; CD4 variant 1; CD40 variant 1; CD48 variant 1; CD53 variant 1; CD68 variant 1; CD8A variant 1; CSF2RA variant 1; CTSS variant 1; CXCL11; CXCL9; CXCR3 variant A; CXCR3 variant B; GATA3; GATA3 variant 1; GyrB; HLA-DPA1 variant 1; HLA-DPA1 variant 2; HLA-DPA1 variant 3; HLA-DPB1; HLA-DQB1; HLA-E; ICO…
549		Galpha(q)-specific peptide GPCRs	CXCR4	CXCR4_HUMAN	GPCR			C-X-C chemokine receptor type 4		Genomic; Proteomic	CXCR4 variant 1; CXCR4 variant 2
550		Galpha(q)-specific peptide GPCRs	CXCR4	CXCR4_HUMAN	GPCR			37-gene expression septicemic melioidosis panel		Genomic	AIF1; APOL3 alpha/d variant; C19orf12 variant 1; CD74 variant 2; CFH; CXCR4 variant 2; ELMO2 variant 1; HLA-DMA; HLA-DMB; HLA-DPA1 variant 1; HLA-DRA; HLA-DRB3; LGALS3BP; MAG1; MAPBPIP; MSRB2; MTHFD2; OLR1 variant 1; PSMA5 variant 1; PSMB2 variant 1; PSMB8 variant 2; PSME2; RARRES3; RMI2; SEPT4 variant 2; SSB; STX11; TMSB10; UBE2L3 variant 1; WARS variant 1; ZAK variant 1
551		Galpha(q)-specific peptide GPCRs	CXCR4	CXCR4_HUMAN	GPCR			24-gene expression breast cancer panel		Genomic	BAG1; C16orf61; CXCR4 variant 2; ESR1 variant 1; GSTM3; HIST1H4H; IL18 variant 1; MELK; MKI67 variant 1; MMP9; PCNA variant 1; SCUBE2; SERF1A variant 1; SERF1B variant 2; SPARC; VCAM1 variant 1
552		Galpha(q)-specific peptide GPCRs	CXCR4	CXCR4_HUMAN	GPCR			44-gene expression chronic fatigue syndrome panel		Genomic	AKAP10; ANAPC11 variant 1; APP variant 1; ARL7; ARPC5; CCCCCCCCCCCCCCCCCCCCC variant 1; CD2BP2; CD47 variant 1; CITED2; CRK variant I; CRK variant II; CXCR4 variant 2; ETS1; FNTA variant 1; GABARAPL1; GABPA variant 1; GNAS variant 1; GSN variant 1; IFNAR1; IL10RA; JAK1; KHSRP; METTL3; MRPL23; MSN; NFKB1 variant 1; NR1D2; PDCD6; PGM2; PKN1 variant 2; PRKAA1 variant 2; PRKAR1A variant 1; REPIN1 var…
553		Galpha(q)-specific peptide GPCRs	CXCR4	CXCR4_HUMAN	GPCR			158-gene expression breast cancer panel		Genomic	ABCD4 variant 1; ADD3 variant 1; ADD3 variant 3; AFP; AFTPH variant 1; ALAS2 variant 1; ANPEP; ARHGAP19 variant 1; ARIH2; ASAP2 variant 1; ATOH8; ATP8B2 variant 1; AXIN2; BIN3; BMP4; BMP4 variant 2; BMP4 variant 3; C11orf57 variant 2; C12orf29; C14orf49; C7orf25 variant 1; CASP6 variant alpha; CD3D variant 1; CD69; CDON; CFL2; CLSTN3; COL8A1 variant 1; COLEC12 variant 1; COMP; CRMP1 variant 1; CT…
554		Galpha(q)-specific peptide GPCRs	CXCR4	CXCR4_HUMAN	GPCR			204-gene expression breast cancer panel		Genomic	AARD; ABCA3; ABCC3 variant 1; ABCC3 variant 2; ABLIM2 variant 1; ACER3; ACSS1; ACTA2 variant 1; ACTA2 variant 2; ADH1A; AKR1C3; ALDH3A1; ANKRD20A11P; APC variant 2; APC variant 3; AQP3; ARHGDIB; ARHGEF37; ARHGEF7 variant 3; ARID5B variant 2; ASPM; ATP10B; ATP6V1B1; AURKB; AZGP1; C; C1orf116 variant 1; C22orf18 variant 1; C9orf3 variant 1; CA12 variant 1; CAMK2B variant 1; CAMK2N1; CAT; CCDC69; CC…
555		Galpha(q)-specific peptide GPCRs	CXCR4	CXCR4_HUMAN	GPCR			65-gene expression hepatocellular cancer panel		Genomic	ACSL5 variant 1; ADH1B; ADH6 variant 1; ALDOA variant 1; APOC3; AQP9; ARPC2 variant 1; ARPC2 variant 2; BPHL variant 1; C1orf115; C4BPB; CDO1; CHI3L1; COBLL1; CRAT variant 1; CRYL1; CTSC variant 1; CTSC variant 2; CXCR4 variant 1; CXCR4 variant 2; CYB5A variant 1; CYP27A1; CYP2J2; CYP4F12; DDIT4; EPHX2; ETV5; F10; F3 variant 1; F5; GJB1 variant 2; GPHN variant 1; GPHN variant 2; HN1 variant 2; HN…
556		Galpha(q)-specific peptide GPCRs	CXCR4	CXCR4_HUMAN	GPCR			186-gene expression cirrhosis panel		Genomic	AARS; ABLIM1 variant 1; ACOT2; ACSM3 variant 1; ACTR2 variant 1; ACTR2 variant 2; ADD3 variant 1; ADH5; ADH6 variant 1; ADRA2B; AEBP1; AKAP13 variant 1; AKR1A1 variant 2; AKR1C1; AKR1D1 variant 1; ALAS1; ALDH9A1; ANKRD46 variant 1; ANXA1; ANXA3; AOX1; AR variant 1; AR variant 2; ARF4; ART1; ATP2C1 variant 1; ATP4B; ATP5D variant 1; ATP6AP2; BAIAP2 variant 1; C4BPB; C5; C8B; CALCR variant 2; CCDC6…
557		Galpha(q)-specific peptide GPCRs	CXCR5	CXCR5_HUMAN	GPCR			C-X-C chemokine receptor type 5		Genomic; Proteomic	CXCR5 variant 1; CXCR5 variant 2
558		Galpha(q)-specific peptide GPCRs	CXCR5	CXCR5_HUMAN	GPCR			16-gene methylation acute myeloid leukemia panel		Genomic	CXCR5 variant 1; CXCR5 variant 2; E2F1; FAM110A; LCK; LMCD1; PRMT7; SMG6; SRR; VWF; ZFP161 variant 1
559		Galpha(q)-specific peptide GPCRs	CXCR5	CXCR5_HUMAN	GPCR			421-gene expression lung cancer panel		Genomic	AARS; ABCA1; ABLIM1 variant 1; ACOT1; ACOX1 variant 1; ACSS1; ADA; ADCY4; ADM; AHSA1; AIM2; AKR1A1 variant 2; AKR1B1; ALG9 variant 1; ANKK1; APEX1; APOL3 alpha/d variant; APRT; ARIH2; ATIC; ATP10B; ATP1A1; ATP5A1 variant 2; B4GALT5; BCL11B variant 1; BCL6 variant 1; BTN3A2 variant 1; C20orf3; C21orf2; CA4; CALM1 variant 1; CALM2; CALM3; CCR2 variant A; CCR2B variant B; CCT7 variant 1; CD40LG; CD5…
560		Galpha(q)-specific peptide GPCRs	CXCR6	CXCR6_HUMAN	GPCR			C-X-C chemokine receptor type 6		Genomic; Proteomic	CXCR6
561		Galpha(q)-specific peptide GPCRs	CXCR6	CXCR6_HUMAN	GPCR			210-gene expression cancer panel		Genomic	ADAM8; ADARB2; ADCY7; ARHGAP9 variant 1; ARHGDIB; ASPM; ATP8B4; BARD1; BEST1; BIN1 variant 8; BIN2; BIRC5 variant 1; BLNK; BRCA1 variant BRCA1a; C10orf54; C12orf32 variant 1; C1ORF38 variant 3; CASC5 variant 1; CCR5 variant A; CD28; CD48 variant 1; CD52; CD53 variant 1; CD74 variant 2; CDCA1 variant 2; CDCA2; CDKN3 variant 1; CELA3A; CELA3B; CENPH; CKAP2L; CKS2; CLEC7A; CPM variant 1; CSF1R; CTNN…
562		Galpha(q)-specific peptide GPCRs	CXCR6	CXCR6_HUMAN	GPCR			52-gene expression interstitial lung disease panel		Genomic	ARHGAP5 variant 1; ARL7; BIRC3; BTN3A1 variant 1; BTN3A2 variant 1; BTN3A3 variant 2; C19orf59; C2orf27A; CAMK2D variant 3; CD2; CD28; CD47 variant 1; CD96; CNOT6L; CXCR6; CYP24A1; DOCK10; EBI2; ETS1; ETS1 variant 1; FLJ21986 variant 1; FLT3; GBP4; GPR174; GyrB; HLA-DPA1 variant 1; HLA-DPA1 variant 2; HLA-DPA1 variant 3; HLA-DPB1; HP variant 1; ICOS; IL1R2 variant 1; IL1R2 variant 3; IL7R; ITK; K…
563		Galpha(q)-specific peptide GPCRs	EDNRA	EDNRA_HUMAN	GPCR			Endothelin-1 receptor		Genomic; Proteomic	EDNRA variant 1
564		Galpha(q)-specific peptide GPCRs	EDNRA	EDNRA_HUMAN	GPCR			367-gene expression 1-microRNA breast cancer panel		Genomic	ABCA3; ABCC4 variant 1; ACSL3 variant 1; ACSL3 variant 2; ACTA2 variant 2; ACTG2; ACVR1; ADAM8; ADAMTS12; ADORA2A; ADRBK2; AGPAT2 variant 1; AIFM2 variant 2; AIM2; AKAP2 variant 1; ANKRD22; ANO1; ANXA7 variant 1; AOC3; APOE; AQP1 variant 1; BGN; BIRC3; BOC; BTN3A1 variant 1; BTN3A3 variant 2; BUB3 variant 1; C12orf11; C1RL; C1S variant 1; C1orf116 variant 1; CADM1 variant 1; CALD1; CAPN2; CAPN5; …
565		Galpha(q)-specific peptide GPCRs	EDNRA	EDNRA_HUMAN	GPCR			786-gene expression cancer panel		Genomic	ABHD2 variant 1; ACSL5 variant 1; ADAM12 long variant; ADAMTS1; ADAMTS14 variant 1; ADAMTS2 variant 1; ADAMTS6; ADAMTS9; ADAMTSL2; AEBP1; AGTRL1; AHR; AK3L1 variant 1; AKAP12 variant 1; AKR1C1; AKR1C2 variant 1; ALDH1A1; ALDH1L2; AMPH variant 1; ANGPTL2; ANK3 variant 1; ANPEP; ANTXR1; APCDD1; APOD; AQP1 variant 1; ARHGAP25 variant 1; ARHGAP6 variant 1; ARL7; ASNS variant 1; ASS1 variant 1; ATF5 v…
566		Galpha(q)-specific peptide GPCRs	EDNRA	EDNRA_HUMAN	GPCR			788-gene expression esophageal cancer panel		Genomic	A2ML1; ABCA1; ABCC10; ABHD12 variant 1; ABHD5; ABLIM1 variant 1; ABLIM3; ACAA1; ACOT9 variant 1; ACOX1 variant 1; ACPP variant 1; ACSL1; ACTA2 variant 2; ACTN1 variant 1; ADAMTSL4 variant 1; ADAMTSL4 variant 2; ADH5; ADS1; AIM1L; AK3L1 variant 1; AKAP13 variant 1; AKAP2 variant 1; AKR1B10; AKT3 variant 1; ALDH3B2 variant 1; ALDH9A1; AMIGO2 variant 2; ANKRD22; ANKRD35; ANKRD38; ANTXR2; AQP3; ARAP2…
567		Galpha(q)-specific peptide GPCRs	EDNRB	EDNRB_HUMAN	GPCR			Endothelin B receptor		Genomic; Proteomic	EDNRB
568		Galpha(q)-specific peptide GPCRs	EDNRB	EDNRB_HUMAN	GPCR			96-gene expression melanoma panel		Genomic	ABCC2; ACOX2; AKR1C1; AKR1C2 variant 1; AP1S2; APOE; ASAH1 variant 2; BCHE; CPN1; CPN2; CRISPLD1; CTNNAL1; CTSH variant 1; CYR61; DCT; EBF2; EDNRB; ERRFI1; ESRRBL1; GBP1; GLIPR1; GNPTAB; GPNMB variant 2; GPR143; GSTP1; HIF1A variant 1; HS3ST3A1; IGFBP6; INHBA; INPP4B variant 1; JUN; KYNU variant 1; LGALS3 variant 1; MGLL variant 1; MITF variant 4; MLANA; NFE2L3; NRP1; PEX13; PIR variant 1; PLAUR …
569		Galpha(q)-specific peptide GPCRs	EDNRB	EDNRB_HUMAN	GPCR			4-gene expression glioma panel		Genomic	CHAF1B; EDNRB; HJURP; PDLIM4
570		Galpha(q)-specific peptide GPCRs	EDNRB	EDNRB_HUMAN	GPCR			104-gene expression cancer panel		Genomic	ABAT variant 1; ACTA2 variant 2; ACTR3; AMH; AMIGO2 variant 2; ANG; ANK2 variant 1; BHLHE41; C1QTNF7; C7orf24; CALR; CAV1 variant 1; CELF2 variant 2; CFH; CKS2; COL6A2 variant 2C2; CXCL1; CXCL2; CYLD variant 1; DCN; DHCR24; DKK3 variant 1; DPYSL2; DSTvariant 1eA; EDNRB; EFEMP1 variant 1; EFEMP1 variant 2; EGR1; FABP5; FBLN1 variant D; GALNTL2; GAPD; GSN variant 1; GSTM5; GlnA4; H3F3A; H3F3B; HBA1…
571		Galpha(q)-specific peptide GPCRs	EDNRB	EDNRB_HUMAN	GPCR			5-gene methylation bladder cancer panel		Genomic	APC variant 3; CDH1; EDNRB; RASSF1 variant A; TNFRSF25
572		Galpha(q)-specific peptide GPCRs	EDNRB	EDNRB_HUMAN	GPCR			17-gene expression melanoma panel		Genomic	ACTN4; CMIP variant C-mip; CNN2 variant 1; EDNRB; GPM6B variant 1; KIT; NAMPT; PRAME variant 1; TRIB2; VDAC1
573		Galpha(q)-specific peptide GPCRs	EDNRB	EDNRB_HUMAN	GPCR			3-gene methylation bladder cancer panel		Genomic	APC variant 3; EDNRB; TERT variant 1
574		Galpha(q)-specific peptide GPCRs	EDNRB	EDNRB_HUMAN	GPCR			32-protein 2-biochemical psychiatric disorder panel		Biochemical; Proteomic	A2M; ABAT variant 1; ACPP variant 1; ACTA2 variant 2; ACTR3; AMH; AMIGO2 variant 2; ANG; ANGPT2 variant 1; ANK2 variant 1; BDNF variant 1; BDNF variant 3; BDNF variant 4; BHLHE41; BMP6; BTC; C1QTNF7; C7orf24; CALR; CAV1 variant 1; CCL26; CCL5; CD40LG; CEACAM5 variant 1; CELF2 variant 2; CFH; CGA; CKS2; COL6A2 variant 2C2; CSF2; CTGF; CXCL1; CXCL2; CYLD variant 1; DCN; DHCR24; DKK3 variant 1; DPYS…
575		Galpha(q)-specific peptide GPCRs	EDNRB	EDNRB_HUMAN	GPCR			158-gene expression breast cancer panel		Genomic	ABCD4 variant 1; ADD3 variant 1; ADD3 variant 3; AFP; AFTPH variant 1; ALAS2 variant 1; ANPEP; ARHGAP19 variant 1; ARIH2; ASAP2 variant 1; ATOH8; ATP8B2 variant 1; AXIN2; BIN3; BMP4; BMP4 variant 2; BMP4 variant 3; C11orf57 variant 2; C12orf29; C14orf49; C7orf25 variant 1; CASP6 variant alpha; CD3D variant 1; CD69; CDON; CFL2; CLSTN3; COL8A1 variant 1; COLEC12 variant 1; COMP; CRMP1 variant 1; CT…
576		Galpha(q)-specific peptide GPCRs	EDNRB	EDNRB_HUMAN	GPCR			10-gene expression depression panel		Genomic	ATXN1 variant 1; EDNRB; ERBB3 variant 1; FGFR1 variant 1; FGFR1 variant 10; FGFR1 variant 2; FGFR1 variant 3; FGFR1 variant 4; FZD3; LPAR1 variant 1; MAG variant 1; MBP; PMP22; UGT8 variant 1
577		Galpha(q)-specific peptide GPCRs	F2R	PAR1_HUMAN	GPCR			Proteinase-activated receptor 1		Genomic; Proteomic	F2R
578		Galpha(q)-specific peptide GPCRs	F2R	PAR1_HUMAN	GPCR			786-gene expression cancer panel		Genomic	ABHD2 variant 1; ACSL5 variant 1; ADAM12 long variant; ADAMTS1; ADAMTS14 variant 1; ADAMTS2 variant 1; ADAMTS6; ADAMTS9; ADAMTSL2; AEBP1; AGTRL1; AHR; AK3L1 variant 1; AKAP12 variant 1; AKR1C1; AKR1C2 variant 1; ALDH1A1; ALDH1L2; AMPH variant 1; ANGPTL2; ANK3 variant 1; ANPEP; ANTXR1; APCDD1; APOD; AQP1 variant 1; ARHGAP25 variant 1; ARHGAP6 variant 1; ARL7; ASNS variant 1; ASS1 variant 1; ATF5 v…
579		Galpha(q)-specific peptide GPCRs	F2R	PAR1_HUMAN	GPCR			15-gene expression nerve and muscle disorders panel		Genomic	ACTA2 variant 1; ACTA2 variant 2; CAB39L variant 1; EXTL1; F2R; GLT25D2; IDI2; IL32 variant 1; IL32 variant 4; LBP; MYH8; OXCT1; PFN2 variant 1; SAMHD1; TECRL; nj
580		Galpha(q)-specific peptide GPCRs	F2RL1	PAR2_HUMAN	GPCR			Proteinase-activated receptor 2		Genomic; Proteomic	F2RL1
581		Galpha(q)-specific peptide GPCRs	F2RL1	PAR2_HUMAN	GPCR			223-gene expression breast cancer panel		Genomic	ABAT variant 1; ACOX1 variant 1; ACTN1 variant 1; ACY1; ADAM10; ADFP; ADM; AEBP1; ALDH5A1; ALOX15; ALPPL2; AMD1 variant 1; AMY2A; ANGPTL4 variant 1; ANP32A; ANXA2 variant 1; APOA1; APOL3 alpha/d variant; AQP3; AVEN; BAG3; BEST1; BHLHB2; BMP7; BUCS1; C19orf6; C1orf116 variant 1; C8orf84; CA9; CALML5; CBFB variant 1; CBX3 variant 2; CDC42EP4; CDK13 variant 1; CLDN1; CLIC4; COL10A1; CRLF1; CSNK1G3 v…
582		Galpha(q)-specific peptide GPCRs	F2RL1	PAR2_HUMAN	GPCR			19-gene expression rheumatoid arthritis panel		Genomic	ABCC3 variant 1; ABCC3 variant 2; ARHGEF1 variant 1; CACNB2 variant 1; CACNB2 variant 2; CACNB2 variant 4; CACNB2 variant 5; CACNB2 variant 6; CACNB2 variant 8; CACNB2 variant 9; COL4A1; EHD1; EIF3B variant 1; EIF3B variant 2; F2RL1; FHL3 variant 1; GADD45A; KDSR; KMT2A variant 1; KMT2A variant 2; LTBR; LTBR variant 2; PPP1R12B variant 1; PPP1R12B variant 3; PRMT2 variant 1; RPIA; SKIL; SPRY2; TF…
583		Galpha(q)-specific peptide GPCRs	F2RL2	PAR3_HUMAN	GPCR			Proteinase-activated receptor 3		Genomic; Proteomic	F2RL2
584		Galpha(q)-specific peptide GPCRs	FPR1	FPR1_HUMAN	GPCR			fMet-Leu-Phe receptor		Genomic; Proteomic	FPR1
585		Galpha(q)-specific peptide GPCRs	FPR1	FPR1_HUMAN	GPCR			43-gene expression ulcerative colitis panel		Genomic	ACSL4 variant 2; BASP1; BCL6 variant 1; CALCRL variant 1; COL8A1 variant 1; CREB5 variant 1; CSF2RB; CSF3 variant 1; CXCR2 variant 1; CYP2A6; CYP3A5; DGAT2; FAM129A variant 2; FCGR2A variant 2; FPR1; GK variant 1; GPR49; GPR97; IL11; IL24 variant 1; KCNJ15 variant 1; NAMPT; OLFM1 variant 1; OSM; PCDH17; PTGES; RGS5; SELE; SOD2 variant 1; SPP1 variant 1; SPP1 variant 2; SPP1 variant 3; SRGN varian…
586		Galpha(q)-specific peptide GPCRs	FPR2	FPR2_HUMAN	GPCR			N-formyl peptide receptor 2		Genomic	FPR2 variant 1; FPR2 variant 2
587		Galpha(q)-specific peptide GPCRs	FPR2	FPR2_HUMAN	GPCR			18-gene expression endometrial cancer panel		Genomic	ALDH1A2 variant 1; ANGPTL4 variant 1; ATCAY; COL4A6 variant A; COL8A1 variant 1; FGFR2 variant 1; FPR2 variant 1; IL8; ITIH5 variant 1; KLHL13 variant 1; MMP3; OGN variant 1; SEMA3B transcript variant 1; SERPINE1 variant 1; TNFAIP6
588		Galpha(q)-specific peptide GPCRs	FPR3	FPR3_HUMAN	GPCR			N-formyl peptide receptor 3		Genomic	FPR3
589		Galpha(q)-specific peptide GPCRs	FPR3	FPR3_HUMAN	GPCR			42-gene expression cancer panel		Genomic	ARHGAP30 variant 1; C3AR1; CCR1; CD37 variant 1; CD53 variant 1; CD86 variant 1; CLEC7A; CSF1R; CSF2RB; CTSS variant 1; CYBB; DOCK2; FPR3; GMFG; GPR65; HCK variant p61HCK; HLA-DMA; HLA-DMB; IL10RA; ITGB2 variant 1; LAIR1 variant a; LCP1; LCP2; LILRB1 variant 1; LY86; MNDA; MS4A6A variant 1; MYO1F; NCF4 variant 1; PLEK; PTPRC variant 1; SLA variant 3; SLCO1B1; TLR1; TYROBP variant 1
590		Galpha(q)-specific peptide GPCRs	FPR3	FPR3_HUMAN	GPCR			PDtect		Genomic	CA12 variant 1; CLTB variant 2; FPR3; HIP2; KDM6A; VDR; VDR variant 2; VDR variant 3
591		Galpha(q)-specific peptide GPCRs	GALR2	GALR2_HUMAN	GPCR			Galanin receptor type 2		Genomic; Proteomic	GALR2
592		Galpha(q)-specific peptide GPCRs	GPR37L1	ETBR2_HUMAN	GPCR			Endothelin B receptor-like protein 2		Genomic; Proteomic	GPR37L1
593		Galpha(q)-specific peptide GPCRs	GRPR	GRPR_HUMAN	GPCR			Gastrin-releasing peptide receptor		Genomic; Proteomic	GRPR
594		Galpha(q)-specific peptide GPCRs	HCRTR1	OX1R_HUMAN	GPCR			Orexin receptor type 1		Genomic; Proteomic	HCRTR1
595		Galpha(q)-specific peptide GPCRs	HCRTR2	OX2R_HUMAN	GPCR			61-gene expression allergic rhinitis panel		Genomic	AKR1C3; ALOX15; AMD1 variant 1; ANO1; CA2; CD200R1 variant 1; CD36 variant 1; CD36 variant 2; CD36 variant 3; CD44 variant 1; CD44 variant 3; CD44 variant 4; CD44 variant 5; CD44 variant 6; CMYA5; CPA3; CPA4; CST1; CST2; CYP24A1; CYP2E1; DHCR24; DPP4; ELOVL5; EPHA4; FAM177B; FCGBP; FETUB; GALNT4; GCNT3; GSN variant 1; GSN variant 3; GSN variant 4; H1F0; HCRTR2; ILK variant 1; ITLN1; LDHA; LOXL4; …
596		Galpha(q)-specific peptide GPCRs	HCRTR2	OX2R_HUMAN	GPCR			EoE diagnostic panel		Genomic	ACPP variant 1; ACTG2; ALOX12; ALOX15; ANO1; APOBEC3A; ARG1; CA2; CCL26; CCL8; CCR3 variant 1; CD200R1 variant 1; CDA; CDH20; CDH26 variant a; CFB; CFI; CHL1; CHL1 variant 2; CITED2; CLC; CLDN10 variant a; CLDN10 variant b; CMA1; COL1A2; COL8A2; CPA3; CRISP2 variant 1; CRISP3; CRYM variant 1; CTNNAL1; CTSC variant 1; CTSC variant 2; CXCL1; CXCL6; DSG1; EML1 variant 1; EML1 variant 2; ENDOU varian…
597		Galpha(q)-specific peptide GPCRs	HCRTR2	OX2R_HUMAN	GPCR			Orexin receptor type 2		Genomic; Proteomic	HCRTR2
598	KISS1R	Galpha(q)-specific peptide GPCRs	KISS1R	KISSR_HUMAN	GPCR			KiSS-1 receptor		Genomic; Proteomic	KISS1R	-1.24297	0.00335
599		Galpha(q)-specific peptide GPCRs	NMBR	NMBR_HUMAN	GPCR			Neuromedin-B receptor		Genomic; Proteomic	NMBR
600		Galpha(q)-specific peptide GPCRs	NMBR	NMBR_HUMAN	GPCR			77-gene expression hepatotoxicity panel		Genomic	AGER variant 1; AHNAK variant 1; ANGPTL4 variant 1; BHLHE41; C; C9orf47 variant 1; CCR2 variant A; CCR2B variant B; CDH7 variant b; CTNNA3 variant 1; CXCL5; DMXL1; DR1; DRD1IP; EMP1; ETV5; FGFR2 variant 1; GJB1 variant 2; GM2A; GPRC5B; IP6K3 variant 1; ITGB2 variant 1; JMJD2B; LCA5; LFNG; MAGI1 variant 1; MB; MDN1; MMAB; NFE2 variant 1; NMBR; PCK1; PEX11A; PKP2 variant 2b; PLA1A; RASEF; RASSF4 va…
601		Galpha(q)-specific peptide GPCRs	NMUR1	NMUR1_HUMAN	GPCR			Neuromedin-U receptor 1		Genomic	NMUR1
602		Galpha(q)-specific peptide GPCRs	NMUR2	NMUR2_HUMAN	GPCR			Neuromedin-U receptor 2		Genomic; Proteomic	NMUR2
603		Galpha(q)-specific peptide GPCRs	NPFFR1	NPFF1_HUMAN	GPCR			Neuropeptide FF receptor 1		Genomic; Proteomic	NPFFR1
604		Galpha(q)-specific peptide GPCRs	NPY1R	NPY1R_HUMAN	GPCR			Neuropeptide Y receptor type 1		Genomic; Proteomic	NPY1R
605		Galpha(q)-specific peptide GPCRs	NPY1R	NPY1R_HUMAN	GPCR			374-gene expression breast cancer panel		Genomic	ABCD3 variant 1; ABLIM1 variant 1; ACADSB; ACSS2 variant 1; ACTB; ADAMTS1; ADM; AKAP2 variant 1; ALDH4A1; ANG; AP2A2; AP2B1 variant 1; APOD; APP variant 1; ARF1; ARPC4 variant 1; ASPM; ATAD2; AURKA variant 1; AURKB; BBC3; BCL6 variant 1; BHLHB2; BIRC5 variant 1; BLM; BRCA1 variant BRCA1a; BTG2; BUB1; C16orf61; C1S variant 1; C20orf46; CAD; CCL18; CCNA2; CCNB1; CCNB2; CCNC variant 1; CCND1; CCNE1;…
606		Galpha(q)-specific peptide GPCRs	NPY1R	NPY1R_HUMAN	GPCR			36-gene expression breast cancer panel		Genomic	AREG; BTD; CA12 variant 1; CELSR1; CISH variant 1; CNNM1; DEPDC6; EGR3; ELOVL5; FLNB; GREB1 variant a; IGFBP4; IRS1; LRIG1; MYB variant 2; NPY1R; NRIP1; PRSS23; RLN2 variant 1; RUNX1 variant 1; RUNX1 variant 2; RUNX1 variant 3; SGK3 variant 1; SHQ1; SIAH2; SLC16A6 variant 2; STC2; SYBU variant 1; TIPARP variant 1; TPBG variant 1; XBP1
607		Galpha(q)-specific peptide GPCRs	NPY1R	NPY1R_HUMAN	GPCR			588-gene expression liposarcoma panel		Genomic	ABCA8; ABCC6; ABLIM1 variant 1; ACACB; ACAT1; ACOT9 variant 1; ACOX2; ACSL1; ACTC1; ACTN1 variant 1; ACTN4; ACY1; ADAM19 variant 1; ADH1B; ADIPOQ variant 2; ADORA2B; ADRB2; AGPAT2 variant 1; AGTR1; ALDH1A1; AMOTL2; ANGPT1 variant 1; ANK2 variant 1; AOC3; APOD; APP variant 1; AQP7; ARID1A variant 1; ARIH1; ASPM; ASPN variant 1; ASS1 variant 1; ATAD2; ATP1A2; ATP1B1; ATP2A2 variant 2; AURKA variant…
608		Galpha(q)-specific peptide GPCRs	NPY1R	NPY1R_HUMAN	GPCR			9-gene expression breast cancer panel		Genomic	AFF3 variant 1; CYBRD1 variant 1; GBP5 variant 1; GNL2; LRP2; MYBL2; NCAPH; NPY1R; TFF3
609		Galpha(q)-specific peptide GPCRs	NTSR1	NTR1_HUMAN	GPCR			Neurotensin receptor type 1		Genomic; Proteomic	NTSR1
610		Galpha(q)-specific peptide GPCRs	NTSR2	NTR2_HUMAN	GPCR			Neurotensin receptor type 2		Genomic; Proteomic	NTSR2
611		Galpha(q)-specific peptide GPCRs	OXTR	OXYR_HUMAN	GPCR			Oxytocin receptor		Genomic; Proteomic	OXTR
612		Galpha(q)-specific peptide GPCRs	OXTR	OXYR_HUMAN	GPCR			11-gene expression lung cancer panel		Genomic	CLU variant 1; COL14A1; GAL; ICAM1; MCTP2; MME variant 1; OXTR; PDE3B; THBS2
613		Galpha(q)-specific peptide GPCRs	PROKR1	PKR1_HUMAN	GPCR			Prokineticin receptor 1		Genomic; Proteomic	PROKR1
614		Galpha(q)-specific peptide GPCRs	PROKR2	PKR2_HUMAN	GPCR			Prokineticin receptor 2		Genomic; Proteomic	PROKR2
615		Galpha(q)-specific peptide GPCRs	PTGDR2	PD2R2_HUMAN	GPCR			Putative G-protein coupled receptor 44		Genomic; Proteomic	PTGDR2
616		Galpha(q)-specific peptide GPCRs	PTGDR2	PD2R2_HUMAN	GPCR			5-gene expression hepatocellular cancer panel		Genomic	GZMB; IRF1; MMP7; PTGDR2; VEGFA; VEGFA variant 1; VEGFA variant 4; VEGFA variant 6; VEGFA variant 7
617		Galpha(q)-specific peptide GPCRs	TACR1	NK1R_HUMAN	GPCR			Substance-P receptor		Genomic; Proteomic	TACR1 variant long; TACR1 variant short
618		Galpha(q)-specific peptide GPCRs	TACR2	NK2R_HUMAN	GPCR			Substance-K receptor		Genomic	TACR2
619		Galpha(q)-specific peptide GPCRs	TACR2	NK2R_HUMAN	GPCR			40-gene expression lung cancer panel		Genomic	AK3L1 variant 1; ARHGAP25 variant 1; BTK; CFLAR; CNGB1 variant 1; EBAG9 variant 1; EPAS1; IGSF6; KCNJ12; LSM5 variant 1; MAZ variant 1; MBD5; MTUS1 variant 1; MYCN; MYH7B; NEUROG1; P2RY10 variant 1; PPM2C; RAPGEF2; RFTN1; RPA3; SLC16A1; SLC27A5; SRP9 variant 2; TACR2; TNFRSF17; TRAK2; ZMIZ1; ZNF343
620		Galpha(q)-specific peptide GPCRs	TACR3	NK3R_HUMAN	GPCR			Neuromedin-K receptor		Genomic; Proteomic	TACR3
621		Galpha(q)-specific peptide GPCRs	UTS2R	UR2R_HUMAN	GPCR			Urotensin II receptor		Genomic; Proteomic	UTS2R
622		Galpha(q)-specific peptide GPCRs	XCR1	XCR1_HUMAN	GPCR			Chemokine XC receptor 1		Genomic; Proteomic	XCR1 variant 1
623		Galpha(q)-specific prostanoid GPCRs	PTGER1	PE2R1_HUMAN	Generic receptor			Prostaglandin E2 receptor EP1 subtype		Genomic; Proteomic	PTGER1
624		Galpha(q)-specific prostanoid GPCRs	PTGER3	PE2R3_HUMAN	Generic receptor			Prostaglandin E2 receptor EP3 subtype		Genomic; Proteomic	PTGER3 variant 1; PTGER3 variant 4; PTGER3 variant 5
625		Galpha(q)-specific prostanoid GPCRs	PTGER3	PE2R3_HUMAN	Generic receptor			188-gene expression breast cancer panel		Genomic	ABAT variant 1; ADCY1; ANXA9; APRT; ARMCX2; ASPH variant 1; Adam19; BCL11A variant 1; BIRC5 variant 1; BTG2; BTN3A2 variant 1; BTRC variant 1; C16orf61; C2orf54 vaiant 1; CA12 variant 1; CALML5; CCL18; CDCA3; CDK1 variant 1; CDT1; CELSR2; CEP55; CLCA2; CLSTN2; COX6C; CRYAB; CTSC variant 1; CTSC variant 2; CX3CL1; CYP2B6; CYP4F8; DLG5; DLG7; DNALI1; DSC2 variant Dsc2a; DUSP6 variant 1; EGFR varian…
626		Galpha(q)-specific prostanoid GPCRs	PTGER3	PE2R3_HUMAN	Generic receptor			786-gene expression cancer panel		Genomic	ABHD2 variant 1; ACSL5 variant 1; ADAM12 long variant; ADAMTS1; ADAMTS14 variant 1; ADAMTS2 variant 1; ADAMTS6; ADAMTS9; ADAMTSL2; AEBP1; AGTRL1; AHR; AK3L1 variant 1; AKAP12 variant 1; AKR1C1; AKR1C2 variant 1; ALDH1A1; ALDH1L2; AMPH variant 1; ANGPTL2; ANK3 variant 1; ANPEP; ANTXR1; APCDD1; APOD; AQP1 variant 1; ARHGAP25 variant 1; ARHGAP6 variant 1; ARL7; ASNS variant 1; ASS1 variant 1; ATF5 v…
627		Galpha(q)-specific prostanoid GPCRs	PTGFR	PF2R_HUMAN	Generic receptor			Prostaglandin F2-alpha receptor		Genomic; Proteomic	PTGFR
628		Galpha(q)-specific prostanoid GPCRs	TBXA2R	TA2R_HUMAN	Generic receptor			Thromboxane A2 receptor		Genomic	TBXA2R variant a; TBXA2R variant b
629		Galpha(q)-specific prostanoid GPCRs	TBXA2R	TA2R_HUMAN	Generic receptor			114-gene expression prostate cancer panel		Genomic	ACTC1; AHNAK2; AP1S2; BCHE; BDNF variant 3; BDNF variant 4; BIN1 variant 8; CADM3 variant 1; CAV1 variant 1; CDC14B variant 2; CDKN1C; CDKN2C variant 1; COL4A2; CRTAC1; CSPG4; DAAM2; DBN1 variant a; DMPK variant 2; DNAJC15; DPYSL3; DYSF; EFEMP1 variant 1; EFEMP1 variant 2; ENAH variant 1; ENAH variant 2; ENO2; EPM2A; FAM131B variant 1; FEZ1; FLNC; FREQ; GABARAPL1; GPM6B variant 1; HDGFRP3; HNRNPD…
630		Guanylate Cyclase 1, soluble	GUCY1A2	GCYA2_HUMAN	Generic enzyme			Guanylate cyclase soluble subunit alpha-2		Genomic; Proteomic	GUCY1A2
631		Guanylate Cyclase 1, soluble	GUCY1A3	GCYA3_HUMAN	Generic enzyme			Guanylate cyclase soluble subunit alpha-3		Genomic	GUCY1A3
632		Guanylate Cyclase 1, soluble	GUCY1A3	GCYA3_HUMAN	Generic enzyme			52-gene expression acute myeloid leukemia panel		Genomic	ABCC2; ANLN; BIRC3; CCL5; CCNA1 variant 1; CD34; CD38; CLC; CPA3; CSTA; DDX53; DLG7; EBF3; EPAS1; FAIM3 variant 1; GIMAP2; GIMAP6 variant 1; GIMAP7; GUCY1A3; HOPX variant 1; ICAM1; KIAA0101 variant 1; MEF2C variant 1; MMRN1; MS4A3 variant 1; OLFM4; PCDHGC3 variant 1; RBPMS variant 4; RNASE2; RNASE3; SETBP1 variant 1; SLC37A3; SLC38A1 variant 2; STAR; UBE2T; VNN1; ZWINT variant 1
633		Guanylate Cyclase 1, soluble	GUCY1A3	GCYA3_HUMAN	Generic enzyme			786-gene expression cancer panel		Genomic	ABHD2 variant 1; ACSL5 variant 1; ADAM12 long variant; ADAMTS1; ADAMTS14 variant 1; ADAMTS2 variant 1; ADAMTS6; ADAMTS9; ADAMTSL2; AEBP1; AGTRL1; AHR; AK3L1 variant 1; AKAP12 variant 1; AKR1C1; AKR1C2 variant 1; ALDH1A1; ALDH1L2; AMPH variant 1; ANGPTL2; ANK3 variant 1; ANPEP; ANTXR1; APCDD1; APOD; AQP1 variant 1; ARHGAP25 variant 1; ARHGAP6 variant 1; ARL7; ASNS variant 1; ASS1 variant 1; ATF5 v…
634		Guanylate Cyclase 1, soluble	GUCY1A3	GCYA3_HUMAN	Generic enzyme			121-gene expression acute myeloid leukemia panel		Genomic	ABCB1; ALCAM; ANK3 variant 1; ASXL1 variant 1; ATP8B4; BAALC; BCL11A variant 1; C13orf15; CACNB2 variant 1; CALN1 variant 1; CCR7 variant 1; CD109 variant 1; CGA; COL5A1; CRIM1; CYLD variant 1; DACH1 variant 1; DAPK1; DDX5; DLK1 variant 1; DSTvariant 1eA; DUSP6 variant 1; EIF5 variant 1; ELK3; EPAS1; EPC1; ERG variant 1; FAM3C variant 1; FGFR1 variant 1; FLT3; FOXO1A; GPR126 variant b1; GUCY1A3; …
635		Guanylate Cyclase 1, soluble	GUCY1A3	GCYA3_HUMAN	Generic enzyme			160-gene expression lung cancer panel		Genomic	A2M; AKAP13 variant 1; ALDH18A1 variant 1; ARHGDIB; ARHGEF1 variant 1; ATXN1 variant 1; BCAM variant 1; BPTF variant 1; BPTF variant 2; BUB3 variant 1; CARD4; CAST variant 6; CD47 variant 1; CDC42; CDC42BPA variant B; CELF1 variant 1; CFLAR; CFLAR variant 3; CHD9; CKS1B; CKS2; CLASRP; CLEC16A variant 2; COX7A2L; CYLD variant 1; DAD1; DGKA variant 1; DUSP6 variant 1; ECHDC2 variant 1; ECM1 variant…
636		Guanylate Cyclase 1, soluble	GUCY1A3	GCYA3_HUMAN	Generic enzyme			63-gene expression cancer panel		Genomic	ABI2; ARMCX1; BCAT1 variant 1; BCL11A variant 1; CD109 variant 1; CFH; COL24A1; COL6A1; DAPK1; DOCK1; GOLGA8A; GPR56 variant 1; GPSM1 variant 1; GUCY1A3; HBG2; HIST1H2AD; HOPX variant 1; IL23A; IL2RA; LAPTM4B; LGALS3 variant 1; MAP1A; MARVELD1; MAST4 variant 3; MFI2 variant 1; MIR155; MRC1; MSI2; MXRA7 variant 1; MYO5C; NPDC1; NPL variant 1; PHGDH; PRTFDC1; RAB13; RPL35A; RUNX1 variant 1; RUNX1 v…
637		Guanylate Cyclase 1, soluble	GUCY1A3	GCYA3_HUMAN	Generic enzyme			29-gene polymorphism cardiovascular panel		Genomic	ARHGAP42; ATP2B1 variant 1; BAT3; C10orf107; CSK; FES variant 1; GOSR2 variant B; GUCY1A3; HFE variant 1; MECOM variant 1; MECOM variant 2; MECOM variant 4; MOV10 variant 1; MTHFR; PLCD3; PLCE1; PLEKHA7; SH2B3; SLC39A8 variant 1; ULK4; ZNF652 variant 1
638		Guanylate Cyclase 1, soluble	GUCY1B2	GCYB2_HUMAN	Generic enzyme			Guanylate cyclase soluble subunit beta-2		Genomic; Proteomic	GUCY1B2
639		Guanylate Cyclase 1, soluble	GUCY1B3	GCYB1_HUMAN	Generic enzyme			Guanylate cyclase soluble subunit beta-1		Genomic; Proteomic	GUCY1B3
640		Guanylate Cyclase 1, soluble	GUCY1B3	GCYB1_HUMAN	Generic enzyme			60-gene expression ovarian cancer panel		Genomic	ALPP; APEX1; BST2; CCL4 variant 1; CD1D; CDK1 variant 1; CYR61; DAD1; ECHS1; ENDOU variant 2; ENG variant 2; GBP1; GFI1 variant 1; GGH; GNAI3; GUCY1B3; HDAC1; HLA-A variant 2; HLA-B; LDHA; LGMN variant 1; MADCAM1 variant 1; MGST2; MGST3; MMP7; MTAP; NMI; PCTP; PDIA4; PMS1 variant 1; POSTN; PPP1CC; PRAME variant 1; RAD21; RAN; RCN2; RGS1; ROS1; SAT1; SEMA3F; SERPINF2; SH3BGRL; SKP1 variant 2; SMC1…
641		Guanylate cyclase A (NPR1)	NPR1	ANPRA_HUMAN	GPCR	Atrial natriuretic peptide receptor 1	Isosorbide dinitrate	Atrial natriuretic peptide receptor A		Genomic; Proteomic	NPR1
642		Guanylate cyclase A (NPR1)	NPR1	ANPRA_HUMAN	GPCR	Atrial natriuretic peptide receptor 1	Isosorbide dinitrate	114-gene expression prostate cancer panel		Genomic	ACTC1; AHNAK2; AP1S2; BCHE; BDNF variant 3; BDNF variant 4; BIN1 variant 8; CADM3 variant 1; CAV1 variant 1; CDC14B variant 2; CDKN1C; CDKN2C variant 1; COL4A2; CRTAC1; CSPG4; DAAM2; DBN1 variant a; DMPK variant 2; DNAJC15; DPYSL3; DYSF; EFEMP1 variant 1; EFEMP1 variant 2; ENAH variant 1; ENAH variant 2; ENO2; EPM2A; FAM131B variant 1; FEZ1; FLNC; FREQ; GABARAPL1; GPM6B variant 1; HDGFRP3; HNRNPD…
643		Guanylate cyclase A (NPR1)	NPR1	ANPRA_HUMAN	GPCR	Atrial natriuretic peptide receptor 1	Nesiritide	Atrial natriuretic peptide receptor A		Genomic; Proteomic	NPR1
644		Guanylate cyclase A (NPR1)	NPR1	ANPRA_HUMAN	GPCR	Atrial natriuretic peptide receptor 1	Nesiritide	114-gene expression prostate cancer panel		Genomic	ACTC1; AHNAK2; AP1S2; BCHE; BDNF variant 3; BDNF variant 4; BIN1 variant 8; CADM3 variant 1; CAV1 variant 1; CDC14B variant 2; CDKN1C; CDKN2C variant 1; COL4A2; CRTAC1; CSPG4; DAAM2; DBN1 variant a; DMPK variant 2; DNAJC15; DPYSL3; DYSF; EFEMP1 variant 1; EFEMP1 variant 2; ENAH variant 1; ENAH variant 2; ENO2; EPM2A; FAM131B variant 1; FEZ1; FLNC; FREQ; GABARAPL1; GPM6B variant 1; HDGFRP3; HNRNPD…
645		HCN2	HCN2	HCN2_HUMAN	Voltage-gated ion channel	Potassium/sodium hyperpolarization-activated cyclic nucleotide-gated channel 2		Potassium/sodium hyperpolarization-activated cyclic nucleotide-gated channel 2		Genomic; Proteomic	HCN2
646	HCN4	HCN4	HCN4	HCN4_HUMAN	Voltage-gated ion channel	Potassium/sodium hyperpolarization-activated cyclic nucleotide-gated channel 4		Potassium/sodium hyperpolarization-activated cyclic nucleotide-gated channel 4		Genomic	HCN4	-0.450232	0.00965
647	HCN4	HCN4	HCN4	HCN4_HUMAN	Voltage-gated ion channel	Potassium/sodium hyperpolarization-activated cyclic nucleotide-gated channel 4		12-gene polymorphism atrial fibrillation panel		Genomic	C9orf3 variant 1; CAV1 variant 1; CAV1 variant 2; HCN4; KCNN2; KCNN3 variant 1; KCNN3 variant 3; PITX2 variant 1; PITX2 variant 2; PITX2 variant 3; PRRX1 variant 1b; SYNE2 variant 1; SYNE2 variant 5; SYNPO2L variant 1; ZFHX3 variant A; ZFHX3 variant B	-0.450232	0.00965
648	HCN4	HCN4	HCN4	HCN4_HUMAN	Voltage-gated ion channel	Potassium/sodium hyperpolarization-activated cyclic nucleotide-gated channel 4		12-gene polymorphism ischemic stroke panel		Genomic	C9orf3 variant 1; CAV1 variant 1; CAV1 variant 2; GDF6; HCN4; KCNN2; PITX2 variant 1; PITX2 variant 2; PITX2 variant 3; PRRX1 variant 1b; SYNE2 variant 1; SYNE2 variant 5; SYNPO2L variant 1; ZFHX3 variant A; ZFHX3 variant B; w	-0.450232	0.00965
649		HRC	HRC	SRCH_HUMAN	Generic binding protein	Sarcoplasmic reticulum histidine-rich calcium-binding protein		Sarcoplasmic reticulum histidine-rich calcium-binding protein		Genomic; Proteomic	HRC
650		IPP-1	PPP1R1A	PPR1A_HUMAN	Generic binding protein	Protein phosphatase 1 regulatory subunit 1A		Protein phosphatase 1 regulatory subunit 1A		Genomic; Proteomic	PPP1R1A
651		IPP-1	PPP1R1A	PPR1A_HUMAN	Generic binding protein	Protein phosphatase 1 regulatory subunit 1A		188-gene expression breast cancer panel		Genomic	ABAT variant 1; ADCY1; ANXA9; APRT; ARMCX2; ASPH variant 1; Adam19; BCL11A variant 1; BIRC5 variant 1; BTG2; BTN3A2 variant 1; BTRC variant 1; C16orf61; C2orf54 vaiant 1; CA12 variant 1; CALML5; CCL18; CDCA3; CDK1 variant 1; CDT1; CELSR2; CEP55; CLCA2; CLSTN2; COX6C; CRYAB; CTSC variant 1; CTSC variant 2; CX3CL1; CYP2B6; CYP4F8; DLG5; DLG7; DNALI1; DSC2 variant Dsc2a; DUSP6 variant 1; EGFR varian…
652		IPP-1	PPP1R1A	PPR1A_HUMAN	Generic binding protein	Protein phosphatase 1 regulatory subunit 1A		588-gene expression liposarcoma panel		Genomic	ABCA8; ABCC6; ABLIM1 variant 1; ACACB; ACAT1; ACOT9 variant 1; ACOX2; ACSL1; ACTC1; ACTN1 variant 1; ACTN4; ACY1; ADAM19 variant 1; ADH1B; ADIPOQ variant 2; ADORA2B; ADRB2; AGPAT2 variant 1; AGTR1; ALDH1A1; AMOTL2; ANGPT1 variant 1; ANK2 variant 1; AOC3; APOD; APP variant 1; AQP7; ARID1A variant 1; ARIH1; ASPM; ASPN variant 1; ASS1 variant 1; ATAD2; ATP1A2; ATP1B1; ATP2A2 variant 2; AURKA variant…
653		IPP-1	PPP1R1A	PPR1A_HUMAN	Generic binding protein	Protein phosphatase 1 regulatory subunit 1A		44-gene expression breast cancer panel		Genomic	ADAMTS4; ANXA1; APOL3 alpha/d variant; CD109 variant 1; CD2; CLDN10 variant b; CORIN; CYP2B6; EGFR variant 1; EGFR variant 2; EGFR variant 3; EGFR variant 4; EGR1; ERBB2 variant 1; ESR1 variant 1; ETV7; FAM19A5; FOSB; FYB variant 1; GBP5 variant 1; GRB14; IDO1; IFI44L; IKZF3 variant 1; ITGAL; KLHDC7B; LATS2; LRP4; MFAP5; MX1; NAT1; NLRC5; OLFM4; PDCD1LG1; PPP1R1A; PRAME variant 1; PRICKLE1 varian…
654		IPP-1	PPP1R1A	PPR1A_HUMAN	Generic binding protein	Protein phosphatase 1 regulatory subunit 1A		186-gene expression cirrhosis panel		Genomic	AARS; ABLIM1 variant 1; ACOT2; ACSM3 variant 1; ACTR2 variant 1; ACTR2 variant 2; ADD3 variant 1; ADH5; ADH6 variant 1; ADRA2B; AEBP1; AKAP13 variant 1; AKR1A1 variant 2; AKR1C1; AKR1D1 variant 1; ALAS1; ALDH9A1; ANKRD46 variant 1; ANXA1; ANXA3; AOX1; AR variant 1; AR variant 2; ARF4; ART1; ATP2C1 variant 1; ATP4B; ATP5D variant 1; ATP6AP2; BAIAP2 variant 1; C4BPB; C5; C8B; CALCR variant 2; CCDC6…
655		Junctin	ASPH	ASPH_HUMAN	Generic enzyme	Aspartyl/asparaginyl beta-hydroxylase		Aspartyl/asparaginyl beta-hydroxylase		Genomic; Proteomic	ASPH variant 1; ASPH variant 10; ASPH variant 6
656		Junctin	ASPH	ASPH_HUMAN	Generic enzyme	Aspartyl/asparaginyl beta-hydroxylase		160-gene expression liver cancer panel		Genomic	ABL2; ADD2 variant 1; AK3L1 variant 1; AKR1C4; ALDH3B1 variant 1; ALDH3B2 variant 1; ANKRD1; AP1S1; ASPH variant 1; ATF2 variant 1; BASP1; CALCOCO2; CCR3 variant 1; CD247 variant 1; CD37 variant 1; CDH13; CDS1; CENPE variant 1; CENTD3; CES1 variant 1; CHEK1 variant 3; CHEK2 variant 1; CHGB; COL4A5 variant 1; CRIP1; CRISPLD2; CSF3R variant 1; CTRB1; CYTH3; DNAJC9; DTYMK; EFTUD1 variant 1; EMD; ENO…
657		Junctin	ASPH	ASPH_HUMAN	Generic enzyme	Aspartyl/asparaginyl beta-hydroxylase		188-gene expression breast cancer panel		Genomic	ABAT variant 1; ADCY1; ANXA9; APRT; ARMCX2; ASPH variant 1; Adam19; BCL11A variant 1; BIRC5 variant 1; BTG2; BTN3A2 variant 1; BTRC variant 1; C16orf61; C2orf54 vaiant 1; CA12 variant 1; CALML5; CCL18; CDCA3; CDK1 variant 1; CDT1; CELSR2; CEP55; CLCA2; CLSTN2; COX6C; CRYAB; CTSC variant 1; CTSC variant 2; CX3CL1; CYP2B6; CYP4F8; DLG5; DLG7; DNALI1; DSC2 variant Dsc2a; DUSP6 variant 1; EGFR varian…
658		K(+) channel, subfamily J	KCNJ1	KCNJ1_HUMAN	Generic channel			ATP-sensitive inward rectifier potassium channel 1		Genomic	KCNJ1 variant 2; KCNJ1 variant rom-k1
659		K(+) channel, subfamily J	KCNJ1	KCNJ1_HUMAN	Generic channel			70-gene expression cancer panel		Genomic	ACPP variant 1; AGT; AGXT; AHSG; ALB; ALDH8A1 variant 1; ALDOB; AMBP; APCS; APOA1; APOA2; APOC3; APOF; APOH; BBOX1; BHMT; CA12 variant 1; CALB1; CD52; CDH17; CES1 variant 1; CYP2C8; CYP2E1; CYP4B1; DDC; DLK1 variant 1; FCN3 variant 1; FGB; FXYD2 transcript variant a; GC variant 1; GREB1 variant a; HSD11B2; ITIH4; KCNJ1 variant rom-k1; KLK2 variant 1; KLK3; KNG1; KRT15; LBP; LECT2; MSMB variant PS…
660		K(+) channel, subfamily J	KCNJ10	KCJ10_HUMAN	Generic channel			ATP-sensitive inward rectifier potassium channel 10		Genomic	KCNJ10
661		K(+) channel, subfamily J	KCNJ11	KCJ11_HUMAN	Generic channel			ATP-sensitive inward rectifier potassium channel 11		Genomic; Proteomic	KCNJ11 variant 1; KCNJ11 variant 2
662		K(+) channel, subfamily J	KCNJ11	KCJ11_HUMAN	Generic channel			CancerTYPE ID		Genomic	BATF; BCL11B variant 1; C10orf59 variant 1; C6 variant 1; CA2; CAPN6; CCNA1 variant 1; CDCA3; CDH16; CDH17; CELSR2; CHRM3; COX11 variant 1; CSF2RB; CX3CR1 variant 4; ELAVL4 variant 1; EMX2 variant 1; ESR1 variant 1; FAM167A; FGF9; FOXA1; FOXG1; GJB6; HLF; HOXA9; HOXC10; HOXD11; HSPB7; HTR3A variant 1; IBSP; KCNJ11 variant 1; KIF2C; LY6K; MAP2K6; MEIS1; PAX8; PPARG variant 1; PPARG variant 2; PRAM…
663		K(+) channel, subfamily J	KCNJ11	KCJ11_HUMAN	Generic channel			40-gene polymorphism diabetes panel		Genomic	ADAMTS9-AS2; ADCY5 variant 1; BCL11A variant 1; CDKAL1; EFNA5; FTO; GCKR; IGF2BP2 variant 1; JAZF1; KCNJ11 variant 1; KCNQ1 variant 1; LOC646736; MTNR1B; NOTCH2; OASL variant 1; PPARG variant 1; PPARG variant 2; PRC1 variant 1; PROX1; RBMS1 variant 1; RPSAP52; SLC30A8; TCF2 transcript variant a; TCF7L2 variant 2; THADA variant 1; TP53INP1; WFS1; ZBED3-AS1
664		K(+) channel, subfamily J	KCNJ11	KCJ11_HUMAN	Generic channel			20-gene polymorphism diabetes panel		Genomic	ADAMTS9-AS2; CAPN10 variant 1; FTO; IGF2BP2 variant 1; JAZF1; KCNJ11 variant 1; NOTCH2; PPARG variant 1; PPARG variant 2; SLC30A8; TCF1; TCF2 transcript variant a; TCF7L2 variant 2; THADA variant 1
665		K(+) channel, subfamily J	KCNJ11	KCJ11_HUMAN	Generic channel			34-gene polymorphism diabetes panel		Genomic	ADAMTS9; ADCY5 variant 1; BCL11A variant 1; BCL2A1 variant 1; CDC123; CDKAL1; DGKB; GCK variant 1; GCKR; HHEX; HMGA2; IGF2BP2 variant 1; IRS1; JAZF1; KCNJ11 variant 1; MTNR1B; NOTCH2; PPARG variant 1; PPARG variant 2; PROX1; SLC30A8; TCF1; TCF2 transcript variant a; TCF7L2 variant 2; THADA variant 1; TSPAN8; VPS33B; WFS1
666		K(+) channel, subfamily J	KCNJ11	KCJ11_HUMAN	Generic channel			ClinicoMolecular Triad Classification		Genomic	AAAS; ABCA3; ABLIM3; ACAA1; ACADS; ACAT2; ACE2; ACOT4; ACOT9 variant 1; ACTR3; ADCY1; ADCY9; ADD1 variant 2; ADFP; AGGF1; AGR3; AHNAK variant 1; AK5 variant 1; AKR7A3; ALAD; ALDH6A1; ALG3 variant 1; AMT; ANKRD20A11P; APBB2; ARFGEF1; ARHGEF12; ARID4A variant 1; ARL1; ARSG; ASCC3 variant 1; ASS1 variant 1; ATP2A2 variant 2; ATXN2; B4GALT5; BAI2; BBOX1; BBS12; BBS4; BCAT2 variant a; BCL11A variant 1…
667		K(+) channel, subfamily J	KCNJ11	KCJ11_HUMAN	Generic channel			16-gene polymorphism type 2 diabetes panel		Genomic	CDKAL1; FTO; GATAD2A; GCKR; IGF2BP2 variant 1; IGF2BP2 variant 2; KCNJ11 variant 1; KCNJ11 variant 2; KCNQ1 variant 1; KCNQ1 variant 2; MTNR1B; PPARG variant 1; PPARG variant 2; PPARG variant 3; PPARG variant 4; SLC30A8; TCF2 transcript variant a; TCF7L2 variant 1; TCF7L2 variant 12; TCF7L2 variant 2; WFS1; WFS1 variant 2
668		K(+) channel, subfamily J	KCNJ12	KCJ12_HUMAN	Generic channel			ATP-sensitive inward rectifier potassium channel 12		Genomic	KCNJ12
669		K(+) channel, subfamily J	KCNJ12	KCJ12_HUMAN	Generic channel			40-gene expression lung cancer panel		Genomic	AK3L1 variant 1; ARHGAP25 variant 1; BTK; CFLAR; CNGB1 variant 1; EBAG9 variant 1; EPAS1; IGSF6; KCNJ12; LSM5 variant 1; MAZ variant 1; MBD5; MTUS1 variant 1; MYCN; MYH7B; NEUROG1; P2RY10 variant 1; PPM2C; RAPGEF2; RFTN1; RPA3; SLC16A1; SLC27A5; SRP9 variant 2; TACR2; TNFRSF17; TRAK2; ZMIZ1; ZNF343
670		K(+) channel, subfamily J	KCNJ13	KCJ13_HUMAN	Generic channel			Inward rectifier potassium channel 13		Genomic; Proteomic	KCNJ13
671		K(+) channel, subfamily J	KCNJ14	KCJ14_HUMAN	Generic channel			ATP-sensitive inward rectifier potassium channel 15		Genomic	KCNJ14 variant 2; KCNJ15 variant 1; KCNJ15 variant 2
672		K(+) channel, subfamily J	KCNJ15	KCJ15_HUMAN	Generic channel			ATP-sensitive inward rectifier potassium channel 15		Genomic	KCNJ14 variant 2; KCNJ15 variant 1; KCNJ15 variant 2
673		K(+) channel, subfamily J	KCNJ15	KCJ15_HUMAN	Generic channel			633-gene expression gastric cancer panel		Genomic	ACY1; ADSL variant 1; AKT1 variant 1; ALDH7A1; ALK; AMPD1 variant 1; ANTXR1; APEX1; APRT; ARNTL variant 1; ATIC; ATP1A1; AZIN1 variant 1; BCAT2 variant a; C15orf44 variant 4; C8orf55; CASP1 variant alpha; CCRL2; CCT3 variant 1; CCT7 variant 1; CDK4; CDKAL1; CHST5; CIAPIN1; CKAP5 variant 2; CLN3 variant 1; CLN6; CLNS1A; COPS5; CSE1L; CSNK1A1 variant 1; CSNK1A1 variant 2; CSTF2; CTSC variant 1; CTS…
674		K(+) channel, subfamily J	KCNJ15	KCJ15_HUMAN	Generic channel			43-gene expression ulcerative colitis panel		Genomic	ACSL4 variant 2; BASP1; BCL6 variant 1; CALCRL variant 1; COL8A1 variant 1; CREB5 variant 1; CSF2RB; CSF3 variant 1; CXCR2 variant 1; CYP2A6; CYP3A5; DGAT2; FAM129A variant 2; FCGR2A variant 2; FPR1; GK variant 1; GPR49; GPR97; IL11; IL24 variant 1; KCNJ15 variant 1; NAMPT; OLFM1 variant 1; OSM; PCDH17; PTGES; RGS5; SELE; SOD2 variant 1; SPP1 variant 1; SPP1 variant 2; SPP1 variant 3; SRGN varian…
675		K(+) channel, subfamily J	KCNJ15	KCJ15_HUMAN	Generic channel			421-gene expression lung cancer panel		Genomic	AARS; ABCA1; ABLIM1 variant 1; ACOT1; ACOX1 variant 1; ACSS1; ADA; ADCY4; ADM; AHSA1; AIM2; AKR1A1 variant 2; AKR1B1; ALG9 variant 1; ANKK1; APEX1; APOL3 alpha/d variant; APRT; ARIH2; ATIC; ATP10B; ATP1A1; ATP5A1 variant 2; B4GALT5; BCL11B variant 1; BCL6 variant 1; BTN3A2 variant 1; C20orf3; C21orf2; CA4; CALM1 variant 1; CALM2; CALM3; CCR2 variant A; CCR2B variant B; CCT7 variant 1; CD40LG; CD5…
676		K(+) channel, subfamily J	KCNJ16	KCJ16_HUMAN	Generic channel			Inward rectifier potassium channel 16		Genomic	KCNJ16 variant 1
677		K(+) channel, subfamily J	KCNJ16	KCJ16_HUMAN	Generic channel			85-gene expression ovarian cancer panel		Genomic	ADH1B; ARX; C13orf30; C14orf105; C20orf85; CADPS variant 1; CCDC39; CDKN2A variant 4; CDKN2A variant 1; CLDN6; COL11A1 variant A; COLEC11 variant 2; CRISP3; CTCFL; CYP24A1; DHRS2 variant 1; DLK1 variant 1; DNAI2; DPP10 variant 1; DPP6 variant 1; EPYC; EYA4 variant 1; FABP4; FGF3; FLG; GAD1 variant GAD67; GBA3 variant 1; GREM1 variant 1; HABP2; HNT variant 1; HOXA9; KCNJ16 variant 1; LIX1; LUM; MA…
678	KCNJ2	K(+) channel, subfamily J	KCNJ2	KCNJ2_HUMAN	Generic channel			Inward rectifier potassium channel 2		Genomic	KCNJ2	-0.876133	0.0015
679	KCNJ2	K(+) channel, subfamily J	KCNJ2	KCNJ2_HUMAN	Generic channel			EoE diagnostic panel		Genomic	ACPP variant 1; ACTG2; ALOX12; ALOX15; ANO1; APOBEC3A; ARG1; CA2; CCL26; CCL8; CCR3 variant 1; CD200R1 variant 1; CDA; CDH20; CDH26 variant a; CFB; CFI; CHL1; CHL1 variant 2; CITED2; CLC; CLDN10 variant a; CLDN10 variant b; CMA1; COL1A2; COL8A2; CPA3; CRISP2 variant 1; CRISP3; CRYM variant 1; CTNNAL1; CTSC variant 1; CTSC variant 2; CXCL1; CXCL6; DSG1; EML1 variant 1; EML1 variant 2; ENDOU varian…	-0.876133	0.0015
680	KCNJ2	K(+) channel, subfamily J	KCNJ2	KCNJ2_HUMAN	Generic channel			37-gene expression lung adenocarcinoma panel		Genomic	ANO1; CACNA1C variant 18; CACNA1C variant 19; CACNA1D; CACNA2D2 variant 1; CACNB3 variant 1; CLCC1 variant 1; CLCN3; CLIC3; CLIC4; CLIC5; CLIC6; CLU variant 1; KCNAB1 variant 1; KCNAB1 variant 3; KCNAB2 variant 1; KCNAB2 variant 2; KCNJ2; KCNJ8; KCNK1; KCNK3; KCNK5; KCNMB4; KCNQ3; KCNT2; MCOLN1; MCOLN2; MCOLN3; PKD1 variant 1; PKD1 variant 2; PKD2; SCN4B; SCN7A; SCNN1B; SCNN1G; TPCN1 variant 1; T…	-0.876133	0.0015
681		K(+) channel, subfamily J	KCNJ3	KCNJ3_HUMAN	Generic channel			G protein-activated inward rectifier potassium channel 1		Genomic; Proteomic	KCNJ3
682		K(+) channel, subfamily J	KCNJ3	KCNJ3_HUMAN	Generic channel			186-gene expression cirrhosis panel		Genomic	AARS; ABLIM1 variant 1; ACOT2; ACSM3 variant 1; ACTR2 variant 1; ACTR2 variant 2; ADD3 variant 1; ADH5; ADH6 variant 1; ADRA2B; AEBP1; AKAP13 variant 1; AKR1A1 variant 2; AKR1C1; AKR1D1 variant 1; ALAS1; ALDH9A1; ANKRD46 variant 1; ANXA1; ANXA3; AOX1; AR variant 1; AR variant 2; ARF4; ART1; ATP2C1 variant 1; ATP4B; ATP5D variant 1; ATP6AP2; BAIAP2 variant 1; C4BPB; C5; C8B; CALCR variant 2; CCDC6…
683		K(+) channel, subfamily J	KCNJ4	KCNJ4_HUMAN	Generic channel			Inward rectifier potassium channel 4		Genomic	KCNJ4
684		K(+) channel, subfamily J	KCNJ5	KCNJ5_HUMAN	Generic channel			G protein-activated inward rectifier potassium channel 4		Genomic; Proteomic	KCNJ5
685		K(+) channel, subfamily J	KCNJ5	KCNJ5_HUMAN	Generic channel			277-gene expression lung cancer panel		Genomic	ACTA2 variant 2; ACTC1; ACTG1; ADAM10; ADAM12 long variant; ADAM17; ADAM19 variant 1; ADAM8; ADCY6 variant 1; ADORA2B; ADPN; ADRBK2; AEN; ALOX15B variant d; AREG; ASAP3 variant 1; ATF2 variant 1; ATP2C2; BCAR3; BMPR2 variant 1; BPGM variant 2; CALML5; CASP1 variant alpha; CASP4 variant alpha; CAT; CCNA1 variant 1; CCNB2; CCND1; CCND2; CD3EAP; CDC42; CDH3; CENPF; CHODL variant 1; CHODL variant 2; …
686		K(+) channel, subfamily J	KCNJ6	KCNJ6_HUMAN	Generic channel			G protein-activated inward rectifier potassium channel 2		Genomic	KCNJ6
687		K(+) channel, subfamily J	KCNJ8	KCNJ8_HUMAN	Generic channel			ATP-sensitive inward rectifier potassium channel 8		Genomic	KCNJ8
688		K(+) channel, subfamily J	KCNJ8	KCNJ8_HUMAN	Generic channel			114-gene expression prostate cancer panel		Genomic	ACTC1; AHNAK2; AP1S2; BCHE; BDNF variant 3; BDNF variant 4; BIN1 variant 8; CADM3 variant 1; CAV1 variant 1; CDC14B variant 2; CDKN1C; CDKN2C variant 1; COL4A2; CRTAC1; CSPG4; DAAM2; DBN1 variant a; DMPK variant 2; DNAJC15; DPYSL3; DYSF; EFEMP1 variant 1; EFEMP1 variant 2; ENAH variant 1; ENAH variant 2; ENO2; EPM2A; FAM131B variant 1; FEZ1; FLNC; FREQ; GABARAPL1; GPM6B variant 1; HDGFRP3; HNRNPD…
689		K(+) channel, subfamily J	KCNJ8	KCNJ8_HUMAN	Generic channel			37-gene expression lung adenocarcinoma panel		Genomic	ANO1; CACNA1C variant 18; CACNA1C variant 19; CACNA1D; CACNA2D2 variant 1; CACNB3 variant 1; CLCC1 variant 1; CLCN3; CLIC3; CLIC4; CLIC5; CLIC6; CLU variant 1; KCNAB1 variant 1; KCNAB1 variant 3; KCNAB2 variant 1; KCNAB2 variant 2; KCNJ2; KCNJ8; KCNK1; KCNK3; KCNK5; KCNMB4; KCNQ3; KCNT2; MCOLN1; MCOLN2; MCOLN3; PKD1 variant 1; PKD1 variant 2; PKD2; SCN4B; SCN7A; SCNN1B; SCNN1G; TPCN1 variant 1; T…
690		K(+) channel, subfamily J	KCNJ9	KCNJ9_HUMAN	Generic channel			Potassium inwardly-rectifying channel, subfamily J, member 9		Genomic	KCNJ9
691		KCNAB1	KCNAB1	KCAB1_HUMAN	Voltage-gated ion channel	Voltage-gated potassium channel subunit beta-1		Voltage-gated potassium channel subunit beta-1		Genomic; Proteomic	KCNAB1; KCNAB1 variant 1; KCNAB1 variant 3
692		KCNAB1	KCNAB1	KCAB1_HUMAN	Voltage-gated ion channel	Voltage-gated potassium channel subunit beta-1		37-gene expression lung adenocarcinoma panel		Genomic	ANO1; CACNA1C variant 18; CACNA1C variant 19; CACNA1D; CACNA2D2 variant 1; CACNB3 variant 1; CLCC1 variant 1; CLCN3; CLIC3; CLIC4; CLIC5; CLIC6; CLU variant 1; KCNAB1 variant 1; KCNAB1 variant 3; KCNAB2 variant 1; KCNAB2 variant 2; KCNJ2; KCNJ8; KCNK1; KCNK3; KCNK5; KCNMB4; KCNQ3; KCNT2; MCOLN1; MCOLN2; MCOLN3; PKD1 variant 1; PKD1 variant 2; PKD2; SCN4B; SCN7A; SCNN1B; SCNN1G; TPCN1 variant 1; T…
693		KCNAB1	KCNAB1	KCAB1_HUMAN	Voltage-gated ion channel	Voltage-gated potassium channel subunit beta-1		117-gene expression breast cancer panel		Genomic	AKT3 variant 1; AKT3 variant 2; ALDH1A2 variant 1; ALDH1A2 variant 4; AP1S2; ARHGAP15; ARHGAP28; ARHGAP6 variant 1; ASAH1 variant 1; ASAH1 variant 2; BANK1 variant 1; CAPN3 variant 1; CAPN3, variant 3; CARD11; CASP1 variant alpha; CBS; CCL19; CCR2 variant A; CCR2B variant B; CCR5 variant A; CD37 variant 1; CD40 variant 1; CD48 variant 1; CDC25B variant 1; CDC25B variant 3; CDH11 variant 1; CH25H;…
694		KCNE3	KCNE3	KCNE3_HUMAN	Voltage-gated ion channel	Potassium voltage-gated channel subfamily E member 3		Potassium voltage-gated channel subfamily E member 3		Genomic	KCNE3
695		KCNE3	KCNE3	KCNE3_HUMAN	Voltage-gated ion channel	Potassium voltage-gated channel subfamily E member 3		Corus CAD		Genomic	AQP9; CASP5; CD3D variant 1; CD79B variant 1; CLEC4E; CXCR2 variant 1; HNRNPF variant 1; IL18RAP; KCNE3; NCF4 variant 1; S100A12; S100A8; SLAMF7; SPIB; TFCP2 variant 1; TLR4 variant 1; TMC8; TNFAIP6; TNFRSF10C
696		KCNE3	KCNE3	KCNE3_HUMAN	Voltage-gated ion channel	Potassium voltage-gated channel subfamily E member 3		72-gene expression lung cancer panel		Genomic	ACOT8; ACSS3; ADAMTSL2; ADRA2C; AOAH; ASAH1 variant 2; ATP6V0E2-AS1; C1QTNF3 variant 2; C20orf46; CD38; CD48 variant 1; CD53 variant 1; CEACAM5 variant 1; CLEC4E; CTSF; EAF2; EXT2 variant 2; FAM129A variant 2; FKBP9; GIMAP7; GNPTAB; GSTT2; IFI6 variant c; IL11RA variant 1; KCNE3; MED13L; MUC4; MUM1L1 variant 2; NQO2; OBSL1; PABPC1; PAFAH1B1; PARK2 variant 1; PLA2G7; PLEK; PSMA6; PURB; RHOH; SERP2…
697		KCNH2	KCNH2	KCNH2_HUMAN	Voltage-gated ion channel	Potassium voltage-gated channel subfamily H member 2	Ibutilide	Potassium voltage-gated channel subfamily H member 2		Genomic; Proteomic	KCNH2 variant 1; KCNH2 variant 2; KCNH2 variant 3
698		KCNH2	KCNH2	KCNH2_HUMAN	Voltage-gated ion channel	Potassium voltage-gated channel subfamily H member 2	Ibutilide	69-gene expression preterm birth panel		Genomic	ADD2 variant 1; AK3L1 variant 1; AKAP12 variant 1; ALK; ANK3 variant 1; AUTS2; C1orf131; CA8; CD53 variant 1; CD69; CHST13; CPA3; CRYBB2; DARC; FCER1A; FLT1; FMN1; GATA2 variant 2; GPD2; GPR78; HOXA11; HOXA2; KCNH2 variant 1; KCNMB4; KIF1B variant 1; KLHL18; MBNL1 variant 1; MTAP; NHEJ1; P4HA2; PCDHGC3 variant 1; PITRM1; PRV1; RECQL4; SLC7A10; SMURF1 variant 1; SPG20; STARD3NL; STMN3; SUCLG1; TAG…
699		KCNH2	KCNH2	KCNH2_HUMAN	Voltage-gated ion channel	Potassium voltage-gated channel subfamily H member 2	Ibutilide	530-gene methylation leukemia panel		Genomic	ABCA13; ACOX2; ACTR10; ADCYAP1 variant 1; ADCYAP1 variant 2; AGTR1; AKAP2 variant 1; AMHR2 variant 1; AMHR2 variant 2; AMHR2 variant 3; AMICA1; ANGPT1 variant 1; ANK1 variant 3; ANK1 variant 9; ANKRD35; ANPEP; APOC1; APOE; AREG; ARHGAP27 variant 1; ASRGL1; ATP7B variant 1; ATP7B variant 2; ATP8B4; BAALC; BBS4; BBS4 variant 2; BDH2; BIN1 variant 1; BIN1 variant 8; BVES variant A; C16orf89 variant …
700		KCNH2	KCNH2	KCNH2_HUMAN	Voltage-gated ion channel	Potassium voltage-gated channel subfamily H member 2	Dalfampridine	Potassium voltage-gated channel subfamily H member 2		Genomic; Proteomic	KCNH2 variant 1; KCNH2 variant 2; KCNH2 variant 3
701		KCNH2	KCNH2	KCNH2_HUMAN	Voltage-gated ion channel	Potassium voltage-gated channel subfamily H member 2	Dalfampridine	69-gene expression preterm birth panel		Genomic	ADD2 variant 1; AK3L1 variant 1; AKAP12 variant 1; ALK; ANK3 variant 1; AUTS2; C1orf131; CA8; CD53 variant 1; CD69; CHST13; CPA3; CRYBB2; DARC; FCER1A; FLT1; FMN1; GATA2 variant 2; GPD2; GPR78; HOXA11; HOXA2; KCNH2 variant 1; KCNMB4; KIF1B variant 1; KLHL18; MBNL1 variant 1; MTAP; NHEJ1; P4HA2; PCDHGC3 variant 1; PITRM1; PRV1; RECQL4; SLC7A10; SMURF1 variant 1; SPG20; STARD3NL; STMN3; SUCLG1; TAG…
702		KCNH2	KCNH2	KCNH2_HUMAN	Voltage-gated ion channel	Potassium voltage-gated channel subfamily H member 2	Dalfampridine	530-gene methylation leukemia panel		Genomic	ABCA13; ACOX2; ACTR10; ADCYAP1 variant 1; ADCYAP1 variant 2; AGTR1; AKAP2 variant 1; AMHR2 variant 1; AMHR2 variant 2; AMHR2 variant 3; AMICA1; ANGPT1 variant 1; ANK1 variant 3; ANK1 variant 9; ANKRD35; ANPEP; APOC1; APOE; AREG; ARHGAP27 variant 1; ASRGL1; ATP7B variant 1; ATP7B variant 2; ATP8B4; BAALC; BBS4; BBS4 variant 2; BDH2; BIN1 variant 1; BIN1 variant 8; BVES variant A; C16orf89 variant …
703		KCNH2	KCNH2	KCNH2_HUMAN	Voltage-gated ion channel	Potassium voltage-gated channel subfamily H member 2	Sotalol	Potassium voltage-gated channel subfamily H member 2		Genomic; Proteomic	KCNH2 variant 1; KCNH2 variant 2; KCNH2 variant 3
704		KCNH2	KCNH2	KCNH2_HUMAN	Voltage-gated ion channel	Potassium voltage-gated channel subfamily H member 2	Sotalol	69-gene expression preterm birth panel		Genomic	ADD2 variant 1; AK3L1 variant 1; AKAP12 variant 1; ALK; ANK3 variant 1; AUTS2; C1orf131; CA8; CD53 variant 1; CD69; CHST13; CPA3; CRYBB2; DARC; FCER1A; FLT1; FMN1; GATA2 variant 2; GPD2; GPR78; HOXA11; HOXA2; KCNH2 variant 1; KCNMB4; KIF1B variant 1; KLHL18; MBNL1 variant 1; MTAP; NHEJ1; P4HA2; PCDHGC3 variant 1; PITRM1; PRV1; RECQL4; SLC7A10; SMURF1 variant 1; SPG20; STARD3NL; STMN3; SUCLG1; TAG…
705		KCNH2	KCNH2	KCNH2_HUMAN	Voltage-gated ion channel	Potassium voltage-gated channel subfamily H member 2	Sotalol	530-gene methylation leukemia panel		Genomic	ABCA13; ACOX2; ACTR10; ADCYAP1 variant 1; ADCYAP1 variant 2; AGTR1; AKAP2 variant 1; AMHR2 variant 1; AMHR2 variant 2; AMHR2 variant 3; AMICA1; ANGPT1 variant 1; ANK1 variant 3; ANK1 variant 9; ANKRD35; ANPEP; APOC1; APOE; AREG; ARHGAP27 variant 1; ASRGL1; ATP7B variant 1; ATP7B variant 2; ATP8B4; BAALC; BBS4; BBS4 variant 2; BDH2; BIN1 variant 1; BIN1 variant 8; BVES variant A; C16orf89 variant …
706		KCNH2	KCNH2	KCNH2_HUMAN	Voltage-gated ion channel	Potassium voltage-gated channel subfamily H member 2	Azimilide	Potassium voltage-gated channel subfamily H member 2		Genomic; Proteomic	KCNH2 variant 1; KCNH2 variant 2; KCNH2 variant 3
707		KCNH2	KCNH2	KCNH2_HUMAN	Voltage-gated ion channel	Potassium voltage-gated channel subfamily H member 2	Azimilide	69-gene expression preterm birth panel		Genomic	ADD2 variant 1; AK3L1 variant 1; AKAP12 variant 1; ALK; ANK3 variant 1; AUTS2; C1orf131; CA8; CD53 variant 1; CD69; CHST13; CPA3; CRYBB2; DARC; FCER1A; FLT1; FMN1; GATA2 variant 2; GPD2; GPR78; HOXA11; HOXA2; KCNH2 variant 1; KCNMB4; KIF1B variant 1; KLHL18; MBNL1 variant 1; MTAP; NHEJ1; P4HA2; PCDHGC3 variant 1; PITRM1; PRV1; RECQL4; SLC7A10; SMURF1 variant 1; SPG20; STARD3NL; STMN3; SUCLG1; TAG…
708		KCNH2	KCNH2	KCNH2_HUMAN	Voltage-gated ion channel	Potassium voltage-gated channel subfamily H member 2	Azimilide	530-gene methylation leukemia panel		Genomic	ABCA13; ACOX2; ACTR10; ADCYAP1 variant 1; ADCYAP1 variant 2; AGTR1; AKAP2 variant 1; AMHR2 variant 1; AMHR2 variant 2; AMHR2 variant 3; AMICA1; ANGPT1 variant 1; ANK1 variant 3; ANK1 variant 9; ANKRD35; ANPEP; APOC1; APOE; AREG; ARHGAP27 variant 1; ASRGL1; ATP7B variant 1; ATP7B variant 2; ATP8B4; BAALC; BBS4; BBS4 variant 2; BDH2; BIN1 variant 1; BIN1 variant 8; BVES variant A; C16orf89 variant …
709		KCNQ1	KCNQ1	KCNQ1_HUMAN	Voltage-gated ion channel	Potassium voltage-gated channel subfamily KQT member 1	Indapamide	Potassium voltage-gated channel subfamily KQT member 1		Genomic; Proteomic	KCNQ1 variant 1; KCNQ1 variant 2
710		KCNQ1	KCNQ1	KCNQ1_HUMAN	Voltage-gated ion channel	Potassium voltage-gated channel subfamily KQT member 1	Indapamide	160-gene expression liver cancer panel		Genomic	ABL2; ADD2 variant 1; AK3L1 variant 1; AKR1C4; ALDH3B1 variant 1; ALDH3B2 variant 1; ANKRD1; AP1S1; ASPH variant 1; ATF2 variant 1; BASP1; CALCOCO2; CCR3 variant 1; CD247 variant 1; CD37 variant 1; CDH13; CDS1; CENPE variant 1; CENTD3; CES1 variant 1; CHEK1 variant 3; CHEK2 variant 1; CHGB; COL4A5 variant 1; CRIP1; CRISPLD2; CSF3R variant 1; CTRB1; CYTH3; DNAJC9; DTYMK; EFTUD1 variant 1; EMD; ENO…
711		KCNQ1	KCNQ1	KCNQ1_HUMAN	Voltage-gated ion channel	Potassium voltage-gated channel subfamily KQT member 1	Indapamide	40-gene polymorphism diabetes panel		Genomic	ADAMTS9-AS2; ADCY5 variant 1; BCL11A variant 1; CDKAL1; EFNA5; FTO; GCKR; IGF2BP2 variant 1; JAZF1; KCNJ11 variant 1; KCNQ1 variant 1; LOC646736; MTNR1B; NOTCH2; OASL variant 1; PPARG variant 1; PPARG variant 2; PRC1 variant 1; PROX1; RBMS1 variant 1; RPSAP52; SLC30A8; TCF2 transcript variant a; TCF7L2 variant 2; THADA variant 1; TP53INP1; WFS1; ZBED3-AS1
712		KCNQ1	KCNQ1	KCNQ1_HUMAN	Voltage-gated ion channel	Potassium voltage-gated channel subfamily KQT member 1	Indapamide	16-gene polymorphism type 2 diabetes panel		Genomic	CDKAL1; FTO; GATAD2A; GCKR; IGF2BP2 variant 1; IGF2BP2 variant 2; KCNJ11 variant 1; KCNJ11 variant 2; KCNQ1 variant 1; KCNQ1 variant 2; MTNR1B; PPARG variant 1; PPARG variant 2; PPARG variant 3; PPARG variant 4; SLC30A8; TCF2 transcript variant a; TCF7L2 variant 1; TCF7L2 variant 12; TCF7L2 variant 2; WFS1; WFS1 variant 2
713		KCNQ1	KCNQ1	KCNQ1_HUMAN	Voltage-gated ion channel	Potassium voltage-gated channel subfamily KQT member 1	Azimilide	Potassium voltage-gated channel subfamily KQT member 1		Genomic; Proteomic	KCNQ1 variant 1; KCNQ1 variant 2
714		KCNQ1	KCNQ1	KCNQ1_HUMAN	Voltage-gated ion channel	Potassium voltage-gated channel subfamily KQT member 1	Azimilide	160-gene expression liver cancer panel		Genomic	ABL2; ADD2 variant 1; AK3L1 variant 1; AKR1C4; ALDH3B1 variant 1; ALDH3B2 variant 1; ANKRD1; AP1S1; ASPH variant 1; ATF2 variant 1; BASP1; CALCOCO2; CCR3 variant 1; CD247 variant 1; CD37 variant 1; CDH13; CDS1; CENPE variant 1; CENTD3; CES1 variant 1; CHEK1 variant 3; CHEK2 variant 1; CHGB; COL4A5 variant 1; CRIP1; CRISPLD2; CSF3R variant 1; CTRB1; CYTH3; DNAJC9; DTYMK; EFTUD1 variant 1; EMD; ENO…
715		KCNQ1	KCNQ1	KCNQ1_HUMAN	Voltage-gated ion channel	Potassium voltage-gated channel subfamily KQT member 1	Azimilide	40-gene polymorphism diabetes panel		Genomic	ADAMTS9-AS2; ADCY5 variant 1; BCL11A variant 1; CDKAL1; EFNA5; FTO; GCKR; IGF2BP2 variant 1; JAZF1; KCNJ11 variant 1; KCNQ1 variant 1; LOC646736; MTNR1B; NOTCH2; OASL variant 1; PPARG variant 1; PPARG variant 2; PRC1 variant 1; PROX1; RBMS1 variant 1; RPSAP52; SLC30A8; TCF2 transcript variant a; TCF7L2 variant 2; THADA variant 1; TP53INP1; WFS1; ZBED3-AS1
716		KCNQ1	KCNQ1	KCNQ1_HUMAN	Voltage-gated ion channel	Potassium voltage-gated channel subfamily KQT member 1	Azimilide	16-gene polymorphism type 2 diabetes panel		Genomic	CDKAL1; FTO; GATAD2A; GCKR; IGF2BP2 variant 1; IGF2BP2 variant 2; KCNJ11 variant 1; KCNJ11 variant 2; KCNQ1 variant 1; KCNQ1 variant 2; MTNR1B; PPARG variant 1; PPARG variant 2; PPARG variant 3; PPARG variant 4; SLC30A8; TCF2 transcript variant a; TCF7L2 variant 1; TCF7L2 variant 12; TCF7L2 variant 2; WFS1; WFS1 variant 2
717		Kappa-type opioid receptor	OPRK1	OPRK_HUMAN	GPCR	Kappa-type opioid receptor	Dextropropoxyphene	Kappa-type opioid receptor		Genomic	OPRK1
718		Kappa-type opioid receptor	OPRK1	OPRK_HUMAN	GPCR	Kappa-type opioid receptor	Dezocine	Kappa-type opioid receptor		Genomic	OPRK1
719		Kappa-type opioid receptor	OPRK1	OPRK_HUMAN	GPCR	Kappa-type opioid receptor	Propiram	Kappa-type opioid receptor		Genomic	OPRK1
720		Kappa-type opioid receptor	OPRK1	OPRK_HUMAN	GPCR	Kappa-type opioid receptor	Butorphanol	Kappa-type opioid receptor		Genomic	OPRK1
721		Kappa-type opioid receptor	OPRK1	OPRK_HUMAN	GPCR	Kappa-type opioid receptor	Nalmefene	Kappa-type opioid receptor		Genomic	OPRK1
722		Kir2.2	KCNJ12	KCJ12_HUMAN	Generic channel	ATP-sensitive inward rectifier potassium channel 12		ATP-sensitive inward rectifier potassium channel 12		Genomic	KCNJ12
723		Kir2.2	KCNJ12	KCJ12_HUMAN	Generic channel	ATP-sensitive inward rectifier potassium channel 12		40-gene expression lung cancer panel		Genomic	AK3L1 variant 1; ARHGAP25 variant 1; BTK; CFLAR; CNGB1 variant 1; EBAG9 variant 1; EPAS1; IGSF6; KCNJ12; LSM5 variant 1; MAZ variant 1; MBD5; MTUS1 variant 1; MYCN; MYH7B; NEUROG1; P2RY10 variant 1; PPM2C; RAPGEF2; RFTN1; RPA3; SLC16A1; SLC27A5; SRP9 variant 2; TACR2; TNFRSF17; TRAK2; ZMIZ1; ZNF343
724		Kv1.1	KCNA1	KCNA1_HUMAN	Voltage-gated ion channel	Potassium voltage-gated channel subfamily A member 1	Dalfampridine	Potassium voltage-gated channel subfamily A member 1		Genomic; Proteomic	KCNA1
725		Kv1.1	KCNA1	KCNA1_HUMAN	Voltage-gated ion channel	Potassium voltage-gated channel subfamily A member 1	Dalfampridine	223-gene expression breast cancer panel		Genomic	ABAT variant 1; ACOX1 variant 1; ACTN1 variant 1; ACY1; ADAM10; ADFP; ADM; AEBP1; ALDH5A1; ALOX15; ALPPL2; AMD1 variant 1; AMY2A; ANGPTL4 variant 1; ANP32A; ANXA2 variant 1; APOA1; APOL3 alpha/d variant; AQP3; AVEN; BAG3; BEST1; BHLHB2; BMP7; BUCS1; C19orf6; C1orf116 variant 1; C8orf84; CA9; CALML5; CBFB variant 1; CBX3 variant 2; CDC42EP4; CDK13 variant 1; CLDN1; CLIC4; COL10A1; CRLF1; CSNK1G3 v…
726		Kv1.1	KCNA1	KCNA1_HUMAN	Voltage-gated ion channel	Potassium voltage-gated channel subfamily A member 1	Nerispirdine	Potassium voltage-gated channel subfamily A member 1		Genomic; Proteomic	KCNA1
727		Kv1.1	KCNA1	KCNA1_HUMAN	Voltage-gated ion channel	Potassium voltage-gated channel subfamily A member 1	Nerispirdine	223-gene expression breast cancer panel		Genomic	ABAT variant 1; ACOX1 variant 1; ACTN1 variant 1; ACY1; ADAM10; ADFP; ADM; AEBP1; ALDH5A1; ALOX15; ALPPL2; AMD1 variant 1; AMY2A; ANGPTL4 variant 1; ANP32A; ANXA2 variant 1; APOA1; APOL3 alpha/d variant; AQP3; AVEN; BAG3; BEST1; BHLHB2; BMP7; BUCS1; C19orf6; C1orf116 variant 1; C8orf84; CA9; CALML5; CBFB variant 1; CBX3 variant 2; CDC42EP4; CDK13 variant 1; CLDN1; CLIC4; COL10A1; CRLF1; CSNK1G3 v…
728		Kv2.1	KCNB1	KCNB1_HUMAN	Voltage-gated ion channel	Potassium voltage-gated channel subfamily B member 1		Potassium voltage-gated channel subfamily B member 1		Genomic; Proteomic	KCNB1
729		Kv2.2	KCNB2	KCNB2_HUMAN	Voltage-gated ion channel	Potassium voltage-gated channel subfamily B member 2	Dalfampridine	Potassium voltage-gated channel subfamily B member 2		Genomic	KCNB2
730		LTBR1	LTB4R	LT4R1_HUMAN	GPCR	Leukotriene B4 receptor 1	LTB019	Leukotriene B4 receptor 1		Genomic; Proteomic	LTB4R variant 1
731		LTBR1	LTB4R	LT4R1_HUMAN	GPCR	Leukotriene B4 receptor 1	LTB019	788-gene expression esophageal cancer panel		Genomic	A2ML1; ABCA1; ABCC10; ABHD12 variant 1; ABHD5; ABLIM1 variant 1; ABLIM3; ACAA1; ACOT9 variant 1; ACOX1 variant 1; ACPP variant 1; ACSL1; ACTA2 variant 2; ACTN1 variant 1; ADAMTSL4 variant 1; ADAMTSL4 variant 2; ADH5; ADS1; AIM1L; AK3L1 variant 1; AKAP13 variant 1; AKAP2 variant 1; AKR1B10; AKT3 variant 1; ALDH3B2 variant 1; ALDH9A1; AMIGO2 variant 2; ANKRD22; ANKRD35; ANKRD38; ANTXR2; AQP3; ARAP2…
732		Laminin 1	LAMA1	LAMA1_HUMAN	Receptor ligand			Laminin subunit alpha-1		Genomic; Proteomic	LAMA1
733		Laminin 1	LAMA1	LAMA1_HUMAN	Receptor ligand			AclarusDx		Genomic	ABCB10; ABCG5; ACOT9 variant 1; ACTG1; ADAMTS16; AGRN; AKR1A1 variant 2; ALDH2; AP2B1 variant 1; APOA1; APOL1 variant 1; ARF1; ARPC5; B2M; BPTF variant 1; C13orf15; C14orf126; CALM2; CRKRS variant 1; CSDE1 variant 3; DHRS7; EEF1D variant 1; EIF4G2; ELL2; EPHB4; FAM129C variant 1; GNAS variant 1; HLA-E; HUWE1; IST1; ITPR3; JAK1; KCNIP3; LAMA1; LRP8; LTN1; MAP4K5 variant 1; MFAP5; MINK1 variant 3; …
734		Laminin 1	LAMA1	LAMA1_HUMAN	Receptor ligand			158-gene expression prostate cancer panel		Genomic	ACTA2 variant 2; AHNAK variant 1; ALDH3B2 variant 1; ANK1 variant 9; ATP7B variant 1; BEND4 variant 1; CALU variant 1; CAMKK2 variant 1; CCL8; CDC25A variant 1; CDKN2AIPNL; CITED2; CLEC11A; CNN2 variant 1; CNTNAP2; COL6A2 variant 2C2; CRIM1; CYR61; DGAT2; DGKB; DGKZ; DIAPH2 variant 156; DIDO1; DNAH7; EGFL7 variant 1; ELMO2 variant 1; EPS15L1; ERN1; F5; FAM111B; FBXL3; FGD4; FMO5 variant 1; FSTL1;…
735		Laminin 1	LAMB1	LAMB1_HUMAN	Receptor ligand			Laminin subunit beta-1		Genomic; Proteomic	LAMB1
736		Laminin 1	LAMB1	LAMB1_HUMAN	Receptor ligand			788-gene expression esophageal cancer panel		Genomic	A2ML1; ABCA1; ABCC10; ABHD12 variant 1; ABHD5; ABLIM1 variant 1; ABLIM3; ACAA1; ACOT9 variant 1; ACOX1 variant 1; ACPP variant 1; ACSL1; ACTA2 variant 2; ACTN1 variant 1; ADAMTSL4 variant 1; ADAMTSL4 variant 2; ADH5; ADS1; AIM1L; AK3L1 variant 1; AKAP13 variant 1; AKAP2 variant 1; AKR1B10; AKT3 variant 1; ALDH3B2 variant 1; ALDH9A1; AMIGO2 variant 2; ANKRD22; ANKRD35; ANKRD38; ANTXR2; AQP3; ARAP2…
737		Laminin 1	LAMB1	LAMB1_HUMAN	Receptor ligand			Epithelial-mesenchymal transition gene signature		Genomic	ACTN1 variant 1; ACTN1 variant 2; AGR2; AKAP12 variant 1; ALCAM; AP1M2; AXL variant 1; AXL variant 2; BSPRY; CCL2; CDH1; CDH2; CEP170 variant alpha; CLDN3; CLDN4; CNN3; CYP4X1; DNMT3A variant 1; DNMT3A variant 3; DSG3; DSP variant 1; DSP variant 2; DSPP; EFNB2; EHF; ELF3 variant 1; ELF5 variant 1; ELF5 variant 2; ERBB3 variant 1; ETV5; FLRT3 variant 1; FOSB; FOSL1; FOXC1; FXYD5 variant 2; GPD1L; …
738		Laminin 1	LAMB1	LAMB1_HUMAN	Receptor ligand			65-gene expression hepatocellular cancer panel		Genomic	ACSL5 variant 1; ADH1B; ADH6 variant 1; ALDOA variant 1; APOC3; AQP9; ARPC2 variant 1; ARPC2 variant 2; BPHL variant 1; C1orf115; C4BPB; CDO1; CHI3L1; COBLL1; CRAT variant 1; CRYL1; CTSC variant 1; CTSC variant 2; CXCR4 variant 1; CXCR4 variant 2; CYB5A variant 1; CYP27A1; CYP2J2; CYP4F12; DDIT4; EPHX2; ETV5; F10; F3 variant 1; F5; GJB1 variant 2; GPHN variant 1; GPHN variant 2; HN1 variant 2; HN…
739		Laminin 1	LAMC1	LAMC1_HUMAN	Receptor ligand			Laminin subunit gamma-1		Genomic; Proteomic	LAMC1
740		MAP-1A	MAP1A	MAP1A_HUMAN	Generic binding protein	Microtubule-associated protein 1A		Microtubule-associated protein 1A		Genomic; Proteomic	MAP1A
741		MAP-1A	MAP1A	MAP1A_HUMAN	Generic binding protein	Microtubule-associated protein 1A		114-gene expression prostate cancer panel		Genomic	ACTC1; AHNAK2; AP1S2; BCHE; BDNF variant 3; BDNF variant 4; BIN1 variant 8; CADM3 variant 1; CAV1 variant 1; CDC14B variant 2; CDKN1C; CDKN2C variant 1; COL4A2; CRTAC1; CSPG4; DAAM2; DBN1 variant a; DMPK variant 2; DNAJC15; DPYSL3; DYSF; EFEMP1 variant 1; EFEMP1 variant 2; ENAH variant 1; ENAH variant 2; ENO2; EPM2A; FAM131B variant 1; FEZ1; FLNC; FREQ; GABARAPL1; GPM6B variant 1; HDGFRP3; HNRNPD…
742		MAP-1A	MAP1A	MAP1A_HUMAN	Generic binding protein	Microtubule-associated protein 1A		63-gene expression cancer panel		Genomic	ABI2; ARMCX1; BCAT1 variant 1; BCL11A variant 1; CD109 variant 1; CFH; COL24A1; COL6A1; DAPK1; DOCK1; GOLGA8A; GPR56 variant 1; GPSM1 variant 1; GUCY1A3; HBG2; HIST1H2AD; HOPX variant 1; IL23A; IL2RA; LAPTM4B; LGALS3 variant 1; MAP1A; MARVELD1; MAST4 variant 3; MFI2 variant 1; MIR155; MRC1; MSI2; MXRA7 variant 1; MYO5C; NPDC1; NPL variant 1; PHGDH; PRTFDC1; RAB13; RPL35A; RUNX1 variant 1; RUNX1 v…
743		MELC	MYL1	MYL1_HUMAN	Generic binding protein			Myosin light chain 1/3, skeletal muscle isoform		Genomic; Proteomic	MYL1 variant 1f
744		MELC	MYL1	MYL1_HUMAN	Generic binding protein			786-gene expression cancer panel		Genomic	ABHD2 variant 1; ACSL5 variant 1; ADAM12 long variant; ADAMTS1; ADAMTS14 variant 1; ADAMTS2 variant 1; ADAMTS6; ADAMTS9; ADAMTSL2; AEBP1; AGTRL1; AHR; AK3L1 variant 1; AKAP12 variant 1; AKR1C1; AKR1C2 variant 1; ALDH1A1; ALDH1L2; AMPH variant 1; ANGPTL2; ANK3 variant 1; ANPEP; ANTXR1; APCDD1; APOD; AQP1 variant 1; ARHGAP25 variant 1; ARHGAP6 variant 1; ARL7; ASNS variant 1; ASS1 variant 1; ATF5 v…
745		MELC	MYL1	MYL1_HUMAN	Generic binding protein			56-gene expression endometrial cancer panel		Genomic	ABAT variant 1; AKIRIN1 variant 1; ARFIP1 variant 1; ARL10; BMPR2 variant 1; BTBD7 variant 1; C15orf2; C17orf96; CCDC89; CCND1; CEPT1 variant 2; DDX27; DIDO1; EDEM1; ENTPD4 variant 1; ESCO1; EXOSC9 variant 1; FAM111B; FAM3B variant 1; FCHSD2; FGFBP3; FMO2; FOXN2; GRIA2 variant 1; GRIK2 variant 1; GRIK2 variant 3; HDAC4; HUS1B; KDM5A; KIAA1919; KIF5C; LANCL1 variant 1; LRCH1; MKLN1 variant 2; MYL1…
746		MELC	MYL1	MYL1_HUMAN	Generic binding protein			530-gene methylation leukemia panel		Genomic	ABCA13; ACOX2; ACTR10; ADCYAP1 variant 1; ADCYAP1 variant 2; AGTR1; AKAP2 variant 1; AMHR2 variant 1; AMHR2 variant 2; AMHR2 variant 3; AMICA1; ANGPT1 variant 1; ANK1 variant 3; ANK1 variant 9; ANKRD35; ANPEP; APOC1; APOE; AREG; ARHGAP27 variant 1; ASRGL1; ATP7B variant 1; ATP7B variant 2; ATP8B4; BAALC; BBS4; BBS4 variant 2; BDH2; BIN1 variant 1; BIN1 variant 8; BVES variant A; C16orf89 variant …
747		MELC	MYL3	MYL3_HUMAN	Generic binding protein			Myosin light chain 3		Genomic; Proteomic	MYL3
748		MELC	MYL4	MYL4_HUMAN	Generic binding protein			Myosin light chain 4		Genomic; Proteomic	MYL4
749		MELC	MYL4	MYL4_HUMAN	Generic binding protein			210-gene expression cancer panel		Genomic	ADAM8; ADARB2; ADCY7; ARHGAP9 variant 1; ARHGDIB; ASPM; ATP8B4; BARD1; BEST1; BIN1 variant 8; BIN2; BIRC5 variant 1; BLNK; BRCA1 variant BRCA1a; C10orf54; C12orf32 variant 1; C1ORF38 variant 3; CASC5 variant 1; CCR5 variant A; CD28; CD48 variant 1; CD52; CD53 variant 1; CD74 variant 2; CDCA1 variant 2; CDCA2; CDKN3 variant 1; CELA3A; CELA3B; CENPH; CKAP2L; CKS2; CLEC7A; CPM variant 1; CSF1R; CTNN…
750		MELC	MYL4	MYL4_HUMAN	Generic binding protein			530-gene methylation leukemia panel		Genomic	ABCA13; ACOX2; ACTR10; ADCYAP1 variant 1; ADCYAP1 variant 2; AGTR1; AKAP2 variant 1; AMHR2 variant 1; AMHR2 variant 2; AMHR2 variant 3; AMICA1; ANGPT1 variant 1; ANK1 variant 3; ANK1 variant 9; ANKRD35; ANPEP; APOC1; APOE; AREG; ARHGAP27 variant 1; ASRGL1; ATP7B variant 1; ATP7B variant 2; ATP8B4; BAALC; BBS4; BBS4 variant 2; BDH2; BIN1 variant 1; BIN1 variant 8; BVES variant A; C16orf89 variant …
751		MELC	MYL6	MYL6_HUMAN	Generic binding protein			Myosin light polypeptide 6		Genomic; Proteomic	MYL6 variant 1
752		MELC	MYL6	MYL6_HUMAN	Generic binding protein			442-gene expression breast cancer panel		Genomic	ACSL3 variant 1; ACSL3 variant 2; ACSS2 variant 1; ACTG2; ACTL6A variant 1; ADAMTS1; ADD3 variant 1; ADS1; ANKRD12 variant 1; APOD; APP variant 1; ARHGEF3 variant 1; AXIN2; BBC3; BCCIP variant A; BCL6 variant 1; BHLHB2; BRCA2; C; C10orf10; C10orf26; C13orf15; C16orf61; C1RL; CALCOCO1 variant 1; CAMLG; CBX1 variant 1; CCBL2 variant 1; CCCCCCCCCCCCCCCCCCCCC variant 1; CCPG1 variant 1; CCT5; CCT8; C…
753		MELC	MYL6B	MYL6B_HUMAN	Generic binding protein			Myosin light chain 6B		Genomic; Proteomic	MYL6B variant 2
754		MIRP1	KCNE2	KCNE2_HUMAN	Voltage-gated ion channel	Potassium voltage-gated channel subfamily E member 2		potassium voltage-gated channel, Isk-related family, member 2		Genomic	KCNE2
755		MIRP1	KCNE2	KCNE2_HUMAN	Voltage-gated ion channel	Potassium voltage-gated channel subfamily E member 2		530-gene methylation leukemia panel		Genomic	ABCA13; ACOX2; ACTR10; ADCYAP1 variant 1; ADCYAP1 variant 2; AGTR1; AKAP2 variant 1; AMHR2 variant 1; AMHR2 variant 2; AMHR2 variant 3; AMICA1; ANGPT1 variant 1; ANK1 variant 3; ANK1 variant 9; ANKRD35; ANPEP; APOC1; APOE; AREG; ARHGAP27 variant 1; ASRGL1; ATP7B variant 1; ATP7B variant 2; ATP8B4; BAALC; BBS4; BBS4 variant 2; BDH2; BIN1 variant 1; BIN1 variant 8; BVES variant A; C16orf89 variant …
756	MYL2	MLC2	MYL2	MLRV_HUMAN	Generic binding protein	Myosin regulatory light chain 2, ventricular/cardiac muscle isoform		Myosin regulatory light chain 2, ventricular/cardiac muscle isoform		Genomic	MYL2	-0.758828	5e-05
757		MLCK	MYLK	MYLK_HUMAN	Protein kinase			Myosin light chain kinase, smooth muscle		Genomic	MYLK variant 1
758		MLCK	MYLK	MYLK_HUMAN	Protein kinase			367-gene expression 1-microRNA breast cancer panel		Genomic	ABCA3; ABCC4 variant 1; ACSL3 variant 1; ACSL3 variant 2; ACTA2 variant 2; ACTG2; ACVR1; ADAM8; ADAMTS12; ADORA2A; ADRBK2; AGPAT2 variant 1; AIFM2 variant 2; AIM2; AKAP2 variant 1; ANKRD22; ANO1; ANXA7 variant 1; AOC3; APOE; AQP1 variant 1; BGN; BIRC3; BOC; BTN3A1 variant 1; BTN3A3 variant 2; BUB3 variant 1; C12orf11; C1RL; C1S variant 1; C1orf116 variant 1; CADM1 variant 1; CALD1; CAPN2; CAPN5; …
759		MLCK	MYLK	MYLK_HUMAN	Protein kinase			16-gene expression prostate cancer panel		Genomic	ALCAM; AZGP1; CCK; CCNE2; CDC6; FBP1 variant 1; HOXC6; MKI67 variant 1; MYBL2; MYLK variant 1; PAMR1 variant 1; PPAP2B; PROK1; PTTG1; UBE2C variant 1; WNT5A
760		MLCK	MYLK	MYLK_HUMAN	Protein kinase			104-gene expression cancer panel		Genomic	ABAT variant 1; ACTA2 variant 2; ACTR3; AMH; AMIGO2 variant 2; ANG; ANK2 variant 1; BHLHE41; C1QTNF7; C7orf24; CALR; CAV1 variant 1; CELF2 variant 2; CFH; CKS2; COL6A2 variant 2C2; CXCL1; CXCL2; CYLD variant 1; DCN; DHCR24; DKK3 variant 1; DPYSL2; DSTvariant 1eA; EDNRB; EFEMP1 variant 1; EFEMP1 variant 2; EGR1; FABP5; FBLN1 variant D; GALNTL2; GAPD; GSN variant 1; GSTM5; GlnA4; H3F3A; H3F3B; HBA1…
761		MLCK	MYLK	MYLK_HUMAN	Protein kinase			277-gene expression lung cancer panel		Genomic	ACTA2 variant 2; ACTC1; ACTG1; ADAM10; ADAM12 long variant; ADAM17; ADAM19 variant 1; ADAM8; ADCY6 variant 1; ADORA2B; ADPN; ADRBK2; AEN; ALOX15B variant d; AREG; ASAP3 variant 1; ATF2 variant 1; ATP2C2; BCAR3; BMPR2 variant 1; BPGM variant 2; CALML5; CASP1 variant alpha; CASP4 variant alpha; CAT; CCNA1 variant 1; CCNB2; CCND1; CCND2; CD3EAP; CDC42; CDH3; CENPF; CHODL variant 1; CHODL variant 2; …
762		MLCK	MYLK	MYLK_HUMAN	Protein kinase			160-gene expression lung cancer panel		Genomic	A2M; AKAP13 variant 1; ALDH18A1 variant 1; ARHGDIB; ARHGEF1 variant 1; ATXN1 variant 1; BCAM variant 1; BPTF variant 1; BPTF variant 2; BUB3 variant 1; CARD4; CAST variant 6; CD47 variant 1; CDC42; CDC42BPA variant B; CELF1 variant 1; CFLAR; CFLAR variant 3; CHD9; CKS1B; CKS2; CLASRP; CLEC16A variant 2; COX7A2L; CYLD variant 1; DAD1; DGKA variant 1; DUSP6 variant 1; ECHDC2 variant 1; ECM1 variant…
763		MLCK	MYLK	MYLK_HUMAN	Protein kinase			32-protein 2-biochemical psychiatric disorder panel		Biochemical; Proteomic	A2M; ABAT variant 1; ACPP variant 1; ACTA2 variant 2; ACTR3; AMH; AMIGO2 variant 2; ANG; ANGPT2 variant 1; ANK2 variant 1; BDNF variant 1; BDNF variant 3; BDNF variant 4; BHLHE41; BMP6; BTC; C1QTNF7; C7orf24; CALR; CAV1 variant 1; CCL26; CCL5; CD40LG; CEACAM5 variant 1; CELF2 variant 2; CFH; CGA; CKS2; COL6A2 variant 2C2; CSF2; CTGF; CXCL1; CXCL2; CYLD variant 1; DCN; DHCR24; DKK3 variant 1; DPYS…
764		MLCK	MYLK	MYLK_HUMAN	Protein kinase			788-gene expression esophageal cancer panel		Genomic	A2ML1; ABCA1; ABCC10; ABHD12 variant 1; ABHD5; ABLIM1 variant 1; ABLIM3; ACAA1; ACOT9 variant 1; ACOX1 variant 1; ACPP variant 1; ACSL1; ACTA2 variant 2; ACTN1 variant 1; ADAMTSL4 variant 1; ADAMTSL4 variant 2; ADH5; ADS1; AIM1L; AK3L1 variant 1; AKAP13 variant 1; AKAP2 variant 1; AKR1B10; AKT3 variant 1; ALDH3B2 variant 1; ALDH9A1; AMIGO2 variant 2; ANKRD22; ANKRD35; ANKRD38; ANTXR2; AQP3; ARAP2…
765		MLCK	MYLK	MYLK_HUMAN	Protein kinase			74-gene expression breast cancer panel		Genomic	ADIPOQ variant 1; ADIPOQ variant 2; AEBP1; ANKRD38; APC variant 2; APC variant 3; ASPN variant 1; ASPN variant 2; ATP2A2 variant 2; BNC2; C7; CASP8 variant A; CASP8 variant B; CASP8 variant C; CASP8 variant F; CASP8 variant G; CAV1 variant 1; CAV1 variant 2; CCL5; CD74 variant 2; CDH11 variant 1; CILP; CITED4; COL10A1; COL11A1 variant A; COL17A1 long variant; COL1A2; COL3A1; COL5A1; COL5A2; COL6A…
766		MLCK	MYLK2	MYLK2_HUMAN	Protein kinase			Myosin light chain kinase 2, skeletal/cardiac muscle		Genomic; Proteomic	MYLK2
767		MLCK	MYLK3	MYLK3_HUMAN	Protein kinase			Putative myosin light chain kinase 3		Genomic; Proteomic	MYLK3
768		MLCP (cat)	PPP1CB	PP1B_HUMAN	Protein phosphatase	Serine/threonine-protein phosphatase PP1-beta catalytic subunit		Serine/threonine-protein phosphatase PP1-beta catalytic subunit		Genomic	PPP1CB variant 1
769		MLCP (cat)	PPP1CB	PP1B_HUMAN	Protein phosphatase	Serine/threonine-protein phosphatase PP1-beta catalytic subunit		788-gene expression esophageal cancer panel		Genomic	A2ML1; ABCA1; ABCC10; ABHD12 variant 1; ABHD5; ABLIM1 variant 1; ABLIM3; ACAA1; ACOT9 variant 1; ACOX1 variant 1; ACPP variant 1; ACSL1; ACTA2 variant 2; ACTN1 variant 1; ADAMTSL4 variant 1; ADAMTSL4 variant 2; ADH5; ADS1; AIM1L; AK3L1 variant 1; AKAP13 variant 1; AKAP2 variant 1; AKR1B10; AKT3 variant 1; ALDH3B2 variant 1; ALDH9A1; AMIGO2 variant 2; ANKRD22; ANKRD35; ANKRD38; ANTXR2; AQP3; ARAP2…
770		MLCP (reg)	PPP1R12A	MYPT1_HUMAN	Generic binding protein	Protein phosphatase 1 regulatory subunit 12A		Protein phosphatase 1 regulatory subunit 12A		Genomic; Proteomic	PPP1R12A variant 1
771		MRLC	MYL12A	ML12B_HUMAN	Generic binding protein			Myosin regulatory light chain 12A		Proteomic	MYL12A
772		MRLC	MYL12A	ML12B_HUMAN	Generic binding protein			45-gene expression kidney transplant rejection panel		Genomic	ADNP variant 1; ARHGEF7 variant 3; BCL11B variant 1; BRAF; COCH; CSNK1G3 variant 1; CST3; DDX6 variant 1; EDEM1; ETS1; FAM60A variant 2; FOXP1 variant 1; GABPB2; HBB; HINT3; ITGA6; LATS2; LY9 variant a; MALAT1; MAP3K2; MDM4; MSI2; MYL12A; NCF1; NKTR; PDZK1IP1; PRKCD variant 1; PTPRC variant 1; RRAS; SMG1; STX16 variant 1; TCF7 variant 1; TLR2; TOB1; YEATS2; ZBTB11; ZBTB16 variant 1
773		MRLC	MYL12A	ML12B_HUMAN	Generic binding protein			32-gene expression esophageal cancer panel		Genomic	BCL6 variant 1; COX17; CPOX; GBE1; MDK variant 3; MTSS1; MYL12A; NFKBIE; NUCB2; PHF1 variant 2; PLS3; PPP2R3A variant 1; RASSF7 variant 1; SALL3; SIAH2; SNX3 variant 1; SVEP1; SYCP2; ZWINT variant 1
774		MRLC	MYL12A	ML12B_HUMAN	Generic binding protein			27-gene expression astrocytoma panel		Genomic	ALDOC; BRSK2; CD63 variant 1; CLIC1; GM2A; GPX1 variant 1; HES6; HMOX1; IFITM3; IGFBP2; LAMB2; LDHA; LGALS1; MSN; MYL12A; NES; PLAUR variant 1; PPIB; RTN1 variant 1; RUNDC3A variant 1; S100A10; SOD2 variant 1; TAGLN2; TIMP1; VEGFA; VEGFA variant 1; VEGFA variant 4; VEGFA variant 6; VEGFA variant 7; VIM; ZYX variant 1
775		MRLC	MYL12A	ML12A_HUMAN	Generic binding protein			Myosin regulatory light chain 12A		Proteomic	MYL12A
776		MRLC	MYL12A	ML12A_HUMAN	Generic binding protein			45-gene expression kidney transplant rejection panel		Genomic	ADNP variant 1; ARHGEF7 variant 3; BCL11B variant 1; BRAF; COCH; CSNK1G3 variant 1; CST3; DDX6 variant 1; EDEM1; ETS1; FAM60A variant 2; FOXP1 variant 1; GABPB2; HBB; HINT3; ITGA6; LATS2; LY9 variant a; MALAT1; MAP3K2; MDM4; MSI2; MYL12A; NCF1; NKTR; PDZK1IP1; PRKCD variant 1; PTPRC variant 1; RRAS; SMG1; STX16 variant 1; TCF7 variant 1; TLR2; TOB1; YEATS2; ZBTB11; ZBTB16 variant 1
777		MRLC	MYL12A	ML12A_HUMAN	Generic binding protein			32-gene expression esophageal cancer panel		Genomic	BCL6 variant 1; COX17; CPOX; GBE1; MDK variant 3; MTSS1; MYL12A; NFKBIE; NUCB2; PHF1 variant 2; PLS3; PPP2R3A variant 1; RASSF7 variant 1; SALL3; SIAH2; SNX3 variant 1; SVEP1; SYCP2; ZWINT variant 1
778		MRLC	MYL12A	ML12A_HUMAN	Generic binding protein			27-gene expression astrocytoma panel		Genomic	ALDOC; BRSK2; CD63 variant 1; CLIC1; GM2A; GPX1 variant 1; HES6; HMOX1; IFITM3; IGFBP2; LAMB2; LDHA; LGALS1; MSN; MYL12A; NES; PLAUR variant 1; PPIB; RTN1 variant 1; RUNDC3A variant 1; S100A10; SOD2 variant 1; TAGLN2; TIMP1; VEGFA; VEGFA variant 1; VEGFA variant 4; VEGFA variant 6; VEGFA variant 7; VIM; ZYX variant 1
779		MRLC	MYL12B	ML12B_HUMAN	Generic binding protein			Myosin regulatory light chain 12B		Genomic; Proteomic	MYL12B variant 1
780		MRLC	MYL12B	ML12B_HUMAN	Generic binding protein			51-gene expression lung cancer panel		Genomic	ABCF2 variant 2; AGMAT; ANG; BBS9 variant 1; BBS9 variant 2; BLK; CAT; CLCN3; CNPY4; DIP2A variant 1; ENPP4; EPX; EZH2 variant 1; EZH2 variant 3; EZH2 variant 4; H2AFV variant 1; HAUS2 variant 1; IL36A; INHBC; IVD variant 1; MCF2L; MYL12B variant 1; OLFML2B; ORC6L; PDE4C variant 1; PFTK1; PGF variant 1; PGRMC1; PRDX2 variant 1; PRKAR1A variant 1; RIOK3; RPL37A; RPL38 variant 1; RRAGD; SH2B2; SLC3…
781		MRLC	MYL12B	ML12A_HUMAN	Generic binding protein			Myosin regulatory light chain 12B		Genomic; Proteomic	MYL12B variant 1
782		MRLC	MYL12B	ML12A_HUMAN	Generic binding protein			51-gene expression lung cancer panel		Genomic	ABCF2 variant 2; AGMAT; ANG; BBS9 variant 1; BBS9 variant 2; BLK; CAT; CLCN3; CNPY4; DIP2A variant 1; ENPP4; EPX; EZH2 variant 1; EZH2 variant 3; EZH2 variant 4; H2AFV variant 1; HAUS2 variant 1; IL36A; INHBC; IVD variant 1; MCF2L; MYL12B variant 1; OLFML2B; ORC6L; PDE4C variant 1; PFTK1; PGF variant 1; PGRMC1; PRDX2 variant 1; PRKAR1A variant 1; RIOK3; RPL37A; RPL38 variant 1; RRAGD; SH2B2; SLC3…
783	MYL2	MRLC	MYL2	MLRV_HUMAN	Generic binding protein			Myosin regulatory light chain 2, ventricular/cardiac muscle isoform		Genomic	MYL2	-0.758828	5e-05
784		MRLC	MYL5	MYL5_HUMAN	Generic binding protein			Myosin light chain 5		Genomic; Proteomic	MYL5
785	MYL7	MRLC	MYL7	MLRA_HUMAN	Generic binding protein			Myosin regulatory light chain 2, atrial isoform		Genomic; Proteomic	MYL7	-0.723147	0.008
786		MRLC	MYL9	MYL9_HUMAN	Generic binding protein			Myosin regulatory light polypeptide 9		Genomic; Proteomic	MYL9 variant 1
787		MRLC	MYL9	MYL9_HUMAN	Generic binding protein			367-gene expression 1-microRNA breast cancer panel		Genomic	ABCA3; ABCC4 variant 1; ACSL3 variant 1; ACSL3 variant 2; ACTA2 variant 2; ACTG2; ACVR1; ADAM8; ADAMTS12; ADORA2A; ADRBK2; AGPAT2 variant 1; AIFM2 variant 2; AIM2; AKAP2 variant 1; ANKRD22; ANO1; ANXA7 variant 1; AOC3; APOE; AQP1 variant 1; BGN; BIRC3; BOC; BTN3A1 variant 1; BTN3A3 variant 2; BUB3 variant 1; C12orf11; C1RL; C1S variant 1; C1orf116 variant 1; CADM1 variant 1; CALD1; CAPN2; CAPN5; …
788		MRLC	MYL9	MYL9_HUMAN	Generic binding protein			277-gene expression lung cancer panel		Genomic	ACTA2 variant 2; ACTC1; ACTG1; ADAM10; ADAM12 long variant; ADAM17; ADAM19 variant 1; ADAM8; ADCY6 variant 1; ADORA2B; ADPN; ADRBK2; AEN; ALOX15B variant d; AREG; ASAP3 variant 1; ATF2 variant 1; ATP2C2; BCAR3; BMPR2 variant 1; BPGM variant 2; CALML5; CASP1 variant alpha; CASP4 variant alpha; CAT; CCNA1 variant 1; CCNB2; CCND1; CCND2; CD3EAP; CDC42; CDH3; CENPF; CHODL variant 1; CHODL variant 2; …
789		MRLC	MYL9	MYL9_HUMAN	Generic binding protein			786-gene expression cancer panel		Genomic	ABHD2 variant 1; ACSL5 variant 1; ADAM12 long variant; ADAMTS1; ADAMTS14 variant 1; ADAMTS2 variant 1; ADAMTS6; ADAMTS9; ADAMTSL2; AEBP1; AGTRL1; AHR; AK3L1 variant 1; AKAP12 variant 1; AKR1C1; AKR1C2 variant 1; ALDH1A1; ALDH1L2; AMPH variant 1; ANGPTL2; ANK3 variant 1; ANPEP; ANTXR1; APCDD1; APOD; AQP1 variant 1; ARHGAP25 variant 1; ARHGAP6 variant 1; ARL7; ASNS variant 1; ASS1 variant 1; ATF5 v…
790	MYL2	MRLC	MYLPF	MLRS_HUMAN	Generic binding protein			Myosin regulatory light chain 2, skeletal muscle isoform		Genomic; Proteomic	MYLPF	-0.758828	5e-05
791		MYBPC2	MYBPC2	MYPC2_HUMAN	Generic binding protein	Myosin-binding protein C, fast-type		Myosin-binding protein C, fast type		Genomic	MYBPC2
792		MYBPH	MYBPH	MYBPH_HUMAN	Generic binding protein	Myosin-binding protein H		Myosin-binding protein H		Genomic; Proteomic	MYBPH
793		MYH11	MYH11	MYH11_HUMAN	Generic binding protein	Myosin-11		Myosin-11		Genomic; Proteomic	MYH11 variant SM1
794		MYH11	MYH11	MYH11_HUMAN	Generic binding protein	Myosin-11		46-gene expression cancer panel		Genomic	ABCA8; ADH1B; ALDH1A1; ARPC1B; BAZ1B; C7orf24; CA4; CBX7; CCT3 variant 1; CD36 variant 3; CKAP4; CKS2; CLEC3B; COX7A1; CXCL12 variant alpha; DEFA4; DNMT1 variant 2; FAM189A2 variant 1; FBXO9 variant 1; FOXM1 variant 2; FXYD1 variant b; GABARAPL1; HMGA1 variant 1; KIAA0101 variant 1; KIF14; LTC4S; MAP3K11; MYH11 variant SM1; NME1 variant 1; PON2; POSTN; PTGDS; RAB13; RECQL variant 1; SCARB2; SELP;…
795		MYH11	MYH11	MYH11_HUMAN	Generic binding protein	Myosin-11		59-gene expression acute myeloid leukemia panel		Genomic	AGR2; AK5 variant 1; ANXA8L2; BAMBI; CACNA2D2 variant 1; CES1 variant 1; CRISP3; CTTNBP2; DYX1C1 variant 1; EDIL3; FAM19A5; FGF13 variant 1; HGF variant 1; IGDCC4; IL5RA; LIN28B; LPAR1 variant 1; LRP4; MAF; MN1; MNX1; MST1; MT2A; MYH11 variant SM1; NRP1; NT5E; PHACTR3 variant 1; POU4F1; SIX3; SPARC; STAB1; TM4SF1; TNFRSF4; TP53BP2 variant 2; TRH
796		MYH11	MYH11	MYH11_HUMAN	Generic binding protein	Myosin-11		74-gene expression breast cancer panel		Genomic	ADIPOQ variant 1; ADIPOQ variant 2; AEBP1; ANKRD38; APC variant 2; APC variant 3; ASPN variant 1; ASPN variant 2; ATP2A2 variant 2; BNC2; C7; CASP8 variant A; CASP8 variant B; CASP8 variant C; CASP8 variant F; CASP8 variant G; CAV1 variant 1; CAV1 variant 2; CCL5; CD74 variant 2; CDH11 variant 1; CILP; CITED4; COL10A1; COL11A1 variant A; COL17A1 long variant; COL1A2; COL3A1; COL5A1; COL5A2; COL6A…
797		MYH11	MYH11	MYH11_HUMAN	Generic binding protein	Myosin-11		13-gene expression oral cancer panel		Genomic	C5orf13 variant 3; CLEC3B; LAMC2; LIPI; LOC283278; MYH11 variant SM1; OASL variant 1; OASL variant 3; OSMR variant 1; SERPINE1 variant 1; SLC16A1; THBS1; TPPP; ZDHHC11
798		MYH11	MYH11	MYH11_HUMAN	Generic binding protein	Myosin-11		61-gene expression breast cancer panel		Genomic	ABTB2; ALOX5AP variant 1; ALOX5AP variant 2; AMIGO2 variant 2; ANG; ANGEL2; ARHGEF40; ATL2 variant 1; BET1L variant 2; BMPR1A; BMPR2 variant 1; C18orf25 variant 1; CD1E variant 1; CD28; CDK17 variant 1; CDKN1A variant 2; CDKN2B variant 1; COL1A1; CTGF; DDIT4; DOPEY1 variant 1; EDN1 variant 1; EDN1 variant 2; ETS2; FAM162A; FAT4; FNDC3B; ID4; INHBA; JUN; KDM6B; LARP6 variant 1; LEMD3; LMCD1; LTBP1…
799		MYH11	MYH11	MYH11_HUMAN	Generic binding protein	Myosin-11		8-protein breast cancer panel		Proteomic	BCL11A variant 1; BCL11A variant 2; CDK2 variant 1; CDKN1A variant 2; ERBB2 variant 1; ERBB2 variant 2; MYH11 variant SM1; RB1; SRC variant 1; WAF1
800		MYH4	MYH4	MYH4_HUMAN	Generic binding protein	Myosin-4
801		MYL3	MYL3	MYL3_HUMAN	Generic binding protein	Myosin light chain 3		Myosin light chain 3		Genomic; Proteomic	MYL3
802		MYL4	MYL4	MYL4_HUMAN	Generic binding protein	Myosin light chain 4		Myosin light chain 4		Genomic; Proteomic	MYL4
803		MYL4	MYL4	MYL4_HUMAN	Generic binding protein	Myosin light chain 4		210-gene expression cancer panel		Genomic	ADAM8; ADARB2; ADCY7; ARHGAP9 variant 1; ARHGDIB; ASPM; ATP8B4; BARD1; BEST1; BIN1 variant 8; BIN2; BIRC5 variant 1; BLNK; BRCA1 variant BRCA1a; C10orf54; C12orf32 variant 1; C1ORF38 variant 3; CASC5 variant 1; CCR5 variant A; CD28; CD48 variant 1; CD52; CD53 variant 1; CD74 variant 2; CDCA1 variant 2; CDCA2; CDKN3 variant 1; CELA3A; CELA3B; CENPH; CKAP2L; CKS2; CLEC7A; CPM variant 1; CSF1R; CTNN…
804		MYL4	MYL4	MYL4_HUMAN	Generic binding protein	Myosin light chain 4		530-gene methylation leukemia panel		Genomic	ABCA13; ACOX2; ACTR10; ADCYAP1 variant 1; ADCYAP1 variant 2; AGTR1; AKAP2 variant 1; AMHR2 variant 1; AMHR2 variant 2; AMHR2 variant 3; AMICA1; ANGPT1 variant 1; ANK1 variant 3; ANK1 variant 9; ANKRD35; ANPEP; APOC1; APOE; AREG; ARHGAP27 variant 1; ASRGL1; ATP7B variant 1; ATP7B variant 2; ATP8B4; BAALC; BBS4; BBS4 variant 2; BDH2; BIN1 variant 1; BIN1 variant 8; BVES variant A; C16orf89 variant …
805		MYPS	MYBPC1	MYPC1_HUMAN	Generic binding protein	Myosin-binding protein C, slow-type		Myosin-binding protein C, slow-type		Genomic	MYBPC1 variant 1; MYBPC1 variant 4
806		MYPS	MYBPC1	MYPC1_HUMAN	Generic binding protein	Myosin-binding protein C, slow-type		188-gene expression breast cancer panel		Genomic	ABAT variant 1; ADCY1; ANXA9; APRT; ARMCX2; ASPH variant 1; Adam19; BCL11A variant 1; BIRC5 variant 1; BTG2; BTN3A2 variant 1; BTRC variant 1; C16orf61; C2orf54 vaiant 1; CA12 variant 1; CALML5; CCL18; CDCA3; CDK1 variant 1; CDT1; CELSR2; CEP55; CLCA2; CLSTN2; COX6C; CRYAB; CTSC variant 1; CTSC variant 2; CX3CL1; CYP2B6; CYP4F8; DLG5; DLG7; DNALI1; DSC2 variant Dsc2a; DUSP6 variant 1; EGFR varian…
807		MYRL2	MYL9	MYL9_HUMAN	Generic binding protein	Myosin regulatory light polypeptide 9		Myosin regulatory light polypeptide 9		Genomic; Proteomic	MYL9 variant 1
808		MYRL2	MYL9	MYL9_HUMAN	Generic binding protein	Myosin regulatory light polypeptide 9		367-gene expression 1-microRNA breast cancer panel		Genomic	ABCA3; ABCC4 variant 1; ACSL3 variant 1; ACSL3 variant 2; ACTA2 variant 2; ACTG2; ACVR1; ADAM8; ADAMTS12; ADORA2A; ADRBK2; AGPAT2 variant 1; AIFM2 variant 2; AIM2; AKAP2 variant 1; ANKRD22; ANO1; ANXA7 variant 1; AOC3; APOE; AQP1 variant 1; BGN; BIRC3; BOC; BTN3A1 variant 1; BTN3A3 variant 2; BUB3 variant 1; C12orf11; C1RL; C1S variant 1; C1orf116 variant 1; CADM1 variant 1; CALD1; CAPN2; CAPN5; …
809		MYRL2	MYL9	MYL9_HUMAN	Generic binding protein	Myosin regulatory light polypeptide 9		277-gene expression lung cancer panel		Genomic	ACTA2 variant 2; ACTC1; ACTG1; ADAM10; ADAM12 long variant; ADAM17; ADAM19 variant 1; ADAM8; ADCY6 variant 1; ADORA2B; ADPN; ADRBK2; AEN; ALOX15B variant d; AREG; ASAP3 variant 1; ATF2 variant 1; ATP2C2; BCAR3; BMPR2 variant 1; BPGM variant 2; CALML5; CASP1 variant alpha; CASP4 variant alpha; CAT; CCNA1 variant 1; CCNB2; CCND1; CCND2; CD3EAP; CDC42; CDH3; CENPF; CHODL variant 1; CHODL variant 2; …
810		MYRL2	MYL9	MYL9_HUMAN	Generic binding protein	Myosin regulatory light polypeptide 9		786-gene expression cancer panel		Genomic	ABHD2 variant 1; ACSL5 variant 1; ADAM12 long variant; ADAMTS1; ADAMTS14 variant 1; ADAMTS2 variant 1; ADAMTS6; ADAMTS9; ADAMTSL2; AEBP1; AGTRL1; AHR; AK3L1 variant 1; AKAP12 variant 1; AKR1C1; AKR1C2 variant 1; ALDH1A1; ALDH1L2; AMPH variant 1; ANGPTL2; ANK3 variant 1; ANPEP; ANTXR1; APCDD1; APOD; AQP1 variant 1; ARHGAP25 variant 1; ARHGAP6 variant 1; ARL7; ASNS variant 1; ASS1 variant 1; ATF5 v…
811		MaxiK alpha subunit	KCNMA1	KCMA1_HUMAN	Voltage-gated ion channel	Calcium-activated potassium channel subunit alpha-1	Cromoglicic acid	Calcium-activated potassium channel subunit alpha-1		Genomic; Proteomic	KCNMA1; KCNMA1 variant 1
812		MaxiK alpha subunit	KCNMA1	KCMA1_HUMAN	Voltage-gated ion channel	Calcium-activated potassium channel subunit alpha-1	Trichlormethiazide	Calcium-activated potassium channel subunit alpha-1		Genomic; Proteomic	KCNMA1; KCNMA1 variant 1
813		MaxiK alpha subunit	KCNMA1	KCMA1_HUMAN	Voltage-gated ion channel	Calcium-activated potassium channel subunit alpha-1	Diazoxide	Calcium-activated potassium channel subunit alpha-1		Genomic; Proteomic	KCNMA1; KCNMA1 variant 1
814		MaxiK alpha subunit	KCNMA1	KCMA1_HUMAN	Voltage-gated ion channel	Calcium-activated potassium channel subunit alpha-1	Hydroflumethiazide	Calcium-activated potassium channel subunit alpha-1		Genomic; Proteomic	KCNMA1; KCNMA1 variant 1
815		MinK	KCNE1	KCNE1_HUMAN	Voltage-gated ion channel	Potassium voltage-gated channel subfamily E member 1	Indapamide	Potassium voltage-gated channel subfamily E member 1		Genomic	KCNE1
816		MinK	KCNE1	KCNE1_HUMAN	Voltage-gated ion channel	Potassium voltage-gated channel subfamily E member 1	Dronedarone	Potassium voltage-gated channel subfamily E member 1		Genomic	KCNE1
817		MinK	KCNE1	KCNE1_HUMAN	Voltage-gated ion channel	Potassium voltage-gated channel subfamily E member 1	Tedisamil	Potassium voltage-gated channel subfamily E member 1		Genomic	KCNE1
818		MinK	KCNE1	KCNE1_HUMAN	Voltage-gated ion channel	Potassium voltage-gated channel subfamily E member 1	Azimilide	Potassium voltage-gated channel subfamily E member 1		Genomic	KCNE1
819		Mu-type opioid receptor	OPRM1	OPRM_HUMAN	GPCR	Mu-type opioid receptor	Alfentanil	Mu-Type opioid receptor		Genomic	OPRM1 variant MOR-1; OPRM1 variant MOR-1A; OPRM1 variant MOR-1B1; OPRM1 variant MOR-1B2; OPRM1 variant MOR-1B5; OPRM1 variant MOR-1G1; OPRM1 variant MOR-1G2; OPRM1 variant MOR-1O; OPRM1 variant MOR-1X; OPRM1 variant MOR-1i; OPRM1 variant MOR1-K1
820		Mu-type opioid receptor	OPRM1	OPRM_HUMAN	GPCR	Mu-type opioid receptor	Pentazocine	Mu-Type opioid receptor		Genomic	OPRM1 variant MOR-1; OPRM1 variant MOR-1A; OPRM1 variant MOR-1B1; OPRM1 variant MOR-1B2; OPRM1 variant MOR-1B5; OPRM1 variant MOR-1G1; OPRM1 variant MOR-1G2; OPRM1 variant MOR-1O; OPRM1 variant MOR-1X; OPRM1 variant MOR-1i; OPRM1 variant MOR1-K1
821		Mu-type opioid receptor	OPRM1	OPRM_HUMAN	GPCR	Mu-type opioid receptor	Oxymorphone	Mu-Type opioid receptor		Genomic	OPRM1 variant MOR-1; OPRM1 variant MOR-1A; OPRM1 variant MOR-1B1; OPRM1 variant MOR-1B2; OPRM1 variant MOR-1B5; OPRM1 variant MOR-1G1; OPRM1 variant MOR-1G2; OPRM1 variant MOR-1O; OPRM1 variant MOR-1X; OPRM1 variant MOR-1i; OPRM1 variant MOR1-K1
822		Mu-type opioid receptor	OPRM1	OPRM_HUMAN	GPCR	Mu-type opioid receptor	Dextropropoxyphene	Mu-Type opioid receptor		Genomic	OPRM1 variant MOR-1; OPRM1 variant MOR-1A; OPRM1 variant MOR-1B1; OPRM1 variant MOR-1B2; OPRM1 variant MOR-1B5; OPRM1 variant MOR-1G1; OPRM1 variant MOR-1G2; OPRM1 variant MOR-1O; OPRM1 variant MOR-1X; OPRM1 variant MOR-1i; OPRM1 variant MOR1-K1
823		Mu-type opioid receptor	OPRM1	OPRM_HUMAN	GPCR	Mu-type opioid receptor	Dezocine	Mu-Type opioid receptor		Genomic	OPRM1 variant MOR-1; OPRM1 variant MOR-1A; OPRM1 variant MOR-1B1; OPRM1 variant MOR-1B2; OPRM1 variant MOR-1B5; OPRM1 variant MOR-1G1; OPRM1 variant MOR-1G2; OPRM1 variant MOR-1O; OPRM1 variant MOR-1X; OPRM1 variant MOR-1i; OPRM1 variant MOR1-K1
824		Mu-type opioid receptor	OPRM1	OPRM_HUMAN	GPCR	Mu-type opioid receptor	Hydromorphone	Mu-Type opioid receptor		Genomic	OPRM1 variant MOR-1; OPRM1 variant MOR-1A; OPRM1 variant MOR-1B1; OPRM1 variant MOR-1B2; OPRM1 variant MOR-1B5; OPRM1 variant MOR-1G1; OPRM1 variant MOR-1G2; OPRM1 variant MOR-1O; OPRM1 variant MOR-1X; OPRM1 variant MOR-1i; OPRM1 variant MOR1-K1
825		Mu-type opioid receptor	OPRM1	OPRM_HUMAN	GPCR	Mu-type opioid receptor	Pethidine	Mu-Type opioid receptor		Genomic	OPRM1 variant MOR-1; OPRM1 variant MOR-1A; OPRM1 variant MOR-1B1; OPRM1 variant MOR-1B2; OPRM1 variant MOR-1B5; OPRM1 variant MOR-1G1; OPRM1 variant MOR-1G2; OPRM1 variant MOR-1O; OPRM1 variant MOR-1X; OPRM1 variant MOR-1i; OPRM1 variant MOR1-K1
826		Mu-type opioid receptor	OPRM1	OPRM_HUMAN	GPCR	Mu-type opioid receptor	Naloxone	Mu-Type opioid receptor		Genomic	OPRM1 variant MOR-1; OPRM1 variant MOR-1A; OPRM1 variant MOR-1B1; OPRM1 variant MOR-1B2; OPRM1 variant MOR-1B5; OPRM1 variant MOR-1G1; OPRM1 variant MOR-1G2; OPRM1 variant MOR-1O; OPRM1 variant MOR-1X; OPRM1 variant MOR-1i; OPRM1 variant MOR1-K1
827		Mu-type opioid receptor	OPRM1	OPRM_HUMAN	GPCR	Mu-type opioid receptor	Naltrexone	Mu-Type opioid receptor		Genomic	OPRM1 variant MOR-1; OPRM1 variant MOR-1A; OPRM1 variant MOR-1B1; OPRM1 variant MOR-1B2; OPRM1 variant MOR-1B5; OPRM1 variant MOR-1G1; OPRM1 variant MOR-1G2; OPRM1 variant MOR-1O; OPRM1 variant MOR-1X; OPRM1 variant MOR-1i; OPRM1 variant MOR1-K1
828		Mu-type opioid receptor	OPRM1	OPRM_HUMAN	GPCR	Mu-type opioid receptor	Propiram	Mu-Type opioid receptor		Genomic	OPRM1 variant MOR-1; OPRM1 variant MOR-1A; OPRM1 variant MOR-1B1; OPRM1 variant MOR-1B2; OPRM1 variant MOR-1B5; OPRM1 variant MOR-1G1; OPRM1 variant MOR-1G2; OPRM1 variant MOR-1O; OPRM1 variant MOR-1X; OPRM1 variant MOR-1i; OPRM1 variant MOR1-K1
829		Mu-type opioid receptor	OPRM1	OPRM_HUMAN	GPCR	Mu-type opioid receptor	Levacetylmethadol	Mu-Type opioid receptor		Genomic	OPRM1 variant MOR-1; OPRM1 variant MOR-1A; OPRM1 variant MOR-1B1; OPRM1 variant MOR-1B2; OPRM1 variant MOR-1B5; OPRM1 variant MOR-1G1; OPRM1 variant MOR-1G2; OPRM1 variant MOR-1O; OPRM1 variant MOR-1X; OPRM1 variant MOR-1i; OPRM1 variant MOR1-K1
830		Mu-type opioid receptor	OPRM1	OPRM_HUMAN	GPCR	Mu-type opioid receptor	N-Methylnaltrexone	Mu-Type opioid receptor		Genomic	OPRM1 variant MOR-1; OPRM1 variant MOR-1A; OPRM1 variant MOR-1B1; OPRM1 variant MOR-1B2; OPRM1 variant MOR-1B5; OPRM1 variant MOR-1G1; OPRM1 variant MOR-1G2; OPRM1 variant MOR-1O; OPRM1 variant MOR-1X; OPRM1 variant MOR-1i; OPRM1 variant MOR1-K1
831		Mu-type opioid receptor	OPRM1	OPRM_HUMAN	GPCR	Mu-type opioid receptor	Anileridine	Mu-Type opioid receptor		Genomic	OPRM1 variant MOR-1; OPRM1 variant MOR-1A; OPRM1 variant MOR-1B1; OPRM1 variant MOR-1B2; OPRM1 variant MOR-1B5; OPRM1 variant MOR-1G1; OPRM1 variant MOR-1G2; OPRM1 variant MOR-1O; OPRM1 variant MOR-1X; OPRM1 variant MOR-1i; OPRM1 variant MOR1-K1
832		Mu-type opioid receptor	OPRM1	OPRM_HUMAN	GPCR	Mu-type opioid receptor	Sufentanil	Mu-Type opioid receptor		Genomic	OPRM1 variant MOR-1; OPRM1 variant MOR-1A; OPRM1 variant MOR-1B1; OPRM1 variant MOR-1B2; OPRM1 variant MOR-1B5; OPRM1 variant MOR-1G1; OPRM1 variant MOR-1G2; OPRM1 variant MOR-1O; OPRM1 variant MOR-1X; OPRM1 variant MOR-1i; OPRM1 variant MOR1-K1
833		Mu-type opioid receptor	OPRM1	OPRM_HUMAN	GPCR	Mu-type opioid receptor	Oxycodone	Mu-Type opioid receptor		Genomic	OPRM1 variant MOR-1; OPRM1 variant MOR-1A; OPRM1 variant MOR-1B1; OPRM1 variant MOR-1B2; OPRM1 variant MOR-1B5; OPRM1 variant MOR-1G1; OPRM1 variant MOR-1G2; OPRM1 variant MOR-1O; OPRM1 variant MOR-1X; OPRM1 variant MOR-1i; OPRM1 variant MOR1-K1
834		Mu-type opioid receptor	OPRM1	OPRM_HUMAN	GPCR	Mu-type opioid receptor	Butorphanol	Mu-Type opioid receptor		Genomic	OPRM1 variant MOR-1; OPRM1 variant MOR-1A; OPRM1 variant MOR-1B1; OPRM1 variant MOR-1B2; OPRM1 variant MOR-1B5; OPRM1 variant MOR-1G1; OPRM1 variant MOR-1G2; OPRM1 variant MOR-1O; OPRM1 variant MOR-1X; OPRM1 variant MOR-1i; OPRM1 variant MOR1-K1
835		Mu-type opioid receptor	OPRM1	OPRM_HUMAN	GPCR	Mu-type opioid receptor	Codeine	Mu-Type opioid receptor		Genomic	OPRM1 variant MOR-1; OPRM1 variant MOR-1A; OPRM1 variant MOR-1B1; OPRM1 variant MOR-1B2; OPRM1 variant MOR-1B5; OPRM1 variant MOR-1G1; OPRM1 variant MOR-1G2; OPRM1 variant MOR-1O; OPRM1 variant MOR-1X; OPRM1 variant MOR-1i; OPRM1 variant MOR1-K1
836		Mu-type opioid receptor	OPRM1	OPRM_HUMAN	GPCR	Mu-type opioid receptor	Fentanyl	Mu-Type opioid receptor		Genomic	OPRM1 variant MOR-1; OPRM1 variant MOR-1A; OPRM1 variant MOR-1B1; OPRM1 variant MOR-1B2; OPRM1 variant MOR-1B5; OPRM1 variant MOR-1G1; OPRM1 variant MOR-1G2; OPRM1 variant MOR-1O; OPRM1 variant MOR-1X; OPRM1 variant MOR-1i; OPRM1 variant MOR1-K1
837		Mu-type opioid receptor	OPRM1	OPRM_HUMAN	GPCR	Mu-type opioid receptor	Alvimopan	Mu-Type opioid receptor		Genomic	OPRM1 variant MOR-1; OPRM1 variant MOR-1A; OPRM1 variant MOR-1B1; OPRM1 variant MOR-1B2; OPRM1 variant MOR-1B5; OPRM1 variant MOR-1G1; OPRM1 variant MOR-1G2; OPRM1 variant MOR-1O; OPRM1 variant MOR-1X; OPRM1 variant MOR-1i; OPRM1 variant MOR1-K1
838		Mu-type opioid receptor	OPRM1	OPRM_HUMAN	GPCR	Mu-type opioid receptor	Methadone	Mu-Type opioid receptor		Genomic	OPRM1 variant MOR-1; OPRM1 variant MOR-1A; OPRM1 variant MOR-1B1; OPRM1 variant MOR-1B2; OPRM1 variant MOR-1B5; OPRM1 variant MOR-1G1; OPRM1 variant MOR-1G2; OPRM1 variant MOR-1O; OPRM1 variant MOR-1X; OPRM1 variant MOR-1i; OPRM1 variant MOR1-K1
839		Mu-type opioid receptor	OPRM1	OPRM_HUMAN	GPCR	Mu-type opioid receptor	Nalmefene	Mu-Type opioid receptor		Genomic	OPRM1 variant MOR-1; OPRM1 variant MOR-1A; OPRM1 variant MOR-1B1; OPRM1 variant MOR-1B2; OPRM1 variant MOR-1B5; OPRM1 variant MOR-1G1; OPRM1 variant MOR-1G2; OPRM1 variant MOR-1O; OPRM1 variant MOR-1X; OPRM1 variant MOR-1i; OPRM1 variant MOR1-K1
840		Mu-type opioid receptor	OPRM1	OPRM_HUMAN	GPCR	Mu-type opioid receptor	CP-866087	Mu-Type opioid receptor		Genomic	OPRM1 variant MOR-1; OPRM1 variant MOR-1A; OPRM1 variant MOR-1B1; OPRM1 variant MOR-1B2; OPRM1 variant MOR-1B5; OPRM1 variant MOR-1G1; OPRM1 variant MOR-1G2; OPRM1 variant MOR-1O; OPRM1 variant MOR-1X; OPRM1 variant MOR-1i; OPRM1 variant MOR1-K1
841	TRIM63	MuRF1	TRIM63	TRI63_HUMAN	Generic enzyme	E3 ubiquitin-protein ligase TRIM63		E3 ubiquitin-protein ligase TRIM63		Genomic; Proteomic	TRIM63	-0.523674	0.0031
842	TRIM63	MuRF1	TRIM63	TRI63_HUMAN	Generic enzyme	E3 ubiquitin-protein ligase TRIM63		96-gene expression melanoma panel		Genomic	ABCC2; ACOX2; AKR1C1; AKR1C2 variant 1; AP1S2; APOE; ASAH1 variant 2; BCHE; CPN1; CPN2; CRISPLD1; CTNNAL1; CTSH variant 1; CYR61; DCT; EBF2; EDNRB; ERRFI1; ESRRBL1; GBP1; GLIPR1; GNPTAB; GPNMB variant 2; GPR143; GSTP1; HIF1A variant 1; HS3ST3A1; IGFBP6; INHBA; INPP4B variant 1; JUN; KYNU variant 1; LGALS3 variant 1; MGLL variant 1; MITF variant 4; MLANA; NFE2L3; NRP1; PEX13; PIR variant 1; PLAUR …	-0.523674	0.0031
843		MyHC	MYH1	MYH1_HUMAN	Generic binding protein			Myosin-1		Genomic; Proteomic	MYH1
844		MyHC	MYH10	MYH10_HUMAN	Generic binding protein			Myosin-10		Genomic; Proteomic	MYH10 variant 2
845		MyHC	MYH10	MYH10_HUMAN	Generic binding protein			367-gene expression 1-microRNA breast cancer panel		Genomic	ABCA3; ABCC4 variant 1; ACSL3 variant 1; ACSL3 variant 2; ACTA2 variant 2; ACTG2; ACVR1; ADAM8; ADAMTS12; ADORA2A; ADRBK2; AGPAT2 variant 1; AIFM2 variant 2; AIM2; AKAP2 variant 1; ANKRD22; ANO1; ANXA7 variant 1; AOC3; APOE; AQP1 variant 1; BGN; BIRC3; BOC; BTN3A1 variant 1; BTN3A3 variant 2; BUB3 variant 1; C12orf11; C1RL; C1S variant 1; C1orf116 variant 1; CADM1 variant 1; CALD1; CAPN2; CAPN5; …
846		MyHC	MYH10	MYH10_HUMAN	Generic binding protein			588-gene expression liposarcoma panel		Genomic	ABCA8; ABCC6; ABLIM1 variant 1; ACACB; ACAT1; ACOT9 variant 1; ACOX2; ACSL1; ACTC1; ACTN1 variant 1; ACTN4; ACY1; ADAM19 variant 1; ADH1B; ADIPOQ variant 2; ADORA2B; ADRB2; AGPAT2 variant 1; AGTR1; ALDH1A1; AMOTL2; ANGPT1 variant 1; ANK2 variant 1; AOC3; APOD; APP variant 1; AQP7; ARID1A variant 1; ARIH1; ASPM; ASPN variant 1; ASS1 variant 1; ATAD2; ATP1A2; ATP1B1; ATP2A2 variant 2; AURKA variant…
847		MyHC	MYH11	MYH11_HUMAN	Generic binding protein			Myosin-11		Genomic; Proteomic	MYH11 variant SM1
848		MyHC	MYH11	MYH11_HUMAN	Generic binding protein			46-gene expression cancer panel		Genomic	ABCA8; ADH1B; ALDH1A1; ARPC1B; BAZ1B; C7orf24; CA4; CBX7; CCT3 variant 1; CD36 variant 3; CKAP4; CKS2; CLEC3B; COX7A1; CXCL12 variant alpha; DEFA4; DNMT1 variant 2; FAM189A2 variant 1; FBXO9 variant 1; FOXM1 variant 2; FXYD1 variant b; GABARAPL1; HMGA1 variant 1; KIAA0101 variant 1; KIF14; LTC4S; MAP3K11; MYH11 variant SM1; NME1 variant 1; PON2; POSTN; PTGDS; RAB13; RECQL variant 1; SCARB2; SELP;…
849		MyHC	MYH11	MYH11_HUMAN	Generic binding protein			59-gene expression acute myeloid leukemia panel		Genomic	AGR2; AK5 variant 1; ANXA8L2; BAMBI; CACNA2D2 variant 1; CES1 variant 1; CRISP3; CTTNBP2; DYX1C1 variant 1; EDIL3; FAM19A5; FGF13 variant 1; HGF variant 1; IGDCC4; IL5RA; LIN28B; LPAR1 variant 1; LRP4; MAF; MN1; MNX1; MST1; MT2A; MYH11 variant SM1; NRP1; NT5E; PHACTR3 variant 1; POU4F1; SIX3; SPARC; STAB1; TM4SF1; TNFRSF4; TP53BP2 variant 2; TRH
850		MyHC	MYH11	MYH11_HUMAN	Generic binding protein			74-gene expression breast cancer panel		Genomic	ADIPOQ variant 1; ADIPOQ variant 2; AEBP1; ANKRD38; APC variant 2; APC variant 3; ASPN variant 1; ASPN variant 2; ATP2A2 variant 2; BNC2; C7; CASP8 variant A; CASP8 variant B; CASP8 variant C; CASP8 variant F; CASP8 variant G; CAV1 variant 1; CAV1 variant 2; CCL5; CD74 variant 2; CDH11 variant 1; CILP; CITED4; COL10A1; COL11A1 variant A; COL17A1 long variant; COL1A2; COL3A1; COL5A1; COL5A2; COL6A…
851		MyHC	MYH11	MYH11_HUMAN	Generic binding protein			13-gene expression oral cancer panel		Genomic	C5orf13 variant 3; CLEC3B; LAMC2; LIPI; LOC283278; MYH11 variant SM1; OASL variant 1; OASL variant 3; OSMR variant 1; SERPINE1 variant 1; SLC16A1; THBS1; TPPP; ZDHHC11
852		MyHC	MYH11	MYH11_HUMAN	Generic binding protein			61-gene expression breast cancer panel		Genomic	ABTB2; ALOX5AP variant 1; ALOX5AP variant 2; AMIGO2 variant 2; ANG; ANGEL2; ARHGEF40; ATL2 variant 1; BET1L variant 2; BMPR1A; BMPR2 variant 1; C18orf25 variant 1; CD1E variant 1; CD28; CDK17 variant 1; CDKN1A variant 2; CDKN2B variant 1; COL1A1; CTGF; DDIT4; DOPEY1 variant 1; EDN1 variant 1; EDN1 variant 2; ETS2; FAM162A; FAT4; FNDC3B; ID4; INHBA; JUN; KDM6B; LARP6 variant 1; LEMD3; LMCD1; LTBP1…
853		MyHC	MYH11	MYH11_HUMAN	Generic binding protein			8-protein breast cancer panel		Proteomic	BCL11A variant 1; BCL11A variant 2; CDK2 variant 1; CDKN1A variant 2; ERBB2 variant 1; ERBB2 variant 2; MYH11 variant SM1; RB1; SRC variant 1; WAF1
854		MyHC	MYH13	MYH13_HUMAN	Generic binding protein			Myosin-13		Genomic; Proteomic	MYH13
855		MyHC	MYH14	MYH14_HUMAN	Generic binding protein			Myosin-14		Genomic; Proteomic	MYH14 variant 1
856		MyHC	MYH15	MYH15_HUMAN	Generic binding protein			Myosin-15		Genomic	MYH15
857		MyHC	MYH16	MYH16	Generic binding protein			Myosin, heavy chain 16 pseudogene		Genomic	MYH16
858		MyHC	MYH2	MYH2_HUMAN	Generic binding protein			Myosin-2		Genomic; Proteomic	MYH2
859		MyHC	MYH2	MYH2_HUMAN	Generic binding protein			10-gene expression squamous cell carcinoma panel		Genomic	COL6A2 variant 2C2; CXCL13; GAS1; KLK10; KRT14; MMP1 variant 1; MYH2; SFTPB; TPM3 variant 1; TSPYL5
860		MyHC	MYH3	MYH3_HUMAN	Generic binding protein			Myosin-3		Genomic; Proteomic	MYH3
861		MyHC	MYH3	MYH3_HUMAN	Generic binding protein			588-gene expression liposarcoma panel		Genomic	ABCA8; ABCC6; ABLIM1 variant 1; ACACB; ACAT1; ACOT9 variant 1; ACOX2; ACSL1; ACTC1; ACTN1 variant 1; ACTN4; ACY1; ADAM19 variant 1; ADH1B; ADIPOQ variant 2; ADORA2B; ADRB2; AGPAT2 variant 1; AGTR1; ALDH1A1; AMOTL2; ANGPT1 variant 1; ANK2 variant 1; AOC3; APOD; APP variant 1; AQP7; ARID1A variant 1; ARIH1; ASPM; ASPN variant 1; ASS1 variant 1; ATAD2; ATP1A2; ATP1B1; ATP2A2 variant 2; AURKA variant…
862		MyHC	MYH4	MYH4_HUMAN	Generic binding protein
863		MyHC	MYH6	MYH6_HUMAN	Generic binding protein			Myosin-6		Genomic; Proteomic	MYH6
864	MYH7	MyHC	MYH7	MYH7_HUMAN	Generic binding protein			Myosin-7		Genomic	MYH7	-0.952778	5e-05
865		MyHC	MYH8	MYH8_HUMAN	Generic binding protein			Myosin-8		Genomic; Proteomic	MYH8
866		MyHC	MYH8	MYH8_HUMAN	Generic binding protein			15-gene expression nerve and muscle disorders panel		Genomic	ACTA2 variant 1; ACTA2 variant 2; CAB39L variant 1; EXTL1; F2R; GLT25D2; IDI2; IL32 variant 1; IL32 variant 4; LBP; MYH8; OXCT1; PFN2 variant 1; SAMHD1; TECRL; nj
867		MyHC	MYH9	MYH9_HUMAN	Generic binding protein			Myosin-9		Genomic; Proteomic	MYH9
868		MyHC	MYH9	MYH9_HUMAN	Generic binding protein			367-gene expression 1-microRNA breast cancer panel		Genomic	ABCA3; ABCC4 variant 1; ACSL3 variant 1; ACSL3 variant 2; ACTA2 variant 2; ACTG2; ACVR1; ADAM8; ADAMTS12; ADORA2A; ADRBK2; AGPAT2 variant 1; AIFM2 variant 2; AIM2; AKAP2 variant 1; ANKRD22; ANO1; ANXA7 variant 1; AOC3; APOE; AQP1 variant 1; BGN; BIRC3; BOC; BTN3A1 variant 1; BTN3A3 variant 2; BUB3 variant 1; C12orf11; C1RL; C1S variant 1; C1orf116 variant 1; CADM1 variant 1; CALD1; CAPN2; CAPN5; …
869		MyHC	MYH9	MYH9_HUMAN	Generic binding protein			786-gene expression cancer panel		Genomic	ABHD2 variant 1; ACSL5 variant 1; ADAM12 long variant; ADAMTS1; ADAMTS14 variant 1; ADAMTS2 variant 1; ADAMTS6; ADAMTS9; ADAMTSL2; AEBP1; AGTRL1; AHR; AK3L1 variant 1; AKAP12 variant 1; AKR1C1; AKR1C2 variant 1; ALDH1A1; ALDH1L2; AMPH variant 1; ANGPTL2; ANK3 variant 1; ANPEP; ANTXR1; APCDD1; APOD; AQP1 variant 1; ARHGAP25 variant 1; ARHGAP6 variant 1; ARL7; ASNS variant 1; ASS1 variant 1; ATF5 v…
870		Myosin II	MYH1	MYH1_HUMAN	Generic binding protein			Myosin-1		Genomic; Proteomic	MYH1
871		Myosin II	MYH10	MYH10_HUMAN	Generic binding protein			Myosin-10		Genomic; Proteomic	MYH10 variant 2
872		Myosin II	MYH10	MYH10_HUMAN	Generic binding protein			367-gene expression 1-microRNA breast cancer panel		Genomic	ABCA3; ABCC4 variant 1; ACSL3 variant 1; ACSL3 variant 2; ACTA2 variant 2; ACTG2; ACVR1; ADAM8; ADAMTS12; ADORA2A; ADRBK2; AGPAT2 variant 1; AIFM2 variant 2; AIM2; AKAP2 variant 1; ANKRD22; ANO1; ANXA7 variant 1; AOC3; APOE; AQP1 variant 1; BGN; BIRC3; BOC; BTN3A1 variant 1; BTN3A3 variant 2; BUB3 variant 1; C12orf11; C1RL; C1S variant 1; C1orf116 variant 1; CADM1 variant 1; CALD1; CAPN2; CAPN5; …
873		Myosin II	MYH10	MYH10_HUMAN	Generic binding protein			588-gene expression liposarcoma panel		Genomic	ABCA8; ABCC6; ABLIM1 variant 1; ACACB; ACAT1; ACOT9 variant 1; ACOX2; ACSL1; ACTC1; ACTN1 variant 1; ACTN4; ACY1; ADAM19 variant 1; ADH1B; ADIPOQ variant 2; ADORA2B; ADRB2; AGPAT2 variant 1; AGTR1; ALDH1A1; AMOTL2; ANGPT1 variant 1; ANK2 variant 1; AOC3; APOD; APP variant 1; AQP7; ARID1A variant 1; ARIH1; ASPM; ASPN variant 1; ASS1 variant 1; ATAD2; ATP1A2; ATP1B1; ATP2A2 variant 2; AURKA variant…
874		Myosin II	MYH11	MYH11_HUMAN	Generic binding protein			Myosin-11		Genomic; Proteomic	MYH11 variant SM1
875		Myosin II	MYH11	MYH11_HUMAN	Generic binding protein			46-gene expression cancer panel		Genomic	ABCA8; ADH1B; ALDH1A1; ARPC1B; BAZ1B; C7orf24; CA4; CBX7; CCT3 variant 1; CD36 variant 3; CKAP4; CKS2; CLEC3B; COX7A1; CXCL12 variant alpha; DEFA4; DNMT1 variant 2; FAM189A2 variant 1; FBXO9 variant 1; FOXM1 variant 2; FXYD1 variant b; GABARAPL1; HMGA1 variant 1; KIAA0101 variant 1; KIF14; LTC4S; MAP3K11; MYH11 variant SM1; NME1 variant 1; PON2; POSTN; PTGDS; RAB13; RECQL variant 1; SCARB2; SELP;…
876		Myosin II	MYH11	MYH11_HUMAN	Generic binding protein			59-gene expression acute myeloid leukemia panel		Genomic	AGR2; AK5 variant 1; ANXA8L2; BAMBI; CACNA2D2 variant 1; CES1 variant 1; CRISP3; CTTNBP2; DYX1C1 variant 1; EDIL3; FAM19A5; FGF13 variant 1; HGF variant 1; IGDCC4; IL5RA; LIN28B; LPAR1 variant 1; LRP4; MAF; MN1; MNX1; MST1; MT2A; MYH11 variant SM1; NRP1; NT5E; PHACTR3 variant 1; POU4F1; SIX3; SPARC; STAB1; TM4SF1; TNFRSF4; TP53BP2 variant 2; TRH
877		Myosin II	MYH11	MYH11_HUMAN	Generic binding protein			74-gene expression breast cancer panel		Genomic	ADIPOQ variant 1; ADIPOQ variant 2; AEBP1; ANKRD38; APC variant 2; APC variant 3; ASPN variant 1; ASPN variant 2; ATP2A2 variant 2; BNC2; C7; CASP8 variant A; CASP8 variant B; CASP8 variant C; CASP8 variant F; CASP8 variant G; CAV1 variant 1; CAV1 variant 2; CCL5; CD74 variant 2; CDH11 variant 1; CILP; CITED4; COL10A1; COL11A1 variant A; COL17A1 long variant; COL1A2; COL3A1; COL5A1; COL5A2; COL6A…
878		Myosin II	MYH11	MYH11_HUMAN	Generic binding protein			13-gene expression oral cancer panel		Genomic	C5orf13 variant 3; CLEC3B; LAMC2; LIPI; LOC283278; MYH11 variant SM1; OASL variant 1; OASL variant 3; OSMR variant 1; SERPINE1 variant 1; SLC16A1; THBS1; TPPP; ZDHHC11
879		Myosin II	MYH11	MYH11_HUMAN	Generic binding protein			61-gene expression breast cancer panel		Genomic	ABTB2; ALOX5AP variant 1; ALOX5AP variant 2; AMIGO2 variant 2; ANG; ANGEL2; ARHGEF40; ATL2 variant 1; BET1L variant 2; BMPR1A; BMPR2 variant 1; C18orf25 variant 1; CD1E variant 1; CD28; CDK17 variant 1; CDKN1A variant 2; CDKN2B variant 1; COL1A1; CTGF; DDIT4; DOPEY1 variant 1; EDN1 variant 1; EDN1 variant 2; ETS2; FAM162A; FAT4; FNDC3B; ID4; INHBA; JUN; KDM6B; LARP6 variant 1; LEMD3; LMCD1; LTBP1…
880		Myosin II	MYH11	MYH11_HUMAN	Generic binding protein			8-protein breast cancer panel		Proteomic	BCL11A variant 1; BCL11A variant 2; CDK2 variant 1; CDKN1A variant 2; ERBB2 variant 1; ERBB2 variant 2; MYH11 variant SM1; RB1; SRC variant 1; WAF1
881		Myosin II	MYH13	MYH13_HUMAN	Generic binding protein			Myosin-13		Genomic; Proteomic	MYH13
882		Myosin II	MYH14	MYH14_HUMAN	Generic binding protein			Myosin-14		Genomic; Proteomic	MYH14 variant 1
883		Myosin II	MYH15	MYH15_HUMAN	Generic binding protein			Myosin-15		Genomic	MYH15
884		Myosin II	MYH16	MYH16	Generic binding protein			Myosin, heavy chain 16 pseudogene		Genomic	MYH16
885		Myosin II	MYH2	MYH2_HUMAN	Generic binding protein			Myosin-2		Genomic; Proteomic	MYH2
886		Myosin II	MYH2	MYH2_HUMAN	Generic binding protein			10-gene expression squamous cell carcinoma panel		Genomic	COL6A2 variant 2C2; CXCL13; GAS1; KLK10; KRT14; MMP1 variant 1; MYH2; SFTPB; TPM3 variant 1; TSPYL5
887		Myosin II	MYH3	MYH3_HUMAN	Generic binding protein			Myosin-3		Genomic; Proteomic	MYH3
888		Myosin II	MYH3	MYH3_HUMAN	Generic binding protein			588-gene expression liposarcoma panel		Genomic	ABCA8; ABCC6; ABLIM1 variant 1; ACACB; ACAT1; ACOT9 variant 1; ACOX2; ACSL1; ACTC1; ACTN1 variant 1; ACTN4; ACY1; ADAM19 variant 1; ADH1B; ADIPOQ variant 2; ADORA2B; ADRB2; AGPAT2 variant 1; AGTR1; ALDH1A1; AMOTL2; ANGPT1 variant 1; ANK2 variant 1; AOC3; APOD; APP variant 1; AQP7; ARID1A variant 1; ARIH1; ASPM; ASPN variant 1; ASS1 variant 1; ATAD2; ATP1A2; ATP1B1; ATP2A2 variant 2; AURKA variant…
889		Myosin II	MYH4	MYH4_HUMAN	Generic binding protein
890		Myosin II	MYH6	MYH6_HUMAN	Generic binding protein			Myosin-6		Genomic; Proteomic	MYH6
891	MYH7	Myosin II	MYH7	MYH7_HUMAN	Generic binding protein			Myosin-7		Genomic	MYH7	-0.952778	5e-05
892		Myosin II	MYH8	MYH8_HUMAN	Generic binding protein			Myosin-8		Genomic; Proteomic	MYH8
893		Myosin II	MYH8	MYH8_HUMAN	Generic binding protein			15-gene expression nerve and muscle disorders panel		Genomic	ACTA2 variant 1; ACTA2 variant 2; CAB39L variant 1; EXTL1; F2R; GLT25D2; IDI2; IL32 variant 1; IL32 variant 4; LBP; MYH8; OXCT1; PFN2 variant 1; SAMHD1; TECRL; nj
894		Myosin II	MYH9	MYH9_HUMAN	Generic binding protein			Myosin-9		Genomic; Proteomic	MYH9
895		Myosin II	MYH9	MYH9_HUMAN	Generic binding protein			367-gene expression 1-microRNA breast cancer panel		Genomic	ABCA3; ABCC4 variant 1; ACSL3 variant 1; ACSL3 variant 2; ACTA2 variant 2; ACTG2; ACVR1; ADAM8; ADAMTS12; ADORA2A; ADRBK2; AGPAT2 variant 1; AIFM2 variant 2; AIM2; AKAP2 variant 1; ANKRD22; ANO1; ANXA7 variant 1; AOC3; APOE; AQP1 variant 1; BGN; BIRC3; BOC; BTN3A1 variant 1; BTN3A3 variant 2; BUB3 variant 1; C12orf11; C1RL; C1S variant 1; C1orf116 variant 1; CADM1 variant 1; CALD1; CAPN2; CAPN5; …
896		Myosin II	MYH9	MYH9_HUMAN	Generic binding protein			786-gene expression cancer panel		Genomic	ABHD2 variant 1; ACSL5 variant 1; ADAM12 long variant; ADAMTS1; ADAMTS14 variant 1; ADAMTS2 variant 1; ADAMTS6; ADAMTS9; ADAMTSL2; AEBP1; AGTRL1; AHR; AK3L1 variant 1; AKAP12 variant 1; AKR1C1; AKR1C2 variant 1; ALDH1A1; ALDH1L2; AMPH variant 1; ANGPTL2; ANK3 variant 1; ANPEP; ANTXR1; APCDD1; APOD; AQP1 variant 1; ARHGAP25 variant 1; ARHGAP6 variant 1; ARL7; ASNS variant 1; ASS1 variant 1; ATF5 v…
897		Myosin II	MYL1	MYL1_HUMAN	Generic binding protein			Myosin light chain 1/3, skeletal muscle isoform		Genomic; Proteomic	MYL1 variant 1f
898		Myosin II	MYL1	MYL1_HUMAN	Generic binding protein			786-gene expression cancer panel		Genomic	ABHD2 variant 1; ACSL5 variant 1; ADAM12 long variant; ADAMTS1; ADAMTS14 variant 1; ADAMTS2 variant 1; ADAMTS6; ADAMTS9; ADAMTSL2; AEBP1; AGTRL1; AHR; AK3L1 variant 1; AKAP12 variant 1; AKR1C1; AKR1C2 variant 1; ALDH1A1; ALDH1L2; AMPH variant 1; ANGPTL2; ANK3 variant 1; ANPEP; ANTXR1; APCDD1; APOD; AQP1 variant 1; ARHGAP25 variant 1; ARHGAP6 variant 1; ARL7; ASNS variant 1; ASS1 variant 1; ATF5 v…
899		Myosin II	MYL1	MYL1_HUMAN	Generic binding protein			56-gene expression endometrial cancer panel		Genomic	ABAT variant 1; AKIRIN1 variant 1; ARFIP1 variant 1; ARL10; BMPR2 variant 1; BTBD7 variant 1; C15orf2; C17orf96; CCDC89; CCND1; CEPT1 variant 2; DDX27; DIDO1; EDEM1; ENTPD4 variant 1; ESCO1; EXOSC9 variant 1; FAM111B; FAM3B variant 1; FCHSD2; FGFBP3; FMO2; FOXN2; GRIA2 variant 1; GRIK2 variant 1; GRIK2 variant 3; HDAC4; HUS1B; KDM5A; KIAA1919; KIF5C; LANCL1 variant 1; LRCH1; MKLN1 variant 2; MYL1…
900		Myosin II	MYL1	MYL1_HUMAN	Generic binding protein			530-gene methylation leukemia panel		Genomic	ABCA13; ACOX2; ACTR10; ADCYAP1 variant 1; ADCYAP1 variant 2; AGTR1; AKAP2 variant 1; AMHR2 variant 1; AMHR2 variant 2; AMHR2 variant 3; AMICA1; ANGPT1 variant 1; ANK1 variant 3; ANK1 variant 9; ANKRD35; ANPEP; APOC1; APOE; AREG; ARHGAP27 variant 1; ASRGL1; ATP7B variant 1; ATP7B variant 2; ATP8B4; BAALC; BBS4; BBS4 variant 2; BDH2; BIN1 variant 1; BIN1 variant 8; BVES variant A; C16orf89 variant …
901		Myosin II	MYL12A	ML12B_HUMAN	Generic binding protein			Myosin regulatory light chain 12A		Proteomic	MYL12A
902		Myosin II	MYL12A	ML12B_HUMAN	Generic binding protein			45-gene expression kidney transplant rejection panel		Genomic	ADNP variant 1; ARHGEF7 variant 3; BCL11B variant 1; BRAF; COCH; CSNK1G3 variant 1; CST3; DDX6 variant 1; EDEM1; ETS1; FAM60A variant 2; FOXP1 variant 1; GABPB2; HBB; HINT3; ITGA6; LATS2; LY9 variant a; MALAT1; MAP3K2; MDM4; MSI2; MYL12A; NCF1; NKTR; PDZK1IP1; PRKCD variant 1; PTPRC variant 1; RRAS; SMG1; STX16 variant 1; TCF7 variant 1; TLR2; TOB1; YEATS2; ZBTB11; ZBTB16 variant 1
903		Myosin II	MYL12A	ML12B_HUMAN	Generic binding protein			32-gene expression esophageal cancer panel		Genomic	BCL6 variant 1; COX17; CPOX; GBE1; MDK variant 3; MTSS1; MYL12A; NFKBIE; NUCB2; PHF1 variant 2; PLS3; PPP2R3A variant 1; RASSF7 variant 1; SALL3; SIAH2; SNX3 variant 1; SVEP1; SYCP2; ZWINT variant 1
904		Myosin II	MYL12A	ML12B_HUMAN	Generic binding protein			27-gene expression astrocytoma panel		Genomic	ALDOC; BRSK2; CD63 variant 1; CLIC1; GM2A; GPX1 variant 1; HES6; HMOX1; IFITM3; IGFBP2; LAMB2; LDHA; LGALS1; MSN; MYL12A; NES; PLAUR variant 1; PPIB; RTN1 variant 1; RUNDC3A variant 1; S100A10; SOD2 variant 1; TAGLN2; TIMP1; VEGFA; VEGFA variant 1; VEGFA variant 4; VEGFA variant 6; VEGFA variant 7; VIM; ZYX variant 1
905		Myosin II	MYL12A	ML12A_HUMAN	Generic binding protein			Myosin regulatory light chain 12A		Proteomic	MYL12A
906		Myosin II	MYL12A	ML12A_HUMAN	Generic binding protein			45-gene expression kidney transplant rejection panel		Genomic	ADNP variant 1; ARHGEF7 variant 3; BCL11B variant 1; BRAF; COCH; CSNK1G3 variant 1; CST3; DDX6 variant 1; EDEM1; ETS1; FAM60A variant 2; FOXP1 variant 1; GABPB2; HBB; HINT3; ITGA6; LATS2; LY9 variant a; MALAT1; MAP3K2; MDM4; MSI2; MYL12A; NCF1; NKTR; PDZK1IP1; PRKCD variant 1; PTPRC variant 1; RRAS; SMG1; STX16 variant 1; TCF7 variant 1; TLR2; TOB1; YEATS2; ZBTB11; ZBTB16 variant 1
907		Myosin II	MYL12A	ML12A_HUMAN	Generic binding protein			32-gene expression esophageal cancer panel		Genomic	BCL6 variant 1; COX17; CPOX; GBE1; MDK variant 3; MTSS1; MYL12A; NFKBIE; NUCB2; PHF1 variant 2; PLS3; PPP2R3A variant 1; RASSF7 variant 1; SALL3; SIAH2; SNX3 variant 1; SVEP1; SYCP2; ZWINT variant 1
908		Myosin II	MYL12A	ML12A_HUMAN	Generic binding protein			27-gene expression astrocytoma panel		Genomic	ALDOC; BRSK2; CD63 variant 1; CLIC1; GM2A; GPX1 variant 1; HES6; HMOX1; IFITM3; IGFBP2; LAMB2; LDHA; LGALS1; MSN; MYL12A; NES; PLAUR variant 1; PPIB; RTN1 variant 1; RUNDC3A variant 1; S100A10; SOD2 variant 1; TAGLN2; TIMP1; VEGFA; VEGFA variant 1; VEGFA variant 4; VEGFA variant 6; VEGFA variant 7; VIM; ZYX variant 1
909		Myosin II	MYL12B	ML12B_HUMAN	Generic binding protein			Myosin regulatory light chain 12B		Genomic; Proteomic	MYL12B variant 1
910		Myosin II	MYL12B	ML12B_HUMAN	Generic binding protein			51-gene expression lung cancer panel		Genomic	ABCF2 variant 2; AGMAT; ANG; BBS9 variant 1; BBS9 variant 2; BLK; CAT; CLCN3; CNPY4; DIP2A variant 1; ENPP4; EPX; EZH2 variant 1; EZH2 variant 3; EZH2 variant 4; H2AFV variant 1; HAUS2 variant 1; IL36A; INHBC; IVD variant 1; MCF2L; MYL12B variant 1; OLFML2B; ORC6L; PDE4C variant 1; PFTK1; PGF variant 1; PGRMC1; PRDX2 variant 1; PRKAR1A variant 1; RIOK3; RPL37A; RPL38 variant 1; RRAGD; SH2B2; SLC3…
911		Myosin II	MYL12B	ML12A_HUMAN	Generic binding protein			Myosin regulatory light chain 12B		Genomic; Proteomic	MYL12B variant 1
912		Myosin II	MYL12B	ML12A_HUMAN	Generic binding protein			51-gene expression lung cancer panel		Genomic	ABCF2 variant 2; AGMAT; ANG; BBS9 variant 1; BBS9 variant 2; BLK; CAT; CLCN3; CNPY4; DIP2A variant 1; ENPP4; EPX; EZH2 variant 1; EZH2 variant 3; EZH2 variant 4; H2AFV variant 1; HAUS2 variant 1; IL36A; INHBC; IVD variant 1; MCF2L; MYL12B variant 1; OLFML2B; ORC6L; PDE4C variant 1; PFTK1; PGF variant 1; PGRMC1; PRDX2 variant 1; PRKAR1A variant 1; RIOK3; RPL37A; RPL38 variant 1; RRAGD; SH2B2; SLC3…
913	MYL2	Myosin II	MYL2	MLRV_HUMAN	Generic binding protein			Myosin regulatory light chain 2, ventricular/cardiac muscle isoform		Genomic	MYL2	-0.758828	5e-05
914		Myosin II	MYL3	MYL3_HUMAN	Generic binding protein			Myosin light chain 3		Genomic; Proteomic	MYL3
915		Myosin II	MYL4	MYL4_HUMAN	Generic binding protein			Myosin light chain 4		Genomic; Proteomic	MYL4
916		Myosin II	MYL4	MYL4_HUMAN	Generic binding protein			210-gene expression cancer panel		Genomic	ADAM8; ADARB2; ADCY7; ARHGAP9 variant 1; ARHGDIB; ASPM; ATP8B4; BARD1; BEST1; BIN1 variant 8; BIN2; BIRC5 variant 1; BLNK; BRCA1 variant BRCA1a; C10orf54; C12orf32 variant 1; C1ORF38 variant 3; CASC5 variant 1; CCR5 variant A; CD28; CD48 variant 1; CD52; CD53 variant 1; CD74 variant 2; CDCA1 variant 2; CDCA2; CDKN3 variant 1; CELA3A; CELA3B; CENPH; CKAP2L; CKS2; CLEC7A; CPM variant 1; CSF1R; CTNN…
917		Myosin II	MYL4	MYL4_HUMAN	Generic binding protein			530-gene methylation leukemia panel		Genomic	ABCA13; ACOX2; ACTR10; ADCYAP1 variant 1; ADCYAP1 variant 2; AGTR1; AKAP2 variant 1; AMHR2 variant 1; AMHR2 variant 2; AMHR2 variant 3; AMICA1; ANGPT1 variant 1; ANK1 variant 3; ANK1 variant 9; ANKRD35; ANPEP; APOC1; APOE; AREG; ARHGAP27 variant 1; ASRGL1; ATP7B variant 1; ATP7B variant 2; ATP8B4; BAALC; BBS4; BBS4 variant 2; BDH2; BIN1 variant 1; BIN1 variant 8; BVES variant A; C16orf89 variant …
918		Myosin II	MYL5	MYL5_HUMAN	Generic binding protein			Myosin light chain 5		Genomic; Proteomic	MYL5
919		Myosin II	MYL6	MYL6_HUMAN	Generic binding protein			Myosin light polypeptide 6		Genomic; Proteomic	MYL6 variant 1
920		Myosin II	MYL6	MYL6_HUMAN	Generic binding protein			442-gene expression breast cancer panel		Genomic	ACSL3 variant 1; ACSL3 variant 2; ACSS2 variant 1; ACTG2; ACTL6A variant 1; ADAMTS1; ADD3 variant 1; ADS1; ANKRD12 variant 1; APOD; APP variant 1; ARHGEF3 variant 1; AXIN2; BBC3; BCCIP variant A; BCL6 variant 1; BHLHB2; BRCA2; C; C10orf10; C10orf26; C13orf15; C16orf61; C1RL; CALCOCO1 variant 1; CAMLG; CBX1 variant 1; CCBL2 variant 1; CCCCCCCCCCCCCCCCCCCCC variant 1; CCPG1 variant 1; CCT5; CCT8; C…
921		Myosin II	MYL6B	MYL6B_HUMAN	Generic binding protein			Myosin light chain 6B		Genomic; Proteomic	MYL6B variant 2
922	MYL7	Myosin II	MYL7	MLRA_HUMAN	Generic binding protein			Myosin regulatory light chain 2, atrial isoform		Genomic; Proteomic	MYL7	-0.723147	0.008
923		Myosin II	MYL9	MYL9_HUMAN	Generic binding protein			Myosin regulatory light polypeptide 9		Genomic; Proteomic	MYL9 variant 1
924		Myosin II	MYL9	MYL9_HUMAN	Generic binding protein			367-gene expression 1-microRNA breast cancer panel		Genomic	ABCA3; ABCC4 variant 1; ACSL3 variant 1; ACSL3 variant 2; ACTA2 variant 2; ACTG2; ACVR1; ADAM8; ADAMTS12; ADORA2A; ADRBK2; AGPAT2 variant 1; AIFM2 variant 2; AIM2; AKAP2 variant 1; ANKRD22; ANO1; ANXA7 variant 1; AOC3; APOE; AQP1 variant 1; BGN; BIRC3; BOC; BTN3A1 variant 1; BTN3A3 variant 2; BUB3 variant 1; C12orf11; C1RL; C1S variant 1; C1orf116 variant 1; CADM1 variant 1; CALD1; CAPN2; CAPN5; …
925		Myosin II	MYL9	MYL9_HUMAN	Generic binding protein			277-gene expression lung cancer panel		Genomic	ACTA2 variant 2; ACTC1; ACTG1; ADAM10; ADAM12 long variant; ADAM17; ADAM19 variant 1; ADAM8; ADCY6 variant 1; ADORA2B; ADPN; ADRBK2; AEN; ALOX15B variant d; AREG; ASAP3 variant 1; ATF2 variant 1; ATP2C2; BCAR3; BMPR2 variant 1; BPGM variant 2; CALML5; CASP1 variant alpha; CASP4 variant alpha; CAT; CCNA1 variant 1; CCNB2; CCND1; CCND2; CD3EAP; CDC42; CDH3; CENPF; CHODL variant 1; CHODL variant 2; …
926		Myosin II	MYL9	MYL9_HUMAN	Generic binding protein			786-gene expression cancer panel		Genomic	ABHD2 variant 1; ACSL5 variant 1; ADAM12 long variant; ADAMTS1; ADAMTS14 variant 1; ADAMTS2 variant 1; ADAMTS6; ADAMTS9; ADAMTSL2; AEBP1; AGTRL1; AHR; AK3L1 variant 1; AKAP12 variant 1; AKR1C1; AKR1C2 variant 1; ALDH1A1; ALDH1L2; AMPH variant 1; ANGPTL2; ANK3 variant 1; ANPEP; ANTXR1; APCDD1; APOD; AQP1 variant 1; ARHGAP25 variant 1; ARHGAP6 variant 1; ARL7; ASNS variant 1; ASS1 variant 1; ATF5 v…
927	MYL2	Myosin II	MYLPF	MLRS_HUMAN	Generic binding protein			Myosin regulatory light chain 2, skeletal muscle isoform		Genomic; Proteomic	MYLPF	-0.758828	5e-05
928		Myotilin	MYOT	MYOTI_HUMAN	Generic binding protein	Myotilin		Myotilin		Genomic; Proteomic	TTID
929		Myotilin	MYOT	MYOTI_HUMAN	Generic binding protein	Myotilin		34-gene expression colon cancer panel		Genomic	ACTB; ACYP2; AK1; CIRBP variant 1; CRABP1; CXCR7; DCTD variant 1; DENND2A; DFNB31; EGR1; HES1; HPSE variant 1; MGP; MMP13; MUM1L1 variant 2; NMNAT3; NQO1 variant 1; PDLIM5 variant 1; PRTN3; S100A3; SLC25A30; SPRY4 variant 1; TACC2 variant 1; TACC2 variant 4; TMEM14A; TTID; VDR
930		Myotrophin	MTPN	MTPN_HUMAN	Generic binding protein	Myotrophin		Myotrophin		Genomic; Proteomic	MTPN
931		NCX1	SLC8A1	NAC1_HUMAN	Generic channel	Sodium/calcium exchanger 1		Sodium/calcium exchanger 1		Genomic; Proteomic	SLC8A1 variant A; SLC8A1 variant B
932		NCX1	SLC8A1	NAC1_HUMAN	Generic channel	Sodium/calcium exchanger 1		117-gene expression breast cancer panel		Genomic	AKT3 variant 1; AKT3 variant 2; ALDH1A2 variant 1; ALDH1A2 variant 4; AP1S2; ARHGAP15; ARHGAP28; ARHGAP6 variant 1; ASAH1 variant 1; ASAH1 variant 2; BANK1 variant 1; CAPN3 variant 1; CAPN3, variant 3; CARD11; CASP1 variant alpha; CBS; CCL19; CCR2 variant A; CCR2B variant B; CCR5 variant A; CD37 variant 1; CD40 variant 1; CD48 variant 1; CDC25B variant 1; CDC25B variant 3; CDH11 variant 1; CH25H;…
933		Neurokinin-2 receptor	TACR2	NK2R_HUMAN	GPCR	Substance-K receptor	Otilonium	Substance-K receptor		Genomic	TACR2
934		Neurokinin-2 receptor	TACR2	NK2R_HUMAN	GPCR	Substance-K receptor	Otilonium	40-gene expression lung cancer panel		Genomic	AK3L1 variant 1; ARHGAP25 variant 1; BTK; CFLAR; CNGB1 variant 1; EBAG9 variant 1; EPAS1; IGSF6; KCNJ12; LSM5 variant 1; MAZ variant 1; MBD5; MTUS1 variant 1; MYCN; MYH7B; NEUROG1; P2RY10 variant 1; PPM2C; RAPGEF2; RFTN1; RPA3; SLC16A1; SLC27A5; SRP9 variant 2; TACR2; TNFRSF17; TRAK2; ZMIZ1; ZNF343
935		Neurokinin-2 receptor	TACR2	NK2R_HUMAN	GPCR	Substance-K receptor	SR144190	Substance-K receptor		Genomic	TACR2
936		Neurokinin-2 receptor	TACR2	NK2R_HUMAN	GPCR	Substance-K receptor	SR144190	40-gene expression lung cancer panel		Genomic	AK3L1 variant 1; ARHGAP25 variant 1; BTK; CFLAR; CNGB1 variant 1; EBAG9 variant 1; EPAS1; IGSF6; KCNJ12; LSM5 variant 1; MAZ variant 1; MBD5; MTUS1 variant 1; MYCN; MYH7B; NEUROG1; P2RY10 variant 1; PPM2C; RAPGEF2; RFTN1; RPA3; SLC16A1; SLC27A5; SRP9 variant 2; TACR2; TNFRSF17; TRAK2; ZMIZ1; ZNF343
937		OTR	OXTR	OXYR_HUMAN	GPCR	Oxytocin receptor		Oxytocin receptor		Genomic; Proteomic	OXTR
938		OTR	OXTR	OXYR_HUMAN	GPCR	Oxytocin receptor		11-gene expression lung cancer panel		Genomic	CLU variant 1; COL14A1; GAL; ICAM1; MCTP2; MME variant 1; OXTR; PDE3B; THBS2
939		PKC	PRKCA	KPCA_HUMAN	Protein kinase			Protein kinase C alpha type		Genomic; Proteomic	PRKCA
940		PKC	PRKCA	KPCA_HUMAN	Protein kinase			588-gene expression liposarcoma panel		Genomic	ABCA8; ABCC6; ABLIM1 variant 1; ACACB; ACAT1; ACOT9 variant 1; ACOX2; ACSL1; ACTC1; ACTN1 variant 1; ACTN4; ACY1; ADAM19 variant 1; ADH1B; ADIPOQ variant 2; ADORA2B; ADRB2; AGPAT2 variant 1; AGTR1; ALDH1A1; AMOTL2; ANGPT1 variant 1; ANK2 variant 1; AOC3; APOD; APP variant 1; AQP7; ARID1A variant 1; ARIH1; ASPM; ASPN variant 1; ASS1 variant 1; ATAD2; ATP1A2; ATP1B1; ATP2A2 variant 2; AURKA variant…
941		PKC	PRKCA	KPCA_HUMAN	Protein kinase			47-gene expression ovarian cancer panel		Genomic	AKT1 variant 1; AKT2 variant 1; AKT3 variant 1; BAD; BAX variant beta; BAX variant delta; BCL2L1 variant 1; CDK1 variant 1; EGFR variant 1; EGFR variant 2; EGFR variant 3; EGFR variant 4; GNAS variant 1; GNB1; GNB2; GNB3; GNG11; GNG12; GNG3; GNG4; GNG7; HRAS variant 1; IRS1; MAP2K2; PIK3CA; PIK3CB; PIK3CD; PPM1B variant 1; PPM1D; PPM1F; PPM1G; PPM2C; PRKACB variant 1; PRKAR1A variant 1; PRKAR2A; …
942		PKC	PRKCA	KPCA_HUMAN	Protein kinase			158-gene expression breast cancer panel		Genomic	ABCD4 variant 1; ADD3 variant 1; ADD3 variant 3; AFP; AFTPH variant 1; ALAS2 variant 1; ANPEP; ARHGAP19 variant 1; ARIH2; ASAP2 variant 1; ATOH8; ATP8B2 variant 1; AXIN2; BIN3; BMP4; BMP4 variant 2; BMP4 variant 3; C11orf57 variant 2; C12orf29; C14orf49; C7orf25 variant 1; CASP6 variant alpha; CD3D variant 1; CD69; CDON; CFL2; CLSTN3; COL8A1 variant 1; COLEC12 variant 1; COMP; CRMP1 variant 1; CT…
943		PKC	PRKCA	KPCA_HUMAN	Protein kinase			47-gene expression cancer panel		Genomic	AKT1 variant 1; AKT2 variant 1; AKT3 variant 1; BAD; BAX variant beta; BAX variant delta; BCL2L1 variant 1; BCL2L1 variant 2; CDK1 variant 1; EGFR variant 1; EGFR variant 2; EGFR variant 3; EGFR variant 4; GNAS variant 1; GNB1; GNB2; GNB3; GNB5 variant 2; GNG10 variant 1; GNG11; GNG12; GNG13; GNG3; GNG4; GNG5; GNG7; HRAS variant 1; IRS1; MAP2K2; PIK3CA; PIK3CB; PIK3CD; PPM1A variant 3; PPM1B vari…
944		PKC	PRKCA	KPCA_HUMAN	Protein kinase			9-protein ovarian carcinoma panel		Proteomic	AR variant 1; AR variant 2; BID variant 1; BID variant 2; EEF2; EGFR variant 1; EGFR variant 2; EGFR variant 3; EGFR variant 4; HSPA1A; HSPA1B; MAP2K1; PRKCA; STAT5A; TAZ variant 1; TAZ variant 2
945		PKC	PRKCB	KPCB_HUMAN	Protein kinase			Protein kinase C, beta type		Genomic; Proteomic	PRKCB variant 2
946		PKC	PRKCB	KPCB_HUMAN	Protein kinase			Protein kinase C, beta type isoform II		Proteomic	PRKCB variant 2
947		PKC	PRKCB	KPCB_HUMAN	Protein kinase			79-gene expression breast cancer panel		Genomic	ABCC10; ACOX1 variant 1; ACTG1; AGMAT; ANKRD11; ANXA7 variant 1; ANXA7 variant 2; ARPC2 variant 1; ATF2 variant 1; ATP7A; AUTS2; BCKDK variant 1; CANX variant 1; CD72; CRK variant I; CRK variant II; CTBP2 variant 2; CTSA variant 1; CUL2 variant 3; DAB2; DAB2 variant 2; DNAJB6 variant 1; DNAJB6 variant 2; DYNC2LI1 variant 1; EHD1; ESF1 variant 1; FOLR1; FTSJ2; GABPB1 variant beta 1; HSN2; HSP90B1;…
948		PKC	PRKCB	KPCB_HUMAN	Protein kinase			117-gene expression breast cancer panel		Genomic	AKT3 variant 1; AKT3 variant 2; ALDH1A2 variant 1; ALDH1A2 variant 4; AP1S2; ARHGAP15; ARHGAP28; ARHGAP6 variant 1; ASAH1 variant 1; ASAH1 variant 2; BANK1 variant 1; CAPN3 variant 1; CAPN3, variant 3; CARD11; CASP1 variant alpha; CBS; CCL19; CCR2 variant A; CCR2B variant B; CCR5 variant A; CD37 variant 1; CD40 variant 1; CD48 variant 1; CDC25B variant 1; CDC25B variant 3; CDH11 variant 1; CH25H;…
949		PKC	PRKCD	KPCD_HUMAN	Protein kinase			Protein kinase C delta type		Genomic; Proteomic	PRKCD variant 1
950		PKC	PRKCD	KPCD_HUMAN	Protein kinase			45-gene expression kidney transplant rejection panel		Genomic	ADNP variant 1; ARHGEF7 variant 3; BCL11B variant 1; BRAF; COCH; CSNK1G3 variant 1; CST3; DDX6 variant 1; EDEM1; ETS1; FAM60A variant 2; FOXP1 variant 1; GABPB2; HBB; HINT3; ITGA6; LATS2; LY9 variant a; MALAT1; MAP3K2; MDM4; MSI2; MYL12A; NCF1; NKTR; PDZK1IP1; PRKCD variant 1; PTPRC variant 1; RRAS; SMG1; STX16 variant 1; TCF7 variant 1; TLR2; TOB1; YEATS2; ZBTB11; ZBTB16 variant 1
951		PKC	PRKCD	KPCD_HUMAN	Protein kinase			786-gene expression cancer panel		Genomic	ABHD2 variant 1; ACSL5 variant 1; ADAM12 long variant; ADAMTS1; ADAMTS14 variant 1; ADAMTS2 variant 1; ADAMTS6; ADAMTS9; ADAMTSL2; AEBP1; AGTRL1; AHR; AK3L1 variant 1; AKAP12 variant 1; AKR1C1; AKR1C2 variant 1; ALDH1A1; ALDH1L2; AMPH variant 1; ANGPTL2; ANK3 variant 1; ANPEP; ANTXR1; APCDD1; APOD; AQP1 variant 1; ARHGAP25 variant 1; ARHGAP6 variant 1; ARL7; ASNS variant 1; ASS1 variant 1; ATF5 v…
952		PKC	PRKCE	KPCE_HUMAN	Protein kinase			Protein kinase C epsilon type		Proteomic	PRKCE
953		PKC	PRKCG	KPCG_HUMAN	Protein kinase			Protein kinase C gamma type		Genomic; Proteomic	PRKCG
954		PKC	PRKCG	KPCG_HUMAN	Protein kinase			38-gene expression cancer panel		Genomic	ADORA2B; AGBL5 variant 1; ARNTL variant 1; ARNTL variant 2; CCDC141; CDKN1A variant 2; CLEC6A; CXCL2; CXCL6; CYS1; DIO2 variant 2; DNMT1 variant 1; DNMT1 variant 2; DNMT3A variant 1; DNMT3A variant 2; DNMT3A variant 3; EGFR variant 1; EGFR variant 2; EGFR variant 3; EGFR variant 4; EPAS1; EREG; IGJ; KIAA1430; LITAF; MBD1 variant 1; MBD1 variant 6; NNT variant 1; PER3; PI15; PLCXD2; PRKCG; PVR var…
955		PKC	PRKCH	KPCL_HUMAN	Protein kinase			Protein kinase C eta type		Genomic; Proteomic	PRKCH
956		PKC	PRKCH	KPCL_HUMAN	Protein kinase			10-gene expression cancer prognostic panel		Genomic	ABL1; AR variant 1; HDAC1; IRF1; JUN; PRKCH; RELA variant 1; STAT1 variant alpha; SUMO1 variant 1; WAF1
957		PKC	PRKCH	KPCL_HUMAN	Protein kinase			121-gene expression acute myeloid leukemia panel		Genomic	ABCB1; ALCAM; ANK3 variant 1; ASXL1 variant 1; ATP8B4; BAALC; BCL11A variant 1; C13orf15; CACNB2 variant 1; CALN1 variant 1; CCR7 variant 1; CD109 variant 1; CGA; COL5A1; CRIM1; CYLD variant 1; DACH1 variant 1; DAPK1; DDX5; DLK1 variant 1; DSTvariant 1eA; DUSP6 variant 1; EIF5 variant 1; ELK3; EPAS1; EPC1; ERG variant 1; FAM3C variant 1; FGFR1 variant 1; FLT3; FOXO1A; GPR126 variant b1; GUCY1A3; …
958		PKC	PRKCH	KPCL_HUMAN	Protein kinase			788-gene expression esophageal cancer panel		Genomic	A2ML1; ABCA1; ABCC10; ABHD12 variant 1; ABHD5; ABLIM1 variant 1; ABLIM3; ACAA1; ACOT9 variant 1; ACOX1 variant 1; ACPP variant 1; ACSL1; ACTA2 variant 2; ACTN1 variant 1; ADAMTSL4 variant 1; ADAMTSL4 variant 2; ADH5; ADS1; AIM1L; AK3L1 variant 1; AKAP13 variant 1; AKAP2 variant 1; AKR1B10; AKT3 variant 1; ALDH3B2 variant 1; ALDH9A1; AMIGO2 variant 2; ANKRD22; ANKRD35; ANKRD38; ANTXR2; AQP3; ARAP2…
959		PKC	PRKCH	KPCL_HUMAN	Protein kinase			530-gene methylation leukemia panel		Genomic	ABCA13; ACOX2; ACTR10; ADCYAP1 variant 1; ADCYAP1 variant 2; AGTR1; AKAP2 variant 1; AMHR2 variant 1; AMHR2 variant 2; AMHR2 variant 3; AMICA1; ANGPT1 variant 1; ANK1 variant 3; ANK1 variant 9; ANKRD35; ANPEP; APOC1; APOE; AREG; ARHGAP27 variant 1; ASRGL1; ATP7B variant 1; ATP7B variant 2; ATP8B4; BAALC; BBS4; BBS4 variant 2; BDH2; BIN1 variant 1; BIN1 variant 8; BVES variant A; C16orf89 variant …
960		PKC	PRKCI	KPCI_HUMAN	Protein kinase			Protein kinase C iota type		Genomic; Proteomic	PRKCI
961		PKC	PRKCI	KPCI_HUMAN	Protein kinase			12-protein lung cancer panel		Proteomic	Adam19; C1QTNF4; CCL18; COL18A1 variant 1; HFE2 variant a; HSP90AA1 variant 2; KIT; LRIG3 variant 2; PRKCI; PTN; SELL variant 1; TNFSF8; YES1
962		PKC	PRKCI	KPCI_HUMAN	Protein kinase			277-gene expression lung cancer panel		Genomic	ACTA2 variant 2; ACTC1; ACTG1; ADAM10; ADAM12 long variant; ADAM17; ADAM19 variant 1; ADAM8; ADCY6 variant 1; ADORA2B; ADPN; ADRBK2; AEN; ALOX15B variant d; AREG; ASAP3 variant 1; ATF2 variant 1; ATP2C2; BCAR3; BMPR2 variant 1; BPGM variant 2; CALML5; CASP1 variant alpha; CASP4 variant alpha; CAT; CCNA1 variant 1; CCNB2; CCND1; CCND2; CD3EAP; CDC42; CDH3; CENPF; CHODL variant 1; CHODL variant 2; …
963		PKC	PRKCQ	KPCT_HUMAN	Protein kinase			Protein kinase C theta type		Genomic; Proteomic	PRKCQ variant 2
964		PKC	PRKCQ	KPCT_HUMAN	Protein kinase			CancerTYPE ID		Genomic	BATF; BCL11B variant 1; C10orf59 variant 1; C6 variant 1; CA2; CAPN6; CCNA1 variant 1; CDCA3; CDH16; CDH17; CELSR2; CHRM3; COX11 variant 1; CSF2RB; CX3CR1 variant 4; ELAVL4 variant 1; EMX2 variant 1; ESR1 variant 1; FAM167A; FGF9; FOXA1; FOXG1; GJB6; HLF; HOXA9; HOXC10; HOXD11; HSPB7; HTR3A variant 1; IBSP; KCNJ11 variant 1; KIF2C; LY6K; MAP2K6; MEIS1; PAX8; PPARG variant 1; PPARG variant 2; PRAM…
965		PKC	PRKCZ	KPCZ_HUMAN	Protein kinase			Protein kinase C, zeta type		Genomic	PRKCZ variant 1
966		PKC	PRKCZ	KPCZ_HUMAN	Protein kinase			59-gene expression neuroblastoma panel		Genomic	AHCY; AKR1C1; ARHGEF7 variant 3; BIRC5 variant 1; CADM1 variant 1; CAMTA1; CD44 variant 1; CDCA5; CDKN3 variant 1; CHD5; CLSTN1; DDC; DPYSL3; ECEL1; ELAVL4 variant 1; EPB41L3; EPHA5 variant 1; FYN variant 1; GNB1; HCFC1; HIVEP2; INPP1; MAP2K4; MAP7 variant 4; MAPT variant 1; MCM7 variant 1; MTSS1; MYCN; NCAN; NHLH2; NME1 variant 1; NRCAM; NTRK1 variant 2; ODC1; PAICS variant 1; PIK3R1 variant 1; …
967		PKC	PRKCZ	KPCZ_HUMAN	Protein kinase			42-gene expression neuroblastoma panel		Genomic	AHCY; AKR1C1; ARHGEF7 variant 3; BIRC5 variant 1; CADM1 variant 1; CDCA5; CDKN3 variant 1; CLSTN1; DDC; DPYSL3; ECEL1; EPB41L3; EPHA5 variant 1; FYN variant 1; GNB1; HIVEP2; INPP1; MAP7 variant 4; MAPT variant 1; MCM2; MYCN; NCAN; NME1 variant 1; NRCAM; NTRK1 variant 2; ODC1; PAICS variant 1; PLAGL1 variant 3; PMP22; PRKACB variant 1; PRKCZ variant 1; PTN; PTPRN2 variant 1; SCG2; SLC25A5; TYMS; U…
968		PKC	PRKD1	KPCD1_HUMAN	Protein kinase			Serine/threonine-protein kinase D1		Genomic; Proteomic	PRKD1
969		PKC	PRKD1	KPCD1_HUMAN	Protein kinase			204-gene expression breast cancer panel		Genomic	AARD; ABCA3; ABCC3 variant 1; ABCC3 variant 2; ABLIM2 variant 1; ACER3; ACSS1; ACTA2 variant 1; ACTA2 variant 2; ADH1A; AKR1C3; ALDH3A1; ANKRD20A11P; APC variant 2; APC variant 3; AQP3; ARHGDIB; ARHGEF37; ARHGEF7 variant 3; ARID5B variant 2; ASPM; ATP10B; ATP6V1B1; AURKB; AZGP1; C; C1orf116 variant 1; C22orf18 variant 1; C9orf3 variant 1; CA12 variant 1; CAMK2B variant 1; CAMK2N1; CAT; CCDC69; CC…
970		PKC	PRKD2	KPCD2_HUMAN	Protein kinase			Serine/threonine-protein kinase D2		Genomic	PRKD2
971		PKC	PRKD3	KPCD3_HUMAN	Protein kinase			Serine/threonine-protein kinase D3		Genomic; Proteomic	PRKD3
972		PKC	PRKD3	KPCD3_HUMAN	Protein kinase			96-gene expression melanoma panel		Genomic	ABCC2; ACOX2; AKR1C1; AKR1C2 variant 1; AP1S2; APOE; ASAH1 variant 2; BCHE; CPN1; CPN2; CRISPLD1; CTNNAL1; CTSH variant 1; CYR61; DCT; EBF2; EDNRB; ERRFI1; ESRRBL1; GBP1; GLIPR1; GNPTAB; GPNMB variant 2; GPR143; GSTP1; HIF1A variant 1; HS3ST3A1; IGFBP6; INHBA; INPP4B variant 1; JUN; KYNU variant 1; LGALS3 variant 1; MGLL variant 1; MITF variant 4; MLANA; NFE2L3; NRP1; PEX13; PIR variant 1; PLAUR …
973		PKC	PRKD3	KPCD3_HUMAN	Protein kinase			45-gene expression lung cancer panel		Genomic	ALDH3A1; BMPR1A; CALM1 variant 1; CALM2; CALM3; CAV1 variant 1; CD44 variant 1; CFLAR; CHD1L; DDX3X; E2F4; ELK3; GULP1; HEATR3; IGFBP7; INHBA; ITGA3 variant a; JRKL; KCTD12; LAMA4; MET variant 2; MICAL2; MYO10; NEBL variant 1; OGT variant1; PDLIM7 variant 1; PPFIBP1 variant 1; PPP2R1B variant 1; PRKAB1; PRKD3; PSG3; QSOX1 variant 1; RCC1 variant a; RTEL1 variant 2; SEMA3A; SLC37A4; SORBS2 variant…
974		PKC-alpha	PRKCA	KPCA_HUMAN	Protein kinase	Protein kinase C alpha type		Protein kinase C alpha type		Genomic; Proteomic	PRKCA
975		PKC-alpha	PRKCA	KPCA_HUMAN	Protein kinase	Protein kinase C alpha type		588-gene expression liposarcoma panel		Genomic	ABCA8; ABCC6; ABLIM1 variant 1; ACACB; ACAT1; ACOT9 variant 1; ACOX2; ACSL1; ACTC1; ACTN1 variant 1; ACTN4; ACY1; ADAM19 variant 1; ADH1B; ADIPOQ variant 2; ADORA2B; ADRB2; AGPAT2 variant 1; AGTR1; ALDH1A1; AMOTL2; ANGPT1 variant 1; ANK2 variant 1; AOC3; APOD; APP variant 1; AQP7; ARID1A variant 1; ARIH1; ASPM; ASPN variant 1; ASS1 variant 1; ATAD2; ATP1A2; ATP1B1; ATP2A2 variant 2; AURKA variant…
976		PKC-alpha	PRKCA	KPCA_HUMAN	Protein kinase	Protein kinase C alpha type		47-gene expression ovarian cancer panel		Genomic	AKT1 variant 1; AKT2 variant 1; AKT3 variant 1; BAD; BAX variant beta; BAX variant delta; BCL2L1 variant 1; CDK1 variant 1; EGFR variant 1; EGFR variant 2; EGFR variant 3; EGFR variant 4; GNAS variant 1; GNB1; GNB2; GNB3; GNG11; GNG12; GNG3; GNG4; GNG7; HRAS variant 1; IRS1; MAP2K2; PIK3CA; PIK3CB; PIK3CD; PPM1B variant 1; PPM1D; PPM1F; PPM1G; PPM2C; PRKACB variant 1; PRKAR1A variant 1; PRKAR2A; …
977		PKC-alpha	PRKCA	KPCA_HUMAN	Protein kinase	Protein kinase C alpha type		158-gene expression breast cancer panel		Genomic	ABCD4 variant 1; ADD3 variant 1; ADD3 variant 3; AFP; AFTPH variant 1; ALAS2 variant 1; ANPEP; ARHGAP19 variant 1; ARIH2; ASAP2 variant 1; ATOH8; ATP8B2 variant 1; AXIN2; BIN3; BMP4; BMP4 variant 2; BMP4 variant 3; C11orf57 variant 2; C12orf29; C14orf49; C7orf25 variant 1; CASP6 variant alpha; CD3D variant 1; CD69; CDON; CFL2; CLSTN3; COL8A1 variant 1; COLEC12 variant 1; COMP; CRMP1 variant 1; CT…
978		PKC-alpha	PRKCA	KPCA_HUMAN	Protein kinase	Protein kinase C alpha type		47-gene expression cancer panel		Genomic	AKT1 variant 1; AKT2 variant 1; AKT3 variant 1; BAD; BAX variant beta; BAX variant delta; BCL2L1 variant 1; BCL2L1 variant 2; CDK1 variant 1; EGFR variant 1; EGFR variant 2; EGFR variant 3; EGFR variant 4; GNAS variant 1; GNB1; GNB2; GNB3; GNB5 variant 2; GNG10 variant 1; GNG11; GNG12; GNG13; GNG3; GNG4; GNG5; GNG7; HRAS variant 1; IRS1; MAP2K2; PIK3CA; PIK3CB; PIK3CD; PPM1A variant 3; PPM1B vari…
979		PKC-alpha	PRKCA	KPCA_HUMAN	Protein kinase	Protein kinase C alpha type		9-protein ovarian carcinoma panel		Proteomic	AR variant 1; AR variant 2; BID variant 1; BID variant 2; EEF2; EGFR variant 1; EGFR variant 2; EGFR variant 3; EGFR variant 4; HSPA1A; HSPA1B; MAP2K1; PRKCA; STAT5A; TAZ variant 1; TAZ variant 2
980		PP2A catalytic	PPP2CA	PP2AA_HUMAN	Protein phosphatase			Serine/threonine-protein phosphatase 2A catalytic subunit alpha		Genomic; Proteomic	PPP2CA
981		PP2A catalytic	PPP2CA	PP2AA_HUMAN	Protein phosphatase			28-gene breast cancer panel		Genomic	CDC14A variant 2; CTNS variant 1; FAM114A2; GPR22; GRHL2; LAMA4; P2RX1; PPP2CA; PSMD11; SLC30A6 variant 2; STX1A; WEE1
982		PP2A catalytic	PPP2CA	PP2AA_HUMAN	Protein phosphatase			61-gene expression breast cancer panel		Genomic	ABTB2; ALOX5AP variant 1; ALOX5AP variant 2; AMIGO2 variant 2; ANG; ANGEL2; ARHGEF40; ATL2 variant 1; BET1L variant 2; BMPR1A; BMPR2 variant 1; C18orf25 variant 1; CD1E variant 1; CD28; CDK17 variant 1; CDKN1A variant 2; CDKN2B variant 1; COL1A1; CTGF; DDIT4; DOPEY1 variant 1; EDN1 variant 1; EDN1 variant 2; ETS2; FAM162A; FAT4; FNDC3B; ID4; INHBA; JUN; KDM6B; LARP6 variant 1; LEMD3; LMCD1; LTBP1…
983		PP2A catalytic	PPP2CB	PP2AB_HUMAN	Protein phosphatase			Serine/threonine-protein phosphatase 2A catalytic subunit beta isoform		Genomic; Proteomic	PPP2CB
984		PP2A catalytic	PPP2CB	PP2AB_HUMAN	Protein phosphatase			9-gene expression chronic obstructive pulmonary disease panel		Genomic	CCR2 variant A; CCR2B variant B; GDAP1 variant 1; IL6R variant 1; LIPE; PPP2CB; RASSF2 variant 1; RPL14 variant 1; WTAP variant 1
985		PSD-95	DLG4	DLG4_HUMAN	Generic binding protein	Disks large homolog 4		Discs large homolog 4		Genomic	DLG4
986		PSD-95	DLG4	DLG4_HUMAN	Generic binding protein	Disks large homolog 4		ClinicoMolecular Triad Classification		Genomic	AAAS; ABCA3; ABLIM3; ACAA1; ACADS; ACAT2; ACE2; ACOT4; ACOT9 variant 1; ACTR3; ADCY1; ADCY9; ADD1 variant 2; ADFP; AGGF1; AGR3; AHNAK variant 1; AK5 variant 1; AKR7A3; ALAD; ALDH6A1; ALG3 variant 1; AMT; ANKRD20A11P; APBB2; ARFGEF1; ARHGEF12; ARID4A variant 1; ARL1; ARSG; ASCC3 variant 1; ASS1 variant 1; ATP2A2 variant 2; ATXN2; B4GALT5; BAI2; BBOX1; BBS12; BBS4; BCAT2 variant a; BCL11A variant 1…
987		Phospholamban	PLN	PPLA_HUMAN	Generic binding protein	Cardiac phospholamban		Cardiac phospholamban		Genomic; Proteomic	PLN
988		Phospholamban	PLN	PPLA_HUMAN	Generic binding protein	Cardiac phospholamban		69-gene expression uveal melanoma panel		Genomic	CELF2 variant 2; COL9A3; ENPP2 variant 1; ENTPD1 variant 1; HSD17B8; HTATIP2 variant a; HTR2B; HTRA1; IL12RB2; ITPR2; LMCD1; LYRM4 variant 1; MID1 variant 1; MTUS1 variant 1; NEDD9 variant 1; OVOS2; PAM variant 1; PARP8 variant 2; PCDH20; PDE3A variant 1; PHLDA1; PLN; PTGER4; RAB31; ROPN1; SDC2; SLC44A3 variant 1; SYNPR; TIMP3; TNFRSF19 variant 1
989		Phospholamban	PLN	PPLA_HUMAN	Generic binding protein	Cardiac phospholamban		18-gene expression ovarian cancer panel		Genomic	ADORA2B; ATP1B1; ATXN2; BST2; CELA3A; HOXB7; HOXB9; ITPR3; MARCKS; MSLN variant 2; PLN; RAPGEF3; ST5 variant 1
990		Phospholamban	PLN	PPLA_HUMAN	Generic binding protein	Cardiac phospholamban		114-gene expression prostate cancer panel		Genomic	ACTC1; AHNAK2; AP1S2; BCHE; BDNF variant 3; BDNF variant 4; BIN1 variant 8; CADM3 variant 1; CAV1 variant 1; CDC14B variant 2; CDKN1C; CDKN2C variant 1; COL4A2; CRTAC1; CSPG4; DAAM2; DBN1 variant a; DMPK variant 2; DNAJC15; DPYSL3; DYSF; EFEMP1 variant 1; EFEMP1 variant 2; ENAH variant 1; ENAH variant 2; ENO2; EPM2A; FAM131B variant 1; FEZ1; FLNC; FREQ; GABARAPL1; GPM6B variant 1; HDGFRP3; HNRNPD…
991		Phospholemman	FXYD1	PLM_HUMAN	Generic channel	Phospholemman		Phospholemman		Genomic	FXYD1 variant b
992		Phospholemman	FXYD1	PLM_HUMAN	Generic channel	Phospholemman		46-gene expression cancer panel		Genomic	ABCA8; ADH1B; ALDH1A1; ARPC1B; BAZ1B; C7orf24; CA4; CBX7; CCT3 variant 1; CD36 variant 3; CKAP4; CKS2; CLEC3B; COX7A1; CXCL12 variant alpha; DEFA4; DNMT1 variant 2; FAM189A2 variant 1; FBXO9 variant 1; FOXM1 variant 2; FXYD1 variant b; GABARAPL1; HMGA1 variant 1; KIAA0101 variant 1; KIF14; LTC4S; MAP3K11; MYH11 variant SM1; NME1 variant 1; PON2; POSTN; PTGDS; RAB13; RECQL variant 1; SCARB2; SELP;…
993		Progastrin	GAST	GAST_HUMAN	Receptor ligand	Gastrin		Gastrin		Proteomic	GAST
994		Protein kinase G	PRKG1	KGP1_HUMAN	Protein kinase			Protein kinase, cGMP-dependent, type I		Genomic; Proteomic	PRKG1
995		Protein kinase G	PRKG2	KGP2_HUMAN	Protein kinase			cGMP-dependent protein kinase 2		Genomic	PRKG2
996		Protein kinase G	PRKG2	KGP2_HUMAN	Protein kinase			186-gene expression cirrhosis panel		Genomic	AARS; ABLIM1 variant 1; ACOT2; ACSM3 variant 1; ACTR2 variant 1; ACTR2 variant 2; ADD3 variant 1; ADH5; ADH6 variant 1; ADRA2B; AEBP1; AKAP13 variant 1; AKR1A1 variant 2; AKR1C1; AKR1D1 variant 1; ALAS1; ALDH9A1; ANKRD46 variant 1; ANXA1; ANXA3; AOX1; AR variant 1; AR variant 2; ARF4; ART1; ATP2C1 variant 1; ATP4B; ATP5D variant 1; ATP6AP2; BAIAP2 variant 1; C4BPB; C5; C8B; CALCR variant 2; CCDC6…
997		Protein kinase G1	PRKG1	KGP1_HUMAN	Protein kinase	cGMP-dependent protein kinase 1		Protein kinase, cGMP-dependent, type I		Genomic; Proteomic	PRKG1
998		Pyrophosphate cytoplasm		Pyrophosphate	Compound	Pyrophosphate
999		ROCK	ROCK1	ROCK1_HUMAN	Protein kinase			Rho-associated protein kinase 1		Genomic; Proteomic	ROCK1
1000		ROCK	ROCK1	ROCK1_HUMAN	Protein kinase			12-gene expression huntington's panel		Genomic	ANXA1; CAPZA1; HIF1A variant 1; LPAR6 variant 1; ROCK1; SF3B1 variant 1; SP3 variant 1; SUZ12
1001		ROCK	ROCK1	ROCK1_HUMAN	Protein kinase			23-gene expression cancer panel		Genomic	AFAP1-AS1; BRCA1 variant 3; BRCA1 variant BRCA1a; BRCA1, variant 2; DNAJC12 variant 1; FANCA; GAPD; GGH; GLOD4; GNAS-AS1; KIAA1212; NEXN variant 1; NEXN variant 2; NUBPL; PGAM1; POLR1D variant 1; PPM1E; PPP3R1; RBBP8 variant 1; ROCK1; SC4MOL variant 1; STIL variant 1; TACSTD1
1002		ROCK	ROCK2	ROCK2_HUMAN	Protein kinase			Rho-associated protein kinase 2		Genomic; Proteomic	ROCK2; ROCK2 variant X1
1003		ROCK	ROCK2	ROCK2_HUMAN	Protein kinase			64-gene expression colorectal cancer panel		Genomic	ACSL6 variant 1; AGR2; ARID3A; ASCL2; ASXL1 variant 1; ATP9A; AXIN2; C13orf18; C20orf43; CEACAM3; CEACAM5 variant 1; CSRP3 variant 1; DIDO1; DUSP18; DYNLRB1; EP300; EPDR1; FBXO34 variant 1; GGA2; GGT7; GID8; GNG4; GPR143; GUCY2C; HNRPL; KCNK5; KHDRBS3; KRT23; LFNG; MDM2 variant 1; MLH1 variant 1; MLH1 variant 3; MLH1 variant 4; PLAGL2; PPP1R3D; PRR15; QPRT; RNF43; ROCK2; RP11-119E20.1; RPL22L1; S…
1004		ROCK2	ROCK2	ROCK2_HUMAN	Protein kinase	Rho-associated protein kinase 2		Rho-associated protein kinase 2		Genomic; Proteomic	ROCK2; ROCK2 variant X1
1005		ROCK2	ROCK2	ROCK2_HUMAN	Protein kinase	Rho-associated protein kinase 2		64-gene expression colorectal cancer panel		Genomic	ACSL6 variant 1; AGR2; ARID3A; ASCL2; ASXL1 variant 1; ATP9A; AXIN2; C13orf18; C20orf43; CEACAM3; CEACAM5 variant 1; CSRP3 variant 1; DIDO1; DUSP18; DYNLRB1; EP300; EPDR1; FBXO34 variant 1; GGA2; GGT7; GID8; GNG4; GPR143; GUCY2C; HNRPL; KCNK5; KHDRBS3; KRT23; LFNG; MDM2 variant 1; MLH1 variant 1; MLH1 variant 3; MLH1 variant 4; PLAGL2; PPP1R3D; PRR15; QPRT; RNF43; ROCK2; RP11-119E20.1; RPL22L1; S…
1006		Ryanodine receptor 1	RYR1	RYR1_HUMAN	Ligand-gated ion channel	Ryanodine receptor 1	Dantrolene	Ryanodine receptor 1		Genomic; Proteomic	RYR1 variant 1; RYR1 variant 2
1007		Ryanodine receptor 1	RYR1	RYR1_HUMAN	Ligand-gated ion channel	Ryanodine receptor 1	Dantrolene	AclarusDx		Genomic	ABCB10; ABCG5; ACOT9 variant 1; ACTG1; ADAMTS16; AGRN; AKR1A1 variant 2; ALDH2; AP2B1 variant 1; APOA1; APOL1 variant 1; ARF1; ARPC5; B2M; BPTF variant 1; C13orf15; C14orf126; CALM2; CRKRS variant 1; CSDE1 variant 3; DHRS7; EEF1D variant 1; EIF4G2; ELL2; EPHB4; FAM129C variant 1; GNAS variant 1; HLA-E; HUWE1; IST1; ITPR3; JAK1; KCNIP3; LAMA1; LRP8; LTN1; MAP4K5 variant 1; MFAP5; MINK1 variant 3; …
1008		Ryanodine receptor 2	RYR2	RYR2_HUMAN	Generic receptor	Ryanodine receptor 2		Ryanodine receptor 2		Genomic; Proteomic	RYR2
1009		SCN4A(SkM1)	SCN4A	SCN4A_HUMAN	Voltage-gated ion channel	Sodium channel protein type 4 subunit alpha	Tetrodotoxin	Sodium channel protein type 4 subunit alpha		Genomic	SCN4A
1010		SCN4A(SkM1)	SCN4A	SCN4A_HUMAN	Voltage-gated ion channel	Sodium channel protein type 4 subunit alpha	Nerispirdine	Sodium channel protein type 4 subunit alpha		Genomic	SCN4A
1011		SLMAP	SLMAP	SLMAP_HUMAN	Generic binding protein	Sarcolemmal membrane-associated protein		Sarcolemmal membrane-associated protein		Genomic; Proteomic	SLMAP
1012		SRF	SRF	SRF_HUMAN	Transcription factor	Serum response factor		Serum response factor		Genomic	SRF
1013		SRF	SRF	SRF_HUMAN	Transcription factor	Serum response factor		157-gene expression neuroblastoma panel		Genomic	ACSL4 variant 1; ACSL4 variant 2; AGPAT4; ANAPC1; ARHGEF3 variant 1; ARL4D; ATAD2; Astrotactin variant 1; C10orf26; C19orf43; C1orf114; C20orf72; C4orf34; C5orf41 variant 1; CAMK2N1; CCNI; CELF3 variant 1; CLU variant 1; CNNM1; CNTN1 variant 1; CRTAP; CSRNP3 variant 1; CYP4V2; DCTPP1; DHCR7 variant 1; DHCR7 variant 2; DIRAS3; DKC1; DNER; E2F5; E2F8; ECE2; EIF2C4; EIF2S2; EMC3-AS1; EPB41L1 variant…
1014		Sarcoglycan complex	SGCA	SGCA_HUMAN	Generic binding protein			Alpha-sarcoglycan		Genomic; Proteomic	SGCA
1015		Sarcoglycan complex	SGCA	SGCA_HUMAN	Generic binding protein			114-gene expression prostate cancer panel		Genomic	ACTC1; AHNAK2; AP1S2; BCHE; BDNF variant 3; BDNF variant 4; BIN1 variant 8; CADM3 variant 1; CAV1 variant 1; CDC14B variant 2; CDKN1C; CDKN2C variant 1; COL4A2; CRTAC1; CSPG4; DAAM2; DBN1 variant a; DMPK variant 2; DNAJC15; DPYSL3; DYSF; EFEMP1 variant 1; EFEMP1 variant 2; ENAH variant 1; ENAH variant 2; ENO2; EPM2A; FAM131B variant 1; FEZ1; FLNC; FREQ; GABARAPL1; GPM6B variant 1; HDGFRP3; HNRNPD…
1016		Sarcoglycan complex	SGCA	SGCA_HUMAN	Generic binding protein			277-gene expression lung cancer panel		Genomic	ACTA2 variant 2; ACTC1; ACTG1; ADAM10; ADAM12 long variant; ADAM17; ADAM19 variant 1; ADAM8; ADCY6 variant 1; ADORA2B; ADPN; ADRBK2; AEN; ALOX15B variant d; AREG; ASAP3 variant 1; ATF2 variant 1; ATP2C2; BCAR3; BMPR2 variant 1; BPGM variant 2; CALML5; CASP1 variant alpha; CASP4 variant alpha; CAT; CCNA1 variant 1; CCNB2; CCND1; CCND2; CD3EAP; CDC42; CDH3; CENPF; CHODL variant 1; CHODL variant 2; …
1017		Sarcoglycan complex	SGCB	SGCB_HUMAN	Generic binding protein			beta-Sarcoglycan		Genomic; Proteomic	SGCB
1018		Sarcoglycan complex	SGCB	SGCB_HUMAN	Generic binding protein			788-gene expression esophageal cancer panel		Genomic	A2ML1; ABCA1; ABCC10; ABHD12 variant 1; ABHD5; ABLIM1 variant 1; ABLIM3; ACAA1; ACOT9 variant 1; ACOX1 variant 1; ACPP variant 1; ACSL1; ACTA2 variant 2; ACTN1 variant 1; ADAMTSL4 variant 1; ADAMTSL4 variant 2; ADH5; ADS1; AIM1L; AK3L1 variant 1; AKAP13 variant 1; AKAP2 variant 1; AKR1B10; AKT3 variant 1; ALDH3B2 variant 1; ALDH9A1; AMIGO2 variant 2; ANKRD22; ANKRD35; ANKRD38; ANTXR2; AQP3; ARAP2…
1019		Sarcoglycan complex	SGCD	SGCD_HUMAN	Generic binding protein			delta-sarcoglycan		Genomic; Proteomic	SGCD
1020		Sarcoglycan complex	SGCD	SGCD_HUMAN	Generic binding protein			96-gene expression melanoma panel		Genomic	ABCC2; ACOX2; AKR1C1; AKR1C2 variant 1; AP1S2; APOE; ASAH1 variant 2; BCHE; CPN1; CPN2; CRISPLD1; CTNNAL1; CTSH variant 1; CYR61; DCT; EBF2; EDNRB; ERRFI1; ESRRBL1; GBP1; GLIPR1; GNPTAB; GPNMB variant 2; GPR143; GSTP1; HIF1A variant 1; HS3ST3A1; IGFBP6; INHBA; INPP4B variant 1; JUN; KYNU variant 1; LGALS3 variant 1; MGLL variant 1; MITF variant 4; MLANA; NFE2L3; NRP1; PEX13; PIR variant 1; PLAUR …
1021		Sarcoglycan complex	SGCE	SGCE_HUMAN	Generic binding protein			epsilon-Sarcoglycan		Genomic; Proteomic	SGCE; SGCE variant 1
1022		Sarcoglycan complex	SGCE	SGCE_HUMAN	Generic binding protein			786-gene expression cancer panel		Genomic	ABHD2 variant 1; ACSL5 variant 1; ADAM12 long variant; ADAMTS1; ADAMTS14 variant 1; ADAMTS2 variant 1; ADAMTS6; ADAMTS9; ADAMTSL2; AEBP1; AGTRL1; AHR; AK3L1 variant 1; AKAP12 variant 1; AKR1C1; AKR1C2 variant 1; ALDH1A1; ALDH1L2; AMPH variant 1; ANGPTL2; ANK3 variant 1; ANPEP; ANTXR1; APCDD1; APOD; AQP1 variant 1; ARHGAP25 variant 1; ARHGAP6 variant 1; ARL7; ASNS variant 1; ASS1 variant 1; ATF5 v…
1023		Sarcoglycan complex	SGCG	SGCG_HUMAN	Generic binding protein			gamma-sarcoglycan		Genomic; Proteomic	SGCG
1024		Sarcoglycan complex	SGCZ	SGCZ_HUMAN	Generic binding protein			zeta-Sarcoglycan		Genomic; Proteomic	SGCZ
1025		Skelemin	MYOM1	MYOM1_HUMAN	Generic binding protein	Myomesin-1		Myomesin-1		Genomic; Proteomic	MYOM1 variant 1
1026		Smooth muscle myosin	MYH11	MYH11_HUMAN	Generic binding protein			Myosin-11		Genomic; Proteomic	MYH11 variant SM1
1027		Smooth muscle myosin	MYH11	MYH11_HUMAN	Generic binding protein			46-gene expression cancer panel		Genomic	ABCA8; ADH1B; ALDH1A1; ARPC1B; BAZ1B; C7orf24; CA4; CBX7; CCT3 variant 1; CD36 variant 3; CKAP4; CKS2; CLEC3B; COX7A1; CXCL12 variant alpha; DEFA4; DNMT1 variant 2; FAM189A2 variant 1; FBXO9 variant 1; FOXM1 variant 2; FXYD1 variant b; GABARAPL1; HMGA1 variant 1; KIAA0101 variant 1; KIF14; LTC4S; MAP3K11; MYH11 variant SM1; NME1 variant 1; PON2; POSTN; PTGDS; RAB13; RECQL variant 1; SCARB2; SELP;…
1028		Smooth muscle myosin	MYH11	MYH11_HUMAN	Generic binding protein			59-gene expression acute myeloid leukemia panel		Genomic	AGR2; AK5 variant 1; ANXA8L2; BAMBI; CACNA2D2 variant 1; CES1 variant 1; CRISP3; CTTNBP2; DYX1C1 variant 1; EDIL3; FAM19A5; FGF13 variant 1; HGF variant 1; IGDCC4; IL5RA; LIN28B; LPAR1 variant 1; LRP4; MAF; MN1; MNX1; MST1; MT2A; MYH11 variant SM1; NRP1; NT5E; PHACTR3 variant 1; POU4F1; SIX3; SPARC; STAB1; TM4SF1; TNFRSF4; TP53BP2 variant 2; TRH
1029		Smooth muscle myosin	MYH11	MYH11_HUMAN	Generic binding protein			74-gene expression breast cancer panel		Genomic	ADIPOQ variant 1; ADIPOQ variant 2; AEBP1; ANKRD38; APC variant 2; APC variant 3; ASPN variant 1; ASPN variant 2; ATP2A2 variant 2; BNC2; C7; CASP8 variant A; CASP8 variant B; CASP8 variant C; CASP8 variant F; CASP8 variant G; CAV1 variant 1; CAV1 variant 2; CCL5; CD74 variant 2; CDH11 variant 1; CILP; CITED4; COL10A1; COL11A1 variant A; COL17A1 long variant; COL1A2; COL3A1; COL5A1; COL5A2; COL6A…
1030		Smooth muscle myosin	MYH11	MYH11_HUMAN	Generic binding protein			13-gene expression oral cancer panel		Genomic	C5orf13 variant 3; CLEC3B; LAMC2; LIPI; LOC283278; MYH11 variant SM1; OASL variant 1; OASL variant 3; OSMR variant 1; SERPINE1 variant 1; SLC16A1; THBS1; TPPP; ZDHHC11
1031		Smooth muscle myosin	MYH11	MYH11_HUMAN	Generic binding protein			61-gene expression breast cancer panel		Genomic	ABTB2; ALOX5AP variant 1; ALOX5AP variant 2; AMIGO2 variant 2; ANG; ANGEL2; ARHGEF40; ATL2 variant 1; BET1L variant 2; BMPR1A; BMPR2 variant 1; C18orf25 variant 1; CD1E variant 1; CD28; CDK17 variant 1; CDKN1A variant 2; CDKN2B variant 1; COL1A1; CTGF; DDIT4; DOPEY1 variant 1; EDN1 variant 1; EDN1 variant 2; ETS2; FAM162A; FAT4; FNDC3B; ID4; INHBA; JUN; KDM6B; LARP6 variant 1; LEMD3; LMCD1; LTBP1…
1032		Smooth muscle myosin	MYH11	MYH11_HUMAN	Generic binding protein			8-protein breast cancer panel		Proteomic	BCL11A variant 1; BCL11A variant 2; CDK2 variant 1; CDKN1A variant 2; ERBB2 variant 1; ERBB2 variant 2; MYH11 variant SM1; RB1; SRC variant 1; WAF1
1033		Smooth muscle myosin	MYL6	MYL6_HUMAN	Generic binding protein			Myosin light polypeptide 6		Genomic; Proteomic	MYL6 variant 1
1034		Smooth muscle myosin	MYL6	MYL6_HUMAN	Generic binding protein			442-gene expression breast cancer panel		Genomic	ACSL3 variant 1; ACSL3 variant 2; ACSS2 variant 1; ACTG2; ACTL6A variant 1; ADAMTS1; ADD3 variant 1; ADS1; ANKRD12 variant 1; APOD; APP variant 1; ARHGEF3 variant 1; AXIN2; BBC3; BCCIP variant A; BCL6 variant 1; BHLHB2; BRCA2; C; C10orf10; C10orf26; C13orf15; C16orf61; C1RL; CALCOCO1 variant 1; CAMLG; CBX1 variant 1; CCBL2 variant 1; CCCCCCCCCCCCCCCCCCCCC variant 1; CCPG1 variant 1; CCT5; CCT8; C…
1035		Smooth muscle myosin	MYL9	MYL9_HUMAN	Generic binding protein			Myosin regulatory light polypeptide 9		Genomic; Proteomic	MYL9 variant 1
1036		Smooth muscle myosin	MYL9	MYL9_HUMAN	Generic binding protein			367-gene expression 1-microRNA breast cancer panel		Genomic	ABCA3; ABCC4 variant 1; ACSL3 variant 1; ACSL3 variant 2; ACTA2 variant 2; ACTG2; ACVR1; ADAM8; ADAMTS12; ADORA2A; ADRBK2; AGPAT2 variant 1; AIFM2 variant 2; AIM2; AKAP2 variant 1; ANKRD22; ANO1; ANXA7 variant 1; AOC3; APOE; AQP1 variant 1; BGN; BIRC3; BOC; BTN3A1 variant 1; BTN3A3 variant 2; BUB3 variant 1; C12orf11; C1RL; C1S variant 1; C1orf116 variant 1; CADM1 variant 1; CALD1; CAPN2; CAPN5; …
1037		Smooth muscle myosin	MYL9	MYL9_HUMAN	Generic binding protein			277-gene expression lung cancer panel		Genomic	ACTA2 variant 2; ACTC1; ACTG1; ADAM10; ADAM12 long variant; ADAM17; ADAM19 variant 1; ADAM8; ADCY6 variant 1; ADORA2B; ADPN; ADRBK2; AEN; ALOX15B variant d; AREG; ASAP3 variant 1; ATF2 variant 1; ATP2C2; BCAR3; BMPR2 variant 1; BPGM variant 2; CALML5; CASP1 variant alpha; CASP4 variant alpha; CAT; CCNA1 variant 1; CCNB2; CCND1; CCND2; CD3EAP; CDC42; CDH3; CENPF; CHODL variant 1; CHODL variant 2; …
1038		Smooth muscle myosin	MYL9	MYL9_HUMAN	Generic binding protein			786-gene expression cancer panel		Genomic	ABHD2 variant 1; ACSL5 variant 1; ADAM12 long variant; ADAMTS1; ADAMTS14 variant 1; ADAMTS2 variant 1; ADAMTS6; ADAMTS9; ADAMTSL2; AEBP1; AGTRL1; AHR; AK3L1 variant 1; AKAP12 variant 1; AKR1C1; AKR1C2 variant 1; ALDH1A1; ALDH1L2; AMPH variant 1; ANGPTL2; ANK3 variant 1; ANPEP; ANTXR1; APCDD1; APOD; AQP1 variant 1; ARHGAP25 variant 1; ARHGAP6 variant 1; ARL7; ASNS variant 1; ASS1 variant 1; ATF5 v…
1039		Smoothelin	SMTN	SMTN_HUMAN	Generic binding protein	Smoothelin		Smoothelin		Proteomic	SMTN variant 1
1040		Smoothelin	SMTN	SMTN_HUMAN	Generic binding protein	Smoothelin		367-gene expression 1-microRNA breast cancer panel		Genomic	ABCA3; ABCC4 variant 1; ACSL3 variant 1; ACSL3 variant 2; ACTA2 variant 2; ACTG2; ACVR1; ADAM8; ADAMTS12; ADORA2A; ADRBK2; AGPAT2 variant 1; AIFM2 variant 2; AIM2; AKAP2 variant 1; ANKRD22; ANO1; ANXA7 variant 1; AOC3; APOE; AQP1 variant 1; BGN; BIRC3; BOC; BTN3A1 variant 1; BTN3A3 variant 2; BUB3 variant 1; C12orf11; C1RL; C1S variant 1; C1orf116 variant 1; CADM1 variant 1; CALD1; CAPN2; CAPN5; …
1041		Smoothelin	SMTN	SMTN_HUMAN	Generic binding protein	Smoothelin		20-gene expression cancer panel		Genomic	ANGPTL4 variant 1; BHLHB2; COL4A1; COL4A2; CTGF; ETS2; FNDC3B; HMOX1; JAG1; JUN; RBMS1 variant 1; SERPINE1 variant 1; SMTN variant 1; SMURF1 variant 1; SPSB1; TNFRSF12A; VEGFA; VEGFA variant 1; VEGFA variant 4; VEGFA variant 6; VEGFA variant 7; YIPF5
1042		Sorcin	SRI	SORCN_HUMAN	Generic binding protein	Sorcin		Sorcin		Genomic; Proteomic	SRI variant 1
1043		Syntaxin 1A	STX1A	STX1A_HUMAN	Transporter	Syntaxin-1A		Syntaxin-1A		Genomic	STX1A
1044		Syntaxin 1A	STX1A	STX1A_HUMAN	Transporter	Syntaxin-1A		28-gene breast cancer panel		Genomic	CDC14A variant 2; CTNS variant 1; FAM114A2; GPR22; GRHL2; LAMA4; P2RX1; PPP2CA; PSMD11; SLC30A6 variant 2; STX1A; WEE1
1045		Syntaxin 1A	STX1A	STX1A_HUMAN	Transporter	Syntaxin-1A		6-gene expression lung cancer panel		Genomic	CCT3 variant 1; HIF1A variant 1; HLA-DPB1; STX1A
1046		Syntaxin 1A	STX1A	STX1A_HUMAN	Transporter	Syntaxin-1A		3-gene expression lung cancer panel		Genomic	CCR7 variant 1; HIF1A variant 1; STX1A
1047		Syntrophin A	SNTA1	SNTA1_HUMAN	Generic binding protein	Alpha-1-syntrophin		Alpha-1-syntrophin		Genomic; Proteomic	SNTA1
1048		Syntrophin B	SNTB1	SNTB1_HUMAN	Generic binding protein			beta-1-Syntrophin		Genomic; Proteomic	SNTB1
1049		Syntrophin B	SNTB2	SNTB2_HUMAN	Generic binding protein			beta-2-Syntrophin		Genomic; Proteomic	SNTB2
1050		TBXA2R	TBXA2R	TA2R_HUMAN	GPCR	Thromboxane A2 receptor	Ifetroban	Thromboxane A2 receptor		Genomic	TBXA2R variant a; TBXA2R variant b
1051		TBXA2R	TBXA2R	TA2R_HUMAN	GPCR	Thromboxane A2 receptor	Ifetroban	114-gene expression prostate cancer panel		Genomic	ACTC1; AHNAK2; AP1S2; BCHE; BDNF variant 3; BDNF variant 4; BIN1 variant 8; CADM3 variant 1; CAV1 variant 1; CDC14B variant 2; CDKN1C; CDKN2C variant 1; COL4A2; CRTAC1; CSPG4; DAAM2; DBN1 variant a; DMPK variant 2; DNAJC15; DPYSL3; DYSF; EFEMP1 variant 1; EFEMP1 variant 2; ENAH variant 1; ENAH variant 2; ENO2; EPM2A; FAM131B variant 1; FEZ1; FLNC; FREQ; GABARAPL1; GPM6B variant 1; HDGFRP3; HNRNPD…
1052		TBXA2R	TBXA2R	TA2R_HUMAN	GPCR	Thromboxane A2 receptor	Terbogrel	Thromboxane A2 receptor		Genomic	TBXA2R variant a; TBXA2R variant b
1053		TBXA2R	TBXA2R	TA2R_HUMAN	GPCR	Thromboxane A2 receptor	Terbogrel	114-gene expression prostate cancer panel		Genomic	ACTC1; AHNAK2; AP1S2; BCHE; BDNF variant 3; BDNF variant 4; BIN1 variant 8; CADM3 variant 1; CAV1 variant 1; CDC14B variant 2; CDKN1C; CDKN2C variant 1; COL4A2; CRTAC1; CSPG4; DAAM2; DBN1 variant a; DMPK variant 2; DNAJC15; DPYSL3; DYSF; EFEMP1 variant 1; EFEMP1 variant 2; ENAH variant 1; ENAH variant 2; ENO2; EPM2A; FAM131B variant 1; FEZ1; FLNC; FREQ; GABARAPL1; GPM6B variant 1; HDGFRP3; HNRNPD…
1054		Telethonin	TCAP	TELT_HUMAN	Generic binding protein	Telethonin		Telethonin		Genomic	TCAP
1055		Tetrodotoxin-resistant Na(I) channel	SCN5A	SCN5A_HUMAN	Voltage-gated ion channel	Sodium channel protein type 5 subunit alpha	Lidocaine	Sodium channel protein type 5 subunit alpha		Genomic; Proteomic	SCN5A variant 1; SCN5A variant 2; SCN5A variant 3; SCN5A variant 4
1056		Tetrodotoxin-resistant Na(I) channel	SCN5A	SCN5A_HUMAN	Voltage-gated ion channel	Sodium channel protein type 5 subunit alpha	Tetrodotoxin	Sodium channel protein type 5 subunit alpha		Genomic; Proteomic	SCN5A variant 1; SCN5A variant 2; SCN5A variant 3; SCN5A variant 4
1057		Tetrodotoxin-resistant Na(I) channel	SCN5A	SCN5A_HUMAN	Voltage-gated ion channel	Sodium channel protein type 5 subunit alpha	Flecainide	Sodium channel protein type 5 subunit alpha		Genomic; Proteomic	SCN5A variant 1; SCN5A variant 2; SCN5A variant 3; SCN5A variant 4
1058		Tetrodotoxin-resistant Na(I) channel	SCN5A	SCN5A_HUMAN	Voltage-gated ion channel	Sodium channel protein type 5 subunit alpha	Priralfinamide	Sodium channel protein type 5 subunit alpha		Genomic; Proteomic	SCN5A variant 1; SCN5A variant 2; SCN5A variant 3; SCN5A variant 4
1059		Tetrodotoxin-resistant Na(I) channel	SCN5A	SCN5A_HUMAN	Voltage-gated ion channel	Sodium channel protein type 5 subunit alpha	Moracizine	Sodium channel protein type 5 subunit alpha		Genomic; Proteomic	SCN5A variant 1; SCN5A variant 2; SCN5A variant 3; SCN5A variant 4
1060		Tetrodotoxin-resistant Na(I) channel	SCN5A	SCN5A_HUMAN	Voltage-gated ion channel	Sodium channel protein type 5 subunit alpha	Benzonatate	Sodium channel protein type 5 subunit alpha		Genomic; Proteomic	SCN5A variant 1; SCN5A variant 2; SCN5A variant 3; SCN5A variant 4
1061		Tetrodotoxin-resistant Na(I) channel	SCN5A	SCN5A_HUMAN	Voltage-gated ion channel	Sodium channel protein type 5 subunit alpha	Carbamazepine	Sodium channel protein type 5 subunit alpha		Genomic; Proteomic	SCN5A variant 1; SCN5A variant 2; SCN5A variant 3; SCN5A variant 4
1062		Tetrodotoxin-resistant Na(I) channel	SCN5A	SCN5A_HUMAN	Voltage-gated ion channel	Sodium channel protein type 5 subunit alpha	Encainide	Sodium channel protein type 5 subunit alpha		Genomic; Proteomic	SCN5A variant 1; SCN5A variant 2; SCN5A variant 3; SCN5A variant 4
1063		Tetrodotoxin-resistant Na(I) channel	SCN5A	SCN5A_HUMAN	Voltage-gated ion channel	Sodium channel protein type 5 subunit alpha	Mexiletine	Sodium channel protein type 5 subunit alpha		Genomic; Proteomic	SCN5A variant 1; SCN5A variant 2; SCN5A variant 3; SCN5A variant 4
1064		Tetrodotoxin-resistant Na(I) channel	SCN5A	SCN5A_HUMAN	Voltage-gated ion channel	Sodium channel protein type 5 subunit alpha	Tocainide	Sodium channel protein type 5 subunit alpha		Genomic; Proteomic	SCN5A variant 1; SCN5A variant 2; SCN5A variant 3; SCN5A variant 4
1065		Thrombospondin 1	THBS1	TSP1_HUMAN	Receptor ligand	Thrombospondin-1		Thrombospondin-1		Genomic; Proteomic	THBS1
1066		Thrombospondin 1	THBS1	TSP1_HUMAN	Receptor ligand	Thrombospondin-1		3-protein glioblastoma multiforme panel		Proteomic	HSPA1A; HSPA1B; IGFBP3; THBS1
1067		Thrombospondin 1	THBS1	TSP1_HUMAN	Receptor ligand	Thrombospondin-1		588-gene expression liposarcoma panel		Genomic	ABCA8; ABCC6; ABLIM1 variant 1; ACACB; ACAT1; ACOT9 variant 1; ACOX2; ACSL1; ACTC1; ACTN1 variant 1; ACTN4; ACY1; ADAM19 variant 1; ADH1B; ADIPOQ variant 2; ADORA2B; ADRB2; AGPAT2 variant 1; AGTR1; ALDH1A1; AMOTL2; ANGPT1 variant 1; ANK2 variant 1; AOC3; APOD; APP variant 1; AQP7; ARID1A variant 1; ARIH1; ASPM; ASPN variant 1; ASS1 variant 1; ATAD2; ATP1A2; ATP1B1; ATP2A2 variant 2; AURKA variant…
1068		Thrombospondin 1	THBS1	TSP1_HUMAN	Receptor ligand	Thrombospondin-1		277-gene expression lung cancer panel		Genomic	ACTA2 variant 2; ACTC1; ACTG1; ADAM10; ADAM12 long variant; ADAM17; ADAM19 variant 1; ADAM8; ADCY6 variant 1; ADORA2B; ADPN; ADRBK2; AEN; ALOX15B variant d; AREG; ASAP3 variant 1; ATF2 variant 1; ATP2C2; BCAR3; BMPR2 variant 1; BPGM variant 2; CALML5; CASP1 variant alpha; CASP4 variant alpha; CAT; CCNA1 variant 1; CCNB2; CCND1; CCND2; CD3EAP; CDC42; CDH3; CENPF; CHODL variant 1; CHODL variant 2; …
1069		Thrombospondin 1	THBS1	TSP1_HUMAN	Receptor ligand	Thrombospondin-1		786-gene expression cancer panel		Genomic	ABHD2 variant 1; ACSL5 variant 1; ADAM12 long variant; ADAMTS1; ADAMTS14 variant 1; ADAMTS2 variant 1; ADAMTS6; ADAMTS9; ADAMTSL2; AEBP1; AGTRL1; AHR; AK3L1 variant 1; AKAP12 variant 1; AKR1C1; AKR1C2 variant 1; ALDH1A1; ALDH1L2; AMPH variant 1; ANGPTL2; ANK3 variant 1; ANPEP; ANTXR1; APCDD1; APOD; AQP1 variant 1; ARHGAP25 variant 1; ARHGAP6 variant 1; ARL7; ASNS variant 1; ASS1 variant 1; ATF5 v…
1070		Thrombospondin 1	THBS1	TSP1_HUMAN	Receptor ligand	Thrombospondin-1		5-protein prostate cancer panel		Proteomic	CRP; EFNA5; MME variant 1; PVRL1 variant 1; THBS1
1071		Thrombospondin 1	THBS1	TSP1_HUMAN	Receptor ligand	Thrombospondin-1		223-gene expression breast cancer panel		Genomic	ABAT variant 1; ACOX1 variant 1; ACTN1 variant 1; ACY1; ADAM10; ADFP; ADM; AEBP1; ALDH5A1; ALOX15; ALPPL2; AMD1 variant 1; AMY2A; ANGPTL4 variant 1; ANP32A; ANXA2 variant 1; APOA1; APOL3 alpha/d variant; AQP3; AVEN; BAG3; BEST1; BHLHB2; BMP7; BUCS1; C19orf6; C1orf116 variant 1; C8orf84; CA9; CALML5; CBFB variant 1; CBX3 variant 2; CDC42EP4; CDK13 variant 1; CLDN1; CLIC4; COL10A1; CRLF1; CSNK1G3 v…
1072		Thrombospondin 1	THBS1	TSP1_HUMAN	Receptor ligand	Thrombospondin-1		32-protein 2-biochemical psychiatric disorder panel		Biochemical; Proteomic	A2M; ABAT variant 1; ACPP variant 1; ACTA2 variant 2; ACTR3; AMH; AMIGO2 variant 2; ANG; ANGPT2 variant 1; ANK2 variant 1; BDNF variant 1; BDNF variant 3; BDNF variant 4; BHLHE41; BMP6; BTC; C1QTNF7; C7orf24; CALR; CAV1 variant 1; CCL26; CCL5; CD40LG; CEACAM5 variant 1; CELF2 variant 2; CFH; CGA; CKS2; COL6A2 variant 2C2; CSF2; CTGF; CXCL1; CXCL2; CYLD variant 1; DCN; DHCR24; DKK3 variant 1; DPYS…
1073		Thrombospondin 1	THBS1	TSP1_HUMAN	Receptor ligand	Thrombospondin-1		788-gene expression esophageal cancer panel		Genomic	A2ML1; ABCA1; ABCC10; ABHD12 variant 1; ABHD5; ABLIM1 variant 1; ABLIM3; ACAA1; ACOT9 variant 1; ACOX1 variant 1; ACPP variant 1; ACSL1; ACTA2 variant 2; ACTN1 variant 1; ADAMTSL4 variant 1; ADAMTSL4 variant 2; ADH5; ADS1; AIM1L; AK3L1 variant 1; AKAP13 variant 1; AKAP2 variant 1; AKR1B10; AKT3 variant 1; ALDH3B2 variant 1; ALDH9A1; AMIGO2 variant 2; ANKRD22; ANKRD35; ANKRD38; ANTXR2; AQP3; ARAP2…
1074		Thrombospondin 1	THBS1	TSP1_HUMAN	Receptor ligand	Thrombospondin-1		204-gene expression breast cancer panel		Genomic	AARD; ABCA3; ABCC3 variant 1; ABCC3 variant 2; ABLIM2 variant 1; ACER3; ACSS1; ACTA2 variant 1; ACTA2 variant 2; ADH1A; AKR1C3; ALDH3A1; ANKRD20A11P; APC variant 2; APC variant 3; AQP3; ARHGDIB; ARHGEF37; ARHGEF7 variant 3; ARID5B variant 2; ASPM; ATP10B; ATP6V1B1; AURKB; AZGP1; C; C1orf116 variant 1; C22orf18 variant 1; C9orf3 variant 1; CA12 variant 1; CAMK2B variant 1; CAMK2N1; CAT; CCDC69; CC…
1075		Thrombospondin 1	THBS1	TSP1_HUMAN	Receptor ligand	Thrombospondin-1		13-gene expression oral cancer panel		Genomic	C5orf13 variant 3; CLEC3B; LAMC2; LIPI; LOC283278; MYH11 variant SM1; OASL variant 1; OASL variant 3; OSMR variant 1; SERPINE1 variant 1; SLC16A1; THBS1; TPPP; ZDHHC11
1076		Thrombospondin 1	THBS1	TSP1_HUMAN	Receptor ligand	Thrombospondin-1		13-protein lung cancer panel		Proteomic	ALDOA variant 1; CLEC3B; COL18A1 variant 1; COL18A1 variant 2; FGA variant alpha-E; FTH1; FTL; GLG1; HSPA5; ISLR; LGALS3BP; LRP1; PRDX1 variant 1; TGFBI; THBS1; fFGA variant alpha
1077		Thrombospondin 1	THBS1	TSP1_HUMAN	Receptor ligand	Thrombospondin-1		13-protein lung nodule panel		Proteomic	ALDOA variant 1; CLEC3B; COL18A1 variant 1; COL18A1 variant 2; FGB; FGG variant a; FTH1; FTL; GLG1; HSPA5; ISLR; LGALS3BP; LRP1; PRDX1 variant 1; TGFBI; THBS1; fFGA variant alpha
1078		Thrombospondin 1	THBS1	TSP1_HUMAN	Receptor ligand	Thrombospondin-1		16-gene expression breast cancer panel		Genomic	BIRC3; C1S variant 1; CDH1; CTGF; FN1 variant 1; FN1 variant 3; FOS; IGFBP5; JUN; LTBP1 variant 1; LYN variant 1; LYN variant 2; S100A8; SOX4; SPP1 variant 1; SPP1 variant 2; SPP1 variant 3; SPP1 variant 5; STC1; THBS1; TNFAIP3 variant 2; TNFAIP3 variant 3
1079		Titin	TTN	TITIN_HUMAN	Protein kinase	Titin		Titin		Genomic; Proteomic	TTN variant N2-A; TTN variant N2-B; TTN variant N2BA; TTN variant novex
1080		Titin	TTN	TITIN_HUMAN	Protein kinase	Titin		146-gene expression germ cell cancer panel		Genomic	AGER variant 1; AGR2; APOA1; APOA2; AURKA variant 1; BMP2; C1R; C1S variant 1; C5; CCKBR; CCNB1; CDC20; CDCA1 variant 2; CDH2; CEBPD; CENPA; CGA; CGB; CHGA; CHGB; CHST13; CKS2; CLDN6; CLIC6; COCH; COL14A1; COL4A6 variant A; CST1; CTSL2; CYP26A1 variant 1; DCN; DLG7; DNMT3B variant 1; DNMT3B variant 2; DPPA3; DPPA4; EGR1; EHF; EHHADH variant 1; ELN variant 1; EMP1; EOMES; EPS8; ERBB4 variant JM-a/…
1081		Triadin	TRDN	TRDN_HUMAN	Generic binding protein	Triadin		Triadin		Genomic; Proteomic	TRDN
1082		Tropomyosin	TPM1	TPM1_HUMAN	Generic binding protein			Tropomyosin		Proteomic	TPM1 variant 7; TPM2 variant 1; TPM3 variant 1
1083		Tropomyosin	TPM1	TPM1_HUMAN	Generic binding protein			Tropomyosin alpha-1 chain		Genomic; Proteomic	TPM1 variant 1; TPM1 variant 2; TPM1 variant 3; TPM1 variant 4; TPM1 variant 5; TPM1 variant 7
1084		Tropomyosin	TPM1	TPM1_HUMAN	Generic binding protein			442-gene expression breast cancer panel		Genomic	ACSL3 variant 1; ACSL3 variant 2; ACSS2 variant 1; ACTG2; ACTL6A variant 1; ADAMTS1; ADD3 variant 1; ADS1; ANKRD12 variant 1; APOD; APP variant 1; ARHGEF3 variant 1; AXIN2; BBC3; BCCIP variant A; BCL6 variant 1; BHLHB2; BRCA2; C; C10orf10; C10orf26; C13orf15; C16orf61; C1RL; CALCOCO1 variant 1; CAMLG; CBX1 variant 1; CCBL2 variant 1; CCCCCCCCCCCCCCCCCCCCC variant 1; CCPG1 variant 1; CCT5; CCT8; C…
1085		Tropomyosin	TPM1	TPM1_HUMAN	Generic binding protein			588-gene expression liposarcoma panel		Genomic	ABCA8; ABCC6; ABLIM1 variant 1; ACACB; ACAT1; ACOT9 variant 1; ACOX2; ACSL1; ACTC1; ACTN1 variant 1; ACTN4; ACY1; ADAM19 variant 1; ADH1B; ADIPOQ variant 2; ADORA2B; ADRB2; AGPAT2 variant 1; AGTR1; ALDH1A1; AMOTL2; ANGPT1 variant 1; ANK2 variant 1; AOC3; APOD; APP variant 1; AQP7; ARID1A variant 1; ARIH1; ASPM; ASPN variant 1; ASS1 variant 1; ATAD2; ATP1A2; ATP1B1; ATP2A2 variant 2; AURKA variant…
1086		Tropomyosin	TPM1	TPM1_HUMAN	Generic binding protein			277-gene expression lung cancer panel		Genomic	ACTA2 variant 2; ACTC1; ACTG1; ADAM10; ADAM12 long variant; ADAM17; ADAM19 variant 1; ADAM8; ADCY6 variant 1; ADORA2B; ADPN; ADRBK2; AEN; ALOX15B variant d; AREG; ASAP3 variant 1; ATF2 variant 1; ATP2C2; BCAR3; BMPR2 variant 1; BPGM variant 2; CALML5; CASP1 variant alpha; CASP4 variant alpha; CAT; CCNA1 variant 1; CCNB2; CCND1; CCND2; CD3EAP; CDC42; CDH3; CENPF; CHODL variant 1; CHODL variant 2; …
1087		Tropomyosin	TPM1	TPM1_HUMAN	Generic binding protein			99-gene expression oral cancer panel		Genomic	ABI2; ACAN variant 1; APLP2 variant 1; ARL3; ATP2B4 variant 1; B4GALT5; BBC3; CDC27 variant 1; CHRNA10; CNNM2 variant 1; COL2A1 variant 1; COL2A1 variant 2; CTTN variant 1; DSTvariant 1eA; ERC1 variant epsilon; ERI3; F8 variant 1; FAM13B variant 1; FHL2; GCOM1 variant 1; GLS2; HEXIM1; IGF1 variant 4; JMJD6 variant 1; L3MBTL variant I; LRP12; MAP2K6; MAPK7 variant 1; MFN2; MIA3; MYO7A; NR3C1; NR3C…
1088		Tropomyosin	TPM1	TPM1_HUMAN	Generic binding protein			788-gene expression esophageal cancer panel		Genomic	A2ML1; ABCA1; ABCC10; ABHD12 variant 1; ABHD5; ABLIM1 variant 1; ABLIM3; ACAA1; ACOT9 variant 1; ACOX1 variant 1; ACPP variant 1; ACSL1; ACTA2 variant 2; ACTN1 variant 1; ADAMTSL4 variant 1; ADAMTSL4 variant 2; ADH5; ADS1; AIM1L; AK3L1 variant 1; AKAP13 variant 1; AKAP2 variant 1; AKR1B10; AKT3 variant 1; ALDH3B2 variant 1; ALDH9A1; AMIGO2 variant 2; ANKRD22; ANKRD35; ANKRD38; ANTXR2; AQP3; ARAP2…
1089		Tropomyosin	TPM2	TPM2_HUMAN	Generic binding protein			Tropomyosin		Proteomic	TPM1 variant 7; TPM2 variant 1; TPM3 variant 1
1090		Tropomyosin	TPM2	TPM2_HUMAN	Generic binding protein			Tropomyosin beta chain		Genomic; Proteomic	TPM2 variant 1; TPM2 variant 2
1091		Tropomyosin	TPM2	TPM2_HUMAN	Generic binding protein			442-gene expression breast cancer panel		Genomic	ACSL3 variant 1; ACSL3 variant 2; ACSS2 variant 1; ACTG2; ACTL6A variant 1; ADAMTS1; ADD3 variant 1; ADS1; ANKRD12 variant 1; APOD; APP variant 1; ARHGEF3 variant 1; AXIN2; BBC3; BCCIP variant A; BCL6 variant 1; BHLHB2; BRCA2; C; C10orf10; C10orf26; C13orf15; C16orf61; C1RL; CALCOCO1 variant 1; CAMLG; CBX1 variant 1; CCBL2 variant 1; CCCCCCCCCCCCCCCCCCCCC variant 1; CCPG1 variant 1; CCT5; CCT8; C…
1092		Tropomyosin	TPM2	TPM2_HUMAN	Generic binding protein			367-gene expression 1-microRNA breast cancer panel		Genomic	ABCA3; ABCC4 variant 1; ACSL3 variant 1; ACSL3 variant 2; ACTA2 variant 2; ACTG2; ACVR1; ADAM8; ADAMTS12; ADORA2A; ADRBK2; AGPAT2 variant 1; AIFM2 variant 2; AIM2; AKAP2 variant 1; ANKRD22; ANO1; ANXA7 variant 1; AOC3; APOE; AQP1 variant 1; BGN; BIRC3; BOC; BTN3A1 variant 1; BTN3A3 variant 2; BUB3 variant 1; C12orf11; C1RL; C1S variant 1; C1orf116 variant 1; CADM1 variant 1; CALD1; CAPN2; CAPN5; …
1093		Tropomyosin	TPM2	TPM2_HUMAN	Generic binding protein			588-gene expression liposarcoma panel		Genomic	ABCA8; ABCC6; ABLIM1 variant 1; ACACB; ACAT1; ACOT9 variant 1; ACOX2; ACSL1; ACTC1; ACTN1 variant 1; ACTN4; ACY1; ADAM19 variant 1; ADH1B; ADIPOQ variant 2; ADORA2B; ADRB2; AGPAT2 variant 1; AGTR1; ALDH1A1; AMOTL2; ANGPT1 variant 1; ANK2 variant 1; AOC3; APOD; APP variant 1; AQP7; ARID1A variant 1; ARIH1; ASPM; ASPN variant 1; ASS1 variant 1; ATAD2; ATP1A2; ATP1B1; ATP2A2 variant 2; AURKA variant…
1094		Tropomyosin	TPM2	TPM2_HUMAN	Generic binding protein			421-gene expression lung cancer panel		Genomic	AARS; ABCA1; ABLIM1 variant 1; ACOT1; ACOX1 variant 1; ACSS1; ADA; ADCY4; ADM; AHSA1; AIM2; AKR1A1 variant 2; AKR1B1; ALG9 variant 1; ANKK1; APEX1; APOL3 alpha/d variant; APRT; ARIH2; ATIC; ATP10B; ATP1A1; ATP5A1 variant 2; B4GALT5; BCL11B variant 1; BCL6 variant 1; BTN3A2 variant 1; C20orf3; C21orf2; CA4; CALM1 variant 1; CALM2; CALM3; CCR2 variant A; CCR2B variant B; CCT7 variant 1; CD40LG; CD5…
1095		Tropomyosin	TPM2	TPM2_HUMAN	Generic binding protein			223-gene expression breast cancer panel		Genomic	ABAT variant 1; ACOX1 variant 1; ACTN1 variant 1; ACY1; ADAM10; ADFP; ADM; AEBP1; ALDH5A1; ALOX15; ALPPL2; AMD1 variant 1; AMY2A; ANGPTL4 variant 1; ANP32A; ANXA2 variant 1; APOA1; APOL3 alpha/d variant; AQP3; AVEN; BAG3; BEST1; BHLHB2; BMP7; BUCS1; C19orf6; C1orf116 variant 1; C8orf84; CA9; CALML5; CBFB variant 1; CBX3 variant 2; CDC42EP4; CDK13 variant 1; CLDN1; CLIC4; COL10A1; CRLF1; CSNK1G3 v…
1096		Tropomyosin	TPM2	TPM2_HUMAN	Generic binding protein			20-gene expression breast cancer panel		Genomic	AQP3; GCNT3; GREM1 variant 1; HIST1H2BC; HIST1H2BE; HIST1H2BF; HIST1H2BG; HIST1H2BI; IDI1; IL8; LYPD1 variant 1; MAGEA2 variant 1; MAGEA2B; PGK1; SCD; SEC23A; SERPINE1 variant 1; SLC2A3; SPP1 variant 1; SPP1 variant 2; SPP1 variant 3; SULF1; TPM2 variant 1; TREM1; WASL
1097		Tropomyosin	TPM2	TPM2_HUMAN	Generic binding protein			788-gene expression esophageal cancer panel		Genomic	A2ML1; ABCA1; ABCC10; ABHD12 variant 1; ABHD5; ABLIM1 variant 1; ABLIM3; ACAA1; ACOT9 variant 1; ACOX1 variant 1; ACPP variant 1; ACSL1; ACTA2 variant 2; ACTN1 variant 1; ADAMTSL4 variant 1; ADAMTSL4 variant 2; ADH5; ADS1; AIM1L; AK3L1 variant 1; AKAP13 variant 1; AKAP2 variant 1; AKR1B10; AKT3 variant 1; ALDH3B2 variant 1; ALDH9A1; AMIGO2 variant 2; ANKRD22; ANKRD35; ANKRD38; ANTXR2; AQP3; ARAP2…
1098		Tropomyosin	TPM3	TPM3_HUMAN	Generic binding protein			Tropomyosin		Proteomic	TPM1 variant 7; TPM2 variant 1; TPM3 variant 1
1099		Tropomyosin	TPM3	TPM3_HUMAN	Generic binding protein			Tropomyosin alpha-3 chain		Genomic; Proteomic	TPM3 variant 1
1100		Tropomyosin	TPM3	TPM3_HUMAN	Generic binding protein			TPM3/ALK fusion protein		Genomic	ALK; TPM3 variant 1
1101		Tropomyosin	TPM3	TPM3_HUMAN	Generic binding protein			10-gene expression squamous cell carcinoma panel		Genomic	COL6A2 variant 2C2; CXCL13; GAS1; KLK10; KRT14; MMP1 variant 1; MYH2; SFTPB; TPM3 variant 1; TSPYL5
1102		Tropomyosin	TPM4	TPM4_HUMAN	Generic binding protein			Tropomyosin alpha-4 chain		Genomic; Proteomic	TPM4 variant 1
1103		Tropomyosin	TPM4	TPM4_HUMAN	Generic binding protein			588-gene expression liposarcoma panel		Genomic	ABCA8; ABCC6; ABLIM1 variant 1; ACACB; ACAT1; ACOT9 variant 1; ACOX2; ACSL1; ACTC1; ACTN1 variant 1; ACTN4; ACY1; ADAM19 variant 1; ADH1B; ADIPOQ variant 2; ADORA2B; ADRB2; AGPAT2 variant 1; AGTR1; ALDH1A1; AMOTL2; ANGPT1 variant 1; ANK2 variant 1; AOC3; APOD; APP variant 1; AQP7; ARID1A variant 1; ARIH1; ASPM; ASPN variant 1; ASS1 variant 1; ATAD2; ATP1A2; ATP1B1; ATP2A2 variant 2; AURKA variant…
1104		Tropomyosin	TPM4	TPM4_HUMAN	Generic binding protein			788-gene expression esophageal cancer panel		Genomic	A2ML1; ABCA1; ABCC10; ABHD12 variant 1; ABHD5; ABLIM1 variant 1; ABLIM3; ACAA1; ACOT9 variant 1; ACOX1 variant 1; ACPP variant 1; ACSL1; ACTA2 variant 2; ACTN1 variant 1; ADAMTSL4 variant 1; ADAMTSL4 variant 2; ADH5; ADS1; AIM1L; AK3L1 variant 1; AKAP13 variant 1; AKAP2 variant 1; AKR1B10; AKT3 variant 1; ALDH3B2 variant 1; ALDH9A1; AMIGO2 variant 2; ANKRD22; ANKRD35; ANKRD38; ANTXR2; AQP3; ARAP2…
1105		Tropomyosin	TPM4	TPM4_HUMAN	Generic binding protein			15 gene expression acute myeloid leukemia panel		Genomic	AIF1; CCL3; CD180; CSF1R; CTSH variant 1; FLT3; KIT; LY86; MEIS1; NFKB1 variant 1; NFKB1 variant 2; PBX3 variant 1; PBX3 variant 2; SPI1 variant 2; SYK; TBXAS1 variant 1; TPM4 variant 1
1106		Tropomyosin-1	TPM1	TPM1_HUMAN	Generic binding protein	Tropomyosin alpha-1 chain		Tropomyosin		Proteomic	TPM1 variant 7; TPM2 variant 1; TPM3 variant 1
1107		Tropomyosin-1	TPM1	TPM1_HUMAN	Generic binding protein	Tropomyosin alpha-1 chain		Tropomyosin alpha-1 chain		Genomic; Proteomic	TPM1 variant 1; TPM1 variant 2; TPM1 variant 3; TPM1 variant 4; TPM1 variant 5; TPM1 variant 7
1108		Tropomyosin-1	TPM1	TPM1_HUMAN	Generic binding protein	Tropomyosin alpha-1 chain		442-gene expression breast cancer panel		Genomic	ACSL3 variant 1; ACSL3 variant 2; ACSS2 variant 1; ACTG2; ACTL6A variant 1; ADAMTS1; ADD3 variant 1; ADS1; ANKRD12 variant 1; APOD; APP variant 1; ARHGEF3 variant 1; AXIN2; BBC3; BCCIP variant A; BCL6 variant 1; BHLHB2; BRCA2; C; C10orf10; C10orf26; C13orf15; C16orf61; C1RL; CALCOCO1 variant 1; CAMLG; CBX1 variant 1; CCBL2 variant 1; CCCCCCCCCCCCCCCCCCCCC variant 1; CCPG1 variant 1; CCT5; CCT8; C…
1109		Tropomyosin-1	TPM1	TPM1_HUMAN	Generic binding protein	Tropomyosin alpha-1 chain		588-gene expression liposarcoma panel		Genomic	ABCA8; ABCC6; ABLIM1 variant 1; ACACB; ACAT1; ACOT9 variant 1; ACOX2; ACSL1; ACTC1; ACTN1 variant 1; ACTN4; ACY1; ADAM19 variant 1; ADH1B; ADIPOQ variant 2; ADORA2B; ADRB2; AGPAT2 variant 1; AGTR1; ALDH1A1; AMOTL2; ANGPT1 variant 1; ANK2 variant 1; AOC3; APOD; APP variant 1; AQP7; ARID1A variant 1; ARIH1; ASPM; ASPN variant 1; ASS1 variant 1; ATAD2; ATP1A2; ATP1B1; ATP2A2 variant 2; AURKA variant…
1110		Tropomyosin-1	TPM1	TPM1_HUMAN	Generic binding protein	Tropomyosin alpha-1 chain		277-gene expression lung cancer panel		Genomic	ACTA2 variant 2; ACTC1; ACTG1; ADAM10; ADAM12 long variant; ADAM17; ADAM19 variant 1; ADAM8; ADCY6 variant 1; ADORA2B; ADPN; ADRBK2; AEN; ALOX15B variant d; AREG; ASAP3 variant 1; ATF2 variant 1; ATP2C2; BCAR3; BMPR2 variant 1; BPGM variant 2; CALML5; CASP1 variant alpha; CASP4 variant alpha; CAT; CCNA1 variant 1; CCNB2; CCND1; CCND2; CD3EAP; CDC42; CDH3; CENPF; CHODL variant 1; CHODL variant 2; …
1111		Tropomyosin-1	TPM1	TPM1_HUMAN	Generic binding protein	Tropomyosin alpha-1 chain		99-gene expression oral cancer panel		Genomic	ABI2; ACAN variant 1; APLP2 variant 1; ARL3; ATP2B4 variant 1; B4GALT5; BBC3; CDC27 variant 1; CHRNA10; CNNM2 variant 1; COL2A1 variant 1; COL2A1 variant 2; CTTN variant 1; DSTvariant 1eA; ERC1 variant epsilon; ERI3; F8 variant 1; FAM13B variant 1; FHL2; GCOM1 variant 1; GLS2; HEXIM1; IGF1 variant 4; JMJD6 variant 1; L3MBTL variant I; LRP12; MAP2K6; MAPK7 variant 1; MFN2; MIA3; MYO7A; NR3C1; NR3C…
1112		Tropomyosin-1	TPM1	TPM1_HUMAN	Generic binding protein	Tropomyosin alpha-1 chain		788-gene expression esophageal cancer panel		Genomic	A2ML1; ABCA1; ABCC10; ABHD12 variant 1; ABHD5; ABLIM1 variant 1; ABLIM3; ACAA1; ACOT9 variant 1; ACOX1 variant 1; ACPP variant 1; ACSL1; ACTA2 variant 2; ACTN1 variant 1; ADAMTSL4 variant 1; ADAMTSL4 variant 2; ADH5; ADS1; AIM1L; AK3L1 variant 1; AKAP13 variant 1; AKAP2 variant 1; AKR1B10; AKT3 variant 1; ALDH3B2 variant 1; ALDH9A1; AMIGO2 variant 2; ANKRD22; ANKRD35; ANKRD38; ANTXR2; AQP3; ARAP2…
1113		Troponin C, cardiac	TNNC1	TNNC1_HUMAN	Generic binding protein	Troponin C, slow skeletal and cardiac muscles		Troponin C, slow skeletal and cardiac muscles		Genomic; Proteomic	TNNC1
1114		Troponin C, cardiac	TNNC1	TNNC1_HUMAN	Generic binding protein	Troponin C, slow skeletal and cardiac muscles		Cardiac troponin complex		Proteomic	TNNC1; TNNI3; TNNT2 variant 2
1115		Troponin C, cardiac	TNNC1	TNNC1_HUMAN	Generic binding protein	Troponin C, slow skeletal and cardiac muscles		Troponin		Genomic; Proteomic	TNNC1; TNNC2; TNNI1; TNNI2; TNNI3; TNNT1 variant 1; TNNT2 variant 1; TNNT2 variant 2
1116		Troponin C, cardiac	TNNC1	TNNC1_HUMAN	Generic binding protein	Troponin C, slow skeletal and cardiac muscles		2-protein cardiotoxicity panel		Proteomic	MPO; TNNC1; TNNC2; TNNI1; TNNI2; TNNI3; TNNT1 variant 1; TNNT2 variant 1; TNNT2 variant 2
1117		Troponin C, skeletal muscle	TNNC2	TNNC2_HUMAN	Generic binding protein	Troponin C, skeletal muscle		Troponin C, skeletal muscle		Genomic	TNNC2
1118		Troponin C, skeletal muscle	TNNC2	TNNC2_HUMAN	Generic binding protein	Troponin C, skeletal muscle		Troponin		Genomic; Proteomic	TNNC1; TNNC2; TNNI1; TNNI2; TNNI3; TNNT1 variant 1; TNNT2 variant 1; TNNT2 variant 2
1119		Troponin C, skeletal muscle	TNNC2	TNNC2_HUMAN	Generic binding protein	Troponin C, skeletal muscle		64-gene expression colorectal cancer panel		Genomic	ACSL6 variant 1; AGR2; ARID3A; ASCL2; ASXL1 variant 1; ATP9A; AXIN2; C13orf18; C20orf43; CEACAM3; CEACAM5 variant 1; CSRP3 variant 1; DIDO1; DUSP18; DYNLRB1; EP300; EPDR1; FBXO34 variant 1; GGA2; GGT7; GID8; GNG4; GPR143; GUCY2C; HNRPL; KCNK5; KHDRBS3; KRT23; LFNG; MDM2 variant 1; MLH1 variant 1; MLH1 variant 3; MLH1 variant 4; PLAGL2; PPP1R3D; PRR15; QPRT; RNF43; ROCK2; RP11-119E20.1; RPL22L1; S…
1120		Troponin C, skeletal muscle	TNNC2	TNNC2_HUMAN	Generic binding protein	Troponin C, skeletal muscle		530-gene methylation leukemia panel		Genomic	ABCA13; ACOX2; ACTR10; ADCYAP1 variant 1; ADCYAP1 variant 2; AGTR1; AKAP2 variant 1; AMHR2 variant 1; AMHR2 variant 2; AMHR2 variant 3; AMICA1; ANGPT1 variant 1; ANK1 variant 3; ANK1 variant 9; ANKRD35; ANPEP; APOC1; APOE; AREG; ARHGAP27 variant 1; ASRGL1; ATP7B variant 1; ATP7B variant 2; ATP8B4; BAALC; BBS4; BBS4 variant 2; BDH2; BIN1 variant 1; BIN1 variant 8; BVES variant A; C16orf89 variant …
1121		Troponin C, skeletal muscle	TNNC2	TNNC2_HUMAN	Generic binding protein	Troponin C, skeletal muscle		2-protein cardiotoxicity panel		Proteomic	MPO; TNNC1; TNNC2; TNNI1; TNNI2; TNNI3; TNNT1 variant 1; TNNT2 variant 1; TNNT2 variant 2
1122		Troponin I, cardiac	TNNI3	TNNI3_HUMAN	Generic binding protein	Troponin I, cardiac muscle		Troponin I, cardiac muscle		Genomic; Proteomic	TNNI3
1123		Troponin I, cardiac	TNNI3	TNNI3_HUMAN	Generic binding protein	Troponin I, cardiac muscle		Cardiac troponin complex		Proteomic	TNNC1; TNNI3; TNNT2 variant 2
1124		Troponin I, cardiac	TNNI3	TNNI3_HUMAN	Generic binding protein	Troponin I, cardiac muscle		5-protein 2-biochemical systolic heart failure panel		Biochemical; Proteomic	CRP; FLT1; NPPB; TLR2; TNNI3
1125		Troponin I, cardiac	TNNI3	TNNI3_HUMAN	Generic binding protein	Troponin I, cardiac muscle		Troponin		Genomic; Proteomic	TNNC1; TNNC2; TNNI1; TNNI2; TNNI3; TNNT1 variant 1; TNNT2 variant 1; TNNT2 variant 2
1126		Troponin I, cardiac	TNNI3	TNNI3_HUMAN	Generic binding protein	Troponin I, cardiac muscle		29-gene expression endometrial cancer panel		Genomic	ABCA5; ADAMTS19; AMY1A variant 1; AMY1B; AMY1C; ASRGL1; ATAD2; ATP10B; CFH; ENTPD3; MMP1 variant 1; MMP12; NDP; NMU; NPAS3 variant 1; OVOL1; PDE8B variant 1; PDZD2; PHLDA2; RBP1; RTKN2; SCML1 variant 1; SLC47A1; TNNI3; TNXB
1127		Troponin I, cardiac	TNNI3	TNNI3_HUMAN	Generic binding protein	Troponin I, cardiac muscle		5-protein cardiovascular panel		Proteomic	CRP; GDF15; IL1RL1 variant 1; IL1RL1 variant 2; NPPB; TNNI3
1128		Troponin I, cardiac	TNNI3	TNNI3_HUMAN	Generic binding protein	Troponin I, cardiac muscle		2-protein cardiotoxicity panel		Proteomic	MPO; TNNC1; TNNC2; TNNI1; TNNI2; TNNI3; TNNT1 variant 1; TNNT2 variant 1; TNNT2 variant 2
1129		Troponin I, fast skeletal muscle	TNNI2	TNNI2_HUMAN	Generic binding protein	Troponin I, fast skeletal muscle		Troponin I, fast skeletal muscle		Genomic; Proteomic	TNNI2
1130		Troponin I, fast skeletal muscle	TNNI2	TNNI2_HUMAN	Generic binding protein	Troponin I, fast skeletal muscle		Troponin		Genomic; Proteomic	TNNC1; TNNC2; TNNI1; TNNI2; TNNI3; TNNT1 variant 1; TNNT2 variant 1; TNNT2 variant 2
1131		Troponin I, fast skeletal muscle	TNNI2	TNNI2_HUMAN	Generic binding protein	Troponin I, fast skeletal muscle		204-gene expression breast cancer panel		Genomic	AARD; ABCA3; ABCC3 variant 1; ABCC3 variant 2; ABLIM2 variant 1; ACER3; ACSS1; ACTA2 variant 1; ACTA2 variant 2; ADH1A; AKR1C3; ALDH3A1; ANKRD20A11P; APC variant 2; APC variant 3; AQP3; ARHGDIB; ARHGEF37; ARHGEF7 variant 3; ARID5B variant 2; ASPM; ATP10B; ATP6V1B1; AURKB; AZGP1; C; C1orf116 variant 1; C22orf18 variant 1; C9orf3 variant 1; CA12 variant 1; CAMK2B variant 1; CAMK2N1; CAT; CCDC69; CC…
1132		Troponin I, fast skeletal muscle	TNNI2	TNNI2_HUMAN	Generic binding protein	Troponin I, fast skeletal muscle		2-protein cardiotoxicity panel		Proteomic	MPO; TNNC1; TNNC2; TNNI1; TNNI2; TNNI3; TNNT1 variant 1; TNNT2 variant 1; TNNT2 variant 2
1133		Troponin I, slow skeletal	TNNI1	TNNI1_HUMAN	Generic binding protein	Troponin I, slow skeletal muscle		Troponin I, slow skeletal muscle		Genomic; Proteomic	TNNI1
1134		Troponin I, slow skeletal	TNNI1	TNNI1_HUMAN	Generic binding protein	Troponin I, slow skeletal muscle		Troponin		Genomic; Proteomic	TNNC1; TNNC2; TNNI1; TNNI2; TNNI3; TNNT1 variant 1; TNNT2 variant 1; TNNT2 variant 2
1135		Troponin I, slow skeletal	TNNI1	TNNI1_HUMAN	Generic binding protein	Troponin I, slow skeletal muscle		2-protein cardiotoxicity panel		Proteomic	MPO; TNNC1; TNNC2; TNNI1; TNNI2; TNNI3; TNNT1 variant 1; TNNT2 variant 1; TNNT2 variant 2
1136		Troponin T, cardiac	TNNT2	TNNT2_HUMAN	Generic binding protein	Troponin T, cardiac muscle		Troponin T, cardiac muscle		Proteomic	TNNT2 variant 1; TNNT2 variant 2
1137		Troponin T, cardiac	TNNT2	TNNT2_HUMAN	Generic binding protein	Troponin T, cardiac muscle		Cardiac troponin complex		Proteomic	TNNC1; TNNI3; TNNT2 variant 2
1138		Troponin T, cardiac	TNNT2	TNNT2_HUMAN	Generic binding protein	Troponin T, cardiac muscle		4-protein acute coronary syndrome panel		Proteomic	IL10; MPO; PGF variant 1; TNNT2 variant 2
1139		Troponin T, cardiac	TNNT2	TNNT2_HUMAN	Generic binding protein	Troponin T, cardiac muscle		Troponin		Genomic; Proteomic	TNNC1; TNNC2; TNNI1; TNNI2; TNNI3; TNNT1 variant 1; TNNT2 variant 1; TNNT2 variant 2
1140		Troponin T, cardiac	TNNT2	TNNT2_HUMAN	Generic binding protein	Troponin T, cardiac muscle		ClinicoMolecular Triad Classification		Genomic	AAAS; ABCA3; ABLIM3; ACAA1; ACADS; ACAT2; ACE2; ACOT4; ACOT9 variant 1; ACTR3; ADCY1; ADCY9; ADD1 variant 2; ADFP; AGGF1; AGR3; AHNAK variant 1; AK5 variant 1; AKR7A3; ALAD; ALDH6A1; ALG3 variant 1; AMT; ANKRD20A11P; APBB2; ARFGEF1; ARHGEF12; ARID4A variant 1; ARL1; ARSG; ASCC3 variant 1; ASS1 variant 1; ATP2A2 variant 2; ATXN2; B4GALT5; BAI2; BBOX1; BBS12; BBS4; BCAT2 variant a; BCL11A variant 1…
1141		Troponin T, cardiac	TNNT2	TNNT2_HUMAN	Generic binding protein	Troponin T, cardiac muscle		3-protein cardiovascular panel		Proteomic	CRP; NPPB; TNNT2 variant 2
1142		Troponin T, cardiac	TNNT2	TNNT2_HUMAN	Generic binding protein	Troponin T, cardiac muscle		2-protein cardiotoxicity panel		Proteomic	MPO; TNNC1; TNNC2; TNNI1; TNNI2; TNNI3; TNNT1 variant 1; TNNT2 variant 1; TNNT2 variant 2
1143		Troponin T, skeletal	TNNT1	TNNT1_HUMAN	Generic binding protein			Troponin T, slow skeletal muscle		Genomic; Proteomic	TNNT1 variant 1
1144		Troponin T, skeletal	TNNT1	TNNT1_HUMAN	Generic binding protein			Troponin		Genomic; Proteomic	TNNC1; TNNC2; TNNI1; TNNI2; TNNI3; TNNT1 variant 1; TNNT2 variant 1; TNNT2 variant 2
1145		Troponin T, skeletal	TNNT1	TNNT1_HUMAN	Generic binding protein			64-gene expression colorectal cancer panel		Genomic	ACSL6 variant 1; AGR2; ARID3A; ASCL2; ASXL1 variant 1; ATP9A; AXIN2; C13orf18; C20orf43; CEACAM3; CEACAM5 variant 1; CSRP3 variant 1; DIDO1; DUSP18; DYNLRB1; EP300; EPDR1; FBXO34 variant 1; GGA2; GGT7; GID8; GNG4; GPR143; GUCY2C; HNRPL; KCNK5; KHDRBS3; KRT23; LFNG; MDM2 variant 1; MLH1 variant 1; MLH1 variant 3; MLH1 variant 4; PLAGL2; PPP1R3D; PRR15; QPRT; RNF43; ROCK2; RP11-119E20.1; RPL22L1; S…
1146		Troponin T, skeletal	TNNT1	TNNT1_HUMAN	Generic binding protein			2-protein cardiotoxicity panel		Proteomic	MPO; TNNC1; TNNC2; TNNI1; TNNI2; TNNI3; TNNT1 variant 1; TNNT2 variant 1; TNNT2 variant 2
1147		Troponin T, skeletal	TNNT3	TNNT3_HUMAN	Generic binding protein			Troponin T, fast skeletal muscle		Genomic; Proteomic	TNNT3 variant 1
1148		Troponin T, skeletal	TNNT3	TNNT3_HUMAN	Generic binding protein			786-gene expression cancer panel		Genomic	ABHD2 variant 1; ACSL5 variant 1; ADAM12 long variant; ADAMTS1; ADAMTS14 variant 1; ADAMTS2 variant 1; ADAMTS6; ADAMTS9; ADAMTSL2; AEBP1; AGTRL1; AHR; AK3L1 variant 1; AKAP12 variant 1; AKR1C1; AKR1C2 variant 1; ALDH1A1; ALDH1L2; AMPH variant 1; ANGPTL2; ANK3 variant 1; ANPEP; ANTXR1; APCDD1; APOD; AQP1 variant 1; ARHGAP25 variant 1; ARHGAP6 variant 1; ARL7; ASNS variant 1; ASS1 variant 1; ATF5 v…
1149	VIP	VIP	VIP	VIP_HUMAN	Receptor ligand	VIP peptides		VIP peptides		Genomic; Proteomic	VIP variant 1	1.4413	5e-05
1150		VIP receptor 1	VIPR1	VIPR1_HUMAN	GPCR	Vasoactive intestinal polypeptide receptor 1		Vasoactive intestinal polypeptide receptor 1		Genomic; Proteomic	VIPR1
1151		VIP receptor 1	VIPR1	VIPR1_HUMAN	GPCR	Vasoactive intestinal polypeptide receptor 1		17-genomic 14-protein 3-biochemical irritable bowel syndrome panel		Biochemical; Genomic; Proteomic	BDNF variant 1; BDNF variant 18; BDNF variant 3; BDNF variant 4; BDNF variant 7; CBFA2T2 variant 2; CCDC147; CXCL1; HSD17B11; IL10; IL12A; IL12B; IL1B; IL6; IL8; LCN2; LDLR variant 1; LDLR variant 2; LDLR variant 3; MAP6D1; MICALL1; RAB7L1; RNF26; RRP7A; SH3BGRL3; SUSD4 variant 1; TAC1; TIMP1; TNF; TNFSF12 variant 1; TPSB2; VIPR1; WEE1; WEE1 variant 2; ZNF326 variant 1
1152		alpha-5/beta-1 integrin	ITGA5	ITA5_HUMAN	Generic receptor		Volociximab	Integrin alpha5beta1		Genomic; Proteomic	ITGA5; ITGB1
1153		alpha-5/beta-1 integrin	ITGA5	ITA5_HUMAN	Generic receptor		Volociximab	Integrin alpha-5		Genomic; Proteomic	ITGA5
1154		alpha-5/beta-1 integrin	ITGA5	ITA5_HUMAN	Generic receptor		Volociximab	9-protein prostatic cancer panel		Proteomic	AMACR variant 1; BIRC2; ILF3 variant 4; ITGA5; MCM2; NUP62 variant 1; OCLN variant 1; TMPO variant 1; TRIM28
1155		alpha-5/beta-1 integrin	ITGA5	ITA5_HUMAN	Generic receptor		Volociximab	11-protein prostate cancer panel		Proteomic	AMACR variant 1; CDK7; FLNC; ITGA5; JAG1; KLK3; MIB1; MTA1; MUC1; MUC1 variant 5; TP63 variant 1
1156		alpha-5/beta-1 integrin	ITGA5	ITA5_HUMAN	Generic receptor		Volociximab	114-gene expression prostate cancer panel		Genomic	ACTC1; AHNAK2; AP1S2; BCHE; BDNF variant 3; BDNF variant 4; BIN1 variant 8; CADM3 variant 1; CAV1 variant 1; CDC14B variant 2; CDKN1C; CDKN2C variant 1; COL4A2; CRTAC1; CSPG4; DAAM2; DBN1 variant a; DMPK variant 2; DNAJC15; DPYSL3; DYSF; EFEMP1 variant 1; EFEMP1 variant 2; ENAH variant 1; ENAH variant 2; ENO2; EPM2A; FAM131B variant 1; FEZ1; FLNC; FREQ; GABARAPL1; GPM6B variant 1; HDGFRP3; HNRNPD…
1157		alpha-5/beta-1 integrin	ITGA5	ITA5_HUMAN	Generic receptor		Volociximab	788-gene expression esophageal cancer panel		Genomic	A2ML1; ABCA1; ABCC10; ABHD12 variant 1; ABHD5; ABLIM1 variant 1; ABLIM3; ACAA1; ACOT9 variant 1; ACOX1 variant 1; ACPP variant 1; ACSL1; ACTA2 variant 2; ACTN1 variant 1; ADAMTSL4 variant 1; ADAMTSL4 variant 2; ADH5; ADS1; AIM1L; AK3L1 variant 1; AKAP13 variant 1; AKAP2 variant 1; AKR1B10; AKT3 variant 1; ALDH3B2 variant 1; ALDH9A1; AMIGO2 variant 2; ANKRD22; ANKRD35; ANKRD38; ANTXR2; AQP3; ARAP2…
1158		alpha-5/beta-1 integrin	ITGA5	ITA5_HUMAN	Generic receptor		Volociximab	Epithelial-mesenchymal transition gene signature		Genomic	ACTN1 variant 1; ACTN1 variant 2; AGR2; AKAP12 variant 1; ALCAM; AP1M2; AXL variant 1; AXL variant 2; BSPRY; CCL2; CDH1; CDH2; CEP170 variant alpha; CLDN3; CLDN4; CNN3; CYP4X1; DNMT3A variant 1; DNMT3A variant 3; DSG3; DSP variant 1; DSP variant 2; DSPP; EFNB2; EHF; ELF3 variant 1; ELF5 variant 1; ELF5 variant 2; ERBB3 variant 1; ETV5; FLRT3 variant 1; FOSB; FOSL1; FOXC1; FXYD5 variant 2; GPD1L; …
1159		alpha-5/beta-1 integrin	ITGB1	ITB1_HUMAN	Generic receptor		Volociximab	Integrin beta-1		Genomic; Proteomic	ITGB1
1160		alpha-5/beta-1 integrin	ITGB1	ITB1_HUMAN	Generic receptor		Volociximab	Integrin alpha5beta1		Genomic; Proteomic	ITGA5; ITGB1
1161		alpha-5/beta-1 integrin	ITGB1	ITB1_HUMAN	Generic receptor		Volociximab	Integrin alpha1beta1		Cellular; Proteomic	ITGA1; ITGB1
1162		alpha-5/beta-1 integrin	ITGB1	ITB1_HUMAN	Generic receptor		Volociximab	14-gene expression oral cancer panel		Genomic	AURKA variant 1; BMI1; CCNB1; CENPA; CEP55; DNMT1 variant 2; DNMT3B variant 1; DNMT3B variant 2; FOXM1 variant 2; HELLS; ITGB1; IVL; MAPK8 variant JNK1-a2; NCOA6; NEK2 variant 1
1163		alpha-5/beta-1 integrin	ITGB1	ITB1_HUMAN	Generic receptor		Volociximab	26-gene expression glioma panel		Genomic	EGFR variant 1; EGFR variant 2; EGFR variant 3; EGFR variant 4; ERBB2 variant 1; ERBB2 variant 2; FLT1; FLT1 variant 3; FLT4 variant 1; FLT4 variant 2; FZD1; FZD10; FZD2; FZD3; FZD4; FZD5; FZD6 variant 1; FZD6 variant 2; FZD7; FZD8; FZD9; IGF1R; ITGB1; ITGB3; ITGB4 variant 1; ITGB4 variant 3; ITGB5; ITGB6; ITGB7; ITGB8; KDR; MET variant 1; MET variant 2; PDGFRA; PDGFRB; sFLT1
1164		alpha-IIb/beta-3 integrin	ITGA2B	ITA2B_HUMAN	Generic receptor		Eptifibatide	Integrin alpha-IIb		Genomic; Proteomic	ITGA2B
1165		alpha-IIb/beta-3 integrin	ITGA2B	ITA2B_HUMAN	Generic receptor		Eptifibatide	530-gene methylation leukemia panel		Genomic	ABCA13; ACOX2; ACTR10; ADCYAP1 variant 1; ADCYAP1 variant 2; AGTR1; AKAP2 variant 1; AMHR2 variant 1; AMHR2 variant 2; AMHR2 variant 3; AMICA1; ANGPT1 variant 1; ANK1 variant 3; ANK1 variant 9; ANKRD35; ANPEP; APOC1; APOE; AREG; ARHGAP27 variant 1; ASRGL1; ATP7B variant 1; ATP7B variant 2; ATP8B4; BAALC; BBS4; BBS4 variant 2; BDH2; BIN1 variant 1; BIN1 variant 8; BVES variant A; C16orf89 variant …
1166		alpha-IIb/beta-3 integrin	ITGA2B	ITA2B_HUMAN	Generic receptor		Abciximab	Integrin alpha-IIb		Genomic; Proteomic	ITGA2B
1167		alpha-IIb/beta-3 integrin	ITGA2B	ITA2B_HUMAN	Generic receptor		Abciximab	530-gene methylation leukemia panel		Genomic	ABCA13; ACOX2; ACTR10; ADCYAP1 variant 1; ADCYAP1 variant 2; AGTR1; AKAP2 variant 1; AMHR2 variant 1; AMHR2 variant 2; AMHR2 variant 3; AMICA1; ANGPT1 variant 1; ANK1 variant 3; ANK1 variant 9; ANKRD35; ANPEP; APOC1; APOE; AREG; ARHGAP27 variant 1; ASRGL1; ATP7B variant 1; ATP7B variant 2; ATP8B4; BAALC; BBS4; BBS4 variant 2; BDH2; BIN1 variant 1; BIN1 variant 8; BVES variant A; C16orf89 variant …
1168		alpha-IIb/beta-3 integrin	ITGB3	ITB3_HUMAN	Generic receptor		Eptifibatide	Integrin beta-3		Genomic	ITGB3
1169		alpha-IIb/beta-3 integrin	ITGB3	ITB3_HUMAN	Generic receptor		Eptifibatide	Integrin alphaVbeta3		Proteomic	ITGAV variant 1; ITGB3
1170		alpha-IIb/beta-3 integrin	ITGB3	ITB3_HUMAN	Generic receptor		Eptifibatide	20-gene polymorphism lung cancer panel		Genomic	CER1; CHRNA5; CYP2E1; DRD2; ERCC2 variant 1; FASLG; IL18 variant 1; IL1B; IL8; ITGA11; ITGB3; NAT2; REV1 variant 1; SERPINA3; SLC6A3; SOD3; TLR9; TNFRSF1A; TP73 variant 8; TP73 variant alpha; cvariant alpha
1171		alpha-IIb/beta-3 integrin	ITGB3	ITB3_HUMAN	Generic receptor		Eptifibatide	30-gene expression kidney transplant rejection panel		Genomic	ADAMTS1; AFM; C3; COL1A2; COL3A1; COL4A1; CTHRC1; CXCL2; CXCL6; CYR61; FGG variant a; HAVCR1 variant 1; HS3ST1; ITGB3; ITGB6; LCN2; LTF variant 1; MMP7; NFKBIZ variant 1; NNMT; OSMR variant 1; PLK2; SERPINA3; SLC34A2; SLPI; SOCS3; TFPI2; TMEM49; VCAN variant 1
1172		alpha-IIb/beta-3 integrin	ITGB3	ITB3_HUMAN	Generic receptor		Eptifibatide	114-gene expression prostate cancer panel		Genomic	ACTC1; AHNAK2; AP1S2; BCHE; BDNF variant 3; BDNF variant 4; BIN1 variant 8; CADM3 variant 1; CAV1 variant 1; CDC14B variant 2; CDKN1C; CDKN2C variant 1; COL4A2; CRTAC1; CSPG4; DAAM2; DBN1 variant a; DMPK variant 2; DNAJC15; DPYSL3; DYSF; EFEMP1 variant 1; EFEMP1 variant 2; ENAH variant 1; ENAH variant 2; ENO2; EPM2A; FAM131B variant 1; FEZ1; FLNC; FREQ; GABARAPL1; GPM6B variant 1; HDGFRP3; HNRNPD…
1173		alpha-IIb/beta-3 integrin	ITGB3	ITB3_HUMAN	Generic receptor		Eptifibatide	Epithelial-mesenchymal transition gene signature		Genomic	ACTN1 variant 1; ACTN1 variant 2; AGR2; AKAP12 variant 1; ALCAM; AP1M2; AXL variant 1; AXL variant 2; BSPRY; CCL2; CDH1; CDH2; CEP170 variant alpha; CLDN3; CLDN4; CNN3; CYP4X1; DNMT3A variant 1; DNMT3A variant 3; DSG3; DSP variant 1; DSP variant 2; DSPP; EFNB2; EHF; ELF3 variant 1; ELF5 variant 1; ELF5 variant 2; ERBB3 variant 1; ETV5; FLRT3 variant 1; FOSB; FOSL1; FOXC1; FXYD5 variant 2; GPD1L; …
1174		alpha-IIb/beta-3 integrin	ITGB3	ITB3_HUMAN	Generic receptor		Eptifibatide	26-gene expression glioma panel		Genomic	EGFR variant 1; EGFR variant 2; EGFR variant 3; EGFR variant 4; ERBB2 variant 1; ERBB2 variant 2; FLT1; FLT1 variant 3; FLT4 variant 1; FLT4 variant 2; FZD1; FZD10; FZD2; FZD3; FZD4; FZD5; FZD6 variant 1; FZD6 variant 2; FZD7; FZD8; FZD9; IGF1R; ITGB1; ITGB3; ITGB4 variant 1; ITGB4 variant 3; ITGB5; ITGB6; ITGB7; ITGB8; KDR; MET variant 1; MET variant 2; PDGFRA; PDGFRB; sFLT1
1175		alpha-IIb/beta-3 integrin	ITGB3	ITB3_HUMAN	Generic receptor		Abciximab	Integrin beta-3		Genomic	ITGB3
1176		alpha-IIb/beta-3 integrin	ITGB3	ITB3_HUMAN	Generic receptor		Abciximab	Integrin alphaVbeta3		Proteomic	ITGAV variant 1; ITGB3
1177		alpha-IIb/beta-3 integrin	ITGB3	ITB3_HUMAN	Generic receptor		Abciximab	20-gene polymorphism lung cancer panel		Genomic	CER1; CHRNA5; CYP2E1; DRD2; ERCC2 variant 1; FASLG; IL18 variant 1; IL1B; IL8; ITGA11; ITGB3; NAT2; REV1 variant 1; SERPINA3; SLC6A3; SOD3; TLR9; TNFRSF1A; TP73 variant 8; TP73 variant alpha; cvariant alpha
1178		alpha-IIb/beta-3 integrin	ITGB3	ITB3_HUMAN	Generic receptor		Abciximab	30-gene expression kidney transplant rejection panel		Genomic	ADAMTS1; AFM; C3; COL1A2; COL3A1; COL4A1; CTHRC1; CXCL2; CXCL6; CYR61; FGG variant a; HAVCR1 variant 1; HS3ST1; ITGB3; ITGB6; LCN2; LTF variant 1; MMP7; NFKBIZ variant 1; NNMT; OSMR variant 1; PLK2; SERPINA3; SLC34A2; SLPI; SOCS3; TFPI2; TMEM49; VCAN variant 1
1179		alpha-IIb/beta-3 integrin	ITGB3	ITB3_HUMAN	Generic receptor		Abciximab	114-gene expression prostate cancer panel		Genomic	ACTC1; AHNAK2; AP1S2; BCHE; BDNF variant 3; BDNF variant 4; BIN1 variant 8; CADM3 variant 1; CAV1 variant 1; CDC14B variant 2; CDKN1C; CDKN2C variant 1; COL4A2; CRTAC1; CSPG4; DAAM2; DBN1 variant a; DMPK variant 2; DNAJC15; DPYSL3; DYSF; EFEMP1 variant 1; EFEMP1 variant 2; ENAH variant 1; ENAH variant 2; ENO2; EPM2A; FAM131B variant 1; FEZ1; FLNC; FREQ; GABARAPL1; GPM6B variant 1; HDGFRP3; HNRNPD…
1180		alpha-IIb/beta-3 integrin	ITGB3	ITB3_HUMAN	Generic receptor		Abciximab	Epithelial-mesenchymal transition gene signature		Genomic	ACTN1 variant 1; ACTN1 variant 2; AGR2; AKAP12 variant 1; ALCAM; AP1M2; AXL variant 1; AXL variant 2; BSPRY; CCL2; CDH1; CDH2; CEP170 variant alpha; CLDN3; CLDN4; CNN3; CYP4X1; DNMT3A variant 1; DNMT3A variant 3; DSG3; DSP variant 1; DSP variant 2; DSPP; EFNB2; EHF; ELF3 variant 1; ELF5 variant 1; ELF5 variant 2; ERBB3 variant 1; ETV5; FLRT3 variant 1; FOSB; FOSL1; FOXC1; FXYD5 variant 2; GPD1L; …
1181		alpha-IIb/beta-3 integrin	ITGB3	ITB3_HUMAN	Generic receptor		Abciximab	26-gene expression glioma panel		Genomic	EGFR variant 1; EGFR variant 2; EGFR variant 3; EGFR variant 4; ERBB2 variant 1; ERBB2 variant 2; FLT1; FLT1 variant 3; FLT4 variant 1; FLT4 variant 2; FZD1; FZD10; FZD2; FZD3; FZD4; FZD5; FZD6 variant 1; FZD6 variant 2; FZD7; FZD8; FZD9; IGF1R; ITGB1; ITGB3; ITGB4 variant 1; ITGB4 variant 3; ITGB5; ITGB6; ITGB7; ITGB8; KDR; MET variant 1; MET variant 2; PDGFRA; PDGFRB; sFLT1
1182		alpha-MHC	MYH6	MYH6_HUMAN	Generic binding protein	Myosin-6		Myosin-6		Genomic; Proteomic	MYH6
1183	MYH7	beta-MHC	MYH7	MYH7_HUMAN	Generic binding protein	Myosin-7		Myosin-7		Genomic	MYH7	-0.952778	5e-05
1184		cPKC (conventional)	PRKCA	KPCA_HUMAN	Protein kinase			Protein kinase C alpha type		Genomic; Proteomic	PRKCA
1185		cPKC (conventional)	PRKCA	KPCA_HUMAN	Protein kinase			588-gene expression liposarcoma panel		Genomic	ABCA8; ABCC6; ABLIM1 variant 1; ACACB; ACAT1; ACOT9 variant 1; ACOX2; ACSL1; ACTC1; ACTN1 variant 1; ACTN4; ACY1; ADAM19 variant 1; ADH1B; ADIPOQ variant 2; ADORA2B; ADRB2; AGPAT2 variant 1; AGTR1; ALDH1A1; AMOTL2; ANGPT1 variant 1; ANK2 variant 1; AOC3; APOD; APP variant 1; AQP7; ARID1A variant 1; ARIH1; ASPM; ASPN variant 1; ASS1 variant 1; ATAD2; ATP1A2; ATP1B1; ATP2A2 variant 2; AURKA variant…
1186		cPKC (conventional)	PRKCA	KPCA_HUMAN	Protein kinase			47-gene expression ovarian cancer panel		Genomic	AKT1 variant 1; AKT2 variant 1; AKT3 variant 1; BAD; BAX variant beta; BAX variant delta; BCL2L1 variant 1; CDK1 variant 1; EGFR variant 1; EGFR variant 2; EGFR variant 3; EGFR variant 4; GNAS variant 1; GNB1; GNB2; GNB3; GNG11; GNG12; GNG3; GNG4; GNG7; HRAS variant 1; IRS1; MAP2K2; PIK3CA; PIK3CB; PIK3CD; PPM1B variant 1; PPM1D; PPM1F; PPM1G; PPM2C; PRKACB variant 1; PRKAR1A variant 1; PRKAR2A; …
1187		cPKC (conventional)	PRKCA	KPCA_HUMAN	Protein kinase			158-gene expression breast cancer panel		Genomic	ABCD4 variant 1; ADD3 variant 1; ADD3 variant 3; AFP; AFTPH variant 1; ALAS2 variant 1; ANPEP; ARHGAP19 variant 1; ARIH2; ASAP2 variant 1; ATOH8; ATP8B2 variant 1; AXIN2; BIN3; BMP4; BMP4 variant 2; BMP4 variant 3; C11orf57 variant 2; C12orf29; C14orf49; C7orf25 variant 1; CASP6 variant alpha; CD3D variant 1; CD69; CDON; CFL2; CLSTN3; COL8A1 variant 1; COLEC12 variant 1; COMP; CRMP1 variant 1; CT…
1188		cPKC (conventional)	PRKCA	KPCA_HUMAN	Protein kinase			47-gene expression cancer panel		Genomic	AKT1 variant 1; AKT2 variant 1; AKT3 variant 1; BAD; BAX variant beta; BAX variant delta; BCL2L1 variant 1; BCL2L1 variant 2; CDK1 variant 1; EGFR variant 1; EGFR variant 2; EGFR variant 3; EGFR variant 4; GNAS variant 1; GNB1; GNB2; GNB3; GNB5 variant 2; GNG10 variant 1; GNG11; GNG12; GNG13; GNG3; GNG4; GNG5; GNG7; HRAS variant 1; IRS1; MAP2K2; PIK3CA; PIK3CB; PIK3CD; PPM1A variant 3; PPM1B vari…
1189		cPKC (conventional)	PRKCA	KPCA_HUMAN	Protein kinase			9-protein ovarian carcinoma panel		Proteomic	AR variant 1; AR variant 2; BID variant 1; BID variant 2; EEF2; EGFR variant 1; EGFR variant 2; EGFR variant 3; EGFR variant 4; HSPA1A; HSPA1B; MAP2K1; PRKCA; STAT5A; TAZ variant 1; TAZ variant 2
1190		cPKC (conventional)	PRKCB	KPCB_HUMAN	Protein kinase			Protein kinase C, beta type		Genomic; Proteomic	PRKCB variant 2
1191		cPKC (conventional)	PRKCB	KPCB_HUMAN	Protein kinase			Protein kinase C, beta type isoform II		Proteomic	PRKCB variant 2
1192		cPKC (conventional)	PRKCB	KPCB_HUMAN	Protein kinase			79-gene expression breast cancer panel		Genomic	ABCC10; ACOX1 variant 1; ACTG1; AGMAT; ANKRD11; ANXA7 variant 1; ANXA7 variant 2; ARPC2 variant 1; ATF2 variant 1; ATP7A; AUTS2; BCKDK variant 1; CANX variant 1; CD72; CRK variant I; CRK variant II; CTBP2 variant 2; CTSA variant 1; CUL2 variant 3; DAB2; DAB2 variant 2; DNAJB6 variant 1; DNAJB6 variant 2; DYNC2LI1 variant 1; EHD1; ESF1 variant 1; FOLR1; FTSJ2; GABPB1 variant beta 1; HSN2; HSP90B1;…
1193		cPKC (conventional)	PRKCB	KPCB_HUMAN	Protein kinase			117-gene expression breast cancer panel		Genomic	AKT3 variant 1; AKT3 variant 2; ALDH1A2 variant 1; ALDH1A2 variant 4; AP1S2; ARHGAP15; ARHGAP28; ARHGAP6 variant 1; ASAH1 variant 1; ASAH1 variant 2; BANK1 variant 1; CAPN3 variant 1; CAPN3, variant 3; CARD11; CASP1 variant alpha; CBS; CCL19; CCR2 variant A; CCR2B variant B; CCR5 variant A; CD37 variant 1; CD40 variant 1; CD48 variant 1; CDC25B variant 1; CDC25B variant 3; CDH11 variant 1; CH25H;…
1194		cPKC (conventional)	PRKCG	KPCG_HUMAN	Protein kinase			Protein kinase C gamma type		Genomic; Proteomic	PRKCG
1195		cPKC (conventional)	PRKCG	KPCG_HUMAN	Protein kinase			38-gene expression cancer panel		Genomic	ADORA2B; AGBL5 variant 1; ARNTL variant 1; ARNTL variant 2; CCDC141; CDKN1A variant 2; CLEC6A; CXCL2; CXCL6; CYS1; DIO2 variant 2; DNMT1 variant 1; DNMT1 variant 2; DNMT3A variant 1; DNMT3A variant 2; DNMT3A variant 3; EGFR variant 1; EGFR variant 2; EGFR variant 3; EGFR variant 4; EPAS1; EREG; IGJ; KIAA1430; LITAF; MBD1 variant 1; MBD1 variant 6; NNT variant 1; PER3; PI15; PLCXD2; PRKCG; PVR var…
1196		nAChR	CHRFAM7A	ACHA7_HUMAN	Ligand-gated ion channel		Mecamylamine	CHRNA7-FAM7A fusion protein		Genomic; Proteomic	CHRFAM7A variant 1
1197		nAChR	CHRFAM7A	ACHA7_HUMAN	Ligand-gated ion channel		Mecamylamine	152-gene expression 2-microRNA thyroid cancer panel		Genomic	AAK1; ABTB2; ADAMTS6; AEN; AKAP3; ALDH1A1; ANK2 variant 1; ANK2 variant 2; ANK2 variant 3; ANXA9; ARHGAP23; ARHGAP24 variant 1; ARHGAP24 variant 2; ARHGAP24 variant 3; ATHL1; ATP6V1D; BACH2; BACH2 variant 2; BCAS3 variant 1; C11orf74; C5orf28; CALR; CCDC176; CDH22; CDH3; CDK5RAP3; CELF2 variant 2; CGNL1 variant 2; CHRFAM7A variant 1; CIDEA variant 1; CIDEA variant 2; CKB; CSGALNACT1 variant X5; C…
1198		nAChR	CHRNA1	ACHA_HUMAN	Ligand-gated ion channel		Mecamylamine	Acetylcholine receptor subunit alpha		Genomic	CHRNA1 variant 1; CHRNA1 variant 2
1199		nAChR	CHRNA10	ACH10_HUMAN	Ligand-gated ion channel		Mecamylamine	Neuronal acetylcholine receptor subunit alpha-10		Genomic; Proteomic	CHRNA10
1200		nAChR	CHRNA10	ACH10_HUMAN	Ligand-gated ion channel		Mecamylamine	99-gene expression oral cancer panel		Genomic	ABI2; ACAN variant 1; APLP2 variant 1; ARL3; ATP2B4 variant 1; B4GALT5; BBC3; CDC27 variant 1; CHRNA10; CNNM2 variant 1; COL2A1 variant 1; COL2A1 variant 2; CTTN variant 1; DSTvariant 1eA; ERC1 variant epsilon; ERI3; F8 variant 1; FAM13B variant 1; FHL2; GCOM1 variant 1; GLS2; HEXIM1; IGF1 variant 4; JMJD6 variant 1; L3MBTL variant I; LRP12; MAP2K6; MAPK7 variant 1; MFN2; MIA3; MYO7A; NR3C1; NR3C…
1201		nAChR	CHRNA2	ACHA2_HUMAN	Ligand-gated ion channel		Mecamylamine	Neuronal acetylcholine receptor subunit alpha-2		Genomic	CHRNA2 variant 1
1202		nAChR	CHRNA3	ACHA3_HUMAN	Ligand-gated ion channel		Mecamylamine	Neuronal acetylcholine receptor subunit alpha-3		Genomic	CHRNA3 variant 1
1203		nAChR	CHRNA4	ACHA4_HUMAN	Ligand-gated ion channel		Mecamylamine	Neuronal acetylcholine receptor subunit alpha-4		Genomic	CHRNA4 variant 1
1204		nAChR	CHRNA5	ACHA5_HUMAN	Ligand-gated ion channel		Mecamylamine	Neuronal acetylcholine receptor subunit alpha-5		Genomic; Proteomic	CHRNA5
1205		nAChR	CHRNA5	ACHA5_HUMAN	Ligand-gated ion channel		Mecamylamine	20-gene polymorphism lung cancer panel		Genomic	CER1; CHRNA5; CYP2E1; DRD2; ERCC2 variant 1; FASLG; IL18 variant 1; IL1B; IL8; ITGA11; ITGB3; NAT2; REV1 variant 1; SERPINA3; SLC6A3; SOD3; TLR9; TNFRSF1A; TP73 variant 8; TP73 variant alpha; cvariant alpha
1206		nAChR	CHRNA5	ACHA5_HUMAN	Ligand-gated ion channel		Mecamylamine	ClinicoMolecular Triad Classification		Genomic	AAAS; ABCA3; ABLIM3; ACAA1; ACADS; ACAT2; ACE2; ACOT4; ACOT9 variant 1; ACTR3; ADCY1; ADCY9; ADD1 variant 2; ADFP; AGGF1; AGR3; AHNAK variant 1; AK5 variant 1; AKR7A3; ALAD; ALDH6A1; ALG3 variant 1; AMT; ANKRD20A11P; APBB2; ARFGEF1; ARHGEF12; ARID4A variant 1; ARL1; ARSG; ASCC3 variant 1; ASS1 variant 1; ATP2A2 variant 2; ATXN2; B4GALT5; BAI2; BBOX1; BBS12; BBS4; BCAT2 variant a; BCL11A variant 1…
1207		nAChR	CHRNA6	ACHA6_HUMAN	Ligand-gated ion channel		Mecamylamine	Neuronal acetylcholine receptor subunit alpha-6		Genomic	CHRNA6 variant 1
1208		nAChR	CHRNA7	ACHA7_HUMAN	Ligand-gated ion channel		Mecamylamine	Neuronal acetylcholine receptor subunit alpha-7		Genomic; Proteomic	CHRNA7 variant 1
1209		nAChR	CHRNA9	ACHA9_HUMAN	Ligand-gated ion channel		Mecamylamine	Neuronal acetylcholine receptor subunit alpha-9		Genomic; Proteomic	CHRNA9
1210		nAChR	CHRNB1	ACHB_HUMAN	Ligand-gated ion channel		Mecamylamine	Acetylcholine receptor subunit beta		Genomic	CHRNB1
1211		nAChR	CHRNB2	ACHB2_HUMAN	Ligand-gated ion channel		Mecamylamine	Neuronal acetylcholine receptor subunit beta-2		Genomic	CHRNB2
1212		nAChR	CHRNB3	ACHB3_HUMAN	Ligand-gated ion channel		Mecamylamine	Neuronal acetylcholine receptor subunit beta-3		Genomic	CHRNB3
1213		nAChR	CHRNB4	ACHB4_HUMAN	Ligand-gated ion channel		Mecamylamine	Neuronal acetylcholine receptor subunit beta-4		Genomic	CHRNB4
1214		nAChR	CHRND	ACHD_HUMAN	Ligand-gated ion channel		Mecamylamine	Acetlycholine receptor subunit delta		Genomic	CHRND
1215		nAChR	CHRNE	ACHE_HUMAN	Ligand-gated ion channel		Mecamylamine	Acetylcholine receptor subunit epsilon		Genomic	CHRNE
1216		nAChR	CHRNG	ACHG_HUMAN	Ligand-gated ion channel		Mecamylamine	Acetylcholine receptor subunit gamma		Genomic	CHRNG
1217		nAChR alpha	CHRFAM7A	ACHA7_HUMAN	Ligand-gated ion channel			CHRNA7-FAM7A fusion protein		Genomic; Proteomic	CHRFAM7A variant 1
1218		nAChR alpha	CHRFAM7A	ACHA7_HUMAN	Ligand-gated ion channel			152-gene expression 2-microRNA thyroid cancer panel		Genomic	AAK1; ABTB2; ADAMTS6; AEN; AKAP3; ALDH1A1; ANK2 variant 1; ANK2 variant 2; ANK2 variant 3; ANXA9; ARHGAP23; ARHGAP24 variant 1; ARHGAP24 variant 2; ARHGAP24 variant 3; ATHL1; ATP6V1D; BACH2; BACH2 variant 2; BCAS3 variant 1; C11orf74; C5orf28; CALR; CCDC176; CDH22; CDH3; CDK5RAP3; CELF2 variant 2; CGNL1 variant 2; CHRFAM7A variant 1; CIDEA variant 1; CIDEA variant 2; CKB; CSGALNACT1 variant X5; C…
1219		nAChR alpha	CHRNA1	ACHA_HUMAN	Ligand-gated ion channel			Acetylcholine receptor subunit alpha		Genomic	CHRNA1 variant 1; CHRNA1 variant 2
1220		nAChR alpha	CHRNA10	ACH10_HUMAN	Ligand-gated ion channel			Neuronal acetylcholine receptor subunit alpha-10		Genomic; Proteomic	CHRNA10
1221		nAChR alpha	CHRNA10	ACH10_HUMAN	Ligand-gated ion channel			99-gene expression oral cancer panel		Genomic	ABI2; ACAN variant 1; APLP2 variant 1; ARL3; ATP2B4 variant 1; B4GALT5; BBC3; CDC27 variant 1; CHRNA10; CNNM2 variant 1; COL2A1 variant 1; COL2A1 variant 2; CTTN variant 1; DSTvariant 1eA; ERC1 variant epsilon; ERI3; F8 variant 1; FAM13B variant 1; FHL2; GCOM1 variant 1; GLS2; HEXIM1; IGF1 variant 4; JMJD6 variant 1; L3MBTL variant I; LRP12; MAP2K6; MAPK7 variant 1; MFN2; MIA3; MYO7A; NR3C1; NR3C…
1222		nAChR alpha	CHRNA2	ACHA2_HUMAN	Ligand-gated ion channel			Neuronal acetylcholine receptor subunit alpha-2		Genomic	CHRNA2 variant 1
1223		nAChR alpha	CHRNA3	ACHA3_HUMAN	Ligand-gated ion channel			Neuronal acetylcholine receptor subunit alpha-3		Genomic	CHRNA3 variant 1
1224		nAChR alpha	CHRNA4	ACHA4_HUMAN	Ligand-gated ion channel			Neuronal acetylcholine receptor subunit alpha-4		Genomic	CHRNA4 variant 1
1225		nAChR alpha	CHRNA5	ACHA5_HUMAN	Ligand-gated ion channel			Neuronal acetylcholine receptor subunit alpha-5		Genomic; Proteomic	CHRNA5
1226		nAChR alpha	CHRNA5	ACHA5_HUMAN	Ligand-gated ion channel			20-gene polymorphism lung cancer panel		Genomic	CER1; CHRNA5; CYP2E1; DRD2; ERCC2 variant 1; FASLG; IL18 variant 1; IL1B; IL8; ITGA11; ITGB3; NAT2; REV1 variant 1; SERPINA3; SLC6A3; SOD3; TLR9; TNFRSF1A; TP73 variant 8; TP73 variant alpha; cvariant alpha
1227		nAChR alpha	CHRNA5	ACHA5_HUMAN	Ligand-gated ion channel			ClinicoMolecular Triad Classification		Genomic	AAAS; ABCA3; ABLIM3; ACAA1; ACADS; ACAT2; ACE2; ACOT4; ACOT9 variant 1; ACTR3; ADCY1; ADCY9; ADD1 variant 2; ADFP; AGGF1; AGR3; AHNAK variant 1; AK5 variant 1; AKR7A3; ALAD; ALDH6A1; ALG3 variant 1; AMT; ANKRD20A11P; APBB2; ARFGEF1; ARHGEF12; ARID4A variant 1; ARL1; ARSG; ASCC3 variant 1; ASS1 variant 1; ATP2A2 variant 2; ATXN2; B4GALT5; BAI2; BBOX1; BBS12; BBS4; BCAT2 variant a; BCL11A variant 1…
1228		nAChR alpha	CHRNA6	ACHA6_HUMAN	Ligand-gated ion channel			Neuronal acetylcholine receptor subunit alpha-6		Genomic	CHRNA6 variant 1
1229		nAChR alpha	CHRNA7	ACHA7_HUMAN	Ligand-gated ion channel			Neuronal acetylcholine receptor subunit alpha-7		Genomic; Proteomic	CHRNA7 variant 1
1230		nAChR alpha	CHRNA9	ACHA9_HUMAN	Ligand-gated ion channel			Neuronal acetylcholine receptor subunit alpha-9		Genomic; Proteomic	CHRNA9
1231		nAChR alpha-1	CHRNA1	ACHA_HUMAN	Ligand-gated ion channel	Acetylcholine receptor subunit alpha		Acetylcholine receptor subunit alpha		Genomic	CHRNA1 variant 1; CHRNA1 variant 2
1232		nAChR beta	CHRNB1	ACHB_HUMAN	Ligand-gated ion channel			Acetylcholine receptor subunit beta		Genomic	CHRNB1
1233		nAChR beta	CHRNB2	ACHB2_HUMAN	Ligand-gated ion channel			Neuronal acetylcholine receptor subunit beta-2		Genomic	CHRNB2
1234		nAChR beta	CHRNB3	ACHB3_HUMAN	Ligand-gated ion channel			Neuronal acetylcholine receptor subunit beta-3		Genomic	CHRNB3
1235		nAChR beta	CHRNB4	ACHB4_HUMAN	Ligand-gated ion channel			Neuronal acetylcholine receptor subunit beta-4		Genomic	CHRNB4
1236		nAChR beta-1	CHRNB1	ACHB_HUMAN	Ligand-gated ion channel	Acetylcholine receptor subunit beta		Acetylcholine receptor subunit beta		Genomic	CHRNB1
1237		nAChR delta	CHRND	ACHD_HUMAN	Ligand-gated ion channel	Acetylcholine receptor subunit delta		Acetlycholine receptor subunit delta		Genomic	CHRND
1238		nAChR gamma	CHRNG	ACHG_HUMAN	Ligand-gated ion channel	Acetylcholine receptor subunit gamma		Acetylcholine receptor subunit gamma		Genomic	CHRNG
1239		nAChR gamma/epsilon	CHRNE	ACHE_HUMAN	Ligand-gated ion channel			Acetylcholine receptor subunit epsilon		Genomic	CHRNE
1240		nAChR gamma/epsilon	CHRNG	ACHG_HUMAN	Ligand-gated ion channel			Acetylcholine receptor subunit gamma		Genomic	CHRNG
1241		nNOS	NOS1	NOS1_HUMAN	Generic enzyme	Nitric oxide synthase, brain		Nitric oxide synthase, brain		Genomic; Proteomic	NOS1 variant 1
1242		nNOS	NOS1	NOS1_HUMAN	Generic enzyme	Nitric oxide synthase, brain		3-gene polymorphism cardiovascular panel		Genomic	NOS1 variant 1; NOS2; NOS3 variant 1

## Sheet: Info
Info
General
Date	2016.03.11
Server	https://portal.genego.com
Version	MetaCore+MetaDrug® version 6.24 build 67895 scripts 67893.
Name	Fei
Login	louisville-feiye
Export Settings
Homo sapiens	Yes
Mus musculus	No
Rattus norvegicus	No
Ortholog	No
With active data only	No
Active Data
Names	Type	Size
DEGs_CEMvsCE_314genes_pval.01MetaCore	General Experiment	304		Threshold	0.58
				P-value	1
